# Supplementary material for: Halide Bond Assisted Double Desymmetrization of Meso‐Dicarboxylic Acids with Symmetrical Olefins via Asymmetric Halogenation
Source: Angew Chem Int Ed Engl. 2026 Jan 2;65(7):e20866. doi: 10.1002/anie.202520866 (PMC12887640; doi:10.1002/anie.202520866)
Supplement: Supplementary file 2 — Supporting Information [file ANIE-65-e20866-s002.zip]

Archive with 4 entries (4 files):
- 14.cif
- 3a.cif
- 3c.cif
- 6c.cif
