# Supplementary material for: Halide Bond Assisted Double Desymmetrization of Meso‐Dicarboxylic Acids with Symmetrical Olefins via Asymmetric Halogenation
Source: Angew Chem Int Ed Engl. 2026 Jan 2;65(7):e20866. doi: 10.1002/anie.202520866 (PMC12887640; doi:10.1002/anie.202520866)
Supplement: Supplementary file 2 — Supporting Information [file ANIE-65-e20866-s002.zip › 14.cif]

 
data_zqy1(low)
 
_audit_creation_method            SHELXL-2014/6
_chemical_name_systematic         ?
_chemical_name_common             ?
_chemical_melting_point           ?
_chemical_formula_moiety          ?
_chemical_formula_sum
 'C13 H18 O4' 
_chemical_formula_weight          238.27

loop_
 _atom_type_symbol
 _atom_type_description
 _atom_type_scat_dispersion_real
 _atom_type_scat_dispersion_imag
 _atom_type_scat_source
 'C'  'C'   0.0033   0.0016
 'International Tables Vol C Tables 4.2.6.8 and 6.1.1.4'
 'H'  'H'   0.0000   0.0000
 'International Tables Vol C Tables 4.2.6.8 and 6.1.1.4'
 'O'  'O'   0.0106   0.0060
 'International Tables Vol C Tables 4.2.6.8 and 6.1.1.4'
 
_space_group_crystal_system       orthorhombic
_space_group_IT_number            61
_space_group_name_H-M_alt         'P b c a'
_space_group_name_Hall            '-P 2ac 2ab'
 
_shelx_space_group_comment
;
The symmetry employed for this shelxl refinement is uniquely defined
by the following loop, which should always be used as a source of
symmetry information in preference to the above space-group names.
They are only intended as comments.
;
 
loop_
 _space_group_symop_operation_xyz
 'x, y, z'
 'x+1/2, -y+1/2, -z'
 '-x, y+1/2, -z+1/2'
 '-x+1/2, -y, z+1/2'
 '-x, -y, -z'
 '-x-1/2, y-1/2, z'
 'x, -y-1/2, z-1/2'
 'x-1/2, y, -z-1/2'
 
_cell_length_a                    9.3103(10)
_cell_length_b                    12.2251(16)
_cell_length_c                    21.345(3)
_cell_angle_alpha                 90
_cell_angle_beta                  90
_cell_angle_gamma                 90
_cell_volume                      2429.5(5)
_cell_formula_units_Z             8
_cell_measurement_temperature     196(2)
_cell_measurement_reflns_used     2749
_cell_measurement_theta_min       15
_cell_measurement_theta_max       15
 
_exptl_crystal_description        block
_exptl_crystal_colour             colourless
_exptl_crystal_density_meas       ?
_exptl_crystal_density_method     ?
_exptl_crystal_density_diffrn     1.303          
_exptl_crystal_F_000              1024
_exptl_transmission_factor_min    ?
_exptl_transmission_factor_max    ?
_exptl_crystal_size_max           0.400
_exptl_crystal_size_mid           0.300
_exptl_crystal_size_min           0.200
_exptl_absorpt_coefficient_mu     0.096
_shelx_estimated_absorpt_T_min    0.963
_shelx_estimated_absorpt_T_max    0.981
_exptl_absorpt_correction_type    multi-scan
_exptl_absorpt_correction_T_min   0.6898  
_exptl_absorpt_correction_T_max   0.7457
_exptl_absorpt_process_details    ?
_exptl_absorpt_special_details    ?
_diffrn_ambient_temperature       196(2)
_diffrn_radiation_wavelength      0.71073
_diffrn_radiation_type            MoK\a
_diffrn_source                    ?
_diffrn_measurement_device_type   'BRUKER D8VENTURE DIFFRACTOMETER'
_diffrn_measurement_method        'PHI & OMEGA SCAN'
_diffrn_detector_area_resol_mean  ?
_diffrn_reflns_number             52312
_diffrn_reflns_av_unetI/netI      0.0240
_diffrn_reflns_av_R_equivalents   0.0509
_diffrn_reflns_limit_h_min        -12
_diffrn_reflns_limit_h_max        12
_diffrn_reflns_limit_k_min        -16
_diffrn_reflns_limit_k_max        16
_diffrn_reflns_limit_l_min        -28
_diffrn_reflns_limit_l_max        28
_diffrn_reflns_theta_min          3.333
_diffrn_reflns_theta_max          28.293
_diffrn_reflns_theta_full         25.242
_diffrn_measured_fraction_theta_max   0.999
_diffrn_measured_fraction_theta_full  0.999
_diffrn_reflns_Laue_measured_fraction_max    0.999
_diffrn_reflns_Laue_measured_fraction_full   0.999
_diffrn_reflns_point_group_measured_fraction_max   0.999
_diffrn_reflns_point_group_measured_fraction_full  0.999
_reflns_number_total              3023
_reflns_number_gt                 2686
_reflns_threshold_expression      'I > 2\s(I)'
_reflns_Friedel_coverage          0.000
_reflns_Friedel_fraction_max      .
_reflns_Friedel_fraction_full     .
 
_reflns_special_details
;
 Reflections were merged by SHELXL according to the crystal
 class for the calculation of statistics and refinement.
 
 _reflns_Friedel_fraction is defined as the number of unique
 Friedel pairs measured divided by the number that would be
 possible theoretically, ignoring centric projections and
 systematic absences.
;
 
_computing_data_collection        'BRUKER D8VENTURE DIFFRACTOMETER'
_computing_cell_refinement        'BRUKER D8VENTURE DIFFRACTOMETER'
_computing_data_reduction         'BRUKER D8VENTURE DIFFRACTOMETER'
_computing_structure_solution     'BRUKER D8VENTURE DIFFRACTOMETER'
_computing_structure_refinement 'SHELXL-2014/6 (Sheldrick, 2014)'
_computing_molecular_graphics     'BRUKER SHELXTL'
_computing_publication_material   'BRUKER SHELXTL'
_refine_special_details           ?
_refine_ls_structure_factor_coef  Fsqd
_refine_ls_matrix_type            full
_refine_ls_weighting_scheme       calc
_refine_ls_weighting_details
'w=1/[\s^2^(Fo^2^)+(0.0804P)^2^+0.5883P] where P=(Fo^2^+2Fc^2^)/3'
_atom_sites_solution_primary      ?
_atom_sites_solution_secondary    ?
_atom_sites_solution_hydrogens    geom
_refine_ls_hydrogen_treatment     constr
_refine_ls_extinction_method      none
_refine_ls_extinction_coef        .
_refine_ls_number_reflns          3023
_refine_ls_number_parameters      157
_refine_ls_number_restraints      0
_refine_ls_R_factor_all           0.0474
_refine_ls_R_factor_gt            0.0411
_refine_ls_wR_factor_ref          0.1296
_refine_ls_wR_factor_gt           0.1239
_refine_ls_goodness_of_fit_ref    1.040
_refine_ls_restrained_S_all       1.040
_refine_ls_shift/su_max           0.005
_refine_ls_shift/su_mean          0.001
 
loop_
 _atom_site_label
 _atom_site_type_symbol
 _atom_site_fract_x
 _atom_site_fract_y
 _atom_site_fract_z
 _atom_site_U_iso_or_equiv
 _atom_site_adp_type
 _atom_site_occupancy
 _atom_site_site_symmetry_order  
 _atom_site_calc_flag
 _atom_site_refinement_flags_posn
 _atom_site_refinement_flags_adp
 _atom_site_refinement_flags_occupancy
 _atom_site_disorder_assembly
 _atom_site_disorder_group
O1 O 0.55510(9) 0.33692(8) 0.41628(4) 0.0353(2) Uani 1 1 d . . . . .
O2 O 0.59722(11) 0.31702(10) 0.31402(4) 0.0471(3) Uani 1 1 d . . . . .
O3 O 0.85067(9) 0.50294(6) 0.39235(4) 0.0328(2) Uani 1 1 d . . . . .
O4 O 0.77109(11) 0.49254(8) 0.48873(4) 0.0401(2) Uani 1 1 d . . . . .
C1 C 1.08541(16) 0.54240(11) 0.35421(8) 0.0463(4) Uani 1 1 d . . . . .
H1A H 1.1584 0.5261 0.3225 0.069 Uiso 1 1 calc R U . . .
H1B H 1.1259 0.5306 0.3961 0.069 Uiso 1 1 calc R U . . .
H1C H 1.0548 0.6188 0.3501 0.069 Uiso 1 1 calc R U . . .
C2 C 0.95609(12) 0.46707(9) 0.34484(5) 0.0296(3) Uani 1 1 d . . . . .
C3 C 0.88404(17) 0.48828(12) 0.28254(6) 0.0442(3) Uani 1 1 d . . . . .
H3A H 0.9496 0.4684 0.2485 0.066 Uiso 1 1 calc R U . . .
H3B H 0.8594 0.5660 0.2793 0.066 Uiso 1 1 calc R U . . .
H3C H 0.7964 0.4442 0.2795 0.066 Uiso 1 1 calc R U . . .
C4 C 1.00134(11) 0.34768(8) 0.35342(5) 0.0242(2) Uani 1 1 d . . . . .
H4 H 1.0941 0.3348 0.3310 0.029 Uiso 1 1 calc R U . . .
C5 C 1.01749(11) 0.31309(8) 0.42238(5) 0.0247(2) Uani 1 1 d . . . . .
H5 H 1.0873 0.3578 0.4471 0.030 Uiso 1 1 calc R U . . .
C6 C 0.85908(11) 0.32563(8) 0.44269(5) 0.0238(2) Uani 1 1 d . . . . .
H6 H 0.8410 0.2899 0.4841 0.029 Uiso 1 1 calc R U . . .
C7 C 0.82359(11) 0.44568(9) 0.44460(5) 0.0259(2) Uani 1 1 d . . . . .
C8 C 1.05504(13) 0.19057(9) 0.41779(6) 0.0331(3) Uani 1 1 d . . . . .
H8A H 1.0132 0.1491 0.4532 0.040 Uiso 1 1 calc R U . . .
H8B H 1.1604 0.1794 0.4173 0.040 Uiso 1 1 calc R U . . .
C9 C 0.98673(13) 0.15538(10) 0.35469(6) 0.0353(3) Uani 1 1 d . . . . .
H9A H 1.0612 0.1409 0.3227 0.042 Uiso 1 1 calc R U . . .
H9B H 0.9264 0.0893 0.3599 0.042 Uiso 1 1 calc R U . . .
C10 C 0.89536(12) 0.25533(9) 0.33711(5) 0.0273(2) Uani 1 1 d . . . . .
H10 H 0.8584 0.2560 0.2931 0.033 Uiso 1 1 calc R U . . .
C11 C 0.77933(11) 0.26472(8) 0.38859(5) 0.0244(2) Uani 1 1 d . . . . .
H11 H 0.7601 0.1888 0.4038 0.029 Uiso 1 1 calc R U . . .
C12 C 0.63727(12) 0.31078(9) 0.36730(5) 0.0280(2) Uani 1 1 d . . . . .
C13 C 0.41192(13) 0.37509(11) 0.40211(7) 0.0385(3) Uani 1 1 d . . . . .
H13A H 0.4172 0.4348 0.3715 0.058 Uiso 1 1 calc R U . . .
H13B H 0.3661 0.4016 0.4405 0.058 Uiso 1 1 calc R U . . .
H13C H 0.3553 0.3148 0.3846 0.058 Uiso 1 1 calc R U . . .
 
loop_
 _atom_site_aniso_label
 _atom_site_aniso_U_11
 _atom_site_aniso_U_22
 _atom_site_aniso_U_33
 _atom_site_aniso_U_23
 _atom_site_aniso_U_13
 _atom_site_aniso_U_12
O1 0.0242(4) 0.0427(5) 0.0389(5) -0.0030(4) 0.0036(3) 0.0055(3)
O2 0.0339(5) 0.0704(7) 0.0369(5) -0.0047(5) -0.0058(4) 0.0118(5)
O3 0.0385(5) 0.0223(4) 0.0376(5) 0.0018(3) 0.0127(3) 0.0100(3)
O4 0.0432(5) 0.0381(5) 0.0390(5) -0.0163(4) 0.0122(4) 0.0009(4)
C1 0.0392(7) 0.0268(6) 0.0728(10) 0.0056(6) 0.0129(7) -0.0026(5)
C2 0.0300(5) 0.0252(5) 0.0337(6) 0.0043(4) 0.0116(4) 0.0049(4)
C3 0.0534(8) 0.0450(7) 0.0342(6) 0.0147(5) 0.0075(6) 0.0150(6)
C4 0.0234(5) 0.0233(5) 0.0261(5) -0.0011(4) 0.0046(4) 0.0043(4)
C5 0.0231(5) 0.0236(5) 0.0275(5) -0.0011(4) -0.0013(4) 0.0027(4)
C6 0.0258(5) 0.0233(5) 0.0223(4) 0.0009(4) 0.0018(4) 0.0013(4)
C7 0.0240(5) 0.0255(5) 0.0282(5) -0.0059(4) 0.0029(4) 0.0008(4)
C8 0.0328(6) 0.0255(5) 0.0410(6) 0.0020(4) -0.0019(5) 0.0088(4)
C9 0.0345(6) 0.0235(5) 0.0478(7) -0.0096(5) 0.0005(5) 0.0079(4)
C10 0.0281(5) 0.0261(5) 0.0278(5) -0.0079(4) -0.0005(4) 0.0055(4)
C11 0.0230(5) 0.0200(5) 0.0303(5) -0.0026(4) -0.0002(4) 0.0003(4)
C12 0.0236(5) 0.0244(5) 0.0361(6) -0.0032(4) 0.0003(4) -0.0011(4)
C13 0.0234(5) 0.0373(6) 0.0547(7) 0.0004(5) 0.0057(5) 0.0042(5)
 
_geom_special_details
;
 All esds (except the esd in the dihedral angle between two l.s. planes)
 are estimated using the full covariance matrix.  The cell esds are taken
 into account individually in the estimation of esds in distances, angles
 and torsion angles; correlations between esds in cell parameters are only
 used when they are defined by crystal symmetry.  An approximate (isotropic)
 treatment of cell esds is used for estimating esds involving l.s. planes.
;
 
loop_
 _geom_bond_atom_site_label_1
 _geom_bond_atom_site_label_2
 _geom_bond_distance
 _geom_bond_site_symmetry_2
 _geom_bond_publ_flag
O1 C12 1.3343(14) . ?
O1 C13 1.4445(14) . ?
O2 C12 1.1993(15) . ?
O3 C7 1.3406(14) . ?
O3 C2 1.4779(13) . ?
O4 C7 1.2061(13) . ?
C1 C2 1.5289(18) . ?
C1 H1A 0.9800 . ?
C1 H1B 0.9800 . ?
C1 H1C 0.9800 . ?
C2 C3 1.5117(18) . ?
C2 C4 1.5301(15) . ?
C3 H3A 0.9800 . ?
C3 H3B 0.9800 . ?
C3 H3C 0.9800 . ?
C4 C5 1.5388(14) . ?
C4 C10 1.5393(15) . ?
C4 H4 1.0000 . ?
C5 C8 1.5411(15) . ?
C5 C6 1.5449(15) . ?
C5 H5 1.0000 . ?
C6 C7 1.5048(15) . ?
C6 C11 1.5619(14) . ?
C6 H6 1.0000 . ?
C8 C9 1.5503(17) . ?
C8 H8A 0.9900 . ?
C8 H8B 0.9900 . ?
C9 C10 1.5354(15) . ?
C9 H9A 0.9900 . ?
C9 H9B 0.9900 . ?
C10 C11 1.5451(15) . ?
C10 H10 1.0000 . ?
C11 C12 1.5076(15) . ?
C11 H11 1.0000 . ?
C13 H13A 0.9800 . ?
C13 H13B 0.9800 . ?
C13 H13C 0.9800 . ?
 
loop_
 _geom_angle_atom_site_label_1
 _geom_angle_atom_site_label_2
 _geom_angle_atom_site_label_3
 _geom_angle
 _geom_angle_site_symmetry_1
 _geom_angle_site_symmetry_3
 _geom_angle_publ_flag
C12 O1 C13 116.26(10) . . ?
C7 O3 C2 122.74(8) . . ?
C2 C1 H1A 109.5 . . ?
C2 C1 H1B 109.5 . . ?
H1A C1 H1B 109.5 . . ?
C2 C1 H1C 109.5 . . ?
H1A C1 H1C 109.5 . . ?
H1B C1 H1C 109.5 . . ?
O3 C2 C3 104.95(10) . . ?
O3 C2 C1 104.74(10) . . ?
C3 C2 C1 111.18(11) . . ?
O3 C2 C4 112.56(8) . . ?
C3 C2 C4 113.02(10) . . ?
C1 C2 C4 110.00(10) . . ?
C2 C3 H3A 109.5 . . ?
C2 C3 H3B 109.5 . . ?
H3A C3 H3B 109.5 . . ?
C2 C3 H3C 109.5 . . ?
H3A C3 H3C 109.5 . . ?
H3B C3 H3C 109.5 . . ?
C2 C4 C5 113.80(9) . . ?
C2 C4 C10 119.74(9) . . ?
C5 C4 C10 94.44(8) . . ?
C2 C4 H4 109.3 . . ?
C5 C4 H4 109.3 . . ?
C10 C4 H4 109.3 . . ?
C4 C5 C8 103.21(8) . . ?
C4 C5 C6 98.50(8) . . ?
C8 C5 C6 109.32(9) . . ?
C4 C5 H5 114.7 . . ?
C8 C5 H5 114.7 . . ?
C6 C5 H5 114.7 . . ?
C7 C6 C5 108.30(9) . . ?
C7 C6 C11 112.37(8) . . ?
C5 C6 C11 101.48(8) . . ?
C7 C6 H6 111.4 . . ?
C5 C6 H6 111.4 . . ?
C11 C6 H6 111.4 . . ?
O4 C7 O3 118.55(10) . . ?
O4 C7 C6 124.99(11) . . ?
O3 C7 C6 116.45(9) . . ?
C5 C8 C9 103.41(9) . . ?
C5 C8 H8A 111.1 . . ?
C9 C8 H8A 111.1 . . ?
C5 C8 H8B 111.1 . . ?
C9 C8 H8B 111.1 . . ?
H8A C8 H8B 109.0 . . ?
C10 C9 C8 102.64(9) . . ?
C10 C9 H9A 111.2 . . ?
C8 C9 H9A 111.2 . . ?
C10 C9 H9B 111.2 . . ?
C8 C9 H9B 111.2 . . ?
H9A C9 H9B 109.2 . . ?
C9 C10 C4 99.98(9) . . ?
C9 C10 C11 105.82(9) . . ?
C4 C10 C11 103.47(8) . . ?
C9 C10 H10 115.3 . . ?
C4 C10 H10 115.3 . . ?
C11 C10 H10 115.3 . . ?
C12 C11 C10 115.27(9) . . ?
C12 C11 C6 117.50(9) . . ?
C10 C11 C6 103.23(8) . . ?
C12 C11 H11 106.7 . . ?
C10 C11 H11 106.7 . . ?
C6 C11 H11 106.7 . . ?
O2 C12 O1 123.33(11) . . ?
O2 C12 C11 125.62(10) . . ?
O1 C12 C11 110.88(9) . . ?
O1 C13 H13A 109.5 . . ?
O1 C13 H13B 109.5 . . ?
H13A C13 H13B 109.5 . . ?
O1 C13 H13C 109.5 . . ?
H13A C13 H13C 109.5 . . ?
H13B C13 H13C 109.5 . . ?
 
loop_
 _geom_torsion_atom_site_label_1
 _geom_torsion_atom_site_label_2
 _geom_torsion_atom_site_label_3
 _geom_torsion_atom_site_label_4
 _geom_torsion
 _geom_torsion_site_symmetry_1
 _geom_torsion_site_symmetry_2
 _geom_torsion_site_symmetry_3
 _geom_torsion_site_symmetry_4
 _geom_torsion_publ_flag
C7 O3 C2 C3 137.41(11) . . . . ?
C7 O3 C2 C1 -105.40(12) . . . . ?
C7 O3 C2 C4 14.09(15) . . . . ?
O3 C2 C4 C5 -38.11(13) . . . . ?
C3 C2 C4 C5 -156.80(10) . . . . ?
C1 C2 C4 C5 78.28(12) . . . . ?
O3 C2 C4 C10 72.34(13) . . . . ?
C3 C2 C4 C10 -46.35(13) . . . . ?
C1 C2 C4 C10 -171.27(10) . . . . ?
C2 C4 C5 C8 177.17(9) . . . . ?
C10 C4 C5 C8 51.86(9) . . . . ?
C2 C4 C5 C6 64.92(10) . . . . ?
C10 C4 C5 C6 -60.40(9) . . . . ?
C4 C5 C6 C7 -70.72(9) . . . . ?
C8 C5 C6 C7 -178.01(9) . . . . ?
C4 C5 C6 C11 47.72(9) . . . . ?
C8 C5 C6 C11 -59.57(10) . . . . ?
C2 O3 C7 O4 158.54(11) . . . . ?
C2 O3 C7 C6 -22.73(15) . . . . ?
C5 C6 C7 O4 -127.48(12) . . . . ?
C11 C6 C7 O4 121.26(12) . . . . ?
C5 C6 C7 O3 53.88(12) . . . . ?
C11 C6 C7 O3 -57.39(12) . . . . ?
C4 C5 C8 C9 -26.47(11) . . . . ?
C6 C5 C8 C9 77.61(11) . . . . ?
C5 C8 C9 C10 -10.17(12) . . . . ?
C8 C9 C10 C4 43.17(11) . . . . ?
C8 C9 C10 C11 -64.02(11) . . . . ?
C2 C4 C10 C9 -178.72(9) . . . . ?
C5 C4 C10 C9 -58.02(9) . . . . ?
C2 C4 C10 C11 -69.65(12) . . . . ?
C5 C4 C10 C11 51.05(9) . . . . ?
C9 C10 C11 C12 -148.34(9) . . . . ?
C4 C10 C11 C12 107.00(10) . . . . ?
C9 C10 C11 C6 82.21(10) . . . . ?
C4 C10 C11 C6 -22.45(10) . . . . ?
C7 C6 C11 C12 -27.96(13) . . . . ?
C5 C6 C11 C12 -143.43(9) . . . . ?
C7 C6 C11 C10 100.11(10) . . . . ?
C5 C6 C11 C10 -15.36(10) . . . . ?
C13 O1 C12 O2 -0.51(17) . . . . ?
C13 O1 C12 C11 -175.92(9) . . . . ?
C10 C11 C12 O2 17.60(16) . . . . ?
C6 C11 C12 O2 139.67(12) . . . . ?
C10 C11 C12 O1 -167.12(9) . . . . ?
C6 C11 C12 O1 -45.05(13) . . . . ?
 
_refine_diff_density_max    0.329
_refine_diff_density_min   -0.279
_refine_diff_density_rms    0.058

_shelxl_version_number 2014/6

_shelx_res_file
;
TITL P_a.res in Pbca
CELL 0.71073 9.3103 12.2251 21.3451 90.0000 90.0000 90.0000
ZERR 8.00 0.0010 0.0016 0.0027 0.0000 0.0000 0.0000
LATT 1
SYMM x+1/2, -y+1/2, -z
SYMM -x, y+1/2, -z+1/2
SYMM -x+1/2, -y, z+1/2
SFAC C H O
UNIT 104 144 32
rem C13 H18 O4
rem d8venture block colourless
size 0.40 0.30 0.20
omit    1   0   2
omit     1   1   1
LIST 6 ! automatically inserted. Change 6 to 4 for CHECKCIF!!
TEMP -77.150
ACTA
L.S. 4
FMAP 2
PLAN -34 0 0.00
HTAB
BOND $H
CONF
WGHT    0.080400    0.588300
FVAR       0.32847
O1    3    0.555101    0.336918    0.416279    11.00000    0.02420    0.04267 =
         0.03892   -0.00301    0.00363    0.00546
O2    3    0.597216    0.317022    0.314022    11.00000    0.03388    0.07038 =
         0.03689   -0.00466   -0.00578    0.01179
O3    3    0.850668    0.502937    0.392351    11.00000    0.03851    0.02234 =
         0.03760    0.00182    0.01275    0.01000
O4    3    0.771086    0.492542    0.488730    11.00000    0.04317    0.03806 =
         0.03898   -0.01626    0.01225    0.00086
C1    1    1.085407    0.542395    0.354213    11.00000    0.03922    0.02675 =
         0.07284    0.00560    0.01294   -0.00264
AFIX 137
H1A   2    1.158410    0.526112    0.322480    11.00000   -1.50000
H1B   2    1.125874    0.530589    0.396054    11.00000   -1.50000
H1C   2    1.054824    0.618766    0.350116    11.00000   -1.50000
AFIX   0
C2    1    0.956092    0.467070    0.344837    11.00000    0.03002    0.02520 =
         0.03366    0.00432    0.01164    0.00489
C3    1    0.884041    0.488276    0.282543    11.00000    0.05344    0.04495 =
         0.03422    0.01472    0.00746    0.01495
AFIX 137
H3A   2    0.949643    0.468406    0.248490    11.00000   -1.50000
H3B   2    0.859356    0.565991    0.279254    11.00000   -1.50000
H3C   2    0.796416    0.444178    0.279502    11.00000   -1.50000
AFIX   0
C4    1    1.001340    0.347682    0.353421    11.00000    0.02337    0.02327 =
         0.02608   -0.00112    0.00461    0.00433
AFIX  13
H4    2    1.094121    0.334836    0.330994    11.00000   -1.20000
AFIX   0
C5    1    1.017493    0.313086    0.422379    11.00000    0.02309    0.02360 =
         0.02755   -0.00109   -0.00130    0.00270
AFIX  13
H5    2    1.087283    0.357840    0.447101    11.00000   -1.20000
AFIX   0
C6    1    0.859083    0.325634    0.442692    11.00000    0.02578    0.02331 =
         0.02228    0.00088    0.00179    0.00125
AFIX  13
H6    2    0.841022    0.289904    0.484093    11.00000   -1.20000
AFIX   0
C7    1    0.823592    0.445677    0.444597    11.00000    0.02405    0.02549 =
         0.02823   -0.00589    0.00286    0.00080
C8    1    1.055043    0.190572    0.417787    11.00000    0.03282    0.02553 =
         0.04103    0.00203   -0.00188    0.00882
AFIX  23
H8A   2    1.013177    0.149113    0.453197    11.00000   -1.20000
H8B   2    1.160350    0.179372    0.417348    11.00000   -1.20000
AFIX   0
C9    1    0.986731    0.155384    0.354690    11.00000    0.03447    0.02348 =
         0.04783   -0.00964    0.00048    0.00786
AFIX  23
H9A   2    1.061235    0.140854    0.322661    11.00000   -1.20000
H9B   2    0.926409    0.089309    0.359861    11.00000   -1.20000
AFIX   0
C10   1    0.895359    0.255333    0.337114    11.00000    0.02808    0.02609 =
         0.02781   -0.00793   -0.00051    0.00548
AFIX  13
H10   2    0.858421    0.256018    0.293124    11.00000   -1.20000
AFIX   0
C11   1    0.779332    0.264716    0.388588    11.00000    0.02300    0.02003 =
         0.03026   -0.00258   -0.00016    0.00029
AFIX  13
H11   2    0.760082    0.188762    0.403818    11.00000   -1.20000
AFIX   0
C12   1    0.637274    0.310776    0.367304    11.00000    0.02357    0.02438 =
         0.03610   -0.00320    0.00034   -0.00108
C13   1    0.411916    0.375092    0.402107    11.00000    0.02341    0.03732 =
         0.05466    0.00036    0.00573    0.00422
AFIX 137
H13A  2    0.417230    0.434753    0.371530    11.00000   -1.50000
H13B  2    0.366093    0.401616    0.440547    11.00000   -1.50000
H13C  2    0.355280    0.314806    0.384628    11.00000   -1.50000
AFIX   0
HKLF 4 1 1 0 0 0 1 0 0 0 1

REM  P_a.res in Pbca
REM R1 =  0.0411 for    2686 Fo > 4sig(Fo)  and  0.0474 for all    3023 data
REM    157 parameters refined using      0 restraints

END

WGHT      0.0647      0.7517

REM Instructions for potential hydrogen bonds
EQIV $1 -x+2, -y+1, -z+1
HTAB C1 O4_$1
HTAB C3 O2
EQIV $2 -x+3/2, y-1/2, z
HTAB C11 O3_$2
EQIV $3 -x+1, -y+1, -z+1
HTAB C13 O4_$3

REM Highest difference peak  0.329,  deepest hole -0.279,  1-sigma level  0.058
Q1    1   0.7093  0.2855  0.3773  11.00000  0.05    0.33
Q2    1   0.8422  0.3830  0.4426  11.00000  0.05    0.33
Q3    1   0.9363  0.3150  0.4324  11.00000  0.05    0.31
Q4    1   0.9740  0.4064  0.3489  11.00000  0.05    0.28
Q5    1   0.8334  0.2660  0.3612  11.00000  0.05    0.26
Q6    1   0.5673  0.3082  0.3929  11.00000  0.05    0.26
Q7    1   1.0112  0.3391  0.3893  11.00000  0.05    0.25
Q8    1   0.8121  0.2986  0.4150  11.00000  0.05    0.24
Q9    1   1.0231  0.5028  0.3475  11.00000  0.05    0.24
Q10   1   0.3554  0.3366  0.4238  11.00000  0.05    0.24
Q11   1   0.4967  0.3570  0.4120  11.00000  0.05    0.23
Q12   1   0.6126  0.3747  0.3233  11.00000  0.05    0.23
Q13   1   0.9485  0.3039  0.3399  11.00000  0.05    0.23
Q14   1   0.9095  0.4690  0.3127  11.00000  0.05    0.21
Q15   1   0.6077  0.2880  0.3322  11.00000  0.05    0.20
Q16   1   0.8435  0.5619  0.3908  11.00000  0.05    0.20
Q17   1   0.3917  0.3716  0.3620  11.00000  0.05    0.19
Q18   1   1.0610  0.6112  0.3735  11.00000  0.05    0.19
Q19   1   1.0350  0.2494  0.4230  11.00000  0.05    0.19
Q20   1   0.9410  0.2011  0.3432  11.00000  0.05    0.17
Q21   1   0.9099  0.4816  0.3678  11.00000  0.05    0.17
Q22   1   0.4085  0.4387  0.4039  11.00000  0.05    0.16
Q23   1   1.0264  0.1739  0.3869  11.00000  0.05    0.16
Q24   1   0.7233  0.2058  0.3894  11.00000  0.05    0.15
Q25   1   0.9237  0.6477  0.4068  11.00000  0.05    0.15
Q26   1   0.4627  0.2187  0.3990  11.00000  0.05    0.15
Q27   1   0.4971  0.3011  0.3124  11.00000  0.05    0.13
Q28   1   0.7567  0.4617  0.4627  11.00000  0.05    0.13
Q29   1   1.0188  0.6419  0.4070  11.00000  0.05    0.13
Q30   1   0.5845  0.3370  0.4436  11.00000  0.05    0.13
Q31   1   0.5412  0.2398  0.3477  11.00000  0.05    0.13
Q32   1   0.9252  0.5626  0.4238  11.00000  0.05    0.13
Q33   1   0.7116  0.4816  0.4784  11.00000  0.05    0.13
Q34   1   1.1132  0.5346  0.3121  11.00000  0.05    0.12
;
_shelx_res_checksum    7376

_shelx_hkl_file
;
  -1   0   0    0.00    0.10
   1   0   0    0.00    0.10
   1   0   0    0.00    0.10
  -2   0   0 2595.84  119.89
   2   0   0 2360.06  128.19
  -2   0   0 2788.82  127.99
   3   0   0    0.10    0.10
   3   0   0    0.30    0.10
   3   0   0    0.10    0.10
   3   0   0    0.10    0.10
  -3   0   0    0.30    0.10
   3   0   0    0.30    0.10
  -3   0   0    0.10    0.10
   4   0   0  408.36   18.80
   5   0   0    1.00    0.20
   5   0   0    1.00    0.20
  -5   0   0    1.20    0.30
   5   0   0    1.40    0.20
   5   0   0    1.40    0.20
   6   0   0   35.10    1.80
   6   0   0   37.10    1.80
   6   0   0   35.70    1.80
   6   0   0   35.00    1.90
  -6   0   0   36.50    1.70
   6   0   0   38.60    1.80
   7   0   0    1.60    0.30
  -7   0   0    2.40    0.40
   7   0   0    2.10    0.30
  -7   0   0    1.50    0.20
  -7   0   0    1.90    0.30
   7   0   0    1.40    0.20
   8   0   0   41.80    2.10
   8   0   0   41.80    2.20
   8   0   0   44.00    2.20
  -8   0   0   40.00    2.00
  -8   0   0   40.90    2.30
   8   0   0   42.30    2.00
  -8   0   0   43.20    2.10
  -9   0   0   -0.30    0.10
   9   0   0    0.20    0.20
   9   0   0    0.00    0.20
  -9   0   0   -0.20    0.10
   9   0   0    0.00    0.40
  -9   0   0    0.30    0.60
   9   0   0   -0.30    0.40
  10   0   0    0.00    0.50
  10   0   0    0.30    0.20
 -10   0   0    0.30    0.20
 -10   0   0   -0.10    0.60
  10   0   0    0.10    0.20
  10   0   0    0.10    0.60
  11   0   0    0.60    0.40
 -11   0   0    0.50    0.70
  11   0   0    0.20    0.70
  11   0   0    0.00    0.20
 -12   0   0    2.10    0.90
  12   0   0    3.10    0.90
   1  -1   0   -0.10    0.10
   1  -1   0    0.40    0.10
   1  -1   0    0.10    0.10
   1  -1   0    0.00    0.10
  -1  -1   0    0.00    0.10
   1  -1   0    0.00    0.10
   1   1   0    0.10    0.10
   1   1   0    0.00    0.10
  -1   1   0    0.00    0.10
   1   1   0    0.20    0.10
  -1   1   0    0.00    0.10
  -1   1   0    0.00    0.10
   1   1   0    0.10    0.10
  -2  -1   0    4.90    0.30
  -2  -1   0    5.50    0.30
   2  -1   0    5.40    0.30
   2  -1   0    5.60    0.30
   2  -1   0    5.80    0.30
   2  -1   0    5.30    0.40
  -2  -1   0    5.20    0.30
  -2   1   0    5.60    0.30
   2   1   0    5.80    0.30
  -2   1   0    5.40    0.40
  -2   1   0    6.50    0.40
   2   1   0    5.30    0.30
  -2   1   0    5.30    0.30
   3  -1   0    0.30    0.10
   3  -1   0    0.20    0.10
   3  -1   0    0.30    0.10
  -3  -1   0    0.20    0.10
  -3  -1   0    0.10    0.10
   3  -1   0    0.10    0.10
  -3  -1   0    0.20    0.10
   3  -1   0    0.00    0.10
   3   1   0    0.50    0.10
   3   1   0    0.20    0.10
  -3   1   0    0.30    0.10
  -3   1   0    0.50    0.10
  -3   1   0    0.20    0.10
   3   1   0    0.20    0.10
  -3   1   0    0.20    0.10
   3   1   0    0.20    0.10
  -4  -1   0  808.92   44.60
  -4  -1   0  677.73   33.90
   4  -1   0  669.83   57.19
   4  -1   0  705.43   35.50
   4   1   0  695.53   46.10
  -4   1   0  661.23   36.20
   4   1   0  679.43   34.10
  -4   1   0  621.74   52.79
   5  -1   0   -0.30    0.20
  -5  -1   0    0.00    0.10
  -5  -1   0    0.20    0.20
   5  -1   0    0.10    0.20
   5  -1   0    0.50    0.20
   5  -1   0    0.10    0.10
   5  -1   0    0.30    0.20
   5   1   0    0.10    0.10
  -5   1   0    0.10    0.10
  -5   1   0    0.00    0.20
   5   1   0    0.00    0.10
  -5   1   0    0.00    0.10
   5   1   0    0.10    0.10
   5   1   0    0.00    0.10
  -6  -1   0   36.40    1.70
   6  -1   0   38.20    1.90
  -6  -1   0   33.50    1.90
  -6  -1   0   34.10    1.70
   6  -1   0   34.60    1.80
   6  -1   0   34.80    1.70
   6  -1   0   35.50    1.90
   6   1   0   35.40    1.80
  -6   1   0   31.60    2.00
   6   1   0   33.30    1.70
  -6   1   0   38.40    1.80
   6   1   0   34.90    1.70
  -6   1   0   35.70    1.70
   6   1   0   37.60    1.90
   6   1   0   37.40    1.70
  -7  -1   0    0.20    0.10
  -7  -1   0   -0.30    0.30
   7  -1   0    0.10    0.10
   7  -1   0   -0.30    0.30
   7  -1   0    0.00    0.30
   7  -1   0    0.20    0.20
  -7  -1   0    0.10    0.10
  -7   1   0    0.30    0.10
   7   1   0    0.10    0.20
   7   1   0    0.30    0.20
   7   1   0    0.10    0.10
  -7   1   0    0.10    0.30
   7   1   0    0.20    0.20
  -7   1   0    0.10    0.20
   8  -1   0   51.69    2.70
   8  -1   0   48.80    2.60
  -8  -1   0   47.90    2.40
  -8  -1   0   49.30    2.40
   8  -1   0   45.90    2.50
  -8  -1   0   51.79    2.70
   8  -1   0   52.09    2.40
  -8   1   0   49.60    2.40
   8   1   0   51.19    2.50
   8   1   0   51.39    2.40
   8   1   0   54.29    2.50
  -8   1   0   46.60    2.70
   9  -1   0    0.20    0.20
   9  -1   0   -0.30    0.50
   9  -1   0   -0.20    0.40
  -9  -1   0   -0.20    0.50
   9  -1   0    0.10    0.20
   9   1   0    0.00    0.20
   9   1   0    0.10    0.20
   9   1   0    0.00    0.30
  -9   1   0   -0.20    0.20
  -9   1   0   -0.10    0.10
   9   1   0    0.50    0.40
  -9   1   0    0.10    0.50
  10  -1   0    0.60    0.50
 -10  -1   0    1.50    0.70
  10  -1   0    1.60    0.80
  10  -1   0    0.80    0.30
 -10   1   0    1.60    0.70
  10   1   0    1.40    0.30
 -10   1   0    1.20    0.20
 -10   1   0    1.40    0.30
  10   1   0    1.80    0.50
  10   1   0    1.40    0.20
  10   1   0    0.80    0.30
 -11  -1   0    0.20    0.70
  11  -1   0   -0.20    0.20
  11  -1   0    0.20    0.80
  11  -1   0   -0.40    0.20
  11  -1   0    0.90    0.50
  11   1   0   -0.40    0.70
  11   1   0   -0.20    0.20
 -11   1   0    0.60    0.80
  12  -1   0    1.60    0.30
  12  -1   0    0.10    0.90
  12  -1   0    2.00    0.50
 -12  -1   0    1.10    0.90
  12   1   0    0.70    0.70
   0  -2   0   63.99    3.10
   0  -2   0   69.89    3.20
   0  -2   0   61.99    3.10
   0   2   0   64.89    3.20
   0   2   0   68.19    3.10
   0   2   0   66.09    3.10
   1  -2   0   -0.10    0.10
   1  -2   0   -0.10    0.10
  -1  -2   0    0.00    0.10
  -1  -2   0   -0.10    0.10
  -1  -2   0    0.00    0.10
   1  -2   0    0.10    0.20
   1  -2   0    0.10    0.10
   1   2   0    0.00    0.10
  -1   2   0    0.00    0.10
   1   2   0    0.00    0.10
  -1   2   0    0.10    0.10
   1   2   0    0.00    0.10
  -1   2   0    0.10    0.10
  -2  -2   0 1020.60   48.90
  -2  -2   0  905.71   59.69
   2  -2   0 1114.39   51.69
   2  -2   0 1023.00   50.89
   2   2   0  921.11   58.59
   2   2   0  976.90   49.00
  -3  -2   0    0.20    0.10
   3  -2   0    0.30    0.20
   3  -2   0    0.10    0.10
  -3  -2   0    0.30    0.10
   3  -2   0    0.20    0.20
   3  -2   0    0.30    0.10
  -3  -2   0    0.10    0.10
   3  -2   0    0.30    0.10
  -3   2   0    0.10    0.10
   3   2   0    0.30    0.10
   3   2   0    0.20    0.10
   3   2   0    0.00    0.10
  -3   2   0    0.50    0.20
   3   2   0    0.20    0.10
   4  -2   0   26.20    1.40
   4  -2   0   25.60    1.40
   4  -2   0   23.80    1.30
  -4  -2   0   24.70    1.30
  -4  -2   0   26.10    1.30
   4  -2   0   26.60    1.40
  -4  -2   0   26.30    1.20
   4  -2   0   27.20    1.30
  -4   2   0   28.70    1.30
   4   2   0   26.40    1.20
  -4   2   0   27.30    1.30
  -4   2   0   23.90    1.40
   4   2   0   24.80    1.30
   4   2   0   25.80    1.30
  -4   2   0   25.50    1.40
   4   2   0   26.40    1.20
   5  -2   0   -0.20    0.20
  -5  -2   0   -0.10    0.20
   5  -2   0    0.20    0.20
   5  -2   0    0.10    0.10
   5  -2   0   -0.20    0.20
  -5  -2   0    0.00    0.10
  -5  -2   0    0.20    0.10
   5  -2   0    0.00    0.10
  -5   2   0   -0.10    0.10
   5   2   0    0.20    0.10
  -5   2   0    0.10    0.20
  -5   2   0    0.00    0.10
  -5   2   0   -0.10    0.20
   5   2   0    0.20    0.10
   5   2   0   -0.20    0.10
   6  -2   0    3.90    0.40
   6  -2   0    4.40    0.50
   6  -2   0    4.60    0.60
   6  -2   0    4.30    0.50
   6  -2   0    4.50    0.40
  -6  -2   0    3.70    0.50
  -6  -2   0    4.00    0.30
  -6  -2   0    4.20    0.30
   6  -2   0    4.60    0.50
  -6   2   0    3.90    0.40
   6   2   0    3.30    0.40
   6   2   0    4.50    0.30
  -6   2   0    3.60    0.50
   6   2   0    4.50    0.30
   6   2   0    3.60    0.30
  -7  -2   0    0.00    0.10
   7  -2   0    0.00    0.20
  -7  -2   0    0.10    0.10
   7  -2   0   -0.50    0.30
   7  -2   0   -0.20    0.20
   7  -2   0    0.00    0.30
  -7  -2   0    0.10    0.30
  -7   2   0   -0.10    0.20
   7   2   0    0.00    0.10
  -7   2   0   -0.40    0.40
  -7   2   0    0.20    0.10
   7   2   0   -0.20    0.20
   7   2   0    0.30    0.10
   7   2   0    0.20    0.20
   8  -2   0   25.20    1.30
   8  -2   0   24.50    1.40
  -8  -2   0   23.40    1.50
   8  -2   0   23.50    1.60
   8  -2   0   23.00    1.40
   8   2   0   23.50    1.20
   8   2   0   22.10    1.40
   8   2   0   21.30    1.20
  -8   2   0   24.50    1.20
   8   2   0   22.60    1.30
  -8   2   0   22.60    1.60
   9  -2   0    0.10    0.20
  -9  -2   0    0.10    0.50
   9  -2   0    0.50    0.50
   9  -2   0    0.10    0.20
   9  -2   0   -0.50    0.70
  -9   2   0    0.30    0.20
   9   2   0    0.10    0.10
  -9   2   0   -0.10    0.20
   9   2   0   -0.10    0.30
   9   2   0   -0.40    0.20
   9   2   0    0.10    0.20
  -9   2   0   -0.50    0.60
 -10  -2   0   17.50    1.50
  10  -2   0   16.60    1.00
  10  -2   0   16.90    1.20
  10  -2   0   21.40    1.30
  10  -2   0   17.10    1.60
  10   2   0   15.90    1.20
  10   2   0   16.30    1.00
  11  -2   0   -0.10    0.50
  11  -2   0    0.10    0.30
  11  -2   0    0.70    1.00
 -11  -2   0    1.60    0.80
  11   2   0    0.60    0.30
  11   2   0    0.00    0.50
  12  -2   0    4.30    1.20
 -12  -2   0    3.00    1.00
  12  -2   0    4.80    0.70
  12  -2   0    3.60    0.40
  12   2   0    2.40    0.80
   0  -3   0   -0.20    0.10
   0  -3   0   -0.30    0.20
   0  -3   0   -0.10    0.10
   0  -3   0    0.10    0.10
   0   3   0   -0.40    0.20
   0   3   0    0.20    0.20
   0   3   0    0.00    0.10
  -1  -3   0    0.10    0.10
   1  -3   0    0.40    0.20
  -1  -3   0    0.30    0.20
   1  -3   0    0.00    0.30
   1  -3   0    0.40    0.20
  -1  -3   0    0.20    0.10
   1  -3   0    0.40    0.20
  -1  -3   0    0.40    0.10
  -1   3   0    0.30    0.20
   1   3   0    0.00    0.20
   1   3   0    0.00    0.10
  -1   3   0    0.40    0.20
  -1   3   0    0.60    0.20
   1   3   0    0.80    0.20
   2  -3   0  476.05   27.40
  -2  -3   0  441.06   25.40
   2  -3   0  494.95   28.10
  -2  -3   0  392.86   45.30
   2   3   0  483.55   25.90
   2   3   0  451.85   41.90
  -2   3   0  440.56   56.89
  -2   3   0  536.35   61.59
  -3  -3   0    0.30    0.10
  -3  -3   0    0.20    0.10
   3  -3   0    0.60    0.30
   3  -3   0    0.60    0.20
  -3  -3   0    0.50    0.20
   3  -3   0    0.00    0.10
   3  -3   0   -0.10    0.10
  -3   3   0    0.50    0.20
  -3   3   0    0.00    0.20
   3   3   0    0.30    0.10
   3   3   0    0.50    0.20
  -3   3   0    0.00    0.10
   3   3   0    0.00    0.10
  -4  -3   0  204.08   10.00
   4  -3   0  223.88   10.10
   4  -3   0  222.88   10.20
   4  -3   0  223.88   10.10
   4  -3   0  218.78   10.10
   4  -3   0  213.98   10.00
   4   3   0  213.18    9.90
  -4   3   0  217.48   10.00
  -4   3   0  200.58   10.10
   4   3   0  217.48   10.10
  -4   3   0  216.28   10.00
   5  -3   0    0.50    0.20
   5  -3   0    0.30    0.20
   5  -3   0    0.10    0.20
  -5  -3   0    0.30    0.10
   5  -3   0    0.00    0.30
  -5  -3   0    0.10    0.20
  -5  -3   0    0.20    0.10
   5  -3   0    0.40    0.40
  -5   3   0   -0.10    0.20
   5   3   0    0.20    0.20
  -5   3   0    0.40    0.20
   5   3   0    0.30    0.10
   5   3   0    0.30    0.10
  -5   3   0    0.20    0.10
   5   3   0    0.20    0.10
   6  -3   0   22.40    1.30
  -6  -3   0   22.50    1.10
   6  -3   0   24.60    1.40
   6  -3   0   20.50    1.30
   6  -3   0   23.30    1.20
   6  -3   0   22.30    1.50
  -6  -3   0   22.10    1.30
  -6   3   0   22.80    1.30
   6   3   0   21.80    1.10
  -6   3   0   23.00    1.20
   6   3   0   22.40    1.10
  -6   3   0   22.50    1.20
   6   3   0   23.70    1.30
   7  -3   0    0.20    0.30
  -7  -3   0    0.30    0.30
  -7  -3   0    0.30    0.10
  -7  -3   0    0.40    0.10
   7  -3   0    0.20    0.40
   7  -3   0    0.60    0.50
   7  -3   0    0.40    0.20
   7  -3   0    0.90    0.20
  -7   3   0    0.20    0.20
   7   3   0    0.20    0.10
   7   3   0    0.30    0.20
   7   3   0    0.30    0.10
   8  -3   0   19.10    1.20
   8  -3   0   21.70    1.40
  -8  -3   0   19.90    1.40
   8  -3   0   21.80    1.40
   8  -3   0   21.10    1.70
   8   3   0   19.20    1.00
  -8   3   0   21.60    1.30
   8   3   0   20.10    1.10
   8   3   0   22.40    1.20
   8   3   0   21.00    1.10
  -8   3   0   18.90    1.10
  -9  -3   0    0.30    0.60
   9  -3   0    0.60    0.30
   9  -3   0   -0.80    0.80
   9  -3   0    0.40    0.30
  -9   3   0    0.60    0.30
   9   3   0    0.60    0.30
  10  -3   0   31.50    2.30
 -10  -3   0   27.60    1.90
  10  -3   0   30.80    1.90
  10  -3   0   24.40    1.90
  10  -3   0   28.60    1.60
  10   3   0   28.80    1.50
  10   3   0   31.70    1.70
  11  -3   0    0.00    0.30
  11  -3   0    0.10    1.00
  11  -3   0   -0.10    0.60
 -11  -3   0    0.20    0.80
  11   3   0    1.00    0.50
  11   3   0    0.40    0.30
  12  -3   0    2.30    0.40
  12  -3   0    3.20    0.70
 -12  -3   0    3.70    1.00
  12  -3   0    3.30    1.30
  12   3   0    1.60    0.60
   0  -4   0  904.81   77.19
   0   4   0  940.11   79.29
   0   4   0  984.00   51.29
  -1  -4   0    0.10    0.10
  -1  -4   0    0.00    0.10
  -1  -4   0    0.10    0.10
   1  -4   0    0.30    0.30
   1  -4   0    0.20    0.20
  -1  -4   0    0.00    0.20
   1  -4   0    0.00    0.20
  -1   4   0    0.70    0.20
   1   4   0    0.10    0.10
   1   4   0    0.40    0.20
  -1   4   0    0.60    0.20
   1   4   0   -0.10    0.20
  -2  -4   0 1744.33   87.49
  -2  -4   0 1831.82  115.69
   2  -4   0 1835.22   90.39
   2  -4   0 1876.21   89.79
   2   4   0 1785.42   87.59
  -2   4   0 1629.74  123.29
   2   4   0 1846.02  114.79
  -2   4   0 1370.56  119.39
   3  -4   0    0.10    0.20
   3  -4   0    0.10    0.10
  -3  -4   0    0.20    0.10
  -3  -4   0    0.20    0.10
  -3  -4   0   -0.10    0.10
  -3  -4   0    0.80    0.20
  -3  -4   0    1.00    0.20
   3  -4   0   -0.10    0.40
   3  -4   0   -0.20    0.20
   3  -4   0   -0.20    0.20
   3   4   0   -0.20    0.20
   3   4   0    0.00    0.20
  -3   4   0   -0.10    0.20
   3   4   0    0.20    0.20
  -3   4   0    0.10    0.20
  -3   4   0   -0.10    0.20
  -4  -4   0   95.49    4.70
   4  -4   0  102.39    4.90
   4  -4   0   97.29    4.80
  -4  -4   0  103.89    4.80
   4  -4   0  101.39    4.80
   4  -4   0  102.09    5.00
   4  -4   0  109.99    4.90
  -4  -4   0   94.29    4.70
   4   4   0  100.19    4.80
  -4   4   0  102.19    4.90
   4   4   0   96.39    4.70
   4   4   0   94.09    4.70
  -4   4   0  103.49    4.90
  -4   4   0  105.69    4.80
   5  -4   0    0.20    0.30
   5  -4   0    0.10    0.20
  -5  -4   0    0.10    0.20
   5  -4   0    0.20    0.20
   5  -4   0    0.70    0.50
  -5  -4   0    0.00    0.10
  -5  -4   0    0.00    0.10
   5  -4   0    0.00    0.20
   5   4   0    0.20    0.10
  -5   4   0    0.00    0.10
   5   4   0    0.50    0.20
   5   4   0   -0.20    0.20
  -5   4   0    0.20    0.20
  -5   4   0    0.00    0.20
   6  -4   0   20.90    1.60
  -6  -4   0   22.40    1.10
   6  -4   0   21.70    1.30
   6  -4   0   22.90    1.40
  -6  -4   0   23.80    1.30
   6  -4   0   23.00    1.30
  -6  -4   0   21.30    1.10
   6  -4   0   22.00    1.40
   6   4   0   21.40    1.20
  -6   4   0   22.50    1.40
  -6   4   0   20.20    1.30
   6   4   0   23.00    1.20
   6   4   0   23.60    1.10
  -6   4   0   21.60    1.20
   7  -4   0   -0.10    0.30
   7  -4   0    0.20    0.20
  -7  -4   0    0.40    0.30
   7  -4   0    0.00    0.40
   7  -4   0    0.40    0.60
  -7  -4   0    0.20    0.10
  -7  -4   0    0.30    0.10
   7   4   0    0.20    0.20
   7   4   0    0.30    0.20
  -7   4   0    0.30    0.20
  -7   4   0    0.20    0.30
   8  -4   0    6.00    1.10
   8  -4   0    6.20    0.50
   8  -4   0    4.60    0.70
   8  -4   0    5.30    0.60
  -8  -4   0    6.00    0.70
   8  -4   0    6.30    0.80
   8   4   0    4.20    0.40
   8   4   0    5.70    0.40
  -8   4   0    6.10    0.70
  -9  -4   0    0.90    0.60
   9  -4   0    0.50    0.60
   9  -4   0   -0.20    0.30
   9  -4   0   -0.10    0.90
   9  -4   0    0.60    0.30
   9   4   0    0.00    0.30
  -9   4   0   -0.20    0.30
   9   4   0   -0.10    0.20
  10  -4   0    8.20    1.00
  10  -4   0    6.80    1.40
 -10  -4   0    7.40    1.00
  10  -4   0    7.20    0.70
  10   4   0    7.80    0.70
 -10   4   0    7.20    0.80
  10   4   0    8.00    0.60
  11  -4   0    1.20    0.70
  11  -4   0   -0.20    1.10
 -11  -4   0    1.20    0.70
  11  -4   0    0.10    0.30
 -11   4   0    0.40    0.10
  11   4   0    0.40    0.40
  12  -4   0   14.90    2.00
 -12  -4   0   13.50    1.50
  12  -4   0   13.30    1.30
  12  -4   0   11.90    0.90
  12   4   0   15.70    1.50
   0  -5   0    0.20    0.20
   0  -5   0    0.10    0.20
   0  -5   0   -0.20    0.40
   0  -5   0    0.30    0.20
   0   5   0    0.30    0.30
   0   5   0   -0.10    0.20
   0   5   0    0.30    0.20
  -1  -5   0    0.40    0.20
  -1  -5   0    0.30    0.20
   1  -5   0   -0.10    0.20
  -1  -5   0    0.60    0.40
   1  -5   0    0.00    0.40
   1  -5   0    0.70    0.20
   1  -5   0    0.00    0.20
  -1  -5   0   -0.20    0.10
  -1   5   0    0.20    0.20
  -1   5   0    0.30    0.30
  -1   5   0    0.30    0.30
   1   5   0    0.50    0.30
   1   5   0    0.30    0.30
   1   5   0    0.50    0.20
   2  -5   0 1549.45   79.59
  -2  -5   0 1396.26   77.39
  -2  -5   0 1355.96  107.59
   2  -5   0 1636.44   81.29
  -2   5   0 1608.34  125.09
  -2   5   0 1491.05  120.49
   2   5   0 1523.55  109.39
   2   5   0 1596.74   78.19
  -3  -5   0    0.20    0.20
  -3  -5   0    0.00    0.10
   3  -5   0    0.20    0.20
   3  -5   0   -0.10    0.20
  -3  -5   0    0.10    0.10
   3  -5   0    0.50    0.50
   3  -5   0   -0.10    0.30
  -3  -5   0   -0.10    0.20
  -3  -5   0    0.20    0.10
  -3   5   0    0.10    0.20
   3   5   0    0.00    0.20
  -3   5   0    0.10    0.30
   3   5   0    0.10    0.20
  -3   5   0    0.20    0.30
   4  -5   0  157.98    7.50
   4  -5   0  147.19    7.60
   4  -5   0  162.38    7.40
  -4  -5   0  163.18    7.30
   4  -5   0  154.88    7.50
   4  -5   0  158.18    7.30
  -4  -5   0  148.59    7.20
  -4  -5   0  150.88    7.30
   4   5   0  154.38    7.20
   4   5   0  161.08    7.40
  -4   5   0  156.98    7.40
   4   5   0  149.79    7.20
  -4   5   0  153.28    7.30
  -4   5   0  145.89    7.40
  -5  -5   0    0.50    0.10
   5  -5   0    0.50    0.30
  -5  -5   0    0.70    0.30
   5  -5   0    0.80    0.50
  -5  -5   0    0.40    0.20
   5  -5   0    0.20    0.30
   5  -5   0    0.50    0.20
   5  -5   0    0.20    0.30
   5   5   0    0.50    0.20
  -5   5   0    0.10    0.20
  -5   5   0    0.50    0.30
  -5   5   0    0.20    0.20
   5   5   0    0.50    0.40
   5   5   0    0.40    0.20
   6  -5   0  128.59    6.30
   6  -5   0  125.09    6.00
  -6  -5   0  124.39    5.70
   6  -5   0  122.29    6.10
  -6  -5   0  117.09    5.80
  -6  -5   0  121.99    5.90
   6  -5   0  128.89    6.00
  -6   5   0  120.19    6.00
  -6   5   0  124.49    5.90
   6   5   0  125.29    5.80
  -6   5   0  120.79    5.90
   6   5   0  128.69    5.80
  -7  -5   0    0.10    0.30
   7  -5   0   -0.30    0.50
  -7  -5   0    0.00    0.10
   7  -5   0    0.00    0.30
   7  -5   0   -0.10    0.80
   7   5   0    0.00    0.20
  -7   5   0   -0.10    0.30
  -7   5   0    0.40    0.20
   7   5   0    0.10    0.30
   7   5   0   -0.20    0.10
  -8  -5   0   14.20    1.10
   8  -5   0   13.60    1.20
   8  -5   0   14.60    1.30
   8  -5   0   15.20    1.10
   8  -5   0   15.70    1.70
   8   5   0   15.00    1.00
  -8   5   0   14.00    1.10
  -8   5   0   15.10    0.90
   8   5   0   15.70    0.90
   9  -5   0    0.30    0.30
  -9  -5   0    0.20    0.50
   9  -5   0    0.40    0.70
   9  -5   0   -0.80    1.00
   9  -5   0    0.50    0.30
  -9   5   0    0.30    0.30
  10  -5   0   -0.10    0.30
  10  -5   0   -0.70    0.70
 -10  -5   0   -0.60    0.60
  10  -5   0   -0.10    1.20
  10   5   0   -0.40    0.30
 -10   5   0   -0.40    0.20
  10   5   0   -0.20    0.40
 -11  -5   0   -1.00    0.70
  11  -5   0    0.10    0.70
  11  -5   0   -0.20    0.30
  11  -5   0    0.90    2.10
  11   5   0    0.80    0.40
 -11   5   0    0.50    0.20
   0  -6   0 4593.24  264.77
   0  -6   0 4598.64  210.58
   0   6   0 3890.91  208.08
   0   6   0 4590.34  263.77
   1  -6   0   -0.50    0.50
   1  -6   0    0.30    0.30
   1  -6   0    0.50    0.30
  -1  -6   0   -0.30    0.40
  -1  -6   0    1.20    0.30
   1  -6   0   -0.30    0.20
  -1  -6   0    0.10    0.20
  -1  -6   0    0.20    0.20
   1   6   0    0.60    0.40
   1   6   0    0.10    0.20
   1   6   0   -0.10    0.30
  -1   6   0   -0.40    0.30
  -1   6   0    0.10    0.30
  -2  -6   0  608.44   26.50
   2  -6   0  550.44   26.70
  -2   6   0  600.64   26.60
   2   6   0  536.05   26.40
   2   6   0  564.44   26.60
   3  -6   0   -0.10    0.30
   3  -6   0   -0.10    0.20
  -3  -6   0    0.00    0.10
   3  -6   0   -0.10    0.80
  -3  -6   0    0.20    0.20
  -3  -6   0    0.20    0.20
   3  -6   0   -0.10    0.20
  -3  -6   0    0.10    0.20
  -3  -6   0   -0.10    0.10
  -3   6   0    0.30    0.30
   3   6   0    0.20    0.20
   3   6   0    0.30    0.30
  -3   6   0   -0.20    0.20
   3   6   0    0.20    0.30
  -3   6   0   -0.10    0.20
  -4  -6   0    1.80    0.30
   4  -6   0    1.10    0.30
   4  -6   0    1.30    0.60
  -4  -6   0    1.40    0.10
  -4  -6   0    1.40    0.30
   4  -6   0    1.40    0.30
  -4  -6   0    1.70    0.20
   4  -6   0    1.70    0.40
   4  -6   0    1.80    0.40
  -4  -6   0    2.00    0.30
   4   6   0    1.40    0.30
  -4   6   0    1.20    0.40
   4   6   0    1.80    0.40
  -4   6   0    1.50    0.30
   4   6   0    1.70    0.30
  -4   6   0    2.00    0.40
   5  -6   0   -0.10    0.20
  -5  -6   0    0.10    0.10
   5  -6   0   -0.20    0.70
   5  -6   0   -0.10    0.20
   5  -6   0   -0.20    0.40
   5  -6   0   -0.20    0.40
  -5  -6   0   -0.10    0.20
  -5  -6   0    0.20    0.30
  -5   6   0    0.00    0.30
   5   6   0   -0.10    0.20
   5   6   0   -0.50    0.30
  -5   6   0   -0.10    0.30
   5   6   0    0.20    0.30
  -5   6   0   -0.30    0.20
  -6  -6   0   60.19    3.10
   6  -6   0   52.79    3.20
   6  -6   0   57.79    3.10
   6  -6   0   62.99    3.60
  -6  -6   0   62.09    2.90
   6  -6   0   61.99    3.20
  -6  -6   0   60.29    3.00
   6   6   0   67.89    3.00
   6   6   0   59.99    2.90
  -6   6   0   58.69    3.20
   6   6   0   60.29    3.10
  -6   6   0   58.69    3.10
   7  -6   0   -0.40    0.20
  -7  -6   0   -0.10    0.10
   7  -6   0    1.20    1.00
   7  -6   0   -0.20    0.50
   7  -6   0   -0.50    0.50
  -7  -6   0   -0.10    0.10
  -7  -6   0    0.10    0.30
   7   6   0    0.10    0.30
   7   6   0   -0.20    0.20
   7   6   0   -0.10    0.20
  -7   6   0    0.10    0.30
  -7   6   0   -0.20    0.20
   8  -6   0   69.29    4.00
  -8  -6   0   63.39    3.10
   8  -6   0   66.99    3.40
   8  -6   0   64.09    3.70
  -8  -6   0   68.39    3.40
   8   6   0   67.19    3.20
   8   6   0   66.39    3.40
  -8   6   0   61.19    3.40
  -8   6   0   63.19    3.20
   9  -6   0   -0.50    1.10
   9  -6   0   -0.50    0.70
  -9  -6   0    1.20    1.00
   9  -6   0    0.50    0.30
   9  -6   0   -0.10    0.30
   9   6   0    0.20    0.30
  -9   6   0    0.20    0.30
  -9   6   0   -0.10    0.10
 -10  -6   0   30.70    2.00
  10  -6   0   31.70    1.80
  10  -6   0   29.10    2.10
  10   6   0   29.90    1.80
 -10   6   0   28.80    1.80
  10   6   0   28.70    1.80
  11  -6   0    0.50    0.40
  11  -6   0   -1.10    1.30
  11  -6   0   -0.40    0.90
 -11  -6   0    0.00    0.60
 -11   6   0    0.50    0.20
  11   6   0   -0.10    0.50
   0  -7   0    0.10    0.20
   0  -7   0    0.30    0.20
   0  -7   0    0.70    0.30
   0  -7   0   -0.30    0.50
   0   7   0    0.80    0.40
   0   7   0    0.10    0.20
  -1  -7   0    0.10    0.20
  -1  -7   0    0.20    0.20
   1  -7   0    0.20    0.20
  -1  -7   0   -0.10    0.20
   1  -7   0   -0.50    0.50
   1  -7   0    0.20    0.30
   1  -7   0    0.30    0.20
  -1  -7   0    0.50    0.40
  -1   7   0    0.20    0.20
  -1   7   0    0.00    0.30
   1   7   0    0.20    0.20
   1   7   0    0.40    0.30
  -1   7   0   -0.10    0.30
   1   7   0   -0.10    0.30
   2  -7   0  128.29    6.20
  -2  -7   0  140.39    6.10
  -2  -7   0  131.49    6.20
   2  -7   0  120.29    6.10
  -2  -7   0  125.09    6.10
   2  -7   0  118.39    6.40
  -2  -7   0  125.99    6.10
   2  -7   0  125.59    6.10
   2   7   0  130.89    6.30
   2   7   0  115.09    6.10
  -2   7   0  134.09    6.20
   2   7   0  117.29    6.00
  -2   7   0  130.39    6.10
  -2   7   0  126.29    6.30
   3  -7   0    0.00    0.20
   3  -7   0   -0.10    0.30
  -3  -7   0    0.20    0.20
  -3  -7   0    0.70    0.30
  -3  -7   0   -0.10    0.20
   3  -7   0   -0.40    0.60
   3   7   0    0.30    0.30
   3   7   0   -0.20    0.30
  -3   7   0    0.40    0.30
   3   7   0    0.40    0.20
  -3   7   0    0.00    0.30
  -3   7   0    0.10    0.20
   4  -7   0  168.48    7.70
   4  -7   0  154.88    7.70
  -4  -7   0  157.88    7.40
  -4  -7   0  167.08    7.50
  -4  -7   0  164.38    7.30
   4  -7   0  152.18    7.90
   4  -7   0  151.98    7.60
  -4  -7   0  160.28    7.50
   4  -7   0  154.58    7.50
  -4  -7   0  143.19    7.40
   4   7   0  157.78    7.50
   4   7   0  150.58    7.50
  -4   7   0  169.38    7.70
   4   7   0  151.38    7.70
  -4   7   0  169.78    7.70
  -4   7   0  158.08    7.70
   5  -7   0    0.10    0.40
   5  -7   0   -0.20    0.20
  -5  -7   0    0.30    0.20
   5  -7   0    0.00    0.30
   5  -7   0   -0.30    0.80
   5  -7   0    0.10    0.30
  -5  -7   0   -0.20    0.20
  -5  -7   0   -0.10    0.20
   5   7   0    0.40    0.30
   5   7   0   -0.20    0.30
   5   7   0    0.40    0.40
  -5   7   0    0.30    0.30
  -5   7   0    0.30    0.30
  -5   7   0    0.40    0.30
   6  -7   0    0.70    0.50
   6  -7   0    0.30    0.30
  -6  -7   0    1.10    0.40
   6  -7   0    1.10    1.00
   6   7   0    0.20    0.30
  -6   7   0    0.60    0.40
  -6   7   0    1.40    0.50
   6   7   0    1.10    0.40
   6   7   0    0.70    0.30
  -7  -7   0    0.70    0.40
   7  -7   0    1.20    1.20
   7  -7   0    0.30    0.30
  -7  -7   0    0.50    0.10
   7  -7   0    1.40    0.70
  -7  -7   0    0.70    0.20
   7   7   0    0.20    0.40
   7   7   0    1.00    0.30
  -7   7   0    1.30    0.50
  -7   7   0    0.20    0.30
   7   7   0    0.90    0.30
   8  -7   0   24.90    2.50
   8  -7   0   26.80    1.70
  -8  -7   0   29.70    1.70
   8  -7   0   26.70    2.00
  -8   7   0   28.60    1.60
   8   7   0   27.00    1.80
  -8   7   0   28.50    2.00
   8   7   0   25.80    1.70
   8   7   0   28.70    1.40
  -9  -7   0   -0.30    0.50
   9  -7   0    0.10    0.70
   9  -7   0    0.10    0.30
  -9   7   0   -0.10    0.10
   9   7   0    0.30    0.40
  -9   7   0   -0.10    0.30
   9   7   0    0.00    0.30
  10  -7   0    9.30    1.00
 -10  -7   0    8.30    1.10
  10  -7   0    9.30    0.90
  10  -7   0    9.50    1.30
  10  -7   0    8.60    1.90
 -10   7   0   10.60    1.10
  10   7   0   12.50    1.10
  11  -7   0    2.30    1.60
  11  -7   0    0.50    0.90
 -11  -7   0    0.80    0.60
 -11   7   0    1.00    0.30
  11   7   0   -0.30    0.50
   0  -8   0   14.90    1.40
   0  -8   0   11.80    0.90
   0  -8   0   10.70    0.90
   0  -8   0    9.40    0.80
   0   8   0   13.30    1.20
   0   8   0   11.00    1.00
   1  -8   0   -0.30    0.50
  -1  -8   0   -0.10    0.20
  -1  -8   0    0.50    0.30
   1  -8   0    0.50    0.30
   1  -8   0    0.10    0.30
  -1  -8   0    0.00    0.20
   1  -8   0   -0.10    0.20
  -1   8   0    0.00    0.20
   1   8   0   -0.50    0.20
   1   8   0   -0.10    0.20
  -1   8   0    0.10    0.30
  -1   8   0    0.10    0.30
   1   8   0    0.20    0.30
   2  -8   0  215.08   10.50
   2  -8   0  219.78   10.20
  -2  -8   0  216.98   10.10
  -2  -8   0  232.98   10.30
   2  -8   0  212.58   10.30
   2  -8   0  211.78   10.20
  -2  -8   0  210.28   10.20
   2   8   0  219.78   10.10
   2   8   0  190.08   10.10
  -2   8   0  213.08   10.60
  -2   8   0  214.58   10.20
   2   8   0  216.98   10.40
  -2   8   0  215.88   10.30
   3  -8   0   -0.20    0.30
   3  -8   0   -0.50    0.40
   3  -8   0   -0.20    0.20
  -3  -8   0    0.10    0.40
   3  -8   0    0.10    0.90
  -3  -8   0    0.20    0.20
  -3  -8   0    0.00    0.20
  -3  -8   0    0.50    0.20
  -3   8   0   -0.50    0.40
   3   8   0    1.00    0.50
  -3   8   0    0.10    0.40
  -3   8   0    0.20    0.20
   3   8   0   -0.20    0.40
   3   8   0   -0.10    0.20
  -4  -8   0    1.90    0.30
   4  -8   0    2.30    0.50
  -4  -8   0    2.40    0.40
   4  -8   0    1.40    0.50
  -4  -8   0    2.20    0.30
   4  -8   0    2.10    0.50
  -4  -8   0    2.60    0.40
  -4  -8   0    2.10    0.40
   4  -8   0    1.50    1.00
   4   8   0    1.70    0.50
   4   8   0    2.10    0.40
  -4   8   0    2.30    0.40
  -4   8   0    1.80    0.50
  -4   8   0    1.60    0.50
   4   8   0    0.30    0.40
   5  -8   0   -0.60    0.40
  -5  -8   0   -0.10    0.20
  -5  -8   0    0.10    0.30
   5  -8   0   -0.10    1.00
   5  -8   0    0.00    0.30
  -5  -8   0    0.00    0.20
   5   8   0   -0.20    0.40
  -5   8   0    0.10    0.30
   5   8   0    0.70    0.30
  -5   8   0    0.00    0.40
   5   8   0    0.20    0.40
   6  -8   0   45.50    2.60
  -6  -8   0   46.20    2.30
  -6  -8   0   47.10    2.40
   6  -8   0   45.40    3.20
   6  -8   0   40.80    2.50
  -6   8   0   44.50    2.60
   6   8   0   45.80    2.30
  -6   8   0   43.30    2.50
   6   8   0   43.80    2.30
   6   8   0   40.40    2.50
  -7  -8   0    0.00    0.10
   7  -8   0    3.00    1.40
  -7  -8   0    0.00    0.20
   7  -8   0   -0.20    0.30
  -7  -8   0    0.30    0.40
   7   8   0    0.60    0.40
   7   8   0    0.40    0.40
   7   8   0    0.00    0.30
  -7   8   0   -0.30    0.30
  -7   8   0   -0.60    0.30
  -8  -8   0   19.50    1.10
  -8  -8   0   18.10    0.90
  -8  -8   0   20.80    1.40
   8  -8   0   20.20    1.70
   8  -8   0   19.10    1.30
   8   8   0   18.90    1.40
  -8   8   0   18.50    1.40
   8   8   0   19.00    1.00
  -8   8   0   17.80    1.30
   9  -8   0    2.00    1.50
   9  -8   0    0.50    0.80
   9  -8   0   -0.30    0.30
  -9  -8   0    0.50    0.60
  -9   8   0    0.10    0.40
   9   8   0    1.30    0.80
  -9   8   0    0.10    0.20
   9   8   0   -0.20    0.30
  10  -8   0   21.60    1.90
  10  -8   0   16.60    2.40
 -10  -8   0   20.90    1.60
 -10   8   0   19.90    1.50
   0  -9   0    0.30    0.30
   0  -9   0   -1.20    0.70
   0  -9   0    0.20    0.30
   0  -9   0    0.40    0.30
   0   9   0    0.00    0.40
   0   9   0   -0.20    0.30
   0   9   0   -0.10    0.20
   1  -9   0   -0.10    0.30
  -1  -9   0    0.40    0.30
  -1  -9   0   -0.30    0.20
  -1  -9   0   -0.30    0.60
   1  -9   0    0.40    0.40
   1  -9   0   -0.90    0.70
   1  -9   0    0.20    0.30
  -1  -9   0    0.20    0.30
   1   9   0   -0.30    0.40
   1   9   0    0.10    0.40
  -1   9   0   -0.10    0.20
  -1   9   0    0.00    0.50
  -1   9   0    0.20    0.40
   1   9   0    0.30    0.30
   2  -9   0  434.36   20.40
  -2  -9   0  480.25   20.40
   2  -9   0  424.76   20.30
   2  -9   0  425.76   20.60
  -2  -9   0  435.06   20.20
  -2  -9   0  451.65   20.20
  -2  -9   0  420.56   20.20
  -2   9   0  429.36   20.30
  -2   9   0  438.66   20.50
   2   9   0  424.06   20.50
   2   9   0  419.36   20.20
   2   9   0  417.36   20.20
  -2   9   0  429.76   20.20
  -3  -9   0    0.30    0.40
  -3  -9   0   -0.20    0.20
   3  -9   0   -0.40    0.30
   3  -9   0    0.40    1.00
   3  -9   0   -0.50    0.40
  -3  -9   0    0.00    0.30
  -3  -9   0    0.30    0.20
  -3   9   0   -0.50    0.40
   3   9   0   -0.10    0.20
  -3   9   0   -0.20    0.40
   3   9   0    0.10    0.50
   3   9   0    0.20    0.40
   4  -9   0   91.49    4.60
  -4  -9   0   77.79    4.40
  -4  -9   0   92.59    4.30
   4  -9   0   87.79    5.00
  -4  -9   0   92.49    4.40
   4  -9   0   93.39    4.60
  -4  -9   0   94.39    4.50
  -4   9   0   86.39    4.50
   4   9   0   81.39    4.70
   4   9   0   96.69    4.50
   4   9   0   93.39    4.50
  -4   9   0   83.39    4.60
  -5  -9   0    0.00    0.20
   5  -9   0    0.90    0.50
   5  -9   0   -0.40    0.20
   5  -9   0    0.40    1.10
  -5  -9   0    0.00    0.30
   5   9   0    0.40    0.40
  -5   9   0    0.50    0.40
   5   9   0    0.20    0.30
   5   9   0   -0.20    0.50
   6  -9   0   16.40    1.40
   6  -9   0   15.90    1.20
  -6  -9   0   15.60    1.00
   6  -9   0   13.70    2.00
  -6  -9   0   12.90    0.90
   6   9   0   15.00    1.10
  -6   9   0   15.70    1.30
   6   9   0   14.80    1.10
   6   9   0   13.50    1.40
   7  -9   0    0.60    1.40
  -7  -9   0    0.10    0.20
  -7  -9   0   -0.40    0.40
   7  -9   0   -0.40    0.70
   7  -9   0    0.00    0.30
   7   9   0    0.00    0.40
   7   9   0    0.30    0.40
  -7   9   0   -0.30    0.40
   7   9   0    0.10    0.40
   8  -9   0    5.80    0.80
  -8  -9   0    6.30    0.40
   8  -9   0    8.20    1.20
  -8  -9   0    6.40    0.80
   8  -9   0    5.30    1.80
  -8   9   0    7.10    1.00
   8   9   0    7.90    0.90
   8   9   0    6.70    0.60
   8   9   0    7.10    1.00
   9  -9   0   -0.30    0.30
  -9  -9   0    0.00    0.60
   9  -9   0    0.90    0.90
   9  -9   0    3.50    1.80
   9   9   0    0.10    0.40
  -9   9   0    0.10    0.20
   9   9   0    0.50    0.50
   9   9   0    0.10    0.20
  -9   9   0   -0.20    0.40
 -10  -9   0   12.80    1.30
  10  -9   0   15.50    1.60
  10  -9   0   15.80    2.50
 -10   9   0   16.40    1.40
   0 -10   0    7.60    0.80
   0 -10   0    7.30    1.20
   0 -10   0    7.20    0.90
   0  10   0    7.10    0.90
   0  10   0    9.40    0.80
  -1 -10   0   -0.20    0.60
  -1 -10   0    0.60    0.30
   1 -10   0   -0.50    0.70
   1 -10   0    0.20    0.40
  -1 -10   0    0.10    0.30
  -1  10   0   -0.20    0.50
   1  10   0    0.20    0.60
  -1  10   0    0.10    0.30
   1  10   0   -0.30    0.30
   2 -10   0   72.49    4.00
  -2 -10   0   81.99    4.10
   2 -10   0   86.49    4.60
  -2 -10   0   77.39    4.00
   2  10   0   75.39    4.00
  -2  10   0   79.39    4.10
   2  10   0   73.29    3.90
  -2  10   0   74.59    4.00
  -3 -10   0    0.00    0.30
  -3 -10   0    0.20    0.30
   3 -10   0    0.00    0.50
   3 -10   0   -2.00    1.00
  -3 -10   0   -0.30    0.40
   3  10   0    0.10    0.60
  -3  10   0    0.30    0.50
   3  10   0    0.10    0.30
   3  10   0    0.00    0.50
  -3  10   0   -0.20    0.30
   4 -10   0   31.40    2.20
   4 -10   0   36.70    3.00
  -4 -10   0   33.90    1.90
  -4 -10   0   38.10    1.90
  -4 -10   0   35.60    2.00
   4  10   0   32.60    2.50
   4  10   0   38.30    2.10
   4  10   0   36.80    2.00
  -4  10   0   33.60    2.20
   5 -10   0    2.00    0.60
  -5 -10   0    0.60    0.30
   5 -10   0    1.30    1.30
  -5 -10   0    0.60    0.10
  -5 -10   0    1.00    0.40
  -5 -10   0    0.80    0.10
   5  10   0    0.40    0.60
  -5  10   0    0.40    0.50
   5  10   0    0.50    0.40
   6 -10   0    1.00    1.50
   6 -10   0   -0.10    1.20
  -6 -10   0    1.00    0.30
  -6 -10   0    0.80    0.40
  -6  10   0   -0.20    0.50
   6  10   0    0.30    0.40
   6  10   0    1.20    0.60
  -7 -10   0   -0.20    0.10
   7 -10   0    1.10    1.70
  -7 -10   0    0.50    0.50
   7 -10   0   -0.30    0.80
  -7  10   0    0.10    0.40
   7  10   0    0.30    0.40
   7  10   0    0.20    0.50
   8 -10   0    5.90    1.90
   8 -10   0    3.50    1.00
  -8 -10   0    3.10    0.70
   8  10   0    3.80    0.60
  -8  10   0    4.90    0.90
   8  10   0    3.70    0.50
  -9 -10   0   -0.60    0.50
   9 -10   0    0.70    0.90
   9 -10   0    1.20    1.80
  -9  10   0    0.20    0.50
   9  10   0   -0.20    0.40
   9  10   0   -0.30    0.20
   0 -11   0    1.20    0.50
   0 -11   0    1.30    0.80
   0  11   0    0.50    0.70
   0  11   0    0.60    0.30
  -1 -11   0    0.30    0.30
  -1 -11   0    0.40    0.40
   1 -11   0    0.10    0.40
   1 -11   0   -1.80    0.90
  -1 -11   0   -0.60    0.60
   1  11   0   -0.60    0.50
   1  11   0   -0.10    0.30
  -1  11   0   -0.30    0.60
  -1  11   0   -0.10    0.30
   2 -11   0    3.30    1.40
  -2 -11   0    3.10    0.60
  -2 -11   0    2.50    0.50
  -2 -11   0    2.90    0.80
   2 -11   0    2.90    0.70
   2  11   0    2.10    0.80
   2  11   0    3.20    0.60
  -2  11   0    3.70    0.80
  -2  11   0    4.30    0.70
   3 -11   0   -0.30    1.10
  -3 -11   0    0.50    0.30
   3 -11   0    0.40    0.50
  -3 -11   0   -0.10    0.20
  -3 -11   0   -0.20    0.50
  -3  11   0    0.30    0.50
   3  11   0    0.60    0.70
   3  11   0    0.00    0.30
  -4 -11   0   28.20    1.70
   4 -11   0   29.80    1.90
   4 -11   0   26.00    2.70
  -4 -11   0   26.20    1.60
  -4  11   0   29.50    2.00
   4  11   0   27.90    1.70
   4  11   0   26.10    1.90
   5 -11   0    0.60    0.70
  -5 -11   0    0.30    0.30
  -5 -11   0   -0.10    0.10
  -5 -11   0    0.30    0.30
   5 -11   0    2.00    1.60
  -5 -11   0    0.00    0.10
  -5  11   0   -0.50    0.50
   5  11   0    0.80    0.70
   5  11   0    0.30    0.40
   6 -11   0   10.40    2.20
   6 -11   0   12.50    1.40
  -6 -11   0   12.40    1.00
   6  11   0   10.70    1.10
   6  11   0   11.30    1.00
  -6  11   0   11.20    1.30
   7 -11   0   -0.70    0.80
  -7 -11   0    0.50    0.50
   7 -11   0   -0.30    1.60
   7  11   0    0.00    0.60
   7  11   0    0.50    0.50
  -7  11   0    0.30    0.50
   8 -11   0    0.50    1.80
  -8 -11   0    0.40    0.60
   8 -11   0    1.00    0.90
   8  11   0   -0.40    0.50
   8  11   0    0.20    0.40
  -8  11   0    1.80    0.70
  -9 -11   0    0.40    0.60
   9 -11   0   -0.40    0.90
   9 -11   0   -3.60    1.80
  -9  11   0   -1.00    0.50
   9  11   0    0.10    0.50
   9  11   0    0.10    0.50
   0 -12   0  121.29    6.60
   0 -12   0  128.99    6.20
   0  12   0  120.29    6.20
  -1 -12   0    0.80    0.80
   1 -12   0   -0.10    0.40
  -1 -12   0   -0.10    0.30
   1 -12   0   -0.80    1.10
   1  12   0   -0.40    0.30
  -1  12   0   -0.10    0.30
  -1  12   0    0.80    1.00
   1  12   0   -0.20    0.90
  -2 -12   0    2.80    0.80
  -2 -12   0    3.50    0.60
   2 -12   0    3.50    1.70
   2 -12   0    3.00    0.70
  -2  12   0    3.50    1.00
  -2  12   0    3.10    0.60
   2  12   0    2.40    0.90
   3 -12   0    0.90    1.50
  -3 -12   0    0.10    0.30
  -3 -12   0    0.40    0.30
   3 -12   0    0.30    0.50
  -3 -12   0    0.40    0.50
  -3  12   0    0.30    1.20
   3  12   0    0.60    0.80
   3  12   0    0.10    0.40
  -4 -12   0    0.20    0.40
   4 -12   0    1.20    1.40
  -4 -12   0    0.40    0.30
  -4 -12   0    0.50    0.30
   4 -12   0    1.20    0.60
  -4 -12   0    1.00    0.40
   4  12   0    0.70    0.40
   4  12   0    1.10    0.80
  -5 -12   0    0.00    0.20
  -5 -12   0   -1.10    0.30
   5 -12   0    0.10    1.70
   5 -12   0    0.40    0.70
  -5 -12   0    0.30    0.20
   5  12   0    0.40    0.40
  -5  12   0    0.20    0.80
   5  12   0   -0.30    0.70
   6 -12   0   18.40    2.70
   6 -12   0   20.50    1.90
  -6 -12   0   21.90    1.80
   6  12   0   18.80    1.40
  -6  12   0   20.20    1.80
   6  12   0   16.00    1.50
   7 -12   0    0.40    0.90
   7 -12   0   -1.20    1.80
  -7 -12   0    1.10    0.50
  -7  12   0   -1.60    0.50
   7  12   0   -0.40    0.50
   7  12   0    0.00    0.60
   8 -12   0   56.79    3.70
  -8 -12   0   55.89    3.00
   8  12   0   50.89    2.80
   8  12   0   56.59    3.00
  -8  12   0   47.80    3.20
   0 -13   0   -0.90    1.70
   0 -13   0    0.50    0.40
   0  13   0    0.20    0.80
   0  13   0    1.00    0.40
  -1 -13   0    0.30    0.40
   1 -13   0    0.30    0.50
   1 -13   0    0.00    1.30
  -1 -13   0    0.20    0.80
   1  13   0    0.30    0.40
   1  13   0    0.20    0.90
  -1  13   0   -1.30    0.80
  -1  13   0   -0.20    0.30
   2 -13   0    0.40    0.50
  -2 -13   0    0.20    0.70
   2 -13   0   -1.00    1.30
  -2 -13   0   -0.30    0.30
   2  13   0   -0.30    0.30
  -2  13   0   -0.20    0.80
   2  13   0    0.50    0.80
  -3 -13   0   -0.80    0.50
  -3 -13   0    0.40    0.40
   3 -13   0    0.90    0.60
   3 -13   0    1.90    1.70
   3  13   0    0.90    0.80
  -3  13   0   -0.40    0.80
   3  13   0    0.20    0.40
  -4 -13   0    4.10    0.60
   4 -13   0    3.10    1.80
   4 -13   0    2.40    1.00
  -4 -13   0    3.70    0.60
   4  13   0    3.70    1.00
  -4  13   0    5.40    1.10
   4  13   0    3.60    0.70
  -5 -13   0   -0.40    0.40
  -5 -13   0    0.20    0.20
   5 -13   0    0.10    1.80
  -5 -13   0    0.30    0.10
   5 -13   0   -0.50    0.70
   5  13   0    0.30    0.50
   5  13   0   -0.20    0.70
  -5  13   0    0.80    0.80
   6 -13   0    7.00    1.20
  -6 -13   0    9.60    1.00
   6 -13   0    8.70    2.40
  -6  13   0   10.60    1.50
   6  13   0    5.80    1.00
   6  13   0    6.30    0.90
  -7 -13   0    0.80    0.60
   7 -13   0    0.60    0.90
   7 -13   0    1.20    2.10
  -7  13   0    0.70    0.80
   7  13   0   -0.60    0.60
   0 -14   0   42.10    3.10
   0 -14   0   35.40    2.30
   0  14   0   32.60    2.60
   0  14   0   33.60    2.20
   1 -14   0   -0.90    1.30
   1 -14   0   -0.20    0.40
  -1 -14   0   -1.20    0.90
  -1 -14   0    0.40    0.40
   1  14   0   -1.00    0.80
  -1  14   0    0.90    1.10
   1  14   0   -0.40    0.30
  -2 -14   0   18.10    1.40
  -2 -14   0   20.40    1.80
   2 -14   0   21.00    1.70
   2 -14   0   17.60    2.50
  -2  14   0   20.20    2.00
   2  14   0   19.20    1.80
   2  14   0   18.30    1.50
  -3 -14   0    0.20    0.60
   3 -14   0   -0.20    0.60
  -3 -14   0   -0.40    0.30
   3 -14   0    0.10    1.60
  -3  14   0   -0.40    0.80
   3  14   0    0.50    0.90
   4 -14   0   10.40    1.40
  -4 -14   0   11.40    1.20
  -4 -14   0   10.10    1.00
   4 -14   0   13.40    2.50
   4  14   0   13.20    1.50
   4  14   0   11.60    1.20
  -4  14   0   12.60    1.70
   5 -14   0    0.40    0.80
   5 -14   0   -3.10    1.80
  -5 -14   0    0.30    0.50
  -5 -14   0   -0.60    0.20
   5  14   0    0.30    0.90
  -5  14   0    0.10    0.80
  -6 -14   0   10.80    1.10
   6 -14   0    9.20    1.40
   6 -14   0    6.00    2.50
  -6  14   0   10.80    1.60
   6  14   0    7.90    1.10
   0 -15   0    1.00    1.30
   0 -15   0    1.40    0.60
   0  15   0    0.10    0.40
   0  15   0    2.20    1.10
   1 -15   0    2.10    1.50
  -1 -15   0    0.00    0.40
  -1 -15   0    0.30    1.00
   1 -15   0    0.20    0.50
   1  15   0    0.40    1.00
  -1  15   0   -0.30    1.10
  -2 -15   0    8.30    1.30
   2 -15   0    6.00    1.00
  -2 -15   0    6.10    0.90
   2 -15   0    9.20    2.00
  -2  15   0    7.90    1.50
   2  15   0    6.30    1.30
  -3 -15   0    0.60    0.20
   3 -15   0   -0.40    0.60
   3 -15   0   -1.50    1.70
  -3 -15   0    0.00    0.40
  -3 -15   0   -1.30    0.60
   3  15   0    0.50    1.00
  -3  15   0    0.70    1.00
   4 -15   0    4.40    1.00
   4 -15   0    0.10    1.80
  -4 -15   0    1.40    0.60
  -4 -15   0    3.50    0.70
  -4  15   0    3.40    1.20
   4  15   0    2.20    1.70
   0 -16   0   41.30    2.80
   0 -16   0   48.20    3.50
   0  16   0   44.70    3.20
   1 -16   0   -0.30    0.50
   1 -16   0   -0.20    1.40
  -1 -16   0   -0.60    0.40
  -1 -16   0   -0.90    1.00
   1  16   0   -0.70    1.10
  -1  16   0    1.50    1.20
   2 -16   0   20.20    3.10
   2 -16   0   20.50    1.80
  -2 -16   0   20.50    2.00
  -2  16   0   18.30    2.10
   2  16   0   22.20    2.20
 -12   0   1    0.70    0.90
  12   0  -1    0.70    0.80
  11   0  -1   -0.10    0.20
 -11   0   1   -0.90    0.60
  11   0  -1   -0.60    0.70
 -10   0   1    1.20    0.70
  10   0  -1    0.00    0.30
  10   0  -1    0.50    0.30
  10   0  -1    1.40    0.60
   9   0  -1    0.50    0.40
  -9   0   1    0.80    0.60
   9   0  -1    1.40    0.50
   9   0  -1    0.50    0.20
  -8   0   1   -0.20    0.10
   8   0  -1    0.20    0.10
  -8   0   1   -0.10    0.40
  -8   0   1    0.10    0.10
   8   0  -1   -0.20    0.20
   8   0  -1    0.10    0.30
   8   0  -1    0.20    0.30
   7   0  -1    0.10    0.10
   7   0  -1    0.00    0.20
   7   0  -1   -0.10    0.20
  -7   0   1    0.00    0.10
   7   0  -1    0.30    0.20
  -7   0   1   -0.10    0.10
  -7   0   1    0.30    0.30
  -6   0   1    0.10    0.30
   6   0  -1    0.00    0.10
   6   0  -1   -0.10    0.20
  -6   0   1    0.00    0.10
   6   0  -1    0.10    0.20
   6   0  -1    0.20    0.20
  -6   0   1    0.00    0.10
   6   0  -1    0.00    0.10
  -5   0   1    0.00    0.10
  -5   0   1    0.10    0.20
  -5   0   1    0.00    0.10
   5   0  -1    0.00    0.10
   5   0  -1    0.20    0.10
   5   0  -1    0.00    0.10
   5   0  -1    0.00    0.10
   5   0  -1    0.10    0.10
  -4   0   1    0.60    0.20
   4   0  -1    0.40    0.10
   4   0  -1    0.20    0.20
   4   0  -1    0.50    0.10
  -4   0   1    0.20    0.10
   4   0  -1    0.30    0.10
   3   0  -1    0.40    0.10
   3   0  -1    0.80    0.10
   3   0  -1    0.60    0.10
  -3   0   1    0.60    0.20
   3   0  -1    0.60    0.10
  -2   0   1    0.10    0.10
  -2   0   1    0.20    0.10
   2   0  -1    0.50    0.10
   2   0  -1    0.20    0.10
   2   0  -1    0.20    0.10
   1   0  -1    0.20    0.10
   1   0  -1    0.30    0.10
  -1   0   1    0.20    0.10
  -1   0  -1    0.20    0.10
   1   0   1    0.10    0.10
   1   0   1    0.10    0.10
  -1   0  -1    0.20    0.10
   1   0   1    0.10    0.10
   1   0   1    0.10    0.10
  -2   0  -1    0.20    0.10
  -2   0  -1    0.30    0.10
   2   0   1    0.10    0.10
  -2   0  -1    0.10    0.10
  -2   0  -1    0.20    0.10
   2   0   1    0.40    0.10
   2   0   1    0.20    0.10
   2   0   1    0.40    0.10
  -3   0  -1    0.50    0.10
  -3   0  -1    0.60    0.10
   3   0   1    0.50    0.10
   3   0   1    0.60    0.10
   3   0   1    0.80    0.10
   3   0   1    0.40    0.10
   3   0   1    0.60    0.10
  -3   0  -1    0.60    0.10
  -4   0  -1    0.10    0.20
  -4   0  -1    0.30    0.10
   4   0   1    0.20    0.20
  -4   0  -1    0.30    0.10
   4   0   1    0.30    0.10
   4   0   1    0.20    0.10
   4   0   1    0.20    0.10
   4   0   1    0.30    0.10
   5   0   1    0.00    0.10
   5   0   1    0.00    0.10
   5   0   1    0.20    0.20
   5   0   1    0.10    0.10
  -5   0  -1   -0.10    0.20
  -5   0  -1    0.00    0.10
   5   0   1   -0.30    0.10
  -5   0  -1    0.10    0.10
  -6   0  -1    0.00    0.10
   6   0   1    0.10    0.10
   6   0   1    0.00    0.20
   6   0   1    0.10    0.10
   6   0   1    0.20    0.20
   6   0   1    0.10    0.20
   7   0   1    0.20    0.20
   7   0   1    0.20    0.20
  -7   0  -1    0.00    0.10
   7   0   1    0.10    0.10
  -7   0  -1   -0.20    0.30
   7   0   1    0.00    0.20
  -8   0  -1   -0.10    0.20
   8   0   1    0.50    0.20
   8   0   1   -0.10    0.30
   8   0   1    0.30    0.30
   8   0   1    0.40    0.20
  -8   0  -1    0.40    0.10
  -8   0  -1   -0.10    0.40
  -9   0  -1    0.00    0.20
   9   0   1    0.40    0.20
  -9   0  -1    0.50    0.20
  -9   0  -1    0.60    0.50
   9   0   1   -0.10    0.50
   9   0   1   -0.30    0.20
   9   0   1    0.10    0.40
 -10   0  -1    0.00    0.20
 -10   0  -1   -0.80    0.50
  10   0   1    0.40    0.40
  10   0   1   -0.30    0.20
  10   0   1    0.00    0.60
 -10   0  -1    0.50    0.20
  10   0   1    0.10    0.20
  11   0   1    0.30    0.50
 -11   0  -1    0.10    0.70
  11   0   1   -0.20    0.30
 -11   0  -1    0.50    0.10
  11   0   1   -0.50    0.20
 -11   0  -1    0.20    0.10
  11   0   1    0.50    0.70
  12   0   1   -0.30    0.40
  12   0   1   -0.40    0.80
 -12   0  -1    0.60    0.90
  12  -1  -1    2.00    1.00
 -12  -1   1    0.00    0.80
  12   1  -1    1.80    0.80
  11  -1  -1    1.50    0.90
  11  -1  -1    0.50    0.30
  11  -1  -1    0.50    0.20
  11  -1  -1    0.40    0.40
 -11  -1   1    0.30    0.70
  11   1  -1   -0.40    0.60
  11   1  -1    0.50    0.30
  10  -1  -1   -0.10    0.20
  10  -1  -1    0.00    0.20
 -10  -1   1    0.60    0.60
  10  -1  -1    0.10    0.70
  10  -1  -1    0.70    0.50
 -10   1   1    0.00    0.10
 -10   1   1    0.10    0.20
  10   1  -1   -1.00    0.40
 -10   1   1   -0.10    0.70
  10   1  -1    0.10    0.20
   9  -1  -1    2.40    0.70
   9  -1  -1    1.70    0.40
  -9  -1   1    1.30    0.60
   9  -1  -1    1.70    0.50
   9   1  -1    1.80    0.40
  -9   1   1    1.80    0.30
  -9   1   1    1.80    0.70
   9   1  -1    1.50    0.30
   9   1  -1    1.40    0.30
  -8  -1   1   13.20    1.10
   8  -1  -1   15.10    1.00
   8  -1  -1   15.50    0.80
   8  -1  -1   15.10    1.10
   8  -1  -1   15.80    1.00
   8   1  -1   14.10    0.80
  -8   1   1   14.00    0.80
   8   1  -1   15.50    0.80
   8   1  -1   16.60    0.90
  -8   1   1   14.50    0.90
   8   1  -1   15.30    0.90
  -8   1   1   16.20    1.20
   7  -1  -1   21.30    1.40
   7  -1  -1   25.70    1.30
   7  -1  -1   24.00    1.40
   7  -1  -1   24.70    1.50
  -7  -1   1   25.00    1.20
  -7  -1   1   27.00    1.20
  -7  -1   1   24.80    1.50
   7   1  -1   24.80    1.30
   7   1  -1   25.20    1.30
   7   1  -1   26.60    1.20
   7   1  -1   26.50    1.30
  -7   1   1   24.30    1.30
  -7   1   1   26.00    1.50
   6  -1  -1    3.20    0.40
   6  -1  -1    2.10    0.30
  -6  -1   1    3.20    0.50
  -6  -1   1    3.40    0.20
   6  -1  -1    2.60    0.40
   6  -1  -1    3.30    0.40
   6  -1  -1    2.70    0.30
  -6   1   1    2.80    0.30
   6   1  -1    3.00    0.30
   6   1  -1    3.10    0.30
  -6   1   1    2.80    0.50
   6   1  -1    2.70    0.40
   6   1  -1    3.30    0.30
   6   1  -1    3.60    0.20
   5  -1  -1  222.48   10.40
   5  -1  -1  208.18   10.40
  -5  -1   1  235.38   10.30
   5  -1  -1  224.68   10.40
  -5  -1   1  219.98   10.30
   5  -1  -1  229.08   10.40
   5  -1  -1  224.68   10.30
  -5   1   1  237.38   10.40
  -5   1   1  215.18   10.50
   5   1  -1  234.38   10.30
   5   1  -1  222.48   10.40
   5   1  -1  213.28   10.30
   4  -1  -1   90.19    4.40
   4  -1  -1   86.69    4.30
   4  -1  -1   89.39    4.40
  -4  -1   1   93.29    4.30
  -4  -1   1   90.59    4.40
  -4  -1   1  101.69    4.30
   4  -1  -1   88.59    4.30
  -4   1   1   90.79    4.30
   4   1  -1   94.49    4.30
   4   1  -1   89.59    4.30
  -4   1   1   96.99    4.30
   4   1  -1   96.79    4.40
  -4   1   1   89.19    4.40
   3  -1  -1  752.82   36.90
   3  -1  -1  777.52   37.60
  -3  -1   1  699.23   34.30
  -3   1   1  586.34   50.29
   3   1  -1  780.12   34.50
   3   1  -1  724.13   39.00
  -3   1   1  547.85   50.39
  -2  -1   1  381.16   17.30
   2  -1  -1  349.67   20.40
   2  -1  -1  372.76   19.90
  -2   1   1  261.97   32.30
  -1  -1   1    0.00    0.10
  -1  -1   1    0.00    0.10
  -1   1   1    0.00    0.10
   0  -1  -1    0.00    0.10
   0   1  -1    0.20    0.10
   1  -1   1    0.00    0.10
  -1  -1  -1    0.00    0.10
  -1   1  -1    0.00    0.10
  -2  -1  -1  418.56   27.60
  -2  -1  -1  376.96   18.80
   2  -1   1  348.57   33.60
  -2   1  -1  329.17   19.50
   2   1   1  359.86   19.70
   2   1   1  378.26   26.70
  -2   1  -1  365.56   33.10
  -3  -1  -1  698.13   34.90
   3  -1   1  677.53   36.00
  -3  -1  -1  844.32   46.90
   3  -1   1  605.44   53.79
  -3   1  -1  655.63   36.40
  -3   1  -1  706.13   53.49
   3   1   1  768.92   35.60
   3   1   1  760.82   46.10
   4  -1   1   93.19    4.40
   4  -1   1   92.89    4.40
  -4  -1  -1   93.09    4.30
   4  -1   1   89.79    4.40
  -4  -1  -1   91.69    4.30
   4  -1   1   95.79    4.40
   4  -1   1   96.49    4.40
  -4  -1  -1   87.19    4.40
   4   1   1   89.19    4.40
  -4   1  -1   92.49    4.30
   4   1   1   93.39    4.40
   4   1   1   97.09    4.30
  -4   1  -1  101.49    4.40
  -4   1  -1   97.99    4.40
  -4   1  -1   87.69    4.40
  -5  -1  -1  227.88   10.10
   5  -1   1  221.18   10.20
  -5  -1  -1  208.98   10.20
   5  -1   1  221.48   10.20
   5  -1   1  194.48   10.10
   5  -1   1  227.18   10.20
   5   1   1  206.38   10.10
  -5   1  -1  206.08   10.20
   5   1   1  227.58   10.10
  -5   1  -1  237.08   10.30
  -5   1  -1  212.88   10.10
   5   1   1  231.18   10.20
   5   1   1  221.98   10.10
  -6  -1  -1    3.30    0.30
  -6  -1  -1    2.80    0.40
   6  -1   1    3.00    0.40
   6  -1   1    3.00    0.30
   6  -1   1    3.20    0.40
   6  -1   1    3.30    0.50
   6  -1   1    3.00    0.40
   6   1   1    3.30    0.30
   6   1   1    3.80    0.40
   6   1   1    3.90    0.40
   6   1   1    3.10    0.30
  -6   1  -1    3.10    0.30
   6   1   1    3.10    0.30
   7  -1   1   24.60    1.30
  -7  -1  -1   25.60    1.50
   7  -1   1   23.60    1.40
  -7  -1  -1   25.50    1.30
  -7  -1  -1   25.80    1.30
   7  -1   1   25.50    1.50
   7  -1   1   24.40    1.40
   7   1   1   25.80    1.40
  -7   1  -1   24.90    1.40
   7   1   1   26.50    1.30
  -7   1  -1   24.70    1.30
   7   1   1   26.80    1.30
  -7   1  -1   23.20    1.50
   8  -1   1   15.80    1.10
  -8  -1  -1   17.40    0.90
   8  -1   1   15.90    1.20
   8  -1   1   17.00    0.90
   8  -1   1   15.70    1.00
  -8  -1  -1   13.30    1.10
  -8  -1  -1   14.50    0.90
  -8   1  -1   15.90    1.20
   8   1   1   15.50    0.90
   8   1   1   16.80    1.00
   8   1   1   13.50    0.90
   8   1   1   18.00    0.90
  -8   1  -1   14.10    0.90
   9  -1   1    1.20    0.50
  -9  -1  -1    0.40    0.50
   9  -1   1    0.90    0.20
  -9  -1  -1    1.60    0.20
  -9  -1  -1    1.50    0.20
   9  -1   1    1.00    0.30
  -9   1  -1    1.00    0.20
   9   1   1    1.50    0.40
   9   1   1    1.10    0.30
   9   1   1    1.50    0.30
  -9   1  -1    1.20    0.60
   9   1   1    1.40    0.40
  10  -1   1   -0.10    0.50
  10  -1   1   -0.10    0.70
  10  -1   1   -0.30    0.20
 -10  -1  -1    0.20    0.60
 -10   1  -1   -0.40    0.60
 -10   1  -1   -0.20    0.20
  10   1   1    0.60    0.50
  10   1   1    0.20    0.20
  10   1   1   -0.10    0.40
  10   1   1    0.40    0.20
  11  -1   1    0.60    0.50
  11  -1   1    1.10    0.30
 -11  -1  -1   -0.20    0.70
  11  -1   1    0.50    0.30
  11  -1   1    1.10    0.80
 -11   1  -1    1.60    0.90
  11   1   1    0.90    0.40
  11   1   1    0.70    0.30
  11   1   1    1.60    0.70
  11   1   1    0.50    0.20
 -11   1  -1    0.40    0.10
 -12  -1  -1    3.10    1.00
  12  -1   1    1.60    0.40
  12  -1   1    3.20    1.00
  12  -1   1    2.20    0.60
  12   1   1    1.90    0.80
 -12   1  -1    0.10    0.80
  12  -2  -1   -0.30    1.00
  12  -2  -1    0.40    0.30
 -12  -2   1    0.00    0.90
  12  -2  -1    0.60    0.50
  11  -2  -1   16.00    1.40
  11  -2  -1   17.70    1.00
  11  -2  -1   20.30    1.30
 -11  -2   1   19.40    1.70
  11  -2  -1   18.10    1.80
  11   2  -1   19.30    1.30
  11   2  -1   19.00    1.10
 -10  -2   1    2.80    0.70
  10  -2  -1    3.10    0.40
  10  -2  -1    2.60    0.50
  10  -2  -1    2.10    0.60
  10  -2  -1    1.00    0.90
  10   2  -1    3.00    0.50
 -10   2   1    2.50    0.40
  10   2  -1    2.40    0.30
   9  -2  -1    1.80    0.50
   9  -2  -1    2.40    0.30
  -9  -2   1    2.30    0.70
   9  -2  -1    1.60    0.90
   9  -2  -1    2.30    0.50
   9   2  -1    2.20    0.40
  -8  -2   1    5.50    0.70
   8  -2  -1    4.80    0.40
   8  -2  -1    6.00    0.60
   8  -2  -1    6.40    0.70
   8  -2  -1    4.60    0.80
  -8   2   1    5.80    0.40
  -8   2   1    5.30    0.50
   8   2  -1    5.10    0.40
  -8   2   1    6.90    0.80
   8   2  -1    5.40    0.40
   7  -2  -1   26.50    1.70
  -7  -2   1   26.60    1.60
   7  -2  -1   29.20    1.40
   7  -2  -1   28.20    1.60
   7  -2  -1   24.60    1.50
   7   2  -1   27.00    1.40
  -7   2   1   28.50    1.40
  -7   2   1   28.00    1.60
  -7   2   1   26.40    1.70
   7   2  -1   28.30    1.40
   7   2  -1   26.40    1.30
   7   2  -1   26.40    1.30
  -6  -2   1    4.80    0.50
   6  -2  -1    4.20    0.50
   6  -2  -1    4.50    0.50
   6  -2  -1    4.30    0.40
   6  -2  -1    3.60    0.40
   6  -2  -1    3.50    0.40
  -6   2   1    4.30    0.40
  -6   2   1    4.60    0.30
   6   2  -1    4.40    0.30
   6   2  -1    4.50    0.30
   6   2  -1    4.00    0.50
  -6   2   1    4.20    0.50
   6   2  -1    3.90    0.30
   5  -2  -1    0.20    0.30
  -5  -2   1    0.60    0.20
   5  -2  -1    1.00    0.20
   5  -2  -1    0.30    0.20
   5  -2  -1    0.70    0.20
  -5   2   1    0.80    0.30
  -5   2   1    0.80    0.20
   5   2  -1    0.50    0.20
  -5   2   1    0.60    0.10
   5   2  -1    0.70    0.10
  -5   2   1    0.80    0.20
   5   2  -1    0.80    0.10
   5   2  -1    0.70    0.10
  -4  -2   1  113.69    5.30
  -4  -2   1  112.49    5.40
   4  -2  -1  114.89    5.40
   4  -2  -1  122.99    5.50
   4  -2  -1  120.49    5.40
   4  -2  -1  109.29    5.40
  -4   2   1  111.69    5.40
  -4   2   1  115.79    5.30
   4   2  -1  116.29    5.40
  -4   2   1  118.49    5.40
   4   2  -1  110.69    5.30
   4   2  -1  112.49    5.30
   3  -2  -1  158.98    7.50
  -3  -2   1  157.98    7.40
   3  -2  -1  165.38    7.50
   3  -2  -1  163.88    7.50
   3  -2  -1  165.78    7.60
  -3   2   1  165.38    7.60
   3   2  -1  153.78    7.40
  -3   2   1  159.98    7.50
  -3   2   1  162.18    7.50
   2  -2  -1   83.29    3.80
  -2  -2   1   78.09    3.70
   2  -2  -1   77.59    3.80
  -2  -2   1   78.39    3.70
   2  -2  -1   72.59    3.80
  -2  -2   1   81.09    3.70
   2   2  -1   77.09    3.70
   2   2  -1   82.59    3.70
  -2   2   1   83.39    3.80
  -2   2   1   77.29    3.70
  -2   2   1   77.59    3.80
   2   2  -1   78.09    3.70
   2   2  -1   80.49    3.70
   2   2  -1   84.49    3.70
   1  -2  -1  700.33   36.70
  -1  -2   1  699.73   35.20
  -1  -2   1  714.33   47.70
   1  -2  -1  630.94   52.89
   1   2  -1  775.62   35.30
  -1   2   1  549.15   49.50
   1   2  -1  705.13   48.20
   0  -2  -1 1993.40   91.09
   0  -2  -1 1764.92  106.59
   0  -2   1 1889.91   90.49
   0   2  -1 1974.30  108.19
   0   2   1 1786.32  106.49
   1  -2   1  766.42   37.50
   1  -2   1  566.14   52.09
  -1  -2  -1  764.72   36.90
   1   2   1  721.73   36.90
   1   2   1  808.92   51.69
  -1   2  -1  701.83   37.30
  -1   2  -1  671.33   53.89
   2  -2   1   77.69    3.70
  -2  -2  -1   86.89    3.70
   2  -2   1   79.89    3.70
  -2  -2  -1   78.09    3.70
  -2  -2  -1   78.09    3.70
   2  -2   1   78.69    3.70
  -2  -2  -1   85.89    3.70
   2  -2   1   76.09    3.80
   2  -2   1   77.99    3.80
  -2   2  -1   73.29    3.70
  -2   2  -1   73.99    3.70
   2   2   1   83.69    3.70
  -2   2  -1   77.99    3.80
   2   2   1   76.89    3.70
   2   2   1   79.59    3.70
  -2   2  -1   73.69    3.70
   3  -2   1  157.38    7.40
   3  -2   1  162.78    7.30
   3  -2   1  154.78    7.40
  -3  -2  -1  151.28    7.30
   3  -2   1  147.39    7.30
  -3   2  -1  159.38    7.40
   3   2   1  160.68    7.30
   3   2   1  159.58    7.30
   3   2   1  162.18    7.40
  -3   2  -1  170.38    7.40
  -3   2  -1  148.59    7.40
   4  -2   1  116.99    5.50
  -4  -2  -1  107.99    5.30
  -4  -2  -1  117.39    5.30
   4  -2   1  116.99    5.40
  -4  -2  -1  107.59    5.40
   4  -2   1  118.89    5.40
   4  -2   1  118.69    5.40
   4  -2   1  117.49    5.50
   4   2   1  111.59    5.30
   4   2   1  113.89    5.30
  -4   2  -1  112.99    5.30
  -4   2  -1  117.09    5.40
  -4   2  -1  111.49    5.30
   4   2   1  116.09    5.30
   4   2   1  112.39    5.40
  -4   2  -1  108.69    5.40
  -5  -2  -1    1.00    0.10
   5  -2   1    0.50    0.20
   5  -2   1    0.50    0.20
   5  -2   1    1.50    0.30
   5  -2   1    0.60    0.30
   5  -2   1    1.50    0.30
  -5  -2  -1    0.80    0.20
  -5  -2  -1    0.80    0.20
  -5   2  -1    0.90    0.20
   5   2   1    0.90    0.10
   5   2   1    0.70    0.20
  -5   2  -1    0.50    0.30
  -5   2  -1    1.00    0.20
   5   2   1    0.80    0.10
  -5   2  -1    0.70    0.20
   5   2   1    0.80    0.10
   6  -2   1    4.40    0.50
   6  -2   1    5.00    0.60
  -6  -2  -1    4.20    0.30
   6  -2   1    4.20    0.50
  -6  -2  -1    4.30    0.50
   6  -2   1    4.60    0.40
  -6  -2  -1    4.50    0.30
   6  -2   1    5.10    0.50
   6   2   1    3.90    0.50
   6   2   1    4.60    0.30
   6   2   1    4.20    0.40
   6   2   1    4.40    0.30
   6   2   1    4.50    0.30
  -6   2  -1    4.30    0.50
  -6   2  -1    4.30    0.40
  -6   2  -1    3.60    0.60
  -7  -2  -1   25.40    1.60
   7  -2   1   27.80    1.40
  -7  -2  -1   29.50    1.40
   7  -2   1   28.10    1.60
   7  -2   1   30.80    1.60
  -7  -2  -1   28.40    1.40
   7  -2   1   30.10    1.70
  -7   2  -1   26.20    1.40
   7   2   1   27.90    1.40
  -7   2  -1   28.30    1.50
  -7   2  -1   28.60    1.60
   7   2   1   28.00    1.50
   7   2   1   26.40    1.40
   7   2   1   24.90    1.40
   8  -2   1    5.30    0.60
  -8  -2  -1    4.30    0.40
  -8  -2  -1    5.80    0.40
   8  -2   1    5.50    0.70
   8  -2   1    5.60    0.80
   8  -2   1    5.90    0.50
  -8  -2  -1    4.80    0.70
   8   2   1    6.30    0.50
  -8   2  -1    5.20    0.70
  -8   2  -1    5.60    0.40
   8   2   1    5.60    0.50
  -8   2  -1    5.30    0.60
   8   2   1    5.90    0.40
   8   2   1    6.10    0.50
   9  -2   1    1.90    0.30
  -9  -2  -1    2.00    0.20
  -9  -2  -1    2.80    0.60
   9  -2   1    2.20    0.40
   9  -2   1    2.00    0.80
   9  -2   1    2.70    0.60
  -9   2  -1    1.70    0.60
   9   2   1    1.80    0.30
   9   2   1    1.90    0.40
   9   2   1    1.80    0.40
   9   2   1    2.30    0.30
  10  -2   1    2.50    0.70
  10  -2   1    2.50    0.50
  10  -2   1    2.30    0.90
 -10  -2  -1    3.30    0.80
  10  -2   1    2.80    0.40
  10   2   1    3.40    0.40
 -10   2  -1    3.60    0.90
  10   2   1    3.50    0.40
  10   2   1    2.50    0.30
  10   2   1    3.80    0.60
 -11  -2  -1   17.40    1.60
  11  -2   1   18.00    1.10
  11  -2   1   19.60    1.80
  11  -2   1   20.50    1.40
  11   2   1   16.40    1.10
  11   2   1   17.70    1.40
  12  -2   1    1.70    1.10
  12  -2   1    0.20    0.30
  12  -2   1    0.80    0.60
 -12  -2  -1    0.50    0.90
  12   2   1   -0.30    0.60
  12  -3  -1    1.10    0.60
  12  -3  -1    1.90    0.40
  12  -3  -1    0.40    1.10
 -12  -3   1    1.70    1.00
  12   3  -1    1.50    0.60
 -11  -3   1   11.40    1.30
  11  -3  -1    9.00    1.50
  11  -3  -1    9.00    0.90
  11  -3  -1    9.70    0.70
  11   3  -1    9.20    0.70
  11   3  -1   10.20    0.90
  10  -3  -1   18.90    1.10
  10  -3  -1   19.90    1.50
 -10  -3   1   22.80    1.60
  10  -3  -1   21.50    1.40
  10  -3  -1   21.10    1.90
  10   3  -1   20.10    1.20
 -10   3   1   20.00    1.20
  10   3  -1   18.40    1.10
   9  -3  -1   33.30    1.80
   9  -3  -1   34.00    2.20
   9  -3  -1   34.40    2.40
  -9  -3   1   36.20    2.10
  -9   3   1   35.10    1.90
   9   3  -1   34.90    1.80
  -8  -3   1   33.60    1.90
   8  -3  -1   32.70    2.10
   8  -3  -1   30.20    1.80
   8  -3  -1   29.80    1.80
   8  -3  -1   30.70    1.70
   8   3  -1   31.60    1.60
  -8   3   1   30.00    1.70
  -8   3   1   32.30    1.60
   8   3  -1   32.90    1.60
   7  -3  -1  127.99    6.30
   7  -3  -1  127.39    6.20
   7  -3  -1  122.89    6.30
  -7  -3   1  124.09    6.20
   7  -3  -1  139.39    6.10
  -7   3   1  127.09    6.10
  -7   3   1  133.09    6.20
   7   3  -1  127.19    6.00
   6  -3  -1    2.20    0.40
   6  -3  -1    1.40    0.40
   6  -3  -1    2.60    0.30
   6  -3  -1    2.10    0.30
  -6  -3   1    1.10    0.30
   6  -3  -1    2.90    0.60
  -6   3   1    2.00    0.30
   6   3  -1    1.90    0.30
  -6   3   1    2.10    0.20
  -6   3   1    2.10    0.30
   6   3  -1    2.30    0.20
   6   3  -1    1.50    0.20
   5  -3  -1   48.80    2.60
   5  -3  -1   51.79    2.60
   5  -3  -1   47.70    2.60
  -5  -3   1   56.19    2.40
   5  -3  -1   50.29    2.60
   5  -3  -1   50.29    2.70
  -5  -3   1   51.79    2.60
   5   3  -1   52.29    2.40
   5   3  -1   52.69    2.60
  -5   3   1   51.09    2.50
   5   3  -1   51.89    2.40
   5   3  -1   52.99    2.40
  -5   3   1   50.09    2.50
  -5   3   1   53.99    2.60
  -4  -3   1   73.09    3.20
   4  -3  -1   69.89    3.50
   4  -3  -1   69.19    3.50
  -4  -3   1   68.29    3.30
   4  -3  -1   69.29    3.30
  -4  -3   1   67.59    3.20
   4  -3  -1   65.69    3.40
   4  -3  -1   63.39    3.40
  -4   3   1   73.89    3.40
   4   3  -1   68.19    3.20
   4   3  -1   69.79    3.20
   4   3  -1   71.09    3.40
  -4   3   1   66.79    3.30
   4   3  -1   68.69    3.20
  -4   3   1   72.79    3.40
  -3  -3   1  200.38    9.20
  -3  -3   1  191.98    9.20
   3  -3  -1  201.58    9.40
   3  -3  -1  194.58    9.30
   3  -3  -1  185.68    9.30
  -3   3   1  200.28    9.30
  -3   3   1  204.38    9.30
   3   3  -1  204.38    9.30
   3   3  -1  195.68    9.20
   3   3  -1  208.08    9.20
  -3   3   1  200.28    9.30
   3   3  -1  200.58    9.20
   3   3  -1  207.48    9.20
  -2  -3   1 1137.19   52.29
   2  -3  -1 1012.90   81.29
  -2  -3   1 1003.00   69.29
   2  -3  -1  945.41   54.19
   2   3  -1 1113.59   51.99
   2   3  -1  875.01   67.19
  -2   3   1 1100.29   83.29
   1  -3  -1 1873.81   94.09
  -1  -3   1 1915.01  115.19
  -1  -3   1 1781.52   92.69
   1  -3  -1 1958.00  121.99
   1   3  -1 2156.48   92.99
   1   3  -1 1918.41  113.99
  -1   3   1 1761.22  118.69
   0  -3  -1    0.20    0.10
   0  -3   1    0.30    0.10
   0  -3  -1    0.00    0.10
   0  -3   1   -0.30    0.20
   0  -3   1    0.10    0.10
   0  -3   1    0.10    0.10
   0   3  -1    0.20    0.10
   0   3   1    0.00    0.10
   0   3  -1    0.20    0.10
   0   3   1   -0.10    0.20
   0   3   1    0.00    0.10
   0   3  -1    0.10    0.20
   0   3  -1    0.00    0.10
   1  -3   1 2099.99   99.29
   1  -3   1 1996.80   99.49
  -1   3  -1 1986.10  125.99
  -1   3  -1 1849.02  124.59
   1   3   1 2080.69   98.89
   1   3   1 2149.58  122.09
   2  -3   1 1035.00   54.09
   2  -3   1 1083.09   53.59
  -2  -3  -1  916.51   69.79
  -2  -3  -1 1112.29   52.19
   2   3   1  960.40   51.79
  -2   3  -1  917.91   78.79
   2   3   1  975.20   69.59
  -2   3  -1 1088.09   83.49
   3  -3   1  191.08    9.40
   3  -3   1  183.98    9.20
  -3  -3  -1  190.08    9.10
  -3  -3  -1  201.38    9.20
  -3  -3  -1  205.18    9.10
   3  -3   1  196.08    9.20
   3  -3   1  191.68    9.30
  -3   3  -1  200.78    9.30
   3   3   1  202.38    9.20
  -3   3  -1  193.38    9.20
   3   3   1  197.98    9.10
   3   3   1  215.88    9.20
  -4  -3  -1   68.29    3.30
   4  -3   1   72.69    3.50
   4  -3   1   71.99    3.30
   4  -3   1   63.59    3.50
   4  -3   1   71.39    3.40
  -4  -3  -1   72.89    3.20
   4  -3   1   64.29    3.40
   4   3   1   67.89    3.30
   4   3   1   71.39    3.20
   4   3   1   73.39    3.30
  -4   3  -1   66.99    3.30
  -4   3  -1   63.29    3.40
  -4   3  -1   67.89    3.40
   5  -3   1   47.70    2.60
   5  -3   1   49.70    2.50
   5  -3   1   49.20    2.40
  -5  -3  -1   49.80    2.40
   5  -3   1   47.60    2.50
  -5  -3  -1   49.30    2.50
  -5  -3  -1   51.59    2.30
   5  -3   1   46.20    2.50
  -5   3  -1   48.10    2.40
  -5   3  -1   51.69    2.40
   5   3   1   52.39    2.30
  -5   3  -1   46.30    2.50
   5   3   1   47.40    2.40
   5   3   1   47.70    2.50
   5   3   1   50.29    2.40
   6  -3   1    1.70    0.30
   6  -3   1    2.70    0.30
   6  -3   1    2.40    0.50
   6  -3   1    1.60    0.40
   6  -3   1    1.90    0.40
  -6  -3  -1    1.90    0.20
  -6  -3  -1    1.90    0.20
  -6  -3  -1    2.20    0.40
  -6   3  -1    2.20    0.30
  -6   3  -1    1.60    0.40
   6   3   1    2.40    0.40
   6   3   1    2.10    0.20
   6   3   1    2.30    0.30
   6   3   1    2.20    0.30
  -6   3  -1    2.50    0.40
  -6   3  -1    2.50    0.30
  -7  -3  -1  129.79    5.80
   7  -3   1  122.69    6.00
  -7  -3  -1  110.99    5.80
   7  -3   1  126.89    5.90
   7  -3   1  128.99    5.90
  -7  -3  -1  126.09    6.00
   7  -3   1  125.19    6.10
   7  -3   1  126.39    6.30
  -7   3  -1  125.99    5.80
   7   3   1  121.19    5.80
  -7   3  -1  121.49    5.90
  -7   3  -1  117.09    6.00
  -7   3  -1  129.79    6.00
   7   3   1  126.29    5.80
   8  -3   1   31.20    1.90
  -8  -3  -1   33.00    1.60
   8  -3   1   35.50    2.20
   8  -3   1   32.50    1.70
  -8  -3  -1   36.00    1.90
  -8  -3  -1   31.80    1.60
   8  -3   1   28.50    1.90
   8   3   1   32.20    1.60
   8   3   1   31.70    1.60
  -8   3  -1   30.80    1.70
  -8   3  -1   30.90    1.80
   8   3   1   32.60    1.60
   8   3   1   33.70    1.70
   9  -3   1   32.10    2.30
  -9  -3  -1   34.10    2.00
   9  -3   1   35.10    1.80
   9  -3   1   37.60    2.00
   9   3   1   33.60    1.70
   9   3   1   33.30    1.80
   9   3   1   33.40    1.70
   9   3   1   30.20    1.70
  -9   3  -1   36.20    1.90
  10  -3   1   19.70    1.50
  10  -3   1   20.40    1.90
 -10  -3  -1   22.10    1.60
  10  -3   1   21.70    1.20
  10   3   1   22.80    1.40
 -10   3  -1   18.50    1.30
  10   3   1   22.90    1.20
  11  -3   1   10.20    1.10
  11  -3   1   10.20    0.80
 -11  -3  -1   11.70    1.30
  11  -3   1   11.50    1.60
  11   3   1   10.20    0.80
  12  -3   1    2.10    0.70
  12  -3   1    1.30    0.40
  12  -3   1    2.30    1.30
 -12  -3  -1    3.30    0.90
  12   3   1    1.30    0.60
  12  -4  -1    1.20    1.50
  12  -4  -1    2.60    0.40
  12  -4  -1    0.90    0.80
 -12  -4   1    2.40    1.00
  11  -4  -1   11.50    1.10
 -11  -4   1   11.90    1.20
  11  -4  -1    9.70    0.80
  11  -4  -1   11.20    1.70
  11   4  -1    9.40    0.80
 -10  -4   1    9.00    1.10
  10  -4  -1    8.20    1.00
  10  -4  -1    9.00    0.70
  10  -4  -1    8.30    1.40
  10   4  -1    8.60    0.70
 -10   4   1    9.30    0.80
  10   4  -1    6.80    0.60
   9  -4  -1    4.40    1.20
   9  -4  -1    6.30    0.90
   9  -4  -1    4.90    0.60
  -9  -4   1    3.70    0.80
   9  -4  -1    5.20    0.70
   9   4  -1    5.70    0.50
  -9   4   1    5.40    0.60
   8  -4  -1   30.30    1.90
   8  -4  -1   30.00    1.80
   8  -4  -1   26.40    1.50
  -8  -4   1   30.50    1.70
   8  -4  -1   28.60    2.10
   8   4  -1   26.40    1.40
  -8   4   1   27.30    1.60
   7  -4  -1   14.10    1.10
  -7  -4   1   15.50    1.10
   7  -4  -1   15.10    1.00
   7  -4  -1   12.00    1.10
   7  -4  -1   14.20    1.50
   7   4  -1   17.20    0.80
  -7   4   1   14.50    1.00
   7   4  -1   15.50    0.90
  -7   4   1   15.60    0.80
   6  -4  -1   21.90    1.60
  -6  -4   1   21.80    1.30
   6  -4  -1   21.10    1.30
   6  -4  -1   23.40    1.40
   6  -4  -1   22.70    1.40
   6  -4  -1   23.50    1.30
  -6  -4   1   23.10    1.10
   6   4  -1   22.30    1.20
  -6   4   1   22.60    1.30
   6   4  -1   23.80    1.10
  -6   4   1   27.80    1.40
   6   4  -1   20.60    1.30
  -6   4   1   22.90    1.20
   6   4  -1   22.20    1.20
  -5  -4   1    0.60    0.30
   5  -4  -1    1.00    0.40
   5  -4  -1    1.40    0.40
   5  -4  -1    1.00    0.30
   5  -4  -1    1.50    0.30
  -5  -4   1    1.40    0.20
   5  -4  -1    2.20    0.60
  -5  -4   1    1.40    0.20
   5   4  -1    1.50    0.20
  -5   4   1    1.30    0.20
   5   4  -1    1.00    0.20
   5   4  -1    1.30    0.20
  -5   4   1    1.30    0.30
  -4  -4   1  213.78    9.60
   4  -4  -1  200.98    9.80
  -4  -4   1  202.08    9.60
  -4  -4   1  202.98    9.70
   4  -4  -1  198.98    9.70
   4  -4  -1  204.08    9.70
   4  -4  -1  226.48    9.80
   4  -4  -1  210.98    9.90
   4   4  -1  199.88    9.60
  -4   4   1  216.48    9.80
  -4   4   1  200.88    9.70
  -4   4   1  199.18    9.70
   4   4  -1  210.28    9.60
   4   4  -1  216.48    9.60
   3  -4  -1  323.17   14.80
   3  -4  -1  320.27   15.00
   3  -4  -1  323.77   14.90
  -3  -4   1  315.27   14.70
  -3   4   1  352.86   14.80
   3   4  -1  312.37   14.80
  -3   4   1  321.87   14.90
   3   4  -1  288.67   14.70
   3   4  -1  311.37   14.70
  -3   4   1  326.97   15.00
   2  -4  -1   48.30    2.20
   2  -4  -1   42.00    2.30
  -2  -4   1   42.60    2.10
  -2  -4   1   45.50    2.10
  -2  -4   1   40.70    2.10
   2  -4  -1   45.00    2.20
  -2  -4   1   39.60    2.20
   2  -4  -1   46.90    2.20
   2   4  -1   42.40    2.20
  -2   4   1   46.20    2.40
   2   4  -1   42.40    2.20
   2   4  -1   38.10    2.10
  -2   4   1   48.60    2.20
   2   4  -1   40.60    2.10
  -2   4   1   47.30    2.20
  -1  -4   1   85.69    4.10
   1  -4  -1   84.39    4.20
  -1  -4   1   81.79    4.20
   1  -4  -1   83.99    4.30
  -1  -4   1   85.99    4.10
   1  -4  -1   84.79    4.10
  -1  -4   1   92.69    4.20
   1   4  -1   88.59    4.10
  -1   4   1   83.19    4.20
   1   4  -1   86.69    4.10
   1   4  -1   86.69    4.10
   1   4  -1   90.59    4.20
  -1   4   1   88.89    4.10
   0  -4  -1  834.82   73.29
   0  -4   1  795.82   45.60
   0   4   1  903.61   46.70
   0   4   1  921.71   75.69
   0   4  -1  822.22   72.79
   1  -4   1   86.79    4.20
  -1  -4  -1   90.59    4.30
  -1  -4  -1   92.29    4.20
   1  -4   1   85.39    4.30
   1  -4   1   86.29    4.20
  -1  -4  -1   94.69    4.20
  -1   4  -1   83.29    4.20
   1   4   1   91.79    4.20
   1   4   1   88.19    4.20
   1   4   1   82.49    4.30
  -1   4  -1   81.09    4.20
  -1   4  -1   88.49    4.20
   2  -4   1   42.50    2.40
   2  -4   1   43.80    2.30
  -2  -4  -1   49.99    2.20
   2  -4   1   49.99    2.30
  -2  -4  -1   42.80    2.20
   2  -4   1   43.60    2.30
   2   4   1   46.20    2.20
   2   4   1   41.70    2.20
   2   4   1   43.50    2.30
  -2   4  -1   43.60    2.40
  -2   4  -1   44.10    2.30
   3  -4   1  321.17   15.20
  -3  -4  -1  334.57   15.10
  -3  -4  -1  326.97   15.00
   3  -4   1  331.37   15.20
   3  -4   1  314.07   15.30
   3   4   1  311.17   15.10
   3   4   1  334.57   15.20
  -3   4  -1  336.67   15.20
   4  -4   1  209.78    9.80
   4  -4   1  212.98    9.80
  -4  -4  -1  199.38    9.80
  -4  -4  -1  213.68    9.70
   4  -4   1  208.38    9.90
   4  -4   1  208.08    9.80
   4  -4   1  203.58   10.00
  -4  -4  -1  211.78    9.70
   4   4   1  193.58    9.70
  -4   4  -1  217.68    9.80
   4   4   1  204.78    9.80
   4   4   1  205.68    9.70
  -4   4  -1  234.28    9.90
  -4   4  -1  212.08    9.90
   5  -4   1    0.90    0.30
   5  -4   1    0.90    0.50
  -5  -4  -1    1.60    0.30
   5  -4   1    2.30    0.40
  -5  -4  -1    0.80    0.20
   5  -4   1    1.30    0.30
  -5  -4  -1    1.50    0.20
   5  -4   1    1.40    0.30
   5   4   1    1.20    0.20
   5   4   1    1.00    0.20
   5   4   1    1.20    0.30
  -5   4  -1    1.10    0.20
  -5   4  -1    1.60    0.30
  -5   4  -1    1.10    0.30
   6  -4   1   23.00    1.30
   6  -4   1   21.50    1.40
  -6  -4  -1   24.80    1.20
   6  -4   1   23.60    1.30
   6  -4   1   23.00    1.40
  -6  -4  -1   21.80    1.30
  -6  -4  -1   21.80    1.10
   6   4   1   23.50    1.20
  -6   4  -1   23.10    1.30
  -6   4  -1   22.30    1.30
  -6   4  -1   23.10    1.40
   6   4   1   23.80    1.10
   6   4   1   22.20    1.20
   7  -4   1   17.10    1.60
  -7  -4  -1   15.80    0.80
  -7  -4  -1   16.40    1.10
   7  -4   1   15.60    1.00
   7  -4   1   15.70    1.20
   7  -4   1   14.90    1.10
   7   4   1   14.90    0.90
  -7   4  -1   14.50    0.90
  -7   4  -1   13.00    1.00
   7   4   1   16.10    0.80
   8  -4   1   32.70    1.80
  -8  -4  -1   28.10    1.30
  -8  -4  -1   27.20    1.40
   8  -4   1   28.60    1.90
   8  -4   1   26.30    1.70
  -8  -4  -1   27.30    1.70
   8  -4   1   28.20    2.10
   8   4   1   27.10    1.40
   8   4   1   26.90    1.40
   8   4   1   24.80    1.50
  -8   4  -1   27.90    1.60
  -9  -4  -1    5.20    0.80
   9  -4   1    4.80    0.50
   9  -4   1    5.40    1.20
   9  -4   1    4.60    0.80
   9   4   1    4.20    0.50
  -9   4  -1    5.80    0.70
   9   4   1    5.00    0.40
   9   4   1    5.70    0.60
   9   4   1    5.60    0.50
  10  -4   1    9.90    1.10
 -10  -4  -1    6.90    1.00
  10  -4   1    8.30    0.70
  10  -4   1   10.50    1.50
  10   4   1    8.00    0.80
  10   4   1    9.20    0.70
 -10   4  -1    8.10    0.80
  11  -4   1   10.90    1.70
  11  -4   1    8.50    1.10
  11  -4   1    8.10    0.70
 -11  -4  -1    8.10    1.10
 -12  -4  -1    2.20    0.90
  12  -4   1    3.30    0.90
  12  -4   1    2.20    1.30
  12  -4   1    1.70    0.40
  12   4   1    3.50    0.60
  11  -5  -1   -0.90    0.70
 -11  -5   1   -0.30    0.60
  11  -5  -1   -0.10    2.00
  11  -5  -1    0.10    0.30
 -11   5   1    0.70    0.20
  11   5  -1    0.10    0.40
  10  -5  -1    1.90    0.40
  10  -5  -1    3.20    1.30
  10  -5  -1    2.80    0.80
 -10  -5   1    0.70    0.60
  10   5  -1    1.70    0.40
 -10   5   1    1.60    0.40
  10   5  -1    0.90    0.40
   9  -5  -1   26.30    1.90
  -9  -5   1   27.40    1.80
   9  -5  -1   30.50    1.60
   9  -5  -1   28.00    1.60
   9  -5  -1   31.60    2.50
   9   5  -1   26.20    1.60
  -9   5   1   29.50    1.70
   8  -5  -1   10.40    0.80
  -8  -5   1   10.80    0.90
   8  -5  -1   11.20    1.50
   8  -5  -1   11.50    1.00
   8  -5  -1   13.10    1.10
  -8   5   1   10.30    0.60
  -8   5   1    9.70    0.90
   7  -5  -1    7.40    0.90
   7  -5  -1    8.00    1.00
   7  -5  -1    7.60    1.20
  -7  -5   1    7.10    0.70
   7  -5  -1    7.10    0.80
  -7   5   1    7.90    0.80
   7   5  -1    8.20    0.70
  -7   5   1    8.90    0.60
   7   5  -1    7.00    0.50
  -6  -5   1    2.80    0.30
  -6  -5   1    1.70    0.40
   6  -5  -1    2.40    0.50
  -6  -5   1    2.40    0.20
   6  -5  -1    1.90    0.80
   6  -5  -1    2.20    0.50
   6  -5  -1    1.80    0.50
   6   5  -1    3.30    0.30
  -6   5   1    2.70    0.40
  -6   5   1    3.90    0.50
  -6   5   1    2.10    0.40
   6   5  -1    2.60    0.40
   6   5  -1    3.00    0.30
  -5  -5   1   40.90    2.00
   5  -5  -1   41.50    2.30
  -5  -5   1   39.40    2.10
   5  -5  -1   42.40    2.70
   5  -5  -1   40.00    2.20
   5  -5  -1   42.40    2.10
  -5  -5   1   38.90    2.00
  -5   5   1   42.90    2.20
   5   5  -1   43.60    2.00
   5   5  -1   41.70    2.20
  -5   5   1   41.70    2.20
   5   5  -1   40.70    2.00
   4  -5  -1   36.40    2.00
   4  -5  -1   34.40    2.00
   4  -5  -1   35.50    2.00
  -4  -5   1   36.00    1.90
   4  -5  -1   36.40    2.20
  -4  -5   1   33.70    1.80
  -4  -5   1   35.30    1.80
   4  -5  -1   37.50    1.90
   4   5  -1   37.50    1.90
   4   5  -1   35.50    1.80
   4   5  -1   40.50    1.80
  -4   5   1   36.20    2.00
  -4   5   1   34.00    1.90
  -4   5   1   39.00    2.00
  -3  -5   1  152.08    6.80
   3  -5  -1  144.69    7.00
  -3  -5   1  144.49    6.90
  -3  -5   1  147.69    6.90
  -3  -5   1  156.78    6.90
   3  -5  -1  146.39    7.00
  -3  -5   1  142.49    6.80
   3  -5  -1  136.09    7.20
   3  -5  -1  147.49    7.00
   3   5  -1  138.49    6.90
  -3   5   1  146.89    7.10
  -3   5   1  152.88    7.00
  -3   5   1  150.18    7.00
   3   5  -1  152.98    7.00
   3   5  -1  142.29    6.90
  -2  -5   1    5.90    0.50
   2  -5  -1    7.10    0.60
  -2  -5   1    7.10    0.50
  -2  -5   1    6.00    0.60
   2  -5  -1    5.10    0.60
   2  -5  -1    6.40    0.60
   2  -5  -1    6.10    0.80
   2   5  -1    6.10    0.50
  -2   5   1    7.40    0.70
  -2   5   1    7.10    0.50
  -2   5   1    5.80    0.60
   2   5  -1    4.90    0.50
  -1  -5   1  115.89    5.60
   1  -5  -1  115.39    5.50
   1  -5  -1  113.99    5.70
   1  -5  -1  115.79    5.60
  -1  -5   1  115.79    5.50
   1  -5  -1  114.09    5.50
  -1  -5   1  122.59    5.50
  -1  -5   1  109.99    5.50
  -1   5   1  122.39    5.70
   1   5  -1  103.29    6.00
  -1   5   1  112.99    5.50
   1   5  -1  111.79    5.50
   1   5  -1  111.99    5.50
   1   5  -1  123.09    5.50
  -1   5   1  119.79    5.50
   0  -5  -1    0.30    0.20
   0  -5   1    0.30    0.20
   0  -5   1    0.40    0.20
   0  -5   1    0.20    0.40
   0  -5  -1    0.60    0.20
   0  -5  -1    0.30    0.20
   0  -5   1    0.40    0.20
   0  -5  -1    0.60    0.40
   0   5  -1    0.40    0.30
   0   5  -1    0.30    0.30
   0   5  -1    0.40    0.20
   0   5   1    0.50    0.20
   0   5   1    0.30    0.30
   0   5   1    0.20    0.20
   0   5  -1    0.80    0.30
   1  -5   1  114.89    5.70
   1  -5   1  117.59    5.60
  -1  -5  -1  116.59    5.60
  -1  -5  -1  119.79    5.60
  -1  -5  -1  114.49    5.70
  -1  -5  -1  125.29    5.70
   1  -5   1  120.79    5.60
   1  -5   1  113.29    5.80
  -1   5  -1  115.29    5.60
  -1   5  -1  122.49    5.80
  -1   5  -1  122.79    5.70
   1   5   1  105.59    5.60
   1   5   1  123.29    5.80
   1   5   1  120.19    5.60
  -2  -5  -1    6.50    0.50
   2  -5   1    6.80    0.70
  -2  -5  -1    7.50    0.50
  -2  -5  -1    5.70    0.50
   2  -5   1    4.80    0.70
  -2  -5  -1    6.10    0.60
   2  -5   1    7.10    0.60
   2  -5   1    6.50    0.50
  -2   5  -1    5.90    0.50
   2   5   1    7.10    0.50
  -2   5  -1    6.80    0.70
  -2   5  -1    8.90    0.70
   2   5   1    6.20    0.70
   2   5   1    6.00    0.50
  -3  -5  -1  136.39    6.70
  -3  -5  -1  141.89    6.70
  -3  -5  -1  142.39    6.80
  -3  -5  -1  160.78    6.70
   3  -5   1  145.09    6.90
   3  -5   1  149.29    6.70
  -3  -5  -1  140.89    6.70
   3  -5   1  139.49    6.80
   3  -5   1  149.88    6.80
   3  -5   1  132.79    7.00
  -3   5  -1  147.49    6.90
  -3   5  -1  136.39    6.80
   3   5   1  151.28    6.80
  -3   5  -1  140.09    6.80
   3   5   1  135.39    6.70
  -4  -5  -1   35.70    1.70
   4  -5   1   34.70    1.90
  -4  -5  -1   32.40    1.80
   4  -5   1   38.90    2.00
   4  -5   1   33.80    2.10
  -4  -5  -1   35.40    1.80
   4  -5   1   36.00    1.80
  -4   5  -1   35.10    1.90
  -4   5  -1   37.20    2.00
   4   5   1   33.50    1.80
  -4   5  -1   38.20    1.90
   4   5   1   33.90    1.80
   5  -5   1   41.40    2.30
   5  -5   1   44.70    2.20
   5  -5   1   42.90    2.50
   5  -5   1   43.50    2.30
  -5  -5  -1   42.40    2.30
  -5  -5  -1   39.60    2.10
   5  -5   1   41.70    2.20
  -5  -5  -1   42.90    2.00
  -5   5  -1   41.20    2.20
  -5   5  -1   42.70    2.30
   5   5   1   41.90    2.00
  -5   5  -1   38.50    2.20
   5   5   1   40.20    2.10
   6  -5   1    3.10    0.40
   6  -5   1    2.60    0.50
  -6  -5  -1    3.20    0.40
   6  -5   1    2.20    0.50
   6  -5   1    2.50    0.40
   6  -5   1    2.30    0.80
  -6  -5  -1    2.60    0.40
   6   5   1    2.60    0.30
  -6   5  -1    2.80    0.50
   6   5   1    3.00    0.40
  -6   5  -1    2.20    0.30
  -6   5  -1    2.50    0.40
   6   5   1    2.80    0.40
  -7  -5  -1    7.90    0.50
  -7  -5  -1    8.70    0.80
   7  -5   1    7.30    0.90
   7  -5   1    9.20    0.90
  -7  -5  -1    7.30    0.40
   7  -5   1    7.00    1.20
   7  -5   1    8.50    0.70
  -7   5  -1    7.50    0.60
   7   5   1    9.20    0.70
   7   5   1    7.30    0.60
  -7   5  -1    9.10    0.80
   7   5   1    7.60    0.50
   8  -5   1   12.70    0.90
  -8  -5  -1   11.60    1.00
   8  -5   1   11.40    1.50
  -8  -5  -1   10.80    0.60
   8  -5   1   10.70    1.10
   8  -5   1   12.00    0.90
  -8  -5  -1   10.70    0.60
   8   5   1   10.90    0.80
  -8   5  -1   10.40    0.90
   8   5   1   11.90    0.80
  -9  -5  -1   28.50    1.80
   9  -5   1   30.60    1.80
   9  -5   1   27.00    2.40
   9  -5   1   28.00    1.90
   9   5   1   26.30    1.60
   9   5   1   27.10    1.40
   9   5   1   26.30    1.40
  -9   5  -1   29.20    1.70
  10  -5   1    0.20    0.70
 -10  -5  -1    2.50    0.80
  10  -5   1    1.00    0.40
  10  -5   1    2.90    1.30
  10   5   1    0.90    0.40
 -10   5  -1    1.50    0.40
  10   5   1    1.50    0.50
  11  -5   1    0.30    0.30
 -11  -5  -1    0.60    0.70
  11  -5   1   -0.60    1.20
  11  -5   1    0.30    0.70
  11   5   1    0.20    0.50
 -11   5  -1    0.40    0.20
  11  -6  -1    3.80    1.50
 -11  -6   1    3.00    0.90
  11  -6  -1    2.40    1.00
  11  -6  -1    4.20    0.60
  11   6  -1    4.40    0.60
  10  -6  -1    2.10    0.80
  10  -6  -1    4.10    0.60
  10  -6  -1    2.60    1.40
  10  -6  -1    3.30    0.60
 -10  -6   1    3.20    0.70
 -10   6   1    3.50    0.60
  10   6  -1    5.10    0.60
   9  -6  -1    8.40    0.70
   9  -6  -1    7.90    1.00
   9  -6  -1    8.10    1.60
   9   6  -1    8.50    0.80
  -9   6   1    8.60    0.90
   8  -6  -1    2.20    1.20
   8  -6  -1    3.10    0.80
   8  -6  -1    2.80    0.50
  -8  -6   1    4.00    0.60
   8   6  -1    3.50    0.50
   8   6  -1    2.60    0.30
  -8   6   1    4.10    0.60
  -8   6   1    3.40    0.40
   7  -6  -1    0.00    0.30
   7  -6  -1   -0.20    0.20
  -7  -6   1    0.10    0.30
   7  -6  -1   -0.50    0.50
  -7  -6   1    0.10    0.10
   7  -6  -1    0.20    0.90
  -7   6   1    0.40    0.30
   7   6  -1   -0.10    0.20
   7   6  -1    0.20    0.20
   7   6  -1    0.20    0.30
  -7   6   1    0.40    0.20
  -6  -6   1   15.00    1.00
   6  -6  -1   15.20    1.20
   6  -6  -1   13.10    1.60
   6  -6  -1   13.40    1.00
  -6  -6   1   15.70    0.80
   6  -6  -1   15.80    1.20
  -6  -6   1   14.70    0.90
  -6   6   1   16.40    1.10
   6   6  -1   15.70    0.90
   6   6  -1   14.40    1.10
  -6   6   1   16.30    1.10
   5  -6  -1    5.00    0.60
  -5  -6   1    3.80    0.50
   5  -6  -1    3.90    0.70
   5  -6  -1    3.80    0.50
   5  -6  -1    5.60    1.00
  -5  -6   1    4.50    0.40
  -5  -6   1    4.90    0.40
   5  -6  -1    4.80    0.70
   5   6  -1    4.00    0.60
   5   6  -1    4.40    0.50
   5   6  -1    4.50    0.50
  -5   6   1    3.90    0.60
  -5   6   1    4.90    0.50
  -5   6   1    4.80    0.60
   4  -6  -1    0.30    0.30
   4  -6  -1    0.10    0.60
   4  -6  -1   -0.10    0.20
   4  -6  -1    0.60    0.20
  -4  -6   1    0.20    0.20
  -4  -6   1    0.20    0.20
   4  -6  -1   -0.40    0.30
  -4  -6   1    0.50    0.20
  -4   6   1    0.40    0.20
  -4   6   1    0.60    0.30
   4   6  -1    0.10    0.20
   4   6  -1    0.30    0.20
  -4   6   1    0.10    0.30
   4   6  -1    0.30    0.30
  -3  -6   1  131.69    6.10
  -3  -6   1  130.79    6.10
  -3  -6   1  139.09    6.10
   3  -6  -1  121.59    6.20
  -3  -6   1  129.59    6.10
  -3  -6   1  121.39    6.10
   3  -6  -1  133.59    6.30
   3  -6  -1  125.19    6.20
  -3   6   1  129.79    6.30
   3   6  -1  124.99    6.10
  -3   6   1  135.09    6.20
   3   6  -1  131.19    6.30
   3   6  -1  121.39    6.10
  -3   6   1  133.09    6.40
   2  -6  -1    0.20    0.30
  -2  -6   1    0.60    0.30
   2  -6  -1    1.00    0.30
   2  -6  -1    1.10    0.50
  -2  -6   1    0.40    0.30
   2  -6  -1    0.40    0.20
  -2  -6   1    0.90    0.30
  -2   6   1    0.90    0.30
  -2   6   1    0.80    0.30
   2   6  -1    0.70    0.40
   2   6  -1    0.00    0.30
   2   6  -1    0.80    0.20
  -2   6   1    1.80    0.40
  -1  -6   1  635.34   30.00
   1  -6  -1  626.64   30.10
  -1   6   1  651.33   30.10
   1   6  -1  675.13   30.00
   0  -6   1  169.38    8.60
   0  -6  -1  185.58    8.60
   0  -6   1  184.98    8.60
   0  -6   1  181.98    8.80
   0  -6  -1  192.68    8.80
   0  -6  -1  175.48    8.60
   0  -6  -1  190.98    8.70
   0  -6   1  181.58    8.60
   0   6  -1  163.88    8.50
   0   6   1  184.38    8.60
   0   6  -1  178.68    8.60
   0   6   1  192.38    8.80
   0   6  -1  189.78    8.80
   0   6   1  178.68    8.60
  -1  -6  -1  672.73   29.80
  -1   6  -1  631.94   29.80
   1   6   1  622.74   29.80
  -2  -6  -1    1.10    0.30
  -2  -6  -1    1.10    0.30
  -2  -6  -1    0.90    0.30
  -2  -6  -1    0.80    0.30
   2  -6   1    0.60    0.30
   2  -6   1    0.60    0.30
   2  -6   1    0.30    0.30
   2  -6   1    0.00    0.40
   2   6   1    0.80    0.30
  -2   6  -1    2.10    0.40
   2   6   1    0.70    0.20
   2   6   1    0.80    0.40
  -2   6  -1    1.30    0.40
  -2   6  -1    0.40    0.20
  -3  -6  -1  136.99    6.40
  -3  -6  -1  149.29    6.40
   3  -6   1  134.69    6.60
   3  -6   1  138.89    6.50
  -3  -6  -1  121.19    6.40
   3  -6   1  126.79    6.50
  -3   6  -1  133.79    6.50
  -3   6  -1  134.29    6.40
  -3   6  -1  135.29    6.60
   3   6   1  140.19    6.60
   3   6   1  141.69    6.40
   3   6   1  124.49    6.40
   4  -6   1    0.30    0.20
  -4  -6  -1    0.10    0.20
  -4  -6  -1    0.70    0.30
   4  -6   1    0.20    0.20
   4  -6   1    0.00    0.50
   4  -6   1   -0.20    0.30
  -4  -6  -1    0.00    0.20
  -4  -6  -1    0.30    0.10
  -4  -6  -1    0.40    0.10
   4  -6   1    0.40    0.30
   4   6   1    0.00    0.30
  -4   6  -1    0.20    0.30
  -4   6  -1    0.20    0.20
  -4   6  -1    0.00    0.20
   5  -6   1    6.00    1.10
   5  -6   1    4.70    0.50
  -5  -6  -1    5.00    0.50
  -5  -6  -1    3.30    0.50
   5  -6   1    4.10    0.50
  -5  -6  -1    4.40    0.40
   5  -6   1    5.20    0.70
   5   6   1    4.40    0.50
   5   6   1    4.00    0.60
   5   6   1    5.00    0.50
  -5   6  -1    6.20    0.60
  -5   6  -1    5.40    0.70
  -5   6  -1    4.60    0.60
   6  -6   1   16.10    1.20
  -6  -6  -1   16.80    1.10
   6  -6   1   17.40    1.10
   6  -6   1   14.30    1.20
   6  -6   1   17.50    1.70
  -6  -6  -1   14.30    0.90
   6   6   1   15.60    0.90
   6   6   1   13.50    1.00
  -6   6  -1   15.90    1.10
  -6   6  -1   17.40    1.20
   6   6   1   17.00    1.10
  -7  -6  -1    0.20    0.20
  -7  -6  -1    0.10    0.10
   7  -6   1    0.10    0.20
  -7  -6  -1    0.30    0.40
   7  -6   1   -1.30    0.90
   7  -6   1   -0.40    0.50
  -7   6  -1    0.10    0.30
   7   6   1    0.50    0.30
   7   6   1    0.00    0.30
  -7   6  -1    0.30    0.30
   7   6   1    0.00    0.20
   8  -6   1    3.40    0.50
   8  -6   1    3.80    0.90
  -8  -6  -1    4.20    0.70
   8  -6   1    3.90    1.30
  -8  -6  -1    3.30    0.30
  -8   6  -1    3.30    0.60
   8   6   1    2.90    0.40
   8   6   1    3.10    0.30
  -9  -6  -1    8.50    0.90
   9  -6   1    7.30    0.80
   9  -6   1    7.40    1.10
   9  -6   1   10.30    1.70
   9  -6   1    7.60    0.80
   9   6   1    8.70    0.90
   9   6   1   10.20    0.70
  -9   6  -1    7.10    0.90
  10  -6   1    3.30    1.00
  10  -6   1    2.70    2.40
  10  -6   1    3.90    0.60
 -10  -6  -1    5.10    0.90
 -10   6  -1    4.20    0.70
  10   6   1    4.10    0.80
  11  -6   1    2.20    1.60
 -11  -6  -1    4.00    0.80
  11   6   1    3.30    0.60
  11  -7  -1   11.50    1.40
 -11  -7   1   10.70    1.20
  11  -7  -1   15.20    2.20
  11   7  -1   12.10    1.00
  10  -7  -1   -0.30    0.60
  10  -7  -1    0.00    0.30
  10  -7  -1    0.20    1.40
  10  -7  -1    0.40    0.80
 -10  -7   1    0.30    0.60
 -10   7   1    0.90    0.40
  10   7  -1    1.30    0.40
   9  -7  -1    0.90    1.50
  -9  -7   1    1.60    0.60
   9  -7  -1    3.70    0.90
   9  -7  -1    2.30    0.50
   9   7  -1    2.70    0.60
  -9   7   1    1.30    0.50
   8  -7  -1    0.10    1.30
  -8  -7   1    0.20    0.40
   8  -7  -1   -0.20    0.30
   8  -7  -1   -0.40    0.60
   8   7  -1    0.20    0.30
   8   7  -1    0.10    0.40
  -8   7   1    0.40    0.40
  -8   7   1    0.30    0.20
   7  -7  -1   13.10    1.30
  -7  -7   1   17.70    0.90
   7  -7  -1   20.30    2.10
   7  -7  -1   17.50    1.20
  -7  -7   1   16.90    1.20
  -7  -7   1   18.10    1.00
   7   7  -1   17.40    1.00
   7   7  -1   16.70    0.90
   7   7  -1   17.70    1.30
  -7   7   1   16.40    1.30
  -7   7   1   17.80    1.20
  -6  -7   1   60.09    3.00
  -6  -7   1   63.49    3.20
  -6  -7   1   64.09    3.10
   6  -7  -1   64.29    3.80
   6  -7  -1   65.19    3.30
   6  -7  -1   61.09    3.40
   6   7  -1   62.09    3.10
  -6   7   1   64.99    3.30
   6   7  -1   63.99    3.10
   6   7  -1   59.99    3.30
  -6   7   1   64.29    3.40
  -5  -7   1    0.20    0.20
   5  -7  -1    0.30    0.30
   5  -7  -1    0.10    0.90
   5  -7  -1    0.70    0.40
  -5  -7   1    0.30    0.30
   5  -7  -1    0.00    0.40
  -5  -7   1    0.70    0.20
   5   7  -1    0.80    0.30
   5   7  -1    1.10    0.30
  -5   7   1    0.70    0.40
   5   7  -1    0.70    0.40
  -5   7   1    0.50    0.40
  -5   7   1    0.40    0.30
   4  -7  -1    0.60    0.30
  -4  -7   1    0.40    0.20
   4  -7  -1    0.10    0.80
  -4  -7   1    0.70    0.20
  -4  -7   1    0.60    0.10
  -4  -7   1    0.60    0.10
   4  -7  -1    0.40    0.30
   4  -7  -1    0.50    0.50
  -4  -7   1    0.80    0.30
   4   7  -1    0.90    0.40
  -4   7   1    0.40    0.40
   4   7  -1    0.70    0.40
   4   7  -1    0.70    0.30
  -4   7   1    0.10    0.40
  -3  -7   1   59.49    2.70
   3  -7  -1   54.89    3.00
  -3  -7   1   57.49    2.70
   3  -7  -1   51.49    3.20
  -3  -7   1   52.79    2.70
  -3  -7   1   56.39    2.80
   3  -7  -1   53.39    2.90
   3  -7  -1   52.29    3.00
  -3   7   1   56.59    2.80
   3   7  -1   53.59    2.90
  -3   7   1   51.59    3.00
  -3   7   1   53.19    2.90
   3   7  -1   51.09    2.80
   3   7  -1   54.89    2.80
  -2  -7   1   52.09    2.80
   2  -7  -1   58.99    2.90
   2  -7  -1   54.39    3.00
   2  -7  -1   60.39    2.90
  -2  -7   1   57.89    2.80
  -2  -7   1   58.09    2.90
   2  -7  -1   52.99    3.20
  -2  -7   1   55.09    2.90
   2   7  -1   50.89    2.80
   2   7  -1   55.09    2.80
  -2   7   1   56.69    3.10
  -2   7   1   54.89    2.90
   2   7  -1   51.49    3.00
  -2   7   1   62.69    3.00
  -1  -7   1    0.10    0.20
   1  -7  -1    0.00    0.20
  -1  -7   1    0.90    0.50
  -1  -7   1    0.10    0.20
   1  -7  -1    0.10    0.20
  -1  -7   1    0.20    0.20
   1  -7  -1    0.00    0.30
   1  -7  -1    0.60    0.60
  -1   7   1    0.30    0.20
   1   7  -1    0.60    0.20
  -1   7   1   -0.10    0.30
   1   7  -1    0.00    0.30
   1   7  -1    0.10    0.30
  -1   7   1   -0.40    0.30
   0  -7   1   -0.10    0.20
   0  -7  -1    0.10    0.20
   0  -7  -1    0.20    0.20
   0  -7   1   -0.10    0.20
   0  -7   1    0.10    0.50
   0  -7  -1   -0.10    0.40
   0  -7  -1    0.00    0.20
   0  -7   1    0.10    0.20
   0   7  -1    0.00    0.20
   0   7   1    0.00    0.30
   0   7  -1   -0.10    0.30
   0   7   1    0.50    0.20
   0   7  -1   -0.30    0.30
   1  -7   1    0.40    0.30
  -1  -7  -1    0.40    0.20
  -1  -7  -1    0.00    0.50
   1  -7   1   -0.10    0.20
   1  -7   1    0.10    0.20
  -1  -7  -1    0.50    0.20
   1  -7   1    0.50    0.60
  -1  -7  -1    0.40    0.20
   1   7   1    0.20    0.30
  -1   7  -1    0.50    0.20
   1   7   1    0.00    0.20
   1   7   1   -0.50    0.20
  -1   7  -1    0.50    0.30
   2  -7   1   57.09    3.10
   2  -7   1   56.39    3.00
  -2  -7  -1   53.59    2.90
   2  -7   1   59.39    3.30
  -2  -7  -1   57.79    2.90
  -2  -7  -1   60.99    3.00
  -2  -7  -1   50.49    2.90
   2  -7   1   60.79    3.00
  -2   7  -1   57.89    3.10
   2   7   1   55.39    2.90
  -2   7  -1   59.89    3.00
   2   7   1   55.69    3.10
   2   7   1   63.89    3.00
  -3  -7  -1   49.30    2.70
   3  -7   1   54.59    2.80
   3  -7   1   53.29    2.90
  -3  -7  -1   53.59    2.70
  -3  -7  -1   55.99    2.70
   3  -7   1   55.19    3.00
   3  -7   1   55.49    3.10
  -3  -7  -1   46.40    2.70
   3   7   1   56.29    2.70
  -3   7  -1   54.59    3.00
  -3   7  -1   54.29    2.80
   3   7   1   53.49    2.70
   3   7   1   50.59    2.90
   4  -7   1   -0.10    0.70
   4  -7   1    1.00    0.50
  -4  -7  -1    0.40    0.30
   4  -7   1    0.60    0.20
  -4  -7  -1    0.60    0.20
   4  -7   1    0.40    0.30
   4  -7   1    0.50    0.30
  -4  -7  -1    0.50    0.30
  -4  -7  -1    0.80    0.20
  -4  -7  -1    0.50    0.20
  -4   7  -1    0.40    0.20
   4   7   1    1.30    0.30
   4   7   1    1.00    0.40
   4   7   1    0.20    0.30
  -4   7  -1    0.70    0.40
   5  -7   1    0.80    0.20
   5  -7   1    1.10    0.40
   5  -7   1    0.80    0.40
  -5  -7  -1    0.40    0.20
   5  -7   1    1.10    0.40
   5  -7   1   -1.40    0.80
  -5  -7  -1    0.20    0.30
   5   7   1    0.20    0.30
   5   7   1    0.00    0.40
   5   7   1    0.50    0.30
  -5   7  -1    0.40    0.30
  -5   7  -1    1.00    0.40
   6  -7   1   63.09    3.30
   6  -7   1   61.99    3.80
  -6  -7  -1   56.99    3.10
   6  -7   1   64.39    3.20
  -6  -7  -1   60.99    3.00
  -6  -7  -1   63.19    3.10
  -6   7  -1   63.49    3.40
   6   7   1   61.09    3.10
   6   7   1   59.89    3.30
   6   7   1   61.99    3.00
   7  -7   1   19.90    1.50
  -7  -7  -1   16.50    0.90
  -7  -7  -1   18.40    1.00
   7  -7   1   14.60    1.90
   7  -7   1   16.10    1.20
  -7  -7  -1   15.90    1.20
  -7   7  -1   16.80    1.40
   7   7   1   19.00    1.10
   7   7   1   18.70    1.30
  -7   7  -1   17.10    1.20
   7   7   1   18.00    1.00
  -8  -7  -1   -0.20    0.50
  -8  -7  -1    0.10    0.20
   8  -7   1   -0.10    0.70
   8  -7   1    0.50    0.30
   8  -7   1    0.30    1.30
  -8   7  -1    0.50    0.30
   8   7   1   -0.30    0.30
  -8   7  -1   -0.10    0.40
   8   7   1   -0.90    0.30
   8   7   1    0.10    0.20
   9  -7   1    1.20    0.40
  -9  -7  -1    0.80    0.60
   9  -7   1    2.00    0.50
   9  -7   1    2.10    0.90
   9   7   1    3.50    0.60
   9   7   1    2.00    0.40
  -9   7  -1    2.10    0.60
  10  -7   1    0.60    0.80
  10  -7   1    0.00    0.30
  10  -7   1    0.50    1.40
 -10  -7  -1    1.20    0.60
  10   7   1    0.40    0.50
  11  -7   1   13.30    2.20
 -11  -7  -1   10.80    1.20
  11  -7   1   12.40    1.40
  11   7   1   11.40    1.10
 -11   7  -1    8.90    1.10
  10  -8  -1    5.70    1.90
 -10  -8   1    6.70    1.00
  10  -8  -1    6.90    1.20
 -10   8   1    6.60    0.90
  -9  -8   1   -0.60    0.50
   9  -8  -1    0.10    1.40
   9  -8  -1   -0.60    0.30
   9  -8  -1   -0.50    0.80
   9   8  -1    0.30    0.40
  -9   8   1    0.00    0.10
  -9   8   1    0.20    0.40
   9   8  -1    0.00    0.30
  -8  -8   1    0.70    0.20
  -8  -8   1    0.50    0.50
   8  -8  -1   -0.10    0.70
   8  -8  -1    0.70    0.40
   8   8  -1    0.70    0.40
   8   8  -1    1.80    0.50
   8   8  -1    0.90    0.20
  -8   8   1    1.20    0.50
   7  -8  -1    5.10    1.50
  -7  -8   1    4.00    0.30
   7  -8  -1    2.90    1.30
   7  -8  -1    4.90    0.70
  -7  -8   1    4.10    0.60
  -7  -8   1    5.10    0.50
  -7   8   1    4.40    0.70
   7   8  -1    3.90    0.50
   7   8  -1    5.00    0.70
   7   8  -1    4.40    0.60
  -7   8   1    4.60    0.60
  -6  -8   1    3.80    0.50
   6  -8  -1    2.50    0.50
   6  -8  -1    2.40    1.20
  -6  -8   1    2.80    0.40
   6  -8  -1    2.60    0.70
  -6  -8   1    2.50    0.40
  -6   8   1    3.30    0.60
  -6   8   1    4.40    0.70
   6   8  -1    3.50    0.60
   6   8  -1    3.50    0.50
   6   8  -1    2.90    0.50
  -5  -8   1    6.30    0.60
  -5  -8   1    6.90    0.60
  -5  -8   1    6.10    0.50
   5  -8  -1    6.80    1.40
   5  -8  -1    6.10    0.80
   5  -8  -1    7.00    0.80
  -5   8   1    7.30    0.90
  -5   8   1    6.40    0.90
   5   8  -1    6.00    0.80
   5   8  -1    8.30    0.70
   5   8  -1    6.70    0.70
   4  -8  -1    0.10    0.80
  -4  -8   1   -0.20    0.20
   4  -8  -1   -0.10    0.20
   4  -8  -1    0.10    0.30
  -4  -8   1    0.10    0.10
  -4  -8   1   -0.20    0.20
  -4  -8   1    0.30    0.30
  -4  -8   1    0.10    0.20
   4  -8  -1   -0.40    0.30
  -4   8   1    0.10    0.20
  -4   8   1    0.10    0.30
   4   8  -1    0.10    0.30
  -4   8   1    0.50    0.40
   4   8  -1    0.10    0.40
   4   8  -1   -0.10    0.40
  -3  -8   1   44.00    2.30
  -3  -8   1   41.40    2.40
   3  -8  -1   45.90    2.90
   3  -8  -1   47.40    2.50
   3  -8  -1   45.90    2.60
  -3  -8   1   45.40    2.40
   3  -8  -1   42.70    2.50
  -3  -8   1   46.50    2.30
   3   8  -1   46.40    2.60
   3   8  -1   43.10    2.40
  -3   8   1   42.30    2.60
  -3   8   1   46.20    2.50
  -3   8   1   46.30    2.50
   3   8  -1   47.00    2.40
  -2  -8   1   34.80    1.90
   2  -8  -1   36.60    2.00
  -2  -8   1   38.70    2.10
   2  -8  -1   35.20    2.00
  -2  -8   1   36.70    1.90
   2  -8  -1   33.90    2.10
   2  -8  -1   36.80    2.40
   2   8  -1   32.70    2.10
   2   8  -1   30.40    2.00
  -2   8   1   34.90    2.00
  -2   8   1   35.40    2.10
  -2   8   1   36.80    2.40
   2   8  -1   35.50    1.90
  -1  -8   1   44.50    2.40
   1  -8  -1   45.80    2.70
   1  -8  -1   45.80    2.40
   1  -8  -1   39.70    2.40
  -1  -8   1   45.20    2.40
  -1  -8   1   46.20    2.40
   1  -8  -1   44.90    2.50
   1   8  -1   44.90    2.30
  -1   8   1   43.90    2.40
  -1   8   1   44.20    2.70
   1   8  -1   41.60    2.40
   1   8  -1   44.70    2.60
  -1   8   1   39.10    2.40
   0  -8  -1   31.80    1.80
   0  -8   1   28.90    1.70
   0  -8   1   29.40    1.80
   0  -8  -1   34.10    1.80
   0  -8   1   26.40    1.70
   0  -8  -1   32.40    2.10
   0  -8  -1   28.20    1.70
   0  -8   1   27.50    2.00
   0   8   1   31.30    2.00
   0   8  -1   30.50    1.70
   0   8  -1   28.50    1.90
   0   8   1   30.00    1.80
   0   8  -1   31.10    1.80
   1  -8   1   46.00    2.40
  -1  -8  -1   42.30    2.50
  -1  -8  -1   45.00    2.50
   1  -8   1   44.40    2.50
  -1  -8  -1   45.00    2.40
   1  -8   1   43.30    2.40
  -1  -8  -1   47.50    2.40
   1  -8   1   45.90    2.70
   1   8   1   41.00    2.50
   1   8   1   44.20    2.30
  -1   8  -1   40.40    2.40
  -1   8  -1   42.80    2.30
   1   8   1   41.80    2.40
  -1   8  -1   39.90    2.50
  -2  -8  -1   36.60    2.20
  -2  -8  -1   33.10    2.10
  -2  -8  -1   39.20    2.00
   2  -8   1   34.80    2.10
   2  -8   1   36.80    2.50
   2  -8   1   37.50    2.10
   2  -8   1   34.90    2.20
  -2  -8  -1   38.40    2.10
   2   8   1   36.70    2.30
   2   8   1   42.50    2.10
  -2   8  -1   36.70    2.30
  -2   8  -1   39.70    2.20
  -2   8  -1   36.10    2.00
   2   8   1   36.80    2.00
  -3  -8  -1   45.90    2.40
   3  -8   1   46.40    2.60
   3  -8   1   43.80    2.60
  -3  -8  -1   47.20    2.40
  -3  -8  -1   48.50    2.40
   3  -8   1   41.50    2.50
  -3  -8  -1   51.69    2.50
   3  -8   1   45.80    3.00
  -3   8  -1   42.00    2.40
   3   8   1   45.90    2.40
  -3   8  -1   44.50    2.60
  -3   8  -1   44.00    2.60
   3   8   1   42.50    2.60
   3   8   1   46.20    2.50
   4  -8   1   -0.10    0.40
   4  -8   1   -0.30    0.30
  -4  -8  -1    0.50    0.20
  -4  -8  -1    0.30    0.30
  -4  -8  -1    0.00    0.20
   4  -8   1    0.00    0.20
   4  -8   1    0.00    0.30
  -4  -8  -1    0.00    0.20
   4  -8   1   -0.10    0.80
  -4   8  -1    0.50    0.40
   4   8   1    0.00    0.40
  -4   8  -1   -0.10    0.20
  -4   8  -1    0.80    0.40
   4   8   1   -0.20    0.40
   4   8   1   -0.40    0.20
   5  -8   1    5.50    1.20
   5  -8   1    7.10    0.80
   5  -8   1    5.70    0.80
  -5  -8  -1    5.90    0.50
  -5  -8  -1    5.40    0.60
  -5  -8  -1    6.40    0.60
  -5   8  -1    7.20    0.90
  -5   8  -1    5.70    0.80
   5   8   1    6.90    0.90
   5   8   1    6.70    0.70
   5   8   1    7.40    0.70
  -6  -8  -1    2.50    0.30
  -6  -8  -1    3.30    0.50
   6  -8   1    0.50    1.10
   6  -8   1    2.90    0.50
   6  -8   1    3.10    0.70
  -6  -8  -1    3.10    0.40
   6   8   1    2.90    0.50
  -6   8  -1    3.40    0.70
  -6   8  -1    2.50    0.60
   6   8   1    3.70    0.50
   6   8   1    3.10    0.60
   7  -8   1    4.70    0.70
   7  -8   1    3.70    1.40
  -7  -8  -1    4.10    0.40
  -7  -8  -1    4.00    0.60
   7   8   1    6.30    0.80
  -7   8  -1    4.90    0.70
   7   8   1    4.50    0.50
  -7   8  -1    5.50    0.70
   7   8   1    4.30    0.60
   8  -8   1    2.40    1.60
  -8  -8  -1    1.70    0.50
   8  -8   1    0.90    0.80
   8  -8   1    0.50    0.40
  -8   8  -1    0.80    0.30
   8   8   1    1.60    0.30
  -8   8  -1    0.90    0.50
   8   8   1    0.40    0.40
   9  -8   1   -1.80    1.40
   9  -8   1   -0.30    0.80
   9  -8   1    0.10    0.40
  -9  -8  -1    1.10    0.60
   9   8   1    0.00    0.20
  -9   8  -1    0.00    0.40
   9   8   1   -0.10    0.40
   9   8   1    0.90    0.50
  -9   8  -1    0.00    0.20
  10  -8   1    3.90    1.70
  10  -8   1    6.50    1.20
 -10  -8  -1    7.50    1.00
 -10   8  -1    5.90    0.90
  10   8   1    6.80    0.60
 -10  -9   1    1.70    0.70
  10  -9  -1    3.50    1.80
  10  -9  -1    1.90    1.00
 -10   9   1    2.90    0.70
   9  -9  -1    3.50    1.00
  -9  -9   1    3.00    0.70
   9  -9  -1    3.90    0.70
   9  -9  -1    1.80    1.70
   9   9  -1    3.20    0.70
   9   9  -1    3.00    0.40
  -9   9   1    3.20    0.70
   8  -9  -1   11.30    1.10
   8  -9  -1    8.90    1.90
   8  -9  -1   11.80    1.30
   8   9  -1   10.10    0.90
   8   9  -1   11.30    1.20
  -8   9   1   11.30    1.20
   8   9  -1    9.20    0.70
   7  -9  -1   11.90    2.20
  -7  -9   1   10.00    0.90
  -7  -9   1    9.10    0.60
   7  -9  -1   11.10    1.10
   7  -9  -1    8.90    1.20
   7   9  -1    9.30    1.10
  -7   9   1    8.00    1.00
   7   9  -1    8.20    0.80
   7   9  -1    9.00    0.80
   6  -9  -1    2.00    1.30
  -6  -9   1    2.80    0.50
   6  -9  -1    2.30    0.80
   6  -9  -1    2.00    0.50
   6   9  -1    2.80    0.50
   6   9  -1    1.80    0.60
  -6   9   1    3.20    0.70
   6   9  -1    1.90    0.50
  -5  -9   1    4.80    0.60
  -5  -9   1    3.80    0.50
   5  -9  -1    4.80    0.80
   5  -9  -1    4.80    1.50
   5  -9  -1    4.60    0.70
   5   9  -1    3.90    0.50
  -5   9   1    3.60    0.70
   5   9  -1    3.40    0.60
  -4  -9   1   19.30    1.20
  -4  -9   1   21.50    1.20
   4  -9  -1   21.30    2.20
   4  -9  -1   17.90    1.40
  -4  -9   1   19.00    1.20
   4  -9  -1   22.40    1.50
   4   9  -1   20.90    1.40
   4   9  -1   22.60    1.30
  -4   9   1   21.00    1.50
  -4   9   1   18.30    1.30
  -3  -9   1    1.20    0.30
  -3  -9   1    1.00    0.30
  -3  -9   1    1.10    0.40
   3  -9  -1    1.10    1.00
   3  -9  -1    1.00    0.50
   3  -9  -1    1.40    0.40
  -3  -9   1    1.50    0.30
   3   9  -1    0.50    0.50
  -3   9   1    0.90    0.50
  -3   9   1    1.10    0.50
   3   9  -1    0.50    0.50
   3   9  -1    1.30    0.40
  -3   9   1    1.00    0.40
  -2  -9   1  157.18    7.40
   2  -9  -1  148.39    7.50
   2  -9  -1  147.09    7.80
   2  -9  -1  158.78    7.50
  -2  -9   1  144.69    7.50
  -2  -9   1  157.78    7.40
  -2  -9   1  156.48    7.40
   2  -9  -1  148.29    7.40
  -2   9   1  147.09    7.40
  -2   9   1  152.18    7.40
   2   9  -1  150.78    7.40
   2   9  -1  166.78    7.40
  -2   9   1  156.08    7.70
   2   9  -1  138.89    7.60
  -1  -9   1   12.80    1.30
   1  -9  -1    9.70    1.00
  -1  -9   1    7.40    0.80
  -1  -9   1    8.70    0.80
   1  -9  -1    9.60    0.90
  -1  -9   1    8.80    0.80
   1  -9  -1   11.30    1.00
   1  -9  -1    9.90    1.40
  -1   9   1    9.60    1.00
   1   9  -1    8.30    0.90
  -1   9   1    8.70    1.10
   1   9  -1    9.20    0.80
  -1   9   1    9.60    0.80
   1   9  -1   11.10    1.10
   0  -9   1   -0.50    0.30
   0  -9   1    1.40    0.90
   0  -9  -1    0.40    0.80
   0  -9  -1   -0.30    0.20
   0  -9  -1   -0.30    0.30
   0  -9   1   -0.30    0.20
   0  -9  -1   -0.10    0.30
   0   9   1    0.00    0.50
   0   9   1    0.10    0.40
   0   9  -1    0.30    0.40
   0   9  -1    0.40    0.50
   0   9  -1   -0.10    0.30
   0   9   1   -0.30    0.20
   1  -9   1    9.10    0.90
  -1  -9  -1    8.00    0.90
   1  -9   1    9.20    1.30
  -1  -9  -1    8.20    1.10
   1  -9   1   10.60    1.00
   1  -9   1    9.70    0.90
  -1  -9  -1    9.40    0.80
  -1  -9  -1    8.00    0.80
   1   9   1    9.80    0.80
  -1   9  -1   10.40    1.10
  -1   9  -1   10.30    1.10
   1   9   1    9.70    1.10
  -1   9  -1    8.80    0.90
   1   9   1    8.50    0.90
  -2  -9  -1  161.98    7.60
   2  -9   1  151.08    7.90
  -2  -9  -1  160.58    7.50
  -2  -9  -1  150.18    7.40
   2  -9   1  153.58    7.50
   2  -9   1  159.88    7.70
  -2  -9  -1  159.98    7.50
   2  -9   1  140.39    7.60
  -2   9  -1  152.28    7.60
  -2   9  -1  145.89    7.70
  -2   9  -1  154.48    7.50
   2   9   1  160.68    7.50
   2   9   1  165.28    7.80
   2   9   1  144.29    7.50
  -3  -9  -1    0.80    0.40
   3  -9   1    0.40    0.30
   3  -9   1    0.70    0.80
  -3  -9  -1    0.70    0.40
  -3  -9  -1    0.80    0.40
   3  -9   1    0.80    0.40
  -3  -9  -1    0.80    0.30
  -3   9  -1    1.30    0.50
   3   9   1    1.10    0.50
   3   9   1    1.30    0.40
  -3   9  -1    1.30    0.40
   3   9   1    0.80    0.50
  -4  -9  -1   21.60    1.20
   4  -9   1   21.10    1.50
   4  -9   1   25.80    2.30
   4  -9   1   20.20    1.40
  -4  -9  -1   21.90    1.20
  -4  -9  -1   19.80    1.30
   4   9   1   21.00    1.30
  -4   9  -1   23.10    1.50
   4   9   1   19.80    1.40
  -4   9  -1   19.60    1.40
   4   9   1   21.40    1.60
   5  -9   1    4.30    0.70
   5  -9   1    3.90    0.70
  -5  -9  -1    3.90    0.30
  -5  -9  -1    4.20    0.60
  -5  -9  -1    3.80    0.50
  -5  -9  -1    3.90    0.30
   5  -9   1    3.20    1.30
   5   9   1    4.20    0.80
  -5   9  -1    4.60    0.70
   5   9   1    4.80    0.70
   6  -9   1    3.60    1.50
   6  -9   1    2.00    0.50
  -6  -9  -1    2.10    0.50
  -6  -9  -1    2.50    0.30
   6  -9   1    2.70    0.80
   6   9   1    2.50    0.70
   6   9   1    1.40    0.40
  -6   9  -1    3.30    0.70
   6   9   1    2.50    0.60
   7  -9   1    9.60    1.80
  -7  -9  -1    9.10    0.90
  -7  -9  -1    7.80    0.60
   7  -9   1    9.10    1.00
   7  -9   1    9.60    1.20
  -7   9  -1   11.60    1.20
   7   9   1    8.20    0.80
   7   9   1   10.50    0.90
   7   9   1   11.60    1.20
  -8  -9  -1    9.00    1.00
   8  -9   1    9.70    1.30
   8  -9   1   10.80    1.10
   8  -9   1    9.20    2.00
   8   9   1   11.90    1.30
   8   9   1   11.10    1.00
   8   9   1   10.60    0.80
  -8   9  -1   10.20    1.20
   9  -9   1    5.30    1.90
   9  -9   1    3.30    1.00
   9  -9   1    1.60    0.50
  -9  -9  -1    1.10    0.60
   9   9   1    2.80    0.50
   9   9   1    2.60    0.30
  -9   9  -1    2.70    0.70
  10  -9   1    1.80    1.00
  10  -9   1    2.70    1.80
 -10  -9  -1    2.80    0.80
 -10   9  -1    1.90    0.60
  10   9   1    2.30    0.40
   9 -10  -1   -0.70    0.90
  -9 -10   1    0.40    0.50
   9 -10  -1   -0.20    1.70
   9  10  -1    0.10    0.20
  -9  10   1    0.70    0.50
   9  10  -1    0.50    0.40
   8 -10  -1    3.10    1.00
   8 -10  -1    4.70    1.90
  -8 -10   1    2.40    0.60
   8  10  -1    3.50    0.50
  -8  10   1    2.90    0.70
   8  10  -1    3.00    0.60
   7 -10  -1   -0.40    1.60
   7 -10  -1   -0.40    0.70
  -7 -10   1    0.00    0.40
  -7 -10   1   -0.20    0.10
  -7  10   1    0.90    0.60
   7  10  -1   -0.70    0.40
   7  10  -1   -0.60    0.40
  -6 -10   1    4.50    0.60
   6 -10  -1    4.60    1.00
   6 -10  -1    6.00    1.80
   6  10  -1    4.40    1.20
  -6  10   1    2.70    0.70
   6  10  -1    3.60    0.60
   6  10  -1    3.50    0.70
   5 -10  -1   21.80    2.40
  -5 -10   1   20.00    1.30
  -5 -10   1   22.10    1.40
   5 -10  -1   23.60    1.70
   5  10  -1   24.40    1.50
   5  10  -1   21.30    1.70
   5  10  -1   21.30    1.50
  -5  10   1   24.00    1.70
  -4 -10   1   16.60    1.10
  -4 -10   1   15.00    1.00
   4 -10  -1   15.10    1.30
  -4 -10   1   13.90    1.00
   4 -10  -1   13.80    2.00
  -4 -10   1   15.40    0.90
  -4  10   1   15.70    1.50
   4  10  -1   14.90    1.30
   4  10  -1   15.50    1.10
   4  10  -1   15.50    1.40
  -3 -10   1   81.39    4.10
  -3 -10   1   76.09    3.90
   3 -10  -1   77.09    4.10
   3 -10  -1   79.29    4.70
  -3  10   1   76.29    4.00
   3  10  -1   77.69    4.00
   3  10  -1   78.89    4.30
  -3  10   1   78.99    4.20
   3  10  -1   80.49    4.10
   2 -10  -1   -0.70    0.80
  -2 -10   1   -0.10    0.60
  -2 -10   1    0.50    0.30
   2 -10  -1    0.10    0.40
  -2 -10   1    0.10    0.30
   2  10  -1    0.00    0.30
   2  10  -1    0.20    0.60
  -2  10   1    0.80    0.40
   2  10  -1    0.40    0.80
  -2  10   1    0.40    0.50
   1 -10  -1    0.90    0.80
   1 -10  -1    2.50    0.50
  -1 -10   1    2.20    0.50
  -1 -10   1    1.70    0.70
  -1 -10   1    2.10    0.50
   1  10  -1    1.40    0.70
  -1  10   1    2.00    0.60
  -1  10   1    2.70    0.50
   1  10  -1    1.90    0.50
   0 -10   1   -0.30    0.70
   0 -10  -1    0.30    0.40
   0 -10  -1   -0.10    0.30
   0 -10   1    0.00    0.20
   0 -10   1    0.60    0.40
   0 -10  -1    0.20    0.70
   0  10  -1   -0.10    0.30
   0  10   1    0.10    0.30
   0  10  -1    0.10    0.50
   0  10   1   -0.10    0.50
  -1 -10  -1    2.20    0.50
  -1 -10  -1    1.50    0.40
   1 -10   1    0.90    0.80
   1 -10   1    2.40    0.50
  -1 -10  -1    3.10    0.80
  -1  10  -1    3.20    0.50
   1  10   1    1.60    0.70
  -1  10  -1    1.10    0.60
   1  10   1    2.30    0.60
   2 -10   1   -1.90    0.90
  -2 -10  -1    0.30    0.60
  -2 -10  -1   -0.40    0.30
  -2 -10  -1    0.40    0.40
   2 -10   1   -0.70    0.40
  -2  10  -1    0.20    0.30
  -2  10  -1    0.00    0.50
   2  10   1    0.30    0.30
   2  10   1    0.30    0.60
  -3 -10  -1   79.69    3.90
  -3 -10  -1   84.39    4.00
   3 -10   1   76.69    4.10
  -3 -10  -1   75.89    3.90
   3 -10   1   80.79    4.60
   3  10   1   68.69    3.90
   3  10   1   77.79    4.00
  -3  10  -1   78.49    4.10
  -3  10  -1   71.89    3.90
  -4 -10  -1   13.80    1.10
   4 -10   1   15.60    1.30
  -4 -10  -1   14.40    1.00
   4 -10   1   13.30    1.90
  -4 -10  -1   17.10    1.00
   4  10   1   17.40    1.30
   4  10   1   14.60    1.10
  -4  10  -1   13.50    1.30
   5 -10   1   24.70    1.70
  -5 -10  -1   23.70    1.40
  -5 -10  -1   22.60    1.20
  -5 -10  -1   19.50    1.30
   5 -10   1   23.00    2.70
  -5 -10  -1   24.10    1.20
   5  10   1   24.50    1.60
  -5  10  -1   23.30    1.70
   5  10   1   25.20    1.50
  -6 -10  -1    4.50    0.70
  -6 -10  -1    4.00    0.50
   6 -10   1    3.20    1.60
  -6  10  -1    4.50    0.80
   6  10   1    3.90    0.60
   6  10   1    3.70    0.70
   7 -10   1    1.30    0.80
  -7 -10  -1   -0.50    0.50
   7 -10   1   -0.50    1.50
   7  10   1    0.60    0.50
   7  10   1   -0.50    0.40
  -7  10  -1    0.60    0.50
   8 -10   1    3.50    1.00
  -8 -10  -1    2.00    0.70
   8 -10   1    2.20    1.80
   8  10   1    2.30    0.50
   8  10   1    2.20    0.60
  -8  10  -1    2.20    0.70
   9 -10   1   -0.30    0.90
  -9 -10  -1   -0.10    0.60
   9 -10   1    0.70    1.80
   9  10   1    0.60    0.50
  -9  10  -1    0.40    0.50
   9  10   1    0.30    0.30
   9 -11  -1    9.40    2.50
  -9 -11   1    6.50    0.90
   9 -11  -1    4.10    1.20
  -9  11   1    6.20    1.00
   9  11  -1    4.50    0.60
   8 -11  -1    4.50    1.10
  -8 -11   1    4.00    0.80
   8 -11  -1    4.10    2.10
  -8  11   1    4.80    0.90
   8  11  -1    3.90    0.60
   8  11  -1    4.10    0.80
   7 -11  -1   29.00    2.20
   7 -11  -1   25.10    3.10
   7  11  -1   28.00    1.70
  -7  11   1   28.10    2.00
   7  11  -1   26.90    1.70
   6 -11  -1    3.10    0.90
  -6 -11   1    3.90    0.60
   6 -11  -1    4.50    1.90
  -6  11   1    5.20    0.90
   6  11  -1    5.10    0.70
   5 -11  -1   -0.60    1.40
   5 -11  -1    1.70    0.70
  -5 -11   1    1.40    0.40
  -5 -11   1    0.40    0.10
  -5 -11   1    0.20    0.30
  -5  11   1    1.80    0.70
   5  11  -1    0.20    0.40
   5  11  -1    0.30    0.60
  -4 -11   1   -0.30    0.30
  -4 -11   1    0.00    0.30
   4 -11  -1   -0.60    1.40
   4 -11  -1    0.80    0.60
  -4 -11   1   -0.10    0.20
  -4  11   1   -0.10    0.60
   4  11  -1    0.10    0.30
   4  11  -1   -0.30    0.60
   3 -11  -1    2.90    1.40
  -3 -11   1    1.10    0.40
  -3 -11   1    1.40    0.50
  -3 -11   1    1.80    0.50
   3 -11  -1    1.60    0.60
   3  11  -1    1.40    0.70
   3  11  -1    1.60    0.40
  -3  11   1    2.20    0.70
   2 -11  -1   -0.20    0.40
   2 -11  -1    0.40    1.20
  -2 -11   1    0.20    0.30
  -2 -11   1    0.00    0.60
  -2 -11   1    0.30    0.30
   2  11  -1   -0.20    0.60
  -2  11   1   -0.60    0.60
   2  11  -1    0.90    0.40
  -2  11   1    0.50    0.30
  -1 -11   1    2.60    0.80
   1 -11  -1    3.20    0.70
  -1 -11   1    3.50    0.60
   1 -11  -1    2.80    1.10
  -1 -11   1    2.20    0.60
  -1  11   1    2.90    0.80
   1  11  -1    2.70    0.50
   1  11  -1    3.10    0.80
  -1  11   1    2.50    0.50
   0 -11  -1   -0.70    0.70
   0 -11   1   -0.10    0.70
   0 -11  -1    0.00    0.40
   0 -11   1   -0.60    0.30
   0  11   1   -0.30    0.60
   0  11   1   -0.30    0.30
   0  11  -1   -0.10    0.60
   0  11  -1    0.20    0.30
  -1 -11  -1    1.80    0.80
  -1 -11  -1    2.30    0.50
   1 -11   1    3.40    1.10
  -1  11  -1    1.70    0.70
   1  11   1    2.40    0.50
   1  11   1    1.90    0.80
  -1  11  -1    1.40    0.40
  -2 -11  -1    0.40    0.30
   2 -11   1    0.50    0.40
  -2 -11  -1   -0.50    0.50
   2 -11   1    1.40    1.20
  -2 -11  -1   -0.10    0.30
  -2  11  -1    0.00    0.60
   2  11   1    0.10    0.60
   2  11   1    0.10    0.30
  -2  11  -1    1.20    0.40
  -3 -11  -1    2.40    0.60
   3 -11   1    1.20    0.50
  -3 -11  -1    2.30    0.50
   3 -11   1    0.10    1.30
   3  11   1    0.90    0.40
   3  11   1    2.90    0.80
  -3  11  -1    2.00    0.50
  -3  11  -1    0.80    0.60
  -4 -11  -1    0.00    0.40
  -4 -11  -1    0.30    0.30
  -4 -11  -1   -0.20    0.30
  -4 -11  -1   -0.10    0.30
   4 -11   1    2.20    1.50
   4 -11   1    0.50    0.50
   4  11   1    0.00    0.70
   4  11   1   -0.40    0.30
  -4  11  -1    0.50    0.60
  -5 -11  -1    0.20    0.30
   5 -11   1    1.10    1.40
   5 -11   1    1.90    0.70
  -5 -11  -1    0.20    0.40
  -5 -11  -1    0.40    0.20
  -5  11  -1    0.80    0.60
   5  11   1    0.70    0.40
   6 -11   1    3.40    1.60
   6 -11   1    5.90    1.10
  -6 -11  -1    4.30    0.70
   6  11   1    4.30    0.80
  -6  11  -1    4.80    0.90
   6  11   1    3.70    0.70
   7 -11   1   26.00    2.20
  -7 -11  -1   26.90    1.80
   7 -11   1   27.90    3.00
   7  11   1   27.40    1.80
   7  11   1   28.00    1.70
  -7  11  -1   27.00    2.00
  -8 -11  -1    3.70    0.80
   8 -11   1    5.40    1.90
   8 -11   1    2.80    1.00
  -8  11  -1    3.70    0.90
   8  11   1    4.90    0.70
   8  11   1    3.90    0.60
  -9 -11  -1    4.80    0.90
   9 -11   1    4.90    1.20
   9  11   1    4.50    0.70
   8 -12  -1    2.90    1.80
  -8 -12   1    4.70    0.80
   8  12  -1    2.80    0.60
   8  12  -1    4.60    0.90
  -8  12   1    7.10    1.10
   7 -12  -1   -0.90    1.90
  -7 -12   1   -0.10    0.50
   7 -12  -1    1.60    1.00
   7  12  -1    1.10    0.60
  -7  12   1    0.70    0.70
   7  12  -1   -0.10    0.50
   6 -12  -1    0.20    1.80
   6 -12  -1    2.10    0.90
  -6 -12   1    2.30    0.60
   6  12  -1    2.20    0.70
  -6  12   1    3.00    0.80
   6  12  -1    1.60    0.60
  -5 -12   1    0.10    0.40
  -5 -12   1   -0.10    0.10
  -5 -12   1    0.40    0.20
   5 -12  -1   -0.30    1.50
  -5 -12   1    0.20    0.20
   5 -12  -1    1.80    0.80
   5  12  -1    0.30    0.70
   5  12  -1    1.20    0.50
  -4 -12   1    9.40    0.80
  -4 -12   1    4.80    0.70
  -4 -12   1    7.00    0.80
   4 -12  -1    6.50    1.90
  -4 -12   1    7.10    0.70
   4 -12  -1    8.70    1.10
   4  12  -1    8.90    1.10
   4  12  -1    9.40    1.00
   3 -12  -1   14.70    1.50
   3 -12  -1   14.00    2.10
  -3 -12   1   15.10    1.10
  -3 -12   1   16.00    1.40
  -3 -12   1   16.40    1.20
   3  12  -1   15.70    1.20
   3  12  -1   14.70    1.50
  -3  12   1   15.90    1.90
   2 -12  -1    7.40    1.80
  -2 -12   1    7.80    1.10
   2 -12  -1    9.20    1.10
  -2 -12   1   11.30    1.00
  -2  12   1    9.90    1.30
   2  12  -1    8.50    1.20
  -2  12   1    8.40    1.00
  -1 -12   1    0.60    0.40
   1 -12  -1    0.80    0.50
   1 -12  -1    1.50    1.10
  -1 -12   1   -0.10    0.70
   1  12  -1    1.70    0.90
  -1  12   1    2.00    1.10
   1  12  -1    0.60    0.40
   0 -12   1    6.60    1.30
   0 -12  -1    4.30    0.80
   0 -12  -1    4.30    1.20
   0 -12   1    6.00    0.80
   0  12  -1    5.00    0.70
   0  12   1    4.10    0.70
   1 -12   1    1.00    0.50
  -1 -12  -1    1.70    0.80
   1 -12   1   -1.50    1.10
  -1 -12  -1    1.40    0.50
   1  12   1   -0.20    0.90
   1  12   1    1.20    0.40
  -1  12  -1    0.80    0.40
  -2 -12  -1    9.30    1.00
  -2 -12  -1    9.20    1.20
   2 -12   1   10.10    1.10
   2 -12   1    9.70    2.20
  -2  12  -1    7.20    0.90
   2  12   1   11.00    1.10
   2  12   1    7.60    1.10
  -2  12  -1    9.80    1.80
  -3 -12  -1   15.00    1.20
  -3 -12  -1   15.20    1.20
  -3 -12  -1   18.60    1.40
   3 -12   1   16.20    1.40
   3 -12   1   19.30    2.40
   3  12   1   13.20    1.20
   3  12   1   17.10    1.50
  -4 -12  -1    8.40    0.90
  -4 -12  -1    5.70    0.70
  -4 -12  -1    8.50    0.80
   4 -12   1    7.20    1.00
   4 -12   1   10.00    1.90
   4  12   1    5.50    1.00
   4  12   1    8.40    0.90
  -4  12  -1    7.00    1.30
  -5 -12  -1   -0.10    0.40
  -5 -12  -1   -0.10    0.10
  -5 -12  -1    0.00    0.20
  -5 -12  -1   -0.10    0.20
   5 -12   1    0.30    0.70
   5 -12   1    1.20    1.70
   5  12   1   -0.50    0.70
   5  12   1   -0.20    0.40
  -5  12  -1   -0.40    0.60
   6 -12   1    1.50    1.90
   6 -12   1    1.60    0.90
  -6 -12  -1    2.30    0.60
  -6  12  -1    2.20    0.90
   6  12   1    1.60    0.70
   6  12   1    3.30    0.70
  -7 -12  -1    1.80    0.60
   7 -12   1   -0.10    0.90
   7 -12   1   -1.70    1.80
  -7  12  -1    0.80    0.70
   7  12   1    0.30    0.60
   7  12   1    0.20    0.50
   8 -12   1    2.40    1.20
  -8 -12  -1    4.80    0.80
   8  12   1    5.40    0.80
  -8  12  -1    6.00    1.10
   7 -13  -1    1.30    2.30
   7 -13  -1    1.00    1.00
  -7 -13   1    1.00    0.50
   7  13  -1    1.30    0.70
  -7  13   1    3.00    0.90
   6 -13  -1   24.30    3.10
   6 -13  -1   23.80    2.10
  -6 -13   1   21.80    1.50
  -6  13   1   22.60    1.90
   6  13  -1   22.80    1.80
   6  13  -1   24.60    1.70
   5 -13  -1    0.00    0.80
  -5 -13   1    0.50    0.20
   5 -13  -1    3.10    2.00
  -5 -13   1    1.50    0.50
   5  13  -1    0.40    0.80
   5  13  -1    1.50    0.60
  -5  13   1    1.40    0.90
   4 -13  -1    8.80    2.10
  -4 -13   1    8.40    0.90
  -4 -13   1   14.60    1.00
  -4 -13   1   11.50    1.00
  -4  13   1   10.80    1.40
   4  13  -1   10.00    1.30
   4  13  -1   12.10    1.20
  -3 -13   1   44.40    2.50
   3 -13  -1   42.70    2.70
  -3 -13   1   40.90    2.40
   3 -13  -1   38.90    3.70
  -3 -13   1   47.00    2.70
  -3 -13   1   43.90    2.40
   3  13  -1   46.70    2.80
  -3  13   1   46.10    3.00
   3  13  -1   44.40    2.60
   2 -13  -1   23.40    1.70
   2 -13  -1   21.20    2.50
  -2 -13   1   21.50    1.50
  -2 -13   1   22.50    1.80
   2  13  -1   20.80    1.80
   2  13  -1   16.20    1.40
  -2  13   1   22.40    2.00
   1 -13  -1    0.20    0.50
  -1 -13   1    0.90    0.80
   1 -13  -1   -0.50    1.20
  -1 -13   1    0.70    0.40
  -1  13   1    0.40    0.80
   1  13  -1    1.30    0.80
  -1  13   1    0.10    0.40
   1  13  -1    0.40    0.40
   0 -13  -1   -0.60    0.30
   0 -13  -1   -1.30    1.00
   0 -13   1    1.20    0.60
   0  13   1    0.20    0.80
   0  13  -1   -0.20    0.30
   0  13  -1    0.40    0.80
   0  13   1    0.50    0.40
  -1 -13  -1    1.80    1.00
   1 -13   1    1.50    0.60
   1 -13   1   -0.20    1.20
  -1 -13  -1    0.90    0.50
   1  13   1   -0.90    0.80
  -1  13  -1    1.10    0.50
  -1  13  -1   -0.90    0.80
   1  13   1    0.40    0.40
   2 -13   1   22.80    1.70
  -2 -13  -1   24.10    1.90
  -2 -13  -1   21.20    1.60
   2 -13   1   20.30    2.50
   2  13   1   24.60    1.70
  -2  13  -1   22.50    2.00
   2  13   1   22.10    1.90
  -3 -13  -1   40.20    2.40
  -3 -13  -1   45.00    2.50
   3 -13   1   39.10    3.50
   3 -13   1   41.10    2.60
   3  13   1   39.70    2.60
  -3  13  -1   38.20    2.70
   3  13   1   36.30    2.40
   4 -13   1   10.40    2.10
  -4 -13  -1   13.20    1.10
  -4 -13  -1   14.70    1.20
  -4 -13  -1   11.70    1.00
   4 -13   1   12.60    1.40
  -4  13  -1   11.40    1.50
   4  13   1   11.70    1.40
   4  13   1   10.90    1.20
  -5 -13  -1    1.70    0.90
  -5 -13  -1    0.70    0.30
   5 -13   1    0.60    0.70
   5 -13   1    0.80    1.80
   5  13   1    1.50    0.60
  -5  13  -1    0.70    0.90
   5  13   1    0.40    0.80
  -6 -13  -1   23.10    1.60
   6 -13   1   25.50    3.20
   6 -13   1   21.80    2.00
   6  13   1   21.30    1.70
  -6  13  -1   22.30    1.90
  -7 -13  -1    1.80    0.70
   7 -13   1   -0.60    2.00
   7 -13   1    1.00    0.90
  -7  13  -1    1.60    0.90
   7  13   1    0.80    0.70
  -6 -14   1    7.40    0.90
   6 -14  -1    6.40    2.30
   6 -14  -1    7.40    1.30
  -6  14   1    6.60    1.40
   6  14  -1    7.50    1.10
   5 -14  -1   20.10    1.90
  -5 -14   1   17.80    1.30
   5 -14  -1   13.60    2.60
  -5  14   1   17.30    1.90
   5  14  -1   13.70    1.50
  -4 -14   1    2.00    0.50
  -4 -14   1    0.40    0.30
  -4 -14   1    1.40    0.50
   4 -14  -1    0.70    1.90
   4 -14  -1    3.20    0.90
   4  14  -1    1.60    1.00
   4  14  -1    1.20    0.50
  -4  14   1    1.00    0.90
   3 -14  -1    4.30    1.90
  -3 -14   1    2.90    0.70
  -3 -14   1    3.00    0.60
   3 -14  -1    3.60    0.90
  -3 -14   1    3.50    0.60
   3  14  -1    3.00    1.10
  -3  14   1    3.20    1.10
  -2 -14   1    0.80    0.50
   2 -14  -1   -0.10    0.50
   2 -14  -1   -1.60    1.30
  -2 -14   1   -1.10    0.60
   2  14  -1    0.00    0.40
  -2  14   1   -0.40    0.90
   2  14  -1   -0.10    0.90
   1 -14  -1    3.30    1.50
  -1 -14   1    2.00    0.60
   1 -14  -1    2.60    0.70
  -1 -14   1    2.30    1.10
   1  14  -1    0.50    0.50
   1  14  -1    1.80    1.00
  -1  14   1    0.50    0.90
   0 -14  -1    6.70    1.00
   0 -14   1    5.60    0.90
   0 -14  -1    6.60    1.60
   0 -14   1    5.40    1.50
   0  14  -1    6.20    1.30
   0  14  -1    3.90    0.80
   0  14   1    5.60    0.90
   0  14   1    5.00    1.20
   1 -14   1    1.70    0.70
  -1 -14  -1    2.70    0.70
   1 -14   1    4.30    1.60
  -1 -14  -1    0.80    1.10
   1  14   1    1.30    0.50
  -1  14  -1    1.10    0.90
  -1  14  -1    0.40    0.70
   1  14   1   -0.60    0.90
  -2 -14  -1    0.70    0.40
   2 -14   1   -0.20    0.50
   2 -14   1    0.70    1.50
  -2  14  -1   -0.90    0.90
   2  14   1    0.10    0.40
   2  14   1   -1.10    0.90
   3 -14   1    3.40    0.80
  -3 -14  -1    0.60    0.60
   3 -14   1    1.60    1.70
  -3 -14  -1    3.60    0.60
   3  14   1    3.20    1.00
   3  14   1    1.60    0.60
  -3  14  -1    4.10    1.20
  -4 -14  -1    1.00    0.50
   4 -14   1    1.90    0.80
   4 -14   1    1.60    1.70
  -4 -14  -1    1.70    0.60
   4  14   1    1.10    0.60
   4  14   1    1.60    0.90
  -4  14  -1    2.70    1.10
   5 -14   1   17.80    1.80
   5 -14   1   15.40    2.70
  -5 -14  -1   14.10    1.30
   5  14   1   13.20    1.50
  -5  14  -1   15.40    1.70
  -6 -14  -1    8.90    1.00
   6 -14   1    7.40    2.50
   6 -14   1    8.50    1.40
  -6  14  -1    6.80    1.30
   6  14   1    7.40    1.10
   4 -15  -1   -0.40    1.80
   4 -15  -1   -0.20    0.70
  -4 -15   1    0.20    0.50
  -4 -15   1   -0.20    0.40
  -4  15   1    2.10    1.00
   4  15  -1    1.80    1.20
  -3 -15   1    0.60    0.50
   3 -15  -1    3.80    1.90
  -3 -15   1    0.50    0.20
   3 -15  -1   -0.60    0.60
  -3 -15   1   -0.10    0.60
   3  15  -1    0.40    1.00
  -3  15   1    1.20    1.00
   2 -15  -1    0.00    0.60
  -2 -15   1    0.60    0.80
  -2 -15   1    0.30    0.40
   2 -15  -1    3.10    1.70
  -2  15   1    0.90    1.10
   2  15  -1   -0.40    0.90
   1 -15  -1    3.30    1.60
   1 -15  -1    2.00    0.70
  -1 -15   1    3.00    1.20
  -1 -15   1    2.60    0.70
  -1  15   1    3.20    1.20
   1  15  -1    4.10    1.20
   0 -15   1    0.40    1.20
   0 -15   1   -0.10    0.40
   0 -15  -1   -0.20    1.20
   0 -15  -1    1.20    0.50
   0  15   1   -0.30    1.00
   0  15  -1    0.60    1.10
   0  15  -1    0.10    0.50
   1 -15   1    3.40    1.60
   1 -15   1    3.70    0.80
  -1 -15  -1    4.90    1.30
  -1 -15  -1    2.80    0.70
  -1  15  -1    2.90    1.20
   1  15   1    3.50    1.10
  -2 -15  -1   -0.50    0.80
   2 -15   1    0.10    1.60
   2 -15   1    0.80    0.60
  -2 -15  -1    1.30    0.50
  -2  15  -1   -0.10    1.00
   2  15   1    0.90    1.10
   3 -15   1    0.10    0.60
   3 -15   1   -0.10    1.60
  -3 -15  -1    0.40    0.20
  -3  15  -1   -1.10    0.90
   3  15   1    1.20    1.10
  -4 -15  -1   -0.50    0.40
  -4 -15  -1    1.20    0.50
   4 -15   1    0.70    0.70
   4 -15   1   -0.80    1.80
  -4  15  -1    1.30    1.10
  -2 -16   1    4.50    1.10
   2 -16  -1    1.30    1.70
   2 -16  -1    4.40    1.00
  -2  16   1    3.40    1.30
   2  16  -1    4.50    1.30
  -1 -16   1   13.40    1.90
   1 -16  -1   14.50    2.20
   1 -16  -1   16.30    1.60
  -1 -16   1   12.60    1.40
  -1  16   1   14.60    1.90
   1  16  -1   16.80    1.90
   0 -16   1    3.20    1.40
   0 -16  -1    6.70    1.60
   0 -16   1    2.00    0.70
   0 -16  -1    3.40    0.80
   0  16  -1    3.60    1.30
   0  16   1    5.20    1.40
   1 -16   1   18.10    1.80
  -1 -16  -1   16.30    2.00
  -1 -16  -1   13.10    1.40
   1 -16   1   13.70    2.20
  -1  16  -1   15.10    1.90
   1  16   1   15.90    1.90
   2 -16   1    4.30    2.20
  -2 -16  -1    2.40    1.10
   2 -16   1    2.00    1.40
   2  16   1    4.10    1.30
  -2  16  -1    4.50    1.40
  12   0  -2   -0.90    0.80
  11   0  -2    0.90    0.30
 -11   0   2    0.30    0.70
  10   0  -2   52.29    2.60
 -10   0   2   52.89    2.90
  10   0  -2   48.20    2.80
   9   0  -2   84.69    3.90
   9   0  -2   85.19    4.10
   9   0  -2   80.79    4.20
  -9   0   2   84.59    4.30
   9   0  -2   87.29    4.00
  -8   0   2   20.00    1.00
  -8   0   2   19.70    1.30
  -8   0   2   20.00    1.00
   8   0  -2   21.00    1.20
   8   0  -2   19.20    1.10
   8   0  -2   19.80    1.00
   7   0  -2    2.90    0.40
   7   0  -2    3.50    0.30
  -7   0   2    3.30    0.20
  -7   0   2    2.80    0.30
   7   0  -2    3.70    0.40
  -7   0   2    3.30    0.50
   7   0  -2    3.60    0.40
  -6   0   2   34.90    1.60
   6   0  -2   35.60    1.70
   6   0  -2   35.00    1.70
   6   0  -2   34.10    1.60
  -6   0   2   31.00    1.90
   6   0  -2   33.70    1.80
   6   0  -2   32.30    1.70
  -6   0   2   33.20    1.60
   5   0  -2  149.59    7.10
  -5   0   2  154.48    7.00
  -5   0   2  161.58    7.00
   5   0  -2  135.39    7.00
   5   0  -2  159.48    7.00
   5   0  -2  148.29    7.00
  -5   0   2  151.28    7.10
   4   0  -2  342.87   15.80
  -3   0   2   33.40    1.70
   3   0  -2   33.80    1.60
   3   0  -2   36.20    1.60
  -3   0   2   33.70    1.60
   3   0  -2   36.70    1.70
  -2   0   2  551.84   32.90
  -2   0   2  561.64   27.10
  -1   0   2    0.00    0.10
  -1   0  -2    0.00    0.10
   1   0   2    0.00    0.10
  -1   0  -2    0.00    0.10
   2   0   2  741.73   47.10
  -2   0  -2  642.74   34.00
  -2   0  -2  798.12   46.90
   3   0   2   36.20    1.70
   3   0   2   33.20    1.70
  -3   0  -2   33.50    1.70
   3   0   2   36.10    1.70
  -3   0  -2   36.10    1.70
  -3   0  -2   35.40    1.70
   3   0   2   33.60    1.70
  -4   0  -2  406.96   22.50
   4   0   2  498.85   50.59
  -4   0  -2  406.36   42.80
   4   0   2  378.36   22.20
   5   0   2  157.28    7.00
   5   0   2  152.18    7.10
  -5   0  -2  153.88    7.10
   5   0   2  139.19    7.10
   5   0   2  154.48    7.10
  -5   0  -2  142.69    7.10
   5   0   2  156.88    7.10
  -5   0  -2  157.88    7.00
   6   0   2   34.30    1.80
  -6   0  -2   37.50    1.70
  -6   0  -2   35.80    1.70
   6   0   2   35.10    1.70
   6   0   2   33.80    1.80
   6   0   2   34.60    1.80
  -6   0  -2   28.60    2.10
   6   0   2   30.70    1.70
  -7   0  -2    4.20    0.60
   7   0   2    4.50    0.50
   7   0   2    3.70    0.40
  -7   0  -2    3.60    0.30
   7   0   2    4.00    0.50
  -7   0  -2    4.20    0.40
   7   0   2    3.30    0.30
  -8   0  -2   20.70    1.30
   8   0   2   21.50    1.10
   8   0   2   19.90    1.30
  -8   0  -2   19.50    1.10
   8   0   2   18.50    1.20
   8   0   2   21.40    1.20
   9   0   2   87.69    4.00
   9   0   2   82.19    4.20
  -9   0  -2   77.49    4.00
   9   0   2   82.79    3.90
  -9   0  -2   86.49    4.20
   9   0   2   81.19    4.00
  -9   0  -2   79.99    3.90
  10   0   2   51.79    2.60
 -10   0  -2   53.69    2.90
 -10   0  -2   47.30    2.50
  10   0   2   50.19    2.60
  10   0   2   49.60    2.80
  10   0   2   51.09    2.50
  11   0   2    0.40    0.70
  11   0   2    0.60    0.30
  11   0   2    0.20    0.30
 -11   0  -2    1.30    0.80
  11   0   2    0.20    0.50
  12   0   2    0.90    0.50
  12   0   2    0.10    0.30
 -12   0  -2   -0.10    0.90
  12   0   2    0.20    0.80
 -12  -1   2    1.50    0.80
  12  -1  -2    1.20    0.90
  12   1  -2    0.70    0.80
  11  -1  -2    0.40    0.30
 -11  -1   2    0.30    0.80
  11  -1  -2    0.30    0.20
  11  -1  -2    0.90    0.80
  11   1  -2    0.40    0.60
  11   1  -2    0.10    0.20
  10  -1  -2    0.80    0.80
  10  -1  -2    0.70    0.30
 -10  -1   2   -0.10    0.70
  10  -1  -2    1.30    0.20
  10   1  -2    0.40    0.20
  10   1  -2    0.80    0.50
   9  -1  -2   48.80    2.30
   9  -1  -2   48.80    2.40
  -9  -1   2   49.70    2.70
   9  -1  -2   46.90    2.50
   9  -1  -2   45.30    2.60
  -9   1   2   47.60    2.30
  -9   1   2   46.20    2.70
   9   1  -2   48.10    2.40
  -9   1   2   46.80    2.30
  -8  -1   2   15.00    1.10
   8  -1  -2   14.40    0.90
   8  -1  -2   14.60    0.80
   8  -1  -2   14.20    0.90
   8  -1  -2   15.90    1.10
  -8   1   2   13.70    0.70
   8   1  -2   13.40    0.80
  -8   1   2   13.30    0.80
   8   1  -2   14.90    0.80
  -8   1   2   15.40    1.20
   7  -1  -2   54.39    2.50
   7  -1  -2   54.39    2.60
   7  -1  -2   51.59    2.70
   7   1  -2   49.40    2.50
  -7   1   2   51.99    2.70
  -7   1   2   50.49    2.50
  -7   1   2   52.39    2.50
   7   1  -2   52.99    2.50
   6  -1  -2  101.59    4.90
   6  -1  -2  104.99    4.90
   6  -1  -2  104.49    4.90
  -6  -1   2   99.19    5.10
   6  -1  -2  108.49    4.80
   6  -1  -2   90.49    4.80
   6   1  -2  103.09    4.80
   6   1  -2  101.29    4.90
   6   1  -2  109.59    4.70
   6   1  -2  106.29    4.80
   6   1  -2  104.29    4.80
  -6   1   2   98.89    5.00
   5  -1  -2  812.62   42.60
   5  -1  -2  875.41   44.40
   5   1  -2  867.41   39.70
  -5   1   2  906.71   64.59
  -5   1   2  675.43   62.99
   4  -1  -2  194.08    8.90
   4  -1  -2  189.98    8.90
   4  -1  -2  187.88    9.00
   4  -1  -2  199.88    8.90
  -4   1   2  188.98    8.90
   4   1  -2  192.18    8.90
  -4   1   2  192.48    8.90
   3  -1  -2  309.47   18.00
   3  -1  -2  316.17   17.60
  -3   1   2  246.98   33.20
   2  -1  -2   60.19    2.80
  -2  -1   2   63.89    2.80
   2  -1  -2   60.69    2.80
   2  -1  -2   54.19    2.80
   2  -1  -2   58.69    2.80
  -2   1   2   59.99    2.80
  -2   1   2   54.99    2.80
   2   1  -2   60.29    2.80
  -2   1   2   54.99    2.80
  -1   1   2   -0.10    0.10
   0  -1  -2    0.00    0.10
   0  -1   2    0.20    0.10
   0  -1   2    0.00    0.10
   0  -1   2    0.00    0.10
   0  -1   2    0.00    0.10
   0  -1  -2    0.10    0.10
   0  -1  -2    0.00    0.10
   0  -1   2    0.00    0.10
   0   1   2   -0.10    0.10
   0   1  -2    0.10    0.10
   0   1  -2    0.00    0.10
   0   1   2   -0.10    0.10
   0   1  -2    0.00    0.10
   0   1  -2    0.10    0.10
   0   1   2    0.00    0.10
  -1  -1  -2  626.44   30.10
   1  -1   2  567.34   42.70
   1   1   2  641.54   40.10
  -1   1  -2  566.74   30.00
  -2  -1  -2   60.29    2.80
   2  -1   2   57.79    2.80
   2  -1   2   60.09    2.80
  -2  -1  -2   62.49    2.80
   2  -1   2   54.99    2.80
  -2  -1  -2   63.49    2.80
   2  -1   2   58.49    2.80
   2  -1   2   55.69    2.80
   2  -1   2   57.49    2.80
  -2   1  -2   57.69    2.80
   2   1   2   63.19    2.80
   2   1   2   59.39    2.80
  -2   1  -2   56.69    2.80
  -2   1  -2   58.19    2.80
  -2   1  -2   55.49    2.80
   2   1   2   61.39    2.80
  -2   1  -2   59.69    2.80
   2   1   2   61.29    2.80
  -3   1  -2  324.37   15.00
  -4  -1  -2  188.68    8.60
   4  -1   2  168.18    8.60
   4  -1   2  191.48    8.70
   4  -1   2  183.48    8.70
   4  -1   2  190.08    8.70
   4   1   2  190.78    8.60
   4   1   2  190.28    8.70
  -4   1  -2  190.58    8.60
  -4   1  -2  196.18    8.60
   4   1   2  196.18    8.60
  -4   1  -2  177.98    8.70
  -4   1  -2  180.08    8.70
   4   1   2  178.88    8.60
  -5  -1  -2  784.82   57.39
   5  -1   2  707.73   77.09
  -5  -1  -2  738.23   39.70
   5  -1   2  777.32   40.90
  -5   1  -2  874.61   66.19
   5   1   2  796.42   61.69
  -5   1  -2  779.72   41.90
   5   1   2  786.82   40.50
  -6  -1  -2  105.49    4.80
  -6  -1  -2   96.19    4.90
   6  -1   2  104.59    4.90
   6  -1   2  106.89    4.90
  -6  -1  -2   88.19    4.90
   6  -1   2  104.59    4.90
   6  -1   2   88.89    4.80
   6  -1   2  107.39    4.80
   6   1   2  105.39    4.80
   6   1   2  107.89    4.80
  -6   1  -2  106.69    4.90
  -6   1  -2  106.19    4.80
   6   1   2  104.69    4.80
   6   1   2  106.39    4.90
   6   1   2   89.89    4.80
   7  -1   2   51.89    2.50
   7  -1   2   51.19    2.60
   7  -1   2   51.39    2.70
   7  -1   2   53.49    2.60
  -7  -1  -2   53.09    2.50
   7   1   2   49.00    2.50
   7   1   2   49.60    2.60
  -7   1  -2   49.30    2.60
  -7   1  -2   49.60    2.70
   7   1   2   51.69    2.50
   7   1   2   52.79    2.50
  -7   1  -2   50.29    2.50
   8  -1   2   16.30    1.20
   8  -1   2   15.60    0.80
  -8  -1  -2   13.90    0.80
  -8  -1  -2   13.90    0.80
   8  -1   2   13.10    0.90
   8  -1   2   16.00    1.10
  -8  -1  -2   13.90    1.10
  -8   1  -2   14.00    0.80
   8   1   2   14.70    0.90
   8   1   2   15.10    0.80
  -8   1  -2   12.70    1.10
   8   1   2   14.70    1.00
   8   1   2   14.30    0.90
  -9  -1  -2   44.90    2.30
   9  -1   2   46.30    2.50
   9  -1   2   48.20    2.30
  -9  -1  -2   51.49    2.40
  -9  -1  -2   47.90    2.70
   9  -1   2   45.90    2.70
   9  -1   2   46.90    2.50
  -9   1  -2   46.70    2.70
   9   1   2   46.10    2.40
  -9   1  -2   45.60    2.30
   9   1   2   49.90    2.30
  -9   1  -2   45.20    2.40
   9   1   2   47.00    2.50
   9   1   2   47.40    2.40
 -10  -1  -2   -0.40    0.60
  10  -1   2    0.10    0.70
 -10  -1  -2    0.60    0.20
  10  -1   2    0.80    0.30
  10  -1   2    1.30    0.50
 -10  -1  -2    1.00    0.20
  10  -1   2    0.80    0.30
  10   1   2    0.70    0.60
  10   1   2    1.00    0.30
 -10   1  -2    0.90    0.70
  10   1   2    0.80    0.30
  10   1   2    0.90    0.40
 -11  -1  -2   -0.30    0.70
  11  -1   2    1.00    0.60
  11  -1   2    1.00    0.90
  11  -1   2    0.20    0.30
 -11   1  -2    0.40    0.10
 -11   1  -2    0.90    0.80
  11   1   2    0.50    0.30
  11   1   2    0.80    0.40
  11   1   2    0.40    0.30
  11   1   2    1.10    0.70
 -12  -1  -2   -0.70    0.80
  12  -1   2    0.80    0.60
  12  -1   2    0.60    0.30
  12  -1   2    1.60    1.00
  12   1   2    0.10    0.70
 -12   1  -2    0.20    0.90
  12  -2  -2    8.20    0.70
 -12  -2   2    8.60    1.20
  12  -2  -2    9.00    1.40
  12  -2  -2    6.30    0.50
  12   2  -2    7.20    0.90
  11  -2  -2    5.90    1.20
 -11  -2   2    7.50    1.00
  11  -2  -2    5.90    0.50
  11  -2  -2    4.60    0.70
  11  -2  -2    5.90    0.70
  11   2  -2    5.90    0.70
  11   2  -2    5.30    0.50
  10  -2  -2    9.10    1.20
  10  -2  -2   10.50    0.90
 -10  -2   2   11.80    1.20
  10   2  -2    8.50    0.80
 -10   2   2    9.50    0.60
  10   2  -2    8.30    0.60
   9  -2  -2   24.70    2.00
   9  -2  -2   23.70    1.50
   9  -2  -2   25.00    1.50
   9  -2  -2   24.90    1.30
  -9  -2   2   25.70    1.70
  -9   2   2   23.90    1.30
   9   2  -2   24.40    1.30
  -9   2   2   26.90    1.40
   9   2  -2   25.00    1.30
   8  -2  -2    4.60    0.80
   8  -2  -2    4.20    0.60
   8  -2  -2    4.60    0.60
   8  -2  -2    4.60    0.40
  -8  -2   2    3.40    0.60
   8   2  -2    4.10    0.40
   8   2  -2    4.80    0.40
  -7  -2   2  228.78   10.70
   7  -2  -2  218.38   10.60
   7  -2  -2  224.68   10.70
   7  -2  -2  220.78   10.50
   7  -2  -2  234.48   10.80
   7   2  -2  237.78   10.50
   7   2  -2  230.68   10.50
  -7   2   2  221.58   10.60
   6  -2  -2    8.90    0.70
   6  -2  -2    9.70    0.70
  -6  -2   2    9.90    0.70
   6  -2  -2   11.30    0.80
   6  -2  -2    9.00    0.70
   6  -2  -2   11.00    0.60
  -6   2   2    8.80    0.70
  -6   2   2    9.20    0.60
   6   2  -2    9.40    0.70
   5  -2  -2   15.30    1.00
  -5  -2   2   16.80    1.00
   5  -2  -2   17.60    1.00
   5  -2  -2   18.50    1.00
   5  -2  -2   18.80    1.10
   5   2  -2   17.50    1.00
  -5   2   2   16.80    0.90
  -5   2   2   17.40    1.00
   4  -2  -2   10.70    0.80
  -4  -2   2   10.80    0.70
   4  -2  -2   10.70    0.70
   4  -2  -2    9.30    0.60
  -4   2   2   11.30    0.60
   4   2  -2   10.30    0.60
  -4   2   2   11.20    0.60
  -4   2   2   10.40    0.70
  -3  -2   2   49.50    2.40
  -3  -2   2   48.00    2.30
   3  -2  -2   46.70    2.40
   3  -2  -2   49.99    2.50
   3  -2  -2   44.30    2.40
   3  -2  -2   50.89    2.40
   3   2  -2   50.69    2.30
  -3   2   2   49.99    2.40
   3   2  -2   46.90    2.30
  -3   2   2   50.99    2.40
   3   2  -2   50.99    2.40
   2  -2  -2  774.52   60.09
  -2  -2   2  736.83   34.60
   2  -2  -2  680.43   37.30
  -2  -2   2  738.23   34.30
  -2   2   2  693.83   56.49
   2   2  -2  617.84   43.00
   2   2  -2  675.73   44.30
  -1  -2   2  154.88    7.50
   1  -2  -2  160.88    7.60
   1   2  -2  156.38    7.50
  -1   2   2  175.28    7.60
   0  -2   2    0.20    0.10
   0  -2   2    0.30    0.10
   0  -2  -2    0.40    0.20
   0  -2   2    0.20    0.10
   0  -2   2    0.30    0.20
   0  -2  -2    0.20    0.10
   0  -2  -2    0.30    0.10
   0   2   2    0.10    0.10
   0   2  -2    0.10    0.10
   0   2   2    0.20    0.10
   0   2  -2    0.00    0.10
   0   2  -2    0.20    0.10
   0   2   2    0.30    0.20
   0   2  -2    0.20    0.10
   1  -2   2  159.68    7.60
   1  -2   2  159.98    7.60
  -1   2  -2  160.08    7.60
   1   2   2  172.18    7.60
   2  -2   2  699.03   61.79
  -2  -2  -2  756.92   39.20
  -2  -2  -2  813.92   55.39
   2  -2   2  778.92   40.20
   2   2   2  862.81   40.10
   2   2   2  834.22   53.89
  -2   2  -2  690.53   41.70
  -3  -2  -2   49.10    2.40
  -3  -2  -2   48.30    2.40
   3  -2   2   52.39    2.40
  -3  -2  -2   50.79    2.30
   3  -2   2   48.60    2.50
  -3  -2  -2   50.59    2.30
   3  -2   2   51.09    2.40
   3  -2   2   50.59    2.40
   3  -2   2   49.70    2.50
  -3   2  -2   50.79    2.40
  -3   2  -2   49.40    2.50
  -3   2  -2   49.30    2.40
   3   2   2   48.70    2.40
  -3   2  -2   51.49    2.40
   3   2   2   49.70    2.40
   3   2   2   47.40    2.40
   4  -2   2   11.00    0.60
  -4  -2  -2    9.80    0.60
  -4  -2  -2   10.20    0.60
   4  -2   2   10.50    0.80
   4  -2   2   11.10    0.60
   4  -2   2    9.20    0.60
   4  -2   2    9.50    0.70
   4  -2   2   10.50    0.60
   4   2   2   10.00    0.60
   4   2   2   10.30    0.60
   4   2   2   11.20    0.60
  -4   2  -2   10.60    0.70
  -4   2  -2   11.20    0.60
  -4   2  -2   10.00    0.60
   4   2   2   11.80    0.70
  -4   2  -2   12.20    0.70
   5  -2   2   17.00    1.00
  -5  -2  -2   16.60    1.00
  -5  -2  -2   18.50    0.90
   5  -2   2   18.10    1.00
   5  -2   2   18.20    1.10
   5  -2   2   18.00    1.00
   5  -2   2   19.50    1.10
  -5  -2  -2   17.30    0.90
   5   2   2   17.60    1.00
   5   2   2   16.90    0.90
  -5   2  -2   19.50    1.00
  -5   2  -2   16.90    1.00
  -5   2  -2   18.00    1.00
  -5   2  -2   16.60    1.00
   5   2   2   16.60    0.90
   5   2   2   17.20    0.90
  -6  -2  -2    9.70    0.60
   6  -2   2   10.00    0.70
   6  -2   2   10.30    0.70
   6  -2   2    9.20    0.70
   6  -2   2   10.00    0.60
   6  -2   2    9.80    0.80
  -6  -2  -2    9.10    0.70
   6   2   2    9.60    0.60
  -6   2  -2    8.50    0.60
  -6   2  -2    9.30    0.50
   6   2   2    8.20    0.60
   6   2   2    8.60    0.60
   6   2   2    8.70    0.70
  -6   2  -2   10.70    0.70
   7  -2   2  223.48   10.50
   7  -2   2  217.78   10.40
   7  -2   2  222.68   10.50
   7  -2   2  220.98   10.30
  -7  -2  -2  214.48   10.40
  -7  -2  -2  238.58   10.30
  -7  -2  -2  221.68   10.20
  -7   2  -2  204.88   10.40
   7   2   2  216.58   10.20
   7   2   2  226.08   10.30
  -7   2  -2  204.18   10.40
   7   2   2  245.28   10.40
   7   2   2  217.78   10.20
  -8  -2  -2    4.10    0.40
   8  -2   2    4.10    0.40
  -8  -2  -2    3.90    0.40
   8  -2   2    4.20    0.50
   8  -2   2    4.30    0.60
   8  -2   2    4.60    0.80
  -8  -2  -2    3.60    0.60
   8   2   2    3.90    0.40
   8   2   2    4.20    0.40
  -8   2  -2    4.60    0.40
  -8   2  -2    3.40    0.50
   8   2   2    3.40    0.40
  -8   2  -2    5.30    0.70
   8   2   2    4.00    0.50
   9  -2   2   24.80    1.60
  -9  -2  -2   23.50    1.30
  -9  -2  -2   25.30    1.30
  -9  -2  -2   24.90    1.70
   9  -2   2   25.50    1.30
   9  -2   2   24.00    1.90
   9   2   2   23.70    1.30
   9   2   2   24.60    1.50
  -9   2  -2   25.40    1.70
   9   2   2   23.40    1.30
  -9   2  -2   26.90    1.50
   9   2   2   25.40    1.40
  10  -2   2    9.50    0.80
  10  -2   2    9.00    0.90
  10  -2   2    8.90    0.70
 -10  -2  -2    9.60    1.10
  10  -2   2    9.40    1.30
 -10   2  -2   11.00    1.20
  10   2   2   10.30    1.20
 -10   2  -2    9.80    1.20
  10   2   2    8.70    0.80
  10   2   2    8.70    0.70
  10   2   2    9.80    0.70
  11  -2   2    5.60    1.20
  11  -2   2    4.80    0.80
  11  -2   2    6.20    0.60
 -11  -2  -2    4.40    0.90
  11   2   2    6.60    0.60
  11   2   2    6.10    0.90
 -11   2  -2    5.70    1.10
  11   2   2    6.60    0.50
  12  -2   2    9.30    1.50
 -12  -2  -2    5.40    1.10
  12  -2   2    7.90    0.70
  12  -2   2    6.50    0.90
  12   2   2    9.20    1.10
  12  -3  -2    3.50    0.40
  12  -3  -2    3.00    0.60
  12  -3  -2    5.80    1.30
 -12  -3   2    2.70    1.00
  11  -3  -2    0.20    0.30
  11  -3  -2   -0.30    0.50
  11  -3  -2   -1.40    0.90
 -11  -3   2   -1.30    0.60
  11   3  -2   -0.20    0.20
 -11   3   2    0.50    0.10
  11   3  -2    0.50    0.40
  10  -3  -2    3.00    0.60
  10  -3  -2    1.90    0.40
 -10  -3   2    2.00    0.70
  10  -3  -2    3.20    0.70
  10  -3  -2    1.50    1.00
  10   3  -2    2.80    0.40
   9  -3  -2   30.80    1.90
   9  -3  -2   32.60    1.70
  -9  -3   2   30.20    1.90
   9  -3  -2   33.50    2.30
   9  -3  -2   32.40    2.10
   9   3  -2   29.50    1.50
  -9   3   2   30.90    1.70
   9   3  -2   31.20    1.60
   8  -3  -2    0.90    0.30
   8  -3  -2    1.10    0.30
   8  -3  -2    0.40    0.50
  -8  -3   2    0.40    0.40
   7  -3  -2   76.09    4.00
   7  -3  -2   68.69    3.80
   7  -3  -2   77.79    3.90
   7  -3  -2   76.79    3.70
  -7  -3   2   75.89    3.80
  -7   3   2   74.39    3.70
  -7   3   2   87.49    3.80
   7   3  -2   80.99    3.60
   6  -3  -2    0.30    0.20
   6  -3  -2   -0.10    0.20
   6  -3  -2    0.00    0.30
  -6  -3   2   -0.10    0.20
   6  -3  -2    0.30    0.20
   6  -3  -2    0.10    0.40
  -6   3   2   -0.10    0.20
  -6   3   2    0.20    0.10
   6   3  -2    0.20    0.20
  -6   3   2    0.10    0.10
   5  -3  -2   95.19    4.80
   5  -3  -2  109.79    5.00
   5  -3  -2  101.79    4.80
  -5  -3   2  100.69    4.80
   5  -3  -2   88.29    4.80
   5   3  -2  104.09    4.60
  -5   3   2   96.39    4.80
   5   3  -2  103.49    4.80
  -5   3   2  107.39    4.80
  -5   3   2   98.69    4.70
   4  -3  -2   14.20    0.90
  -4  -3   2   13.80    0.60
   4  -3  -2   16.10    0.90
  -4  -3   2   13.40    0.70
   4  -3  -2   14.70    0.80
  -4  -3   2   12.30    0.80
   4  -3  -2   12.70    1.00
  -4   3   2   13.90    0.80
   4   3  -2   13.00    0.70
  -4   3   2   14.60    0.80
   4   3  -2   13.10    0.70
  -4   3   2   15.00    0.80
   4   3  -2   12.90    0.70
   4   3  -2   14.70    0.80
   4   3  -2   13.40    0.70
  -3  -3   2   38.30    1.80
  -3  -3   2   39.20    1.80
   3  -3  -2   40.20    2.00
   3  -3  -2   37.50    1.90
   3  -3  -2   35.40    2.10
  -3  -3   2   39.80    1.90
   3   3  -2   36.20    1.80
  -3   3   2   39.30    1.90
   3   3  -2   37.50    1.80
   3   3  -2   38.20    1.90
   3   3  -2   38.50    1.80
  -3   3   2   39.40    2.00
   3   3  -2   38.30    1.90
  -3   3   2   40.30    2.00
  -2  -3   2   18.10    0.90
  -2  -3   2   19.70    1.00
   2  -3  -2   20.10    1.10
   2  -3  -2   19.10    1.20
  -2  -3   2   20.30    1.00
   2  -3  -2   18.50    1.10
  -2  -3   2   19.40    1.00
  -2  -3   2   19.90    1.00
  -2   3   2   18.20    1.10
   2   3  -2   20.50    1.00
   2   3  -2   22.00    1.00
  -2   3   2   19.90    1.10
  -2   3   2   21.90    1.10
   2   3  -2   19.00    1.00
   2   3  -2   20.00    1.10
   1  -3  -2  225.38   10.50
  -1  -3   2  219.28   10.40
   1   3  -2  222.48   10.50
  -1   3   2  230.78   10.50
   0  -3  -2    0.10    0.30
   0  -3   2   -0.10    0.10
   0  -3  -2    0.00    0.10
   0  -3  -2    0.00    0.10
   0  -3   2    0.20    0.10
   0  -3   2   -0.10    0.10
   0  -3   2   -0.10    0.20
   0   3  -2    0.10    0.10
   0   3   2    0.00    0.20
   0   3  -2    0.30    0.20
   0   3   2    0.00    0.20
   0   3   2    0.00    0.10
   0   3  -2   -0.10    0.10
   0   3  -2    0.20    0.20
   1  -3   2  232.68   11.60
  -1  -3  -2  254.37   11.60
   1   3   2  258.77   11.60
  -1   3  -2  249.78   11.60
   2  -3   2   19.20    1.00
   2  -3   2   17.70    1.00
   2  -3   2   16.40    1.10
  -2  -3  -2   22.60    1.00
   2  -3   2   17.00    1.10
  -2  -3  -2   19.90    1.00
   2  -3   2   18.60    1.00
  -2   3  -2   19.20    1.10
   2   3   2   19.60    1.10
   2   3   2   22.20    1.00
   2   3   2   19.70    1.00
  -2   3  -2   20.70    1.00
  -2   3  -2   19.10    1.10
  -2   3  -2   18.20    1.10
   3  -3   2   35.90    1.90
   3  -3   2   39.90    2.10
  -3  -3  -2   35.40    1.90
  -3  -3  -2   39.80    1.80
   3  -3   2   39.50    1.90
   3  -3   2   36.60    2.10
  -3  -3  -2   36.10    1.80
   3  -3   2   35.30    1.90
  -3  -3  -2   38.50    1.90
   3   3   2   38.20    1.90
  -3   3  -2   41.60    1.90
  -3   3  -2   35.70    1.90
  -3   3  -2   39.00    2.00
   3   3   2   37.10    1.90
   3   3   2   38.90    1.90
  -3   3  -2   40.70    2.00
   4  -3   2   12.80    0.90
  -4  -3  -2   13.50    0.80
  -4  -3  -2   15.00    0.70
   4  -3   2   14.30    0.80
   4  -3   2   15.00    0.80
   4  -3   2   14.70    1.00
  -4  -3  -2   14.70    0.90
   4  -3   2   13.80    0.90
   4   3   2   12.90    0.80
   4   3   2   14.10    0.80
   4   3   2   14.10    0.80
  -4   3  -2   13.30    0.80
  -4   3  -2   15.90    0.90
  -4   3  -2   15.30    0.80
  -5  -3  -2   95.19    4.70
   5  -3   2  101.29    4.80
   5  -3   2   98.49    4.70
   5  -3   2  102.19    4.90
  -5  -3  -2  104.59    4.60
   5  -3   2   94.49    4.90
   5  -3   2   97.29    4.80
  -5  -3  -2   97.09    4.80
  -5   3  -2   93.59    4.80
   5   3   2  110.69    4.70
  -5   3  -2   95.39    4.80
   5   3   2  102.69    4.60
   5   3   2  100.79    4.70
  -5   3  -2   95.49    4.70
   6  -3   2   -0.10    0.10
   6  -3   2    0.20    0.30
   6  -3   2    0.10    0.20
  -6  -3  -2    0.20    0.20
  -6  -3  -2    0.20    0.10
   6  -3   2    0.10    0.20
   6  -3   2    0.20    0.20
   6  -3   2   -0.20    0.30
  -6  -3  -2    0.00    0.30
   6   3   2    0.00    0.20
   6   3   2    0.00    0.20
   6   3   2    0.20    0.10
  -6   3  -2    0.10    0.20
   6   3   2    0.10    0.10
  -6   3  -2    0.60    0.30
  -6   3  -2   -0.10    0.30
   7  -3   2   79.29    4.00
   7  -3   2   75.69    3.80
  -7  -3  -2   77.19    3.70
   7  -3   2   74.79    4.10
   7  -3   2   80.09    3.90
  -7  -3  -2   79.79    3.70
  -7  -3  -2   76.69    3.90
   7   3   2   75.79    3.70
  -7   3  -2   76.59    3.70
  -7   3  -2   74.79    3.80
   7   3   2   79.09    3.80
  -7   3  -2   88.59    3.90
  -7   3  -2   71.99    3.90
   7   3   2   78.79    3.80
  -8  -3  -2    0.60    0.50
   8  -3   2    2.30    0.80
   8  -3   2    0.70    0.20
   8  -3   2    0.70    0.40
   8  -3   2    0.90    0.50
  -8  -3  -2    0.90    0.20
   8   3   2    1.30    0.40
  -8   3  -2    0.60    0.30
   8   3   2    1.10    0.30
  -8   3  -2    0.80    0.50
   8   3   2    0.60    0.30
  -9  -3  -2   30.30    1.50
   9  -3   2   31.20    2.30
   9  -3   2   31.60    1.90
  -9  -3  -2   34.20    2.00
  -9  -3  -2   29.00    1.50
   9  -3   2   26.10    1.90
   9  -3   2   32.90    1.70
   9   3   2   32.70    1.80
  -9   3  -2   32.20    1.80
   9   3   2   28.70    1.70
   9   3   2   33.70    1.70
   9   3   2   28.30    1.60
 -10  -3  -2    1.50    0.70
  10  -3   2    2.70    0.70
  10  -3   2    2.40    0.40
  10  -3   2    1.20    1.00
  10   3   2    3.30    0.60
 -10   3  -2    2.10    0.40
  10   3   2    2.60    0.40
 -11  -3  -2    1.00    0.80
  11  -3   2    1.10    0.70
  11  -3   2    1.10    1.10
  11  -3   2    0.50    0.30
 -11   3  -2    0.20    0.20
  11   3   2    2.50    0.60
  11   3   2    0.80    0.40
 -12  -3  -2    2.00    1.00
  12  -3   2    3.80    0.50
  12   3   2    2.80    0.80
 -12  -4   2    2.30    0.90
  11  -4  -2    1.30    0.70
  11  -4  -2    1.10    1.20
 -11  -4   2    2.00    0.80
  11  -4  -2    1.50    0.40
  11   4  -2    2.10    0.40
  10  -4  -2    0.50    0.60
 -10  -4   2    0.10    0.60
  10  -4  -2    0.80    0.40
  10  -4  -2    0.20    1.00
 -10   4   2    0.10    0.30
  10   4  -2    0.50    0.30
   9  -4  -2   -0.20    1.00
   9  -4  -2    0.00    0.30
   9  -4  -2   -0.10    0.30
  -9  -4   2    0.20    0.60
   9  -4  -2   -0.30    0.60
   9  -4  -2   -0.20    0.20
   9   4  -2   -0.20    0.20
  -9   4   2    0.10    0.30
   9   4  -2    0.00    0.30
  -8  -4   2    3.30    0.60
   8  -4  -2    4.90    0.70
   8  -4  -2    3.60    1.00
   8  -4  -2    3.80    0.50
  -8   4   2    5.00    0.60
   8   4  -2    4.00    0.40
  -7  -4   2   26.60    1.50
   7  -4  -2   26.20    1.60
   7  -4  -2   26.50    1.90
   7  -4  -2   25.90    1.40
   7  -4  -2   24.80    1.60
  -7   4   2   24.50    1.30
   7   4  -2   25.30    1.30
  -7   4   2   25.70    1.50
   6  -4  -2    6.40    0.90
   6  -4  -2    6.20    0.70
   6  -4  -2    7.90    0.80
   6  -4  -2    5.20    0.60
  -6  -4   2    7.30    0.70
  -6   4   2    8.20    0.60
  -6   4   2    6.10    0.50
   6   4  -2    6.10    0.50
   6   4  -2    6.70    0.40
  -6   4   2    6.70    0.50
   6   4  -2    6.60    0.60
   5  -4  -2   26.60    1.60
   5  -4  -2   27.70    1.80
  -5  -4   2   28.30    1.30
   5  -4  -2   26.90    1.50
   5  -4  -2   27.00    1.60
  -5  -4   2   29.60    1.50
   5  -4  -2   27.50    1.50
  -5   4   2   29.10    1.50
   5   4  -2   27.90    1.50
   5   4  -2   27.50    1.30
  -5   4   2   27.40    1.50
   5   4  -2   26.20    1.40
   5   4  -2   27.40    1.40
   4  -4  -2  294.67   14.20
   4  -4  -2  303.87   14.40
  -4  -4   2  289.27   14.00
   4  -4  -2  292.97   14.20
  -4  -4   2  319.87   14.20
  -4   4   2  313.77   14.20
   4   4  -2  304.47   14.10
   4   4  -2  316.77   14.10
   4   4  -2  311.07   14.00
  -4   4   2  305.37   14.20
   4   4  -2  303.27   14.10
   3  -4  -2   22.10    1.30
  -3  -4   2   21.70    1.20
   3  -4  -2   24.60    1.50
  -3  -4   2   23.40    1.10
   3  -4  -2   25.20    1.30
   3   4  -2   22.30    1.20
   3   4  -2   20.30    1.10
   3   4  -2   23.00    1.20
  -3   4   2   21.90    1.20
   3   4  -2   21.80    1.20
  -3   4   2   20.30    1.30
  -2  -4   2  403.26   18.80
   2  -4  -2  409.46   19.00
   2   4  -2  388.46   18.90
  -2   4   2  432.26   19.10
   1  -4  -2 1012.20   54.79
   1  -4  -2  980.20   86.99
  -1  -4   2 1133.29   53.79
   1   4  -2 1023.70   79.19
   1   4  -2  843.02   74.29
  -1   4   2  826.72   81.09
  -1   4   2 1013.60   54.69
   0  -4  -2   12.70    0.80
   0  -4  -2   13.20    0.90
   0  -4  -2   14.50    0.80
   0  -4   2   12.60    0.80
   0  -4   2   11.10    0.90
   0  -4   2   14.10    0.80
   0  -4   2   12.90    0.80
   0   4  -2   12.40    0.90
   0   4  -2   12.20    0.70
   0   4   2   13.60    0.80
   0   4   2   13.40    1.00
   0   4   2   12.90    0.80
   0   4  -2   11.60    0.80
   0   4  -2   13.30    0.80
   1  -4   2  984.50   53.69
  -1  -4  -2  897.71   52.39
   1  -4   2 1051.69   53.29
   1   4   2 1068.59   53.59
   1   4   2 1006.30   79.89
  -1   4  -2 1257.47   92.59
  -1   4  -2  787.52  102.39
   2  -4   2  395.06   19.60
  -2   4  -2  421.06   19.60
   2   4   2  448.36   19.60
   3  -4   2   24.30    1.20
  -3  -4  -2   22.80    1.30
  -3  -4  -2   22.70    1.20
   3  -4   2   24.50    1.40
   3  -4   2   25.00    1.40
  -3  -4  -2   25.10    1.20
   3  -4   2   23.50    1.30
   3  -4   2   23.40    1.50
  -3  -4  -2   22.60    1.20
   3   4   2   23.40    1.20
  -3   4  -2   21.50    1.30
  -3   4  -2   23.50    1.40
   3   4   2   23.70    1.20
  -3   4  -2   23.10    1.30
   3   4   2   23.70    1.30
  -3   4  -2   23.80    1.40
   4  -4   2  296.47   14.50
   4  -4   2  322.17   14.50
  -4  -4  -2  313.47   14.40
   4  -4   2  306.47   14.60
   4  -4   2  326.17   14.60
   4   4   2  305.57   14.40
   4   4   2  312.07   14.40
  -4   4  -2  290.87   14.40
  -4   4  -2  316.57   14.50
  -4   4  -2  318.57   14.50
   5  -4   2   27.60    1.80
   5  -4   2   27.30    1.60
   5  -4   2   27.50    1.50
   5  -4   2   29.90    1.60
  -5  -4  -2   28.30    1.40
  -5  -4  -2   28.10    1.50
  -5  -4  -2   28.60    1.50
   5  -4   2   29.00    1.70
  -5   4  -2   27.90    1.60
  -5   4  -2   29.10    1.50
   5   4   2   29.00    1.40
   5   4   2   26.30    1.50
  -5   4  -2   26.10    1.50
  -6  -4  -2    7.00    0.70
   6  -4   2    7.50    0.80
  -6  -4  -2    6.10    0.50
   6  -4   2    7.30    0.90
   6  -4   2    7.90    0.90
  -6  -4  -2    6.30    0.40
   6  -4   2    6.10    0.70
   6  -4   2    6.70    0.60
  -6   4  -2    7.40    0.70
   6   4   2    5.50    0.80
   6   4   2    7.20    0.50
  -6   4  -2    7.60    0.50
   6   4   2    6.40    0.50
  -6   4  -2    6.90    0.60
   7  -4   2   22.40    1.80
   7  -4   2   23.00    1.40
   7  -4   2   23.40    1.70
  -7  -4  -2   24.80    1.50
  -7  -4  -2   24.70    1.20
   7  -4   2   24.30    1.50
   7  -4   2   24.20    1.40
  -7  -4  -2   24.90    1.30
   7   4   2   25.10    1.30
   7   4   2   24.30    1.20
  -7   4  -2   25.60    1.50
   7   4   2   23.40    1.30
  -7   4  -2   25.50    1.50
  -8  -4  -2    3.90    0.30
  -8  -4  -2    3.70    0.40
   8  -4   2    4.60    0.70
   8  -4   2    5.50    0.70
  -8  -4  -2    4.10    0.70
   8  -4   2    4.10    0.50
   8  -4   2    4.30    1.00
  -8   4  -2    4.40    0.40
   8   4   2    4.30    0.50
   8   4   2    3.10    0.40
  -8   4  -2    4.00    0.60
  -9  -4  -2    0.00    0.10
   9  -4   2    1.10    1.10
  -9  -4  -2    0.10    0.10
  -9  -4  -2   -0.30    0.50
   9  -4   2    0.50    0.60
   9  -4   2    0.20    0.30
   9   4   2    0.30    0.30
   9   4   2    0.00    0.20
  -9   4  -2    0.00    0.30
   9   4   2    0.10    0.30
   9   4   2    0.00    0.40
  10  -4   2    0.50    0.70
  10  -4   2    0.20    0.30
 -10  -4  -2    0.70    0.70
  10  -4   2   -0.20    1.00
 -10   4  -2    0.70    0.40
  10   4   2    0.50    0.30
  10   4   2    1.00    0.50
  10   4   2   -0.30    0.40
  10   4   2    0.80    0.30
  11  -4   2    1.40    1.20
  11  -4   2    3.20    0.90
 -11  -4  -2    1.20    0.70
  11  -4   2    1.30    0.40
  11   4   2    1.80    0.60
 -12  -4  -2    0.40    0.80
  12  -4   2    1.30    1.30
  12   4   2    0.50    0.60
 -11  -5   2   14.20    1.40
  11  -5  -2   13.50    1.30
  11  -5  -2   15.60    2.00
  11  -5  -2   12.20    1.00
  11   5  -2   14.20    0.90
 -10  -5   2    2.20    0.70
  10  -5  -2    2.50    0.50
  10  -5  -2    6.10    1.40
  10  -5  -2    1.90    0.70
  10   5  -2    2.60    0.40
  10   5  -2    2.70    0.40
 -10   5   2    2.50    0.50
  -9  -5   2   13.10    1.20
   9  -5  -2   15.20    1.30
   9  -5  -2   12.80    1.70
   9  -5  -2   11.00    0.80
  -9   5   2   11.50    0.90
   8  -5  -2   10.30    0.80
   8  -5  -2   11.10    1.50
  -8  -5   2    9.20    0.90
   8  -5  -2   10.20    1.00
   8  -5  -2    9.20    1.00
  -8   5   2    9.40    0.80
   8   5  -2   10.30    0.70
   7  -5  -2  160.38    8.20
   7  -5  -2  176.38    8.40
   7  -5  -2  187.38    8.60
   7  -5  -2  165.68    8.30
  -7  -5   2  180.48    8.20
  -7   5   2  167.08    8.30
   7   5  -2  173.98    8.10
   6  -5  -2  112.79    5.60
  -6  -5   2  115.19    5.40
  -6  -5   2  109.89    5.20
   6  -5  -2  112.49    5.50
   6  -5  -2  114.19    5.70
  -6   5   2  110.79    5.40
   6   5  -2  114.19    5.20
   6   5  -2  112.79    5.20
  -6   5   2  111.39    5.40
  -6   5   2  105.89    5.50
   6   5  -2  110.19    5.30
  -5  -5   2   84.99    3.90
   5  -5  -2   81.59    4.00
   5  -5  -2   72.69    4.10
  -5  -5   2   78.39    3.80
   5  -5  -2   80.29    4.10
   5  -5  -2   79.89    4.00
  -5  -5   2   83.69    3.90
  -5   5   2   80.19    4.00
   5   5  -2   84.29    3.90
   5   5  -2   85.39    4.00
  -5   5   2   79.59    4.10
  -5   5   2   87.29    4.40
   5   5  -2   78.19    3.80
   4  -5  -2   23.80    1.70
   4  -5  -2   26.10    1.40
  -4  -5   2   26.80    1.30
   4  -5  -2   26.10    1.50
  -4  -5   2   24.60    1.30
   4  -5  -2   23.70    1.50
  -4  -5   2   26.70    1.40
  -4   5   2   27.40    1.50
   4   5  -2   25.00    1.30
   4   5  -2   27.20    1.40
  -4   5   2   24.20    1.40
   4   5  -2   26.40    1.30
  -4   5   2   23.70    1.50
   4   5  -2   26.10    1.50
  -3  -5   2  322.37   15.20
  -3  -5   2  305.17   15.10
   3  -5  -2  304.17   15.40
   3  -5  -2  352.36   15.30
   3  -5  -2  334.07   15.40
  -3  -5   2  303.67   15.00
   3   5  -2  324.77   15.30
  -3   5   2  347.07   15.40
   3   5  -2  328.57   15.20
   3   5  -2  335.87   15.20
  -3   5   2  328.57   15.20
   3   5  -2  324.57   15.20
  -3   5   2  350.76   15.30
   2  -5  -2   92.69    4.10
   2  -5  -2   82.79    4.10
  -2  -5   2   75.69    4.00
  -2  -5   2   89.89    4.00
   2  -5  -2   83.99    4.30
  -2  -5   2   83.19    4.00
  -2  -5   2   81.49    4.10
   2   5  -2   86.19    4.00
  -2   5   2   84.89    4.20
  -2   5   2   88.69    4.10
   2   5  -2   76.79    4.00
  -2   5   2   83.29    4.10
   2   5  -2   84.89    4.10
   1  -5  -2    0.30    0.40
  -1  -5   2    2.10    0.50
   1  -5  -2    0.50    0.30
   1  -5  -2    0.80    0.30
  -1  -5   2    0.70    0.20
  -1  -5   2    1.00    0.20
   1   5  -2    0.30    0.40
   1   5  -2    0.70    0.30
  -1   5   2    0.40    0.30
   1   5  -2    0.90    0.20
  -1   5   2    0.90    0.20
   1   5  -2    1.40    0.40
  -1   5   2    1.30    0.40
   0  -5   2   -0.20    0.20
   0  -5  -2    0.20    0.20
   0  -5   2    0.70    0.40
   0  -5   2    0.00    0.20
   0  -5  -2    0.00    0.40
   0  -5  -2   -0.20    0.20
   0  -5   2   -0.10    0.20
   0   5   2    0.20    0.20
   0   5  -2    0.00    0.20
   0   5  -2   -0.40    0.30
   0   5   2    0.20    0.30
   0   5   2    0.10    0.20
   0   5  -2    0.50    0.30
   0   5  -2    0.10    0.30
  -1  -5  -2    0.80    0.20
  -1  -5  -2    1.00    0.40
   1  -5   2    0.70    0.30
  -1  -5  -2    0.90    0.20
   1  -5   2    0.20    0.20
   1  -5   2    2.40    0.50
   1  -5   2    0.50    0.20
   1   5   2    0.80    0.30
   1   5   2    0.60    0.30
  -1   5  -2   -0.30    0.30
  -1   5  -2    0.30    0.20
   1   5   2    0.60    0.20
  -1   5  -2    0.20    0.20
  -2  -5  -2   89.59    4.10
   2  -5   2   82.29    4.20
   2  -5   2   89.39    4.30
  -2  -5  -2   96.79    4.20
  -2  -5  -2   88.49    4.20
   2  -5   2   81.09    4.40
  -2  -5  -2   84.59    4.20
   2  -5   2   85.39    4.20
  -2   5  -2   87.89    4.20
   2   5   2   83.09    4.10
  -2   5  -2   84.19    4.30
   2   5   2   89.19    4.30
  -2   5  -2   84.79    4.20
   2   5   2   81.49    4.10
  -2   5  -2   83.69    4.20
  -3  -5  -2  333.27   15.30
   3  -5   2  308.17   15.50
  -3  -5  -2  328.17   15.30
   3  -5   2  338.07   15.50
   3  -5   2  341.27   15.40
  -3   5  -2  332.47   15.40
   3   5   2  330.77   15.30
  -3   5  -2  347.77   15.30
   3   5   2  333.47   15.40
  -3   5  -2  327.67   15.40
   3   5   2  307.97   15.30
   4  -5   2   25.20    1.50
  -4  -5  -2   24.70    1.30
  -4  -5  -2   26.60    1.30
   4  -5   2   25.80    1.40
   4  -5   2   24.30    1.50
  -4  -5  -2   27.90    1.40
  -4  -5  -2   26.10    1.40
   4  -5   2   25.10    1.70
  -4  -5  -2   26.90    1.30
  -4   5  -2   25.40    1.50
  -4   5  -2   27.00    1.40
  -4   5  -2   26.10    1.50
   4   5   2   23.60    1.60
   4   5   2   26.30    1.40
   4   5   2   25.30    1.50
   5  -5   2   77.99    4.00
   5  -5   2   80.99    4.00
  -5  -5  -2   80.49    3.90
  -5  -5  -2   79.69    3.80
  -5  -5  -2   77.99    3.90
   5  -5   2   78.59    4.20
   5  -5   2   84.79    4.10
   5  -5   2   83.69    4.00
  -5   5  -2   88.59    4.10
   5   5   2   80.09    3.90
  -5   5  -2   81.19    4.00
   5   5   2   78.79    3.80
   5   5   2   75.09    4.00
  -5   5  -2   82.99    4.10
   6  -5   2  117.19    5.40
  -6  -5  -2  109.39    5.30
   6  -5   2  109.69    5.70
   6  -5   2  113.99    5.50
  -6  -5  -2  111.79    5.20
  -6  -5  -2  113.09    5.40
   6  -5   2  116.09    5.40
   6   5   2  109.29    5.40
  -6   5  -2  114.29    5.40
   6   5   2  112.69    5.30
  -6   5  -2  108.09    5.40
   6   5   2  107.09    5.30
  -6   5  -2  115.59    5.50
   7  -5   2  169.48    8.20
  -7  -5  -2  173.88    8.20
  -7  -5  -2  176.68    8.00
  -7  -5  -2  169.18    8.10
   7  -5   2  157.18    8.30
   7  -5   2  176.98    8.60
   7  -5   2  174.48    8.40
   7   5   2  184.08    8.10
  -7   5  -2  173.88    8.20
   7   5   2  169.58    8.20
  -7   5  -2  168.38    8.30
   7   5   2  179.78    8.00
   8  -5   2    9.00    1.00
   8  -5   2   10.20    1.50
  -8  -5  -2    9.90    0.60
  -8  -5  -2    8.90    0.90
   8  -5   2   11.40    0.80
   8  -5   2    9.20    0.80
  -8   5  -2   11.20    0.70
   8   5   2    9.70    0.60
  -8   5  -2   10.30    0.90
   8   5   2    9.80    0.80
   8   5   2    9.70    0.80
  -9  -5  -2   11.80    0.70
   9  -5   2   12.70    0.90
  -9  -5  -2   12.60    1.20
   9  -5   2   10.80    1.60
   9  -5   2   11.60    1.20
  -9  -5  -2   13.10    0.70
   9   5   2   14.00    1.00
  -9   5  -2   14.40    1.10
   9   5   2   12.80    0.80
   9   5   2   13.00    0.90
   9   5   2   12.00    1.00
  10  -5   2    3.10    0.50
  10  -5   2    1.10    1.20
  10  -5   2    0.50    0.80
 -10  -5  -2    2.50    0.80
  10   5   2    2.00    0.50
  10   5   2    2.90    0.30
  10   5   2    1.80    0.60
  10   5   2    2.60    0.40
 -10   5  -2    3.00    0.60
 -11  -5  -2   12.40    1.30
  11  -5   2   13.60    1.00
  11  -5   2   16.70    2.00
  11  -5   2   14.80    1.40
  11   5   2   14.40    1.20
 -11  -6   2   13.90    1.40
  11  -6  -2   11.90    1.00
  11  -6  -2   16.50    1.60
  11  -6  -2   18.20    2.20
  11   6  -2   14.90    1.00
  10  -6  -2   21.30    1.40
  10  -6  -2   26.30    2.50
 -10  -6   2   20.90    1.60
  10  -6  -2   25.60    1.80
 -10   6   2   21.20    1.50
  10   6  -2   23.80    1.40
   9  -6  -2   31.90    2.70
   9  -6  -2   28.80    1.70
   9  -6  -2   29.50    2.00
  -9  -6   2   31.90    2.40
   9   6  -2   29.30    1.70
  -9   6   2   30.40    1.80
   8  -6  -2   -0.30    1.10
   8  -6  -2   -0.50    0.60
   8  -6  -2   -0.10    0.20
  -8  -6   2   -0.20    0.40
  -8   6   2    0.30    0.30
   8   6  -2   -0.20    0.30
  -7  -6   2    2.20    0.20
   7  -6  -2    1.40    1.00
   7  -6  -2    2.90    0.60
   7  -6  -2    2.00    0.40
   7  -6  -2    1.60    0.60
  -7  -6   2    1.60    0.40
  -7   6   2    1.50    0.30
  -7   6   2    2.20    0.50
   7   6  -2    2.10    0.40
   7   6  -2    2.60    0.30
   6  -6  -2    2.70    0.60
  -6  -6   2    2.90    0.50
   6  -6  -2    3.10    0.50
   6  -6  -2    1.30    1.00
  -6  -6   2    2.90    0.20
  -6  -6   2    2.30    0.30
   6  -6  -2    1.20    0.50
  -6   6   2    2.10    0.50
   6   6  -2    2.70    0.30
   6   6  -2    2.60    0.50
   6   6  -2    2.70    0.30
  -6   6   2    3.30    0.50
  -5  -6   2   38.60    2.00
   5  -6  -2   41.30    2.60
   5  -6  -2   36.80    2.00
   5  -6  -2   37.70    2.10
   5  -6  -2   38.90    2.30
   5  -6  -2   38.90    2.20
  -5  -6   2   38.50    1.90
  -5   6   2   43.60    2.20
  -5   6   2   36.30    2.10
   5   6  -2   41.70    2.00
  -5   6   2   38.20    2.20
   5   6  -2   38.00    2.10
   5   6  -2   37.90    2.00
   4  -6  -2   30.00    1.80
  -4  -6   2   31.10    1.60
   4  -6  -2   29.80    1.80
   4  -6  -2   29.10    1.70
   4  -6  -2   30.70    2.10
  -4  -6   2   31.80    1.60
  -4  -6   2   29.00    1.60
  -4   6   2   32.50    1.70
   4   6  -2   30.20    1.80
  -4   6   2   32.20    1.80
  -4   6   2   28.60    1.80
   4   6  -2   29.70    1.60
   4   6  -2   31.80    1.60
   3  -6  -2  182.88    8.80
   3  -6  -2  178.98    8.90
  -3  -6   2  177.48    8.70
  -3  -6   2  183.58    8.60
  -3  -6   2  194.28    8.60
  -3  -6   2  194.78    8.70
   3  -6  -2  192.88    8.80
  -3  -6   2  190.28    8.70
   3  -6  -2  164.68    9.20
   3   6  -2  196.08    8.80
  -3   6   2  188.18    8.80
   3   6  -2  162.88    8.70
  -3   6   2  183.08    8.80
   3   6  -2  196.48    8.70
  -3   6   2  187.38    9.00
   3   6  -2  193.18    8.90
   2  -6  -2   32.90    1.90
   2  -6  -2   32.00    1.80
  -2  -6   2   31.90    1.80
  -2  -6   2   38.60    1.80
   2  -6  -2   32.00    1.80
  -2  -6   2   35.30    1.80
   2  -6  -2   32.20    2.10
  -2  -6   2   33.20    1.70
   2   6  -2   33.00    1.80
   2   6  -2   30.10    1.80
   2   6  -2   31.30    1.90
  -2   6   2   34.70    2.00
   2   6  -2   31.00    1.70
  -2   6   2   35.40    1.90
  -2   6   2   36.20    1.80
   1  -6  -2  102.39    4.80
  -1  -6   2   99.59    4.90
  -1  -6   2   91.59    4.70
   1  -6  -2   97.99    4.80
   1  -6  -2  100.09    5.00
  -1  -6   2   97.39    4.70
   1  -6  -2  106.49    4.80
  -1  -6   2  103.29    4.70
   1   6  -2   97.99    4.90
  -1   6   2   97.79    4.80
   1   6  -2   93.99    4.80
   1   6  -2   85.59    4.70
  -1   6   2  105.19    5.00
   1   6  -2   93.79    4.70
   0  -6  -2  232.68   10.70
   0  -6   2  225.18   10.60
   0  -6   2  228.68   10.70
   0  -6  -2  248.08   10.90
   0  -6  -2  231.08   10.70
   0  -6   2  241.78   10.70
   0  -6   2  228.58   10.80
   0  -6  -2  214.58   10.60
   0   6   2  228.48   10.70
   0   6  -2  220.38   10.70
   0   6  -2  207.08   10.60
   0   6   2  223.88   10.60
   0   6  -2  235.58   10.80
   0   6   2  227.38   10.80
   0   6  -2  211.08   10.70
   1  -6   2  102.09    4.90
  -1  -6  -2  100.59    4.80
  -1  -6  -2  104.29    5.00
   1  -6   2  100.49    4.80
   1  -6   2   98.19    5.00
   1  -6   2   96.89    4.80
  -1  -6  -2  106.19    4.90
  -1  -6  -2  102.69    4.90
   1   6   2   93.09    4.80
   1   6   2  103.89    5.00
   1   6   2   91.89    4.80
  -1   6  -2   91.99    4.90
  -1   6  -2   94.39    4.90
  -1   6  -2  103.09    5.00
  -1   6  -2  106.09    4.80
  -2  -6  -2   35.30    1.80
  -2  -6  -2   32.20    1.80
  -2  -6  -2   34.60    1.90
  -2  -6  -2   32.10    1.70
   2  -6   2   31.90    1.80
   2  -6   2   33.10    1.80
   2  -6   2   33.10    1.90
   2  -6   2   32.10    2.00
   2   6   2   31.90    1.90
   2   6   2   33.10    1.80
  -2   6  -2   31.40    1.90
   2   6   2   34.70    1.80
  -2   6  -2   35.30    1.90
  -2   6  -2   34.10    1.80
   3  -6   2  178.78    9.20
  -3  -6  -2  194.98    8.90
   3  -6   2  188.48    9.00
  -3  -6  -2  175.68    9.20
   3  -6   2  190.58    9.00
   3  -6   2  182.18    9.10
   3  -6   2  187.38    8.80
   3   6   2  209.48    9.10
  -3   6  -2  199.58    9.00
  -3   6  -2  188.38    9.10
  -3   6  -2  197.88    9.00
   3   6   2  180.48    8.90
  -4  -6  -2   27.20    1.60
   4  -6   2   29.70    1.80
   4  -6   2   29.60    1.70
   4  -6   2   30.80    1.60
   4  -6   2   30.40    2.00
  -4  -6  -2   32.80    1.50
   4  -6   2   29.60    1.70
  -4  -6  -2   30.40    1.60
  -4  -6  -2   30.00    1.60
  -4  -6  -2   28.80    1.60
  -4   6  -2   31.80    1.70
   4   6   2   29.60    1.60
   4   6   2   27.80    1.80
  -4   6  -2   31.30    1.80
  -4   6  -2   32.00    1.80
   4   6   2   30.60    1.60
  -5  -6  -2   39.70    2.10
  -5  -6  -2   39.30    2.00
   5  -6   2   40.10    2.30
   5  -6   2   38.10    2.20
   5  -6   2   40.70    2.20
  -5  -6  -2   37.80    2.10
   5  -6   2   40.30    2.10
   5  -6   2   41.30    2.60
   5   6   2   36.20    2.20
   5   6   2   39.20    2.10
  -5   6  -2   42.20    2.10
  -5   6  -2   40.30    2.20
  -5   6  -2   39.60    2.30
   5   6   2   43.70    2.00
   6  -6   2    2.80    0.40
   6  -6   2    1.90    0.50
   6  -6   2    3.30    0.60
  -6  -6  -2    3.10    0.30
  -6  -6  -2    2.50    0.60
  -6  -6  -2    2.70    0.40
   6  -6   2    3.50    1.00
  -6   6  -2    2.80    0.50
   6   6   2    2.80    0.40
   6   6   2    2.90    0.40
  -6   6  -2    2.40    0.50
   6   6   2    3.00    0.50
  -7  -6  -2    2.30    0.50
  -7  -6  -2    2.00    0.30
   7  -6   2    2.90    1.10
  -7  -6  -2    2.40    0.20
   7  -6   2    2.90    0.40
   7  -6   2    2.30    0.60
   7   6   2    2.80    0.50
   7   6   2    2.30    0.30
  -7   6  -2    2.60    0.40
  -7   6  -2    2.40    0.50
   7   6   2    2.00    0.40
   8  -6   2    0.00    0.60
   8  -6   2    1.50    1.10
   8  -6   2   -0.20    0.20
  -8  -6  -2   -0.10    0.10
  -8  -6  -2    0.30    0.50
   8  -6   2    0.40    0.30
  -8  -6  -2    0.00    0.20
   8   6   2    0.30    0.30
  -8   6  -2    0.10    0.20
   8   6   2    0.20    0.20
  -8   6  -2    0.00    0.30
   8   6   2    0.30    0.30
   9  -6   2   31.30    2.70
   9  -6   2   27.70    1.70
   9  -6   2   28.00    2.00
  -9  -6  -2   28.80    1.50
  -9  -6  -2   32.60    1.90
  -9   6  -2   23.60    1.50
   9   6   2   31.20    1.60
   9   6   2   30.00    1.80
  -9   6  -2   32.30    1.90
  10  -6   2   23.60    1.50
  10  -6   2   23.00    1.90
  10  -6   2   20.30    2.40
 -10  -6  -2   22.10    1.70
  10   6   2   21.60    1.20
 -10   6  -2   23.30    1.60
  10   6   2   22.90    1.20
  10   6   2   24.00    1.60
 -11  -6  -2   12.50    1.30
  11  -6   2   11.40    1.90
  11   6   2   12.40    1.10
 -11   6  -2    8.90    1.00
 -11  -7   2    4.30    0.90
  11  -7  -2    5.10    1.80
  11  -7  -2    4.00    1.00
  11   7  -2    5.00    0.70
  10  -7  -2   -1.10    0.70
 -10  -7   2    0.00    0.60
  10  -7  -2    2.20    1.50
  10  -7  -2   -0.30    0.40
  10   7  -2    0.50    0.50
 -10   7   2    0.40    0.40
   9  -7  -2   19.00    1.70
   9  -7  -2   20.00    2.30
  -9  -7   2   21.30    1.50
   9  -7  -2   19.50    1.30
   9   7  -2   18.70    1.40
  -9   7   2   21.50    1.50
   8  -7  -2    5.60    0.70
   8  -7  -2    5.20    0.90
   8  -7  -2    5.30    1.60
  -8  -7   2    6.40    0.80
   8   7  -2    5.70    0.50
   8   7  -2    7.90    0.80
  -8   7   2    6.50    0.80
  -8   7   2    7.00    0.60
   7  -7  -2   39.10    2.80
  -7  -7   2   34.20    1.90
   7  -7  -2   34.20    2.00
  -7  -7   2   33.00    1.60
   7  -7  -2   36.30    2.10
  -7  -7   2   31.30    1.60
   7   7  -2   30.80    1.90
  -7   7   2   32.20    1.90
   7   7  -2   34.10    1.70
  -7   7   2   34.30    2.00
   7   7  -2   32.50    1.60
  -6  -7   2   54.69    2.70
   6  -7  -2   57.99    3.60
   6  -7  -2   57.59    3.10
  -6  -7   2   56.29    2.90
  -6  -7   2   55.79    2.80
   6  -7  -2   56.19    3.00
   6   7  -2   54.29    3.00
   6   7  -2   60.69    2.80
   6   7  -2   58.19    2.80
  -6   7   2   55.69    3.10
  -6   7   2   53.99    3.00
  -5  -7   2  166.38    8.20
   5  -7  -2  183.28    8.40
   5  -7  -2  180.98    8.60
  -5  -7   2  164.08    8.20
   5  -7  -2  169.38    8.40
  -5  -7   2  177.18    8.30
   5  -7  -2  163.48    8.70
  -5   7   2  184.48    8.50
   5   7  -2  178.58    8.20
  -5   7   2  175.58    8.50
   5   7  -2  178.98    8.50
  -5   7   2  180.98    8.40
   5   7  -2  174.18    8.20
   4  -7  -2   92.49    4.50
   4  -7  -2   85.19    4.80
  -4  -7   2   78.49    4.20
  -4  -7   2   89.69    4.30
   4  -7  -2   90.69    4.50
   4  -7  -2   85.19    4.50
  -4  -7   2   87.19    4.30
  -4   7   2   80.99    4.50
  -4   7   2   93.49    4.60
   4   7  -2  100.99    4.30
   4   7  -2   92.39    4.30
   4   7  -2   83.39    4.50
  -4   7   2   90.09    4.50
  -3  -7   2  232.38   10.70
   3  -7  -2  229.38   11.00
  -3  -7   2  222.28   10.80
   3  -7  -2  226.78   10.90
  -3  -7   2  230.28   10.70
  -3  -7   2  231.38   10.70
   3  -7  -2  248.68   10.90
  -3  -7   2  240.18   10.80
   3  -7  -2  215.18   11.10
  -3   7   2  228.28   10.90
   3   7  -2  221.38   10.80
  -3   7   2  239.38   10.90
   3   7  -2  218.08   10.70
  -3   7   2  238.48   11.10
   3   7  -2  225.18   11.00
   2  -7  -2   12.90    1.00
  -2  -7   2   14.40    0.90
   2  -7  -2   13.40    1.00
  -2  -7   2   12.30    0.90
   2  -7  -2   15.90    1.40
  -2  -7   2   13.70    0.90
   2  -7  -2   12.40    0.90
  -2  -7   2   14.40    1.10
  -2   7   2   11.20    1.00
  -2   7   2   14.50    1.00
   2   7  -2   12.90    0.90
  -2   7   2   14.20    1.10
   2   7  -2   15.60    1.10
   2   7  -2   12.40    1.00
   1  -7  -2    8.40    0.80
   1  -7  -2   10.20    0.80
   1  -7  -2    8.70    0.80
   1  -7  -2    9.20    1.10
  -1  -7   2   11.20    0.80
  -1  -7   2    6.60    0.90
  -1  -7   2    9.20    0.70
  -1  -7   2   11.50    0.80
  -1   7   2   10.10    1.00
   1   7  -2   10.00    0.80
  -1   7   2    9.80    0.70
  -1   7   2    9.80    1.00
   1   7  -2    8.70    0.90
   1   7  -2    8.30    0.70
   0  -7  -2    0.10    0.20
   0  -7   2   -0.10    0.20
   0  -7   2    0.00    0.20
   0  -7  -2    0.30    0.50
   0  -7  -2    0.00    0.20
   0  -7  -2    0.00    0.20
   0  -7   2   -0.30    0.40
   0  -7   2    0.00    0.20
   0   7   2    0.30    0.30
   0   7  -2    0.60    0.40
   0   7   2   -0.10    0.30
   0   7  -2    0.10    0.20
   0   7  -2   -0.10    0.30
   0   7   2    0.20    0.20
  -1  -7  -2    9.00    0.70
   1  -7   2    9.10    0.70
   1  -7   2   11.40    1.30
   1  -7   2    8.00    0.70
  -1  -7  -2   10.20    0.70
  -1  -7  -2    9.60    0.80
  -1  -7  -2    9.20    1.00
   1  -7   2   10.60    0.80
  -1   7  -2    8.70    0.80
   1   7   2    8.10    0.80
  -1   7  -2   12.00    0.90
  -1   7  -2    7.30    0.90
   1   7   2   11.30    1.10
   1   7   2   10.70    0.80
  -2  -7  -2   15.10    1.10
   2  -7   2   15.40    1.00
   2  -7   2   12.60    1.40
  -2  -7  -2   13.90    1.00
  -2  -7  -2   13.40    0.90
   2  -7   2   13.50    1.00
   2  -7   2   13.30    1.00
  -2  -7  -2   14.80    1.00
   2   7   2   13.10    0.90
   2   7   2   13.60    1.00
   2   7   2   14.80    1.20
  -2   7  -2   15.60    1.20
  -2   7  -2   13.60    0.90
  -2   7  -2   13.70    1.10
  -3  -7  -2  245.58   10.80
  -3  -7  -2  225.88   10.80
   3  -7   2  230.28   10.90
   3  -7   2  239.88   10.90
   3  -7   2  216.98   11.10
  -3  -7  -2  221.08   10.80
   3  -7   2  234.08   11.00
   3   7   2  240.78   11.10
  -3   7  -2  241.48   11.10
   3   7   2  211.48   10.80
   3   7   2  222.58   10.80
  -3   7  -2  229.28   10.80
  -3   7  -2  233.98   11.00
   4  -7   2   80.59    4.70
   4  -7   2   87.99    4.20
   4  -7   2   93.89    4.40
  -4  -7  -2   81.69    4.30
   4  -7   2   88.99    4.50
  -4  -7  -2   88.79    4.30
   4  -7   2   85.59    4.40
  -4  -7  -2   86.29    4.20
  -4  -7  -2   97.79    4.20
  -4  -7  -2   82.39    4.20
   4   7   2   93.99    4.30
  -4   7  -2   87.09    4.30
  -4   7  -2   83.79    4.50
  -4   7  -2   88.39    4.50
   4   7   2   90.19    4.30
   4   7   2   83.99    4.50
  -5  -7  -2  169.78    8.10
   5  -7   2  177.68    8.70
  -5  -7  -2  160.18    8.20
   5  -7   2  168.18    8.40
   5  -7   2  180.68    8.30
   5  -7   2  169.18    8.30
  -5  -7  -2  171.38    8.20
   5  -7   2  175.98    8.20
  -5   7  -2  178.78    8.30
  -5   7  -2  182.28    8.40
   5   7   2  165.58    8.20
   5   7   2  172.38    8.40
   5   7   2  176.78    8.10
   6  -7   2   56.79    3.60
  -6  -7  -2   54.79    2.80
   6  -7   2   55.59    3.00
  -6  -7  -2   55.29    2.70
  -6  -7  -2   53.19    2.90
   6  -7   2   51.29    2.90
  -6   7  -2   58.29    3.10
   6   7   2   58.79    2.80
   6   7   2   57.19    3.10
   6   7   2   55.39    2.80
  -6   7  -2   58.29    3.10
  -7  -7  -2   35.20    1.90
   7  -7   2   28.50    1.80
   7  -7   2   30.30    2.10
   7  -7   2   34.00    2.70
  -7  -7  -2   31.30    1.70
  -7  -7  -2   33.30    1.60
   7   7   2   34.10    1.70
  -7   7  -2   32.30    2.00
   7   7   2   30.40    1.80
   7   7   2   30.90    2.00
   8  -7   2    4.70    1.50
   8  -7   2    8.10    1.10
   8  -7   2    7.90    0.80
  -8  -7  -2    7.70    0.90
  -8  -7  -2    6.70    0.40
  -8  -7  -2    6.10    0.50
   8   7   2    6.10    0.50
   8   7   2    6.40    0.70
   8   7   2    5.80    0.80
  -8   7  -2    5.70    0.80
  -8   7  -2    6.10    0.70
  -9  -7  -2   17.40    1.00
   9  -7   2   18.20    1.30
   9  -7   2   17.50    1.20
   9  -7   2   19.40    2.30
  -9  -7  -2   19.70    1.50
   9  -7   2   17.90    1.60
  -9   7  -2   19.40    1.40
   9   7   2   18.00    1.20
   9   7   2   17.40    1.00
 -10  -7  -2   -1.10    0.50
  10  -7   2   -1.10    1.40
  10  -7   2   -0.10    0.80
  10  -7   2    1.00    0.40
  10   7   2    1.40    0.50
 -10   7  -2    0.60    0.50
  10   7   2    0.40    0.40
  10   7   2    0.50    0.30
 -11  -7  -2    3.10    0.90
  11  -7   2    4.30    1.10
  11  -7   2    1.50    1.60
  11   7   2    4.10    0.80
 -11   7  -2    3.90    0.80
  10  -8  -2   -0.40    0.80
 -10  -8   2    1.30    0.70
  10  -8  -2   -0.90    1.60
 -10   8   2    2.40    0.60
  -9  -8   2    4.90    0.80
   9  -8  -2    3.10    1.60
   9  -8  -2    3.50    0.60
   9  -8  -2    3.70    1.00
  -9   8   2    3.70    0.70
   9   8  -2    5.00    0.80
   8  -8  -2   -0.20    0.30
  -8  -8   2    0.90    0.50
   8  -8  -2   -1.00    2.20
   8  -8  -2   -0.30    0.70
  -8   8   2    0.00    0.30
   8   8  -2    0.00    0.40
   8   8  -2    0.50    0.30
  -8   8   2    0.20    0.40
   8   8  -2    0.30    0.20
  -7  -8   2    1.00    0.20
   7  -8  -2    0.80    1.30
  -7  -8   2    0.80    0.20
  -7  -8   2    0.80    0.40
   7  -8  -2    1.40    0.80
   7  -8  -2    1.10    0.40
   7   8  -2    1.30    0.40
  -7   8   2    1.40    0.40
  -7   8   2    1.40    0.50
   7   8  -2    0.60    0.30
   7   8  -2    1.10    0.50
   6  -8  -2   49.30    2.70
   6  -8  -2   46.70    2.60
   6  -8  -2   51.09    3.30
  -6  -8   2   45.40    2.40
  -6  -8   2   44.70    2.30
  -6  -8   2   48.80    2.40
   6   8  -2   47.10    2.40
  -6   8   2   44.60    2.60
   6   8  -2   45.70    2.60
   6   8  -2   44.40    2.40
  -6   8   2   46.10    2.60
   5  -8  -2   11.70    1.00
  -5  -8   2   13.10    0.90
  -5  -8   2   12.40    0.80
  -5  -8   2   11.90    0.80
   5  -8  -2   13.60    1.70
   5  -8  -2   12.10    1.10
   5   8  -2   12.80    0.90
  -5   8   2   14.50    1.10
  -5   8   2   12.40    1.10
   5   8  -2   13.80    0.90
   5   8  -2   13.50    1.10
   4  -8  -2   14.00    1.60
   4  -8  -2   12.10    1.10
  -4  -8   2   12.30    0.90
  -4  -8   2   12.60    0.70
  -4  -8   2   13.00    0.90
   4  -8  -2   12.70    1.10
   4  -8  -2   14.50    1.10
  -4  -8   2   12.80    0.70
  -4   8   2   12.70    1.00
  -4   8   2   12.10    1.10
  -4   8   2   14.00    1.10
   4   8  -2   15.60    1.20
   4   8  -2   12.40    1.00
  -3  -8   2    2.80    0.50
  -3  -8   2    3.20    0.50
  -3  -8   2    3.80    0.40
  -3  -8   2    3.40    0.40
   3  -8  -2    4.90    0.70
   3  -8  -2    1.50    1.00
   3  -8  -2    4.40    0.60
   3  -8  -2    4.70    0.70
  -3   8   2    3.80    0.60
  -3   8   2    4.60    0.70
  -3   8   2    4.00    0.70
   3   8  -2    2.50    0.60
   3   8  -2    4.50    0.70
   3   8  -2    4.10    0.50
  -2  -8   2   66.09    3.20
   2  -8  -2   58.79    3.30
  -2  -8   2   60.39    3.30
   2  -8  -2   65.89    3.30
  -2  -8   2   66.79    3.20
   2  -8  -2   59.89    3.60
   2  -8  -2   61.49    3.30
  -2   8   2   64.09    3.30
   2   8  -2   66.19    3.20
  -2   8   2   61.29    3.30
   2   8  -2   61.19    3.20
   2   8  -2   65.09    3.50
  -2   8   2   59.09    3.60
  -1  -8   2   12.90    0.90
   1  -8  -2   15.80    1.50
  -1  -8   2   12.10    0.90
   1  -8  -2   13.40    1.00
   1  -8  -2   13.20    1.00
  -1  -8   2   14.40    1.40
   1  -8  -2   16.20    1.10
  -1  -8   2   12.10    1.00
  -1   8   2   13.70    1.00
  -1   8   2   13.80    1.00
   1   8  -2   14.00    1.00
   1   8  -2   13.60    1.10
   1   8  -2   11.40    0.90
   0  -8  -2   10.90    0.90
   0  -8   2    9.70    0.80
   0  -8   2   10.20    1.10
   0  -8  -2    9.70    0.90
   0  -8  -2   10.60    0.90
   0  -8   2   10.40    0.90
   0  -8  -2    8.00    1.10
   0  -8   2   12.50    0.90
   0   8  -2   12.10    1.00
   0   8   2   11.20    1.00
   0   8   2   12.10    1.20
   0   8  -2   10.80    0.80
   0   8   2   10.00    0.80
   0   8  -2   10.10    0.90
   1  -8   2   12.90    1.00
  -1  -8  -2   12.40    1.00
   1  -8   2   13.40    1.40
   1  -8   2   12.80    1.00
  -1  -8  -2   13.10    1.00
   1  -8   2   15.90    1.10
  -1  -8  -2   15.60    1.30
  -1   8  -2   14.00    1.00
   1   8   2   13.60    1.00
  -1   8  -2   10.90    1.40
   1   8   2   14.10    1.00
   1   8   2   13.60    1.20
  -1   8  -2   15.40    1.10
   2  -8   2   63.89    3.70
  -2  -8  -2   69.79    3.40
   2  -8   2   61.89    3.30
  -2  -8  -2   70.39    3.50
  -2  -8  -2   64.39    3.30
   2  -8   2   64.69    3.40
   2  -8   2   64.19    3.40
  -2  -8  -2   66.79    3.30
  -2   8  -2   62.79    3.50
   2   8   2   60.39    3.30
  -2   8  -2   62.69    3.30
   2   8   2   61.59    3.30
  -2   8  -2   67.79    3.40
   2   8   2   65.39    3.60
   3  -8   2    3.60    0.70
   3  -8   2    3.60    0.60
   3  -8   2    3.50    0.50
  -3  -8  -2    3.30    0.50
  -3  -8  -2    3.90    0.60
   3  -8   2    3.60    1.10
  -3  -8  -2    3.90    0.50
  -3   8  -2    3.30    0.70
   3   8   2    3.90    0.60
  -3   8  -2    2.40    0.60
  -3   8  -2    4.50    0.60
   3   8   2    4.90    0.80
   3   8   2    2.90    0.50
   4  -8   2   14.00    1.10
  -4  -8  -2   12.70    0.80
   4  -8   2   11.90    0.90
   4  -8   2   13.60    1.60
  -4  -8  -2   13.40    0.90
   4  -8   2   11.70    0.80
  -4  -8  -2   13.30    0.80
  -4  -8  -2   12.30    0.90
  -4   8  -2   13.60    1.10
   4   8   2   13.10    1.10
  -4   8  -2   11.90    1.20
   4   8   2   12.30    0.90
   4   8   2   12.10    1.00
  -4   8  -2   12.00    0.90
   5  -8   2   13.50    1.00
  -5  -8  -2   13.60    0.70
  -5  -8  -2   12.80    0.70
   5  -8   2   12.20    1.10
   5  -8   2   13.00    0.90
   5  -8   2   13.60    1.70
  -5  -8  -2   12.10    0.90
  -5  -8  -2   12.90    0.80
  -5  -8  -2   13.50    1.00
   5   8   2   11.60    1.00
  -5   8  -2   16.10    1.20
   5   8   2   12.40    1.30
  -5   8  -2   14.50    1.20
  -6  -8  -2   45.50    2.30
   6  -8   2   46.20    3.30
  -6  -8  -2   44.40    2.50
   6  -8   2   49.10    2.70
   6   8   2   48.90    2.50
  -6   8  -2   50.79    2.70
  -6   8  -2   43.70    2.60
   6   8   2   49.90    2.40
   6   8   2   45.10    2.70
   7  -8   2    0.60    1.30
  -7  -8  -2    1.30    0.20
  -7  -8  -2    1.30    0.50
  -7   8  -2    1.50    0.50
  -7   8  -2    1.10    0.40
   7   8   2    1.80    0.50
   7   8   2    1.30    0.80
   7   8   2    0.90    0.40
  -8  -8  -2    0.30    0.10
   8  -8   2   -0.10    1.30
   8  -8   2   -0.40    0.30
   8  -8   2    0.30    0.80
  -8   8  -2    0.60    0.50
   8   8   2    1.00    0.50
   8   8   2    0.60    0.30
   8   8   2    0.60    0.40
  -8   8  -2   -0.20    0.30
   9  -8   2    3.80    0.60
   9  -8   2    2.90    1.60
   9  -8   2    4.30    0.70
   9  -8   2    5.00    1.10
  -9  -8  -2    4.00    0.80
  -9   8  -2    3.10    0.70
   9   8   2    4.60    0.60
   9   8   2    4.20    0.80
   9   8   2    3.20    0.40
  10  -8   2    0.30    0.90
 -10  -8  -2    1.60    0.70
  10  -8   2    2.30    1.60
  10   8   2    0.50    0.40
 -10   8  -2    1.10    0.50
  10  -9  -2    0.40    0.90
 -10  -9   2    0.40    0.60
  10  -9  -2   -2.10    1.60
 -10   9   2    0.40    0.50
   9  -9  -2   21.60    1.90
   9  -9  -2   20.50    2.60
  -9  -9   2   20.20    1.50
   9  -9  -2   20.80    1.50
   9   9  -2   20.90    1.10
  -9   9   2   22.50    1.60
   9   9  -2   22.10    1.60
   8  -9  -2    0.30    0.80
  -8  -9   2    0.30    0.50
   8  -9  -2   -0.10    0.30
   8  -9  -2   -0.60    1.50
  -8   9   2    0.40    0.40
  -8   9   2    0.50    0.40
   8   9  -2    0.70    0.30
   8   9  -2   -0.10    0.40
   8   9  -2    0.10    0.40
  -7  -9   2   10.70    0.90
   7  -9  -2   12.50    1.30
   7  -9  -2    9.60    2.10
   7  -9  -2   11.20    1.10
  -7  -9   2   11.20    0.70
   7   9  -2   11.50    0.90
   7   9  -2   11.90    0.90
  -7   9   2   14.30    1.20
   7   9  -2   11.80    1.70
   6  -9  -2   29.10    2.00
   6  -9  -2   29.80    1.90
  -6  -9   2   28.80    1.50
  -6  -9   2   31.30    1.70
   6  -9  -2   31.70    2.90
  -6   9   2   29.00    1.90
   6   9  -2   28.10    1.70
   6   9  -2   28.10    1.70
  -5  -9   2   10.20    0.80
  -5  -9   2    9.80    0.80
   5  -9  -2   12.60    1.00
   5  -9  -2   13.00    1.80
   5  -9  -2   13.10    1.10
  -5   9   2   11.60    1.20
   5   9  -2   12.40    1.10
   5   9  -2   12.50    0.90
  -4  -9   2    3.50    0.40
  -4  -9   2    3.30    0.50
  -4  -9   2    3.70    0.40
   4  -9  -2    4.80    1.40
  -4  -9   2    3.80    0.50
   4  -9  -2    3.30    0.70
   4  -9  -2    3.70    0.60
  -4   9   2    3.10    0.60
   4   9  -2    3.30    0.50
  -4   9   2    4.00    0.60
   4   9  -2    3.90    0.70
   3  -9  -2    3.70    0.60
  -3  -9   2    4.60    0.60
  -3  -9   2    5.20    0.50
  -3  -9   2    3.70    0.50
  -3  -9   2    3.90    0.50
   3  -9  -2    3.10    1.10
  -3  -9   2    3.90    0.50
   3  -9  -2    5.50    0.70
   3   9  -2    3.80    0.80
  -3   9   2    5.50    0.80
  -3   9   2    3.60    0.70
   3   9  -2    4.60    0.70
  -3   9   2    4.90    0.60
   3   9  -2    4.70    0.60
  -2  -9   2   42.40    2.40
   2  -9  -2   43.50    2.60
   2  -9  -2   47.80    2.60
  -2  -9   2   45.50    2.50
  -2  -9   2   46.60    2.40
   2  -9  -2   46.30    2.90
   2  -9  -2   43.90    2.50
  -2   9   2   45.70    2.80
  -2   9   2   45.10    2.60
   2   9  -2   44.80    2.50
   2   9  -2   47.80    2.70
  -2   9   2   44.50    2.50
   2   9  -2   49.70    2.50
   1  -9  -2   16.90    1.20
   1  -9  -2   18.70    1.30
  -1  -9   2   16.80    1.20
   1  -9  -2   17.70    1.30
  -1  -9   2   18.00    1.20
  -1  -9   2   17.70    1.50
   1  -9  -2   20.30    1.80
  -1  -9   2   15.70    1.10
   1   9  -2   15.60    1.40
  -1   9   2   18.10    1.20
   1   9  -2   16.50    1.30
   1   9  -2   20.10    1.20
  -1   9   2   17.80    1.30
  -1   9   2   16.80    1.40
   0  -9  -2   -0.10    0.30
   0  -9   2    0.80    0.70
   0  -9   2    0.10    0.30
   0  -9  -2    0.00    0.30
   0  -9  -2   -0.40    0.70
   0  -9   2    0.20    0.20
   0  -9  -2   -0.10    0.30
   0   9  -2    0.20    0.50
   0   9  -2    0.10    0.30
   0   9   2    0.00    0.40
   0   9   2   -0.10    0.20
   0   9   2    0.00    0.50
   0   9  -2    0.00    0.40
  -1  -9  -2   18.20    1.30
  -1  -9  -2   18.40    1.20
   1  -9   2   17.30    1.30
   1  -9   2   20.50    1.70
  -1  -9  -2   18.20    1.50
   1  -9   2   19.30    1.30
  -1  -9  -2   18.10    1.20
   1  -9   2   17.80    1.20
   1   9   2   19.80    1.30
   1   9   2   16.10    1.30
  -1   9  -2   16.50    1.20
  -1   9  -2   16.70    1.40
  -1   9  -2   17.80    1.30
   1   9   2   16.40    1.40
   2  -9   2   44.90    2.60
   2  -9   2   47.80    3.00
   2  -9   2   43.20    2.60
  -2  -9  -2   53.09    2.70
   2  -9   2   44.60    2.50
  -2  -9  -2   43.80    2.50
  -2  -9  -2   44.40    2.50
  -2  -9  -2   44.40    2.50
  -2   9  -2   45.60    2.50
   2   9   2   44.90    2.50
   2   9   2   47.90    2.60
  -2   9  -2   47.00    2.80
   2   9   2   45.60    2.80
  -2   9  -2   49.20    2.70
  -3  -9  -2    4.20    0.60
   3  -9   2    5.20    1.20
   3  -9   2    4.60    0.60
  -3  -9  -2    3.40    0.50
   3  -9   2    5.00    0.80
   3   9   2    4.80    0.70
   3   9   2    4.50    0.60
  -3   9  -2    3.30    0.70
   3   9   2    4.70    0.80
  -3   9  -2    4.70    0.60
   4  -9   2    3.70    0.60
   4  -9   2    4.00    0.50
  -4  -9  -2    2.90    0.40
  -4  -9  -2    4.90    0.60
   4  -9   2    5.10    1.40
  -4  -9  -2    4.00    0.50
   4  -9   2    4.00    0.70
   4   9   2    4.90    0.80
  -4   9  -2    3.70    0.60
   4   9   2    3.70    0.50
  -4   9  -2    3.00    0.70
   4   9   2    3.80    0.70
   5  -9   2   10.70    1.00
  -5  -9  -2   10.20    0.90
   5  -9   2   13.70    1.20
   5  -9   2   10.00    1.60
  -5  -9  -2   10.10    0.80
  -5  -9  -2    9.50    0.60
  -5  -9  -2   10.90    0.60
   5   9   2   13.70    0.90
   5   9   2   10.90    1.00
   5   9   2   12.50    1.30
  -5   9  -2    8.60    1.00
  -6  -9  -2   26.70    1.50
  -6  -9  -2   28.60    1.70
   6  -9   2   31.00    2.00
   6  -9   2   28.80    2.60
   6  -9   2   28.60    1.80
  -6   9  -2   33.50    2.00
   6   9   2   27.50    1.70
   6   9   2   29.50    2.00
   6   9   2   26.40    1.70
   7  -9   2   11.00    1.00
  -7  -9  -2   10.30    0.70
  -7  -9  -2   13.20    1.10
   7  -9   2   12.30    1.30
   7  -9   2   14.90    2.20
   7   9   2   13.20    1.00
   7   9   2   10.70    0.90
   7   9   2   12.00    1.30
  -7   9  -2   11.80    1.20
  -8  -9  -2    0.30    0.60
   8  -9   2    0.80    0.90
   8  -9   2    1.50    1.50
   8  -9   2    0.60    0.40
  -8   9  -2    1.00    0.50
   8   9   2    0.30    0.40
   8   9   2    0.90    0.50
   9  -9   2   23.80    2.80
  -9  -9  -2   22.80    1.60
   9  -9   2   20.10    1.90
   9  -9   2   22.40    1.50
   9   9   2   19.70    1.40
  -9   9  -2   21.90    1.60
   9   9   2   19.00    1.10
  10  -9   2    2.20    1.00
  10  -9   2   -2.40    1.60
 -10  -9  -2   -0.30    0.70
  10   9   2   -0.10    0.40
 -10   9  -2   -0.30    0.40
   9 -10  -2    0.60    0.90
   9 -10  -2   -1.00    1.80
  -9 -10   2   -0.10    0.50
  -9  10   2    0.00    0.50
   9  10  -2    0.80    0.30
   8 -10  -2    7.70    2.10
   8 -10  -2   10.10    1.30
  -8 -10   2    7.40    0.90
  -8  10   2    9.40    1.10
   8  10  -2    8.60    0.80
   8  10  -2    7.40    0.70
  -7 -10   2   23.50    1.50
   7 -10  -2   21.40    2.70
   7 -10  -2   23.70    2.00
  -7  10   2   26.90    1.80
   7  10  -2   21.50    1.40
   7  10  -2   26.30    1.50
   6 -10  -2   -0.20    0.70
   6 -10  -2   -0.60    1.50
  -6 -10   2    0.70    0.30
   6  10  -2    0.90    0.40
  -6  10   2    0.00    0.50
   6  10  -2    0.60    0.50
   6  10  -2    0.60    0.50
  -5 -10   2   86.29    4.20
   5 -10  -2   85.49    5.20
  -5 -10   2   82.79    4.10
   5 -10  -2   74.29    4.40
   5  10  -2   84.89    4.20
   5  10  -2   81.89    4.50
  -5  10   2   81.99    4.40
   5  10  -2   90.69    4.20
  -4 -10   2   21.10    1.40
  -4 -10   2   23.30    1.40
   4 -10  -2   24.60    1.70
   4 -10  -2   24.80    2.40
  -4 -10   2   24.70    1.40
  -4 -10   2   23.90    1.40
   4  10  -2   27.00    1.70
  -4  10   2   23.20    1.70
   4  10  -2   24.10    1.50
   4  10  -2   24.50    1.80
  -3 -10   2    0.40    0.30
  -3 -10   2    0.10    0.20
   3 -10  -2    0.50    0.50
   3 -10  -2    0.60    1.20
  -3 -10   2    0.10    0.30
   3  10  -2    0.10    0.30
  -3  10   2    0.90    0.40
   3  10  -2    0.90    0.50
  -3  10   2    0.70    0.50
   3  10  -2    0.80    0.60
  -2 -10   2    0.40    0.30
   2 -10  -2   -0.80    1.00
  -2 -10   2    0.40    0.30
  -2 -10   2    0.40    0.60
   2 -10  -2    0.00    0.40
   2  10  -2    0.50    0.50
   2  10  -2    0.40    0.30
   2  10  -2    0.40    0.60
  -2  10   2    0.00    0.50
  -2  10   2    0.60    0.40
   1 -10  -2    2.30    1.00
  -1 -10   2    2.80    0.80
   1 -10  -2    3.00    0.60
  -1 -10   2    3.50    0.60
  -1 -10   2    3.30    0.60
   1  10  -2    3.10    0.70
  -1  10   2    3.30    0.70
   1  10  -2    4.20    0.60
  -1  10   2    3.50    0.60
   0 -10   2   29.90    1.90
   0 -10  -2   32.60    2.00
   0 -10   2   32.70    2.30
   0 -10  -2   31.30    1.90
   0 -10  -2   33.90    2.30
   0 -10   2   29.80    1.90
   0  10   2   30.70    1.90
   0  10  -2   29.80    1.80
   0  10   2   30.20    2.00
   0  10  -2   30.40    2.00
   1 -10   2    2.00    0.90
   1 -10   2    3.60    0.60
  -1 -10  -2    4.00    0.90
  -1 -10  -2    3.90    0.60
  -1 -10  -2    3.40    0.60
  -1  10  -2    2.20    0.50
   1  10   2    3.10    0.50
   1  10   2    3.10    0.70
  -1  10  -2    2.40    0.70
  -2 -10  -2    0.70    0.40
   2 -10   2    1.00    0.50
   2 -10   2    0.70    0.90
  -2 -10  -2    0.50    0.30
  -2 -10  -2    0.20    0.60
  -2  10  -2    0.60    0.50
   2  10   2   -0.30    0.60
  -2  10  -2    0.80    0.30
   2  10   2    1.20    0.40
  -3 -10  -2    0.40    0.30
   3 -10   2    0.70    0.50
  -3 -10  -2    0.30    0.50
   3 -10   2    0.20    1.00
  -3 -10  -2    0.10    0.30
   3  10   2    0.00    0.30
   3  10   2    0.40    0.60
  -3  10  -2    0.50    0.30
  -3  10  -2    0.40    0.50
  -4 -10  -2   24.20    1.50
  -4 -10  -2   22.80    1.40
  -4 -10  -2   23.70    1.40
  -4 -10  -2   24.50    1.50
   4 -10   2   22.10    1.70
   4 -10   2   27.00    2.50
   4  10   2   25.40    1.60
   4  10   2   22.70    1.50
  -4  10  -2   26.60    1.80
   5 -10   2  101.69    6.70
  -5 -10  -2   76.59    4.10
  -5 -10  -2   85.09    4.30
  -5 -10  -2   87.39    4.00
   5 -10   2   85.49    4.50
   5  10   2   84.69    4.30
  -5  10  -2   86.09    4.50
   5  10   2   81.89    4.30
  -6 -10  -2    0.40    0.50
   6 -10   2    1.70    1.60
  -6 -10  -2    0.50    0.30
   6  10   2   -0.20    0.50
   6  10   2    0.30    0.40
  -6  10  -2    1.10    0.60
   7 -10   2   26.50    2.80
   7 -10   2   25.40    2.00
   7  10   2   24.90    1.60
  -7  10  -2   23.80    1.80
   7  10   2   25.00    1.50
   8 -10   2    9.70    1.40
   8 -10   2   12.40    2.20
  -8 -10  -2    9.00    1.10
   8  10   2    9.50    0.90
  -8  10  -2    8.40    1.10
   9 -10   2    1.50    1.00
  -9 -10  -2    0.40    0.60
   9 -10   2   -0.30    1.70
   9  10   2    0.60    0.50
  -9  10  -2    0.70    0.60
  -9 -11   2   50.19    2.90
   9 -11  -2   52.69    4.50
   9 -11  -2   51.99    3.40
   9  11  -2   50.09    2.60
  -9  11   2   59.79    3.30
  -8 -11   2    5.00    0.80
   8 -11  -2    6.50    1.20
   8 -11  -2    6.60    2.10
   8  11  -2    5.40    0.70
  -8  11   2    5.40    1.00
   7 -11  -2   24.90    2.90
  -7 -11   2   23.70    1.70
   7 -11  -2   24.70    2.10
   7  11  -2   27.70    1.60
  -7  11   2   26.10    1.90
   6 -11  -2    1.30    0.80
  -6 -11   2    1.00    0.40
   6 -11  -2    2.50    1.80
   6  11  -2    1.70    0.50
  -6  11   2    2.50    0.70
  -5 -11   2    1.90    0.40
   5 -11  -2    1.50    0.80
   5 -11  -2    2.30    1.60
  -5 -11   2    1.30    0.40
  -5  11   2    1.10    0.60
   5  11  -2    1.50    0.60
   5  11  -2    1.60    0.70
  -4 -11   2    2.10    0.40
  -4 -11   2    2.90    0.40
  -4 -11   2    3.10    0.50
   4 -11  -2    2.60    1.70
   4 -11  -2    2.00    0.60
  -4  11   2    3.10    0.80
   4  11  -2    2.60    0.50
   4  11  -2    3.80    0.80
   3 -11  -2   11.60    1.20
  -3 -11   2   12.00    0.90
   3 -11  -2   11.70    2.00
  -3 -11   2   14.90    1.00
  -3 -11   2   15.30    1.20
  -3 -11   2   12.70    1.00
   3  11  -2   15.80    1.40
   3  11  -2   16.80    1.10
  -3  11   2   12.70    1.30
  -2 -11   2    2.60    0.50
  -2 -11   2    2.60    0.70
   2 -11  -2    3.90    0.70
  -2 -11   2    2.40    0.50
   2 -11  -2    1.60    1.20
  -2  11   2    2.20    0.70
   2  11  -2    3.00    0.90
   2  11  -2    2.20    0.50
  -2  11   2    2.50    0.50
  -1 -11   2   34.50    2.10
   1 -11  -2   37.30    2.80
  -1 -11   2   38.50    2.20
   1 -11  -2   36.40    2.20
  -1 -11   2   45.10    2.60
   1  11  -2   36.20    2.30
  -1  11   2   35.20    2.30
  -1  11   2   33.90    2.10
   1  11  -2   34.10    2.10
   0 -11  -2    0.20    0.40
   0 -11   2   -0.20    0.70
   0 -11   2   -0.40    0.30
   0 -11  -2   -0.10    0.80
   0  11  -2    0.00    0.30
   0  11  -2   -0.10    0.60
   0  11   2    0.10    0.30
   0  11   2   -0.10    0.60
   1 -11   2   34.20    2.20
  -1 -11  -2   38.10    2.50
   1 -11   2   42.10    2.80
  -1 -11  -2   37.60    2.20
   1  11   2   35.30    2.30
  -1  11  -2   39.20    2.40
   1  11   2   33.90    2.10
  -1  11  -2   33.50    2.10
   2 -11   2    2.90    0.60
  -2 -11  -2    2.40    0.50
   2 -11   2    3.20    1.30
  -2 -11  -2    3.60    0.80
  -2 -11  -2    2.40    0.50
  -2  11  -2    2.00    0.70
   2  11   2    2.70    0.80
  -3 -11  -2   13.70    1.10
  -3 -11  -2   13.50    1.10
  -3 -11  -2   15.60    1.20
   3 -11   2   13.00    1.90
   3 -11   2   14.10    1.30
   3  11   2   14.40    1.40
  -3  11  -2   17.40    1.50
   3  11   2   15.20    1.20
  -3  11  -2   13.90    1.10
  -4 -11  -2    2.40    0.50
  -4 -11  -2    3.70    0.60
  -4 -11  -2    2.30    0.50
   4 -11   2    3.80    0.80
   4 -11   2    0.90    1.50
  -4 -11  -2    2.00    0.40
  -4  11  -2    4.30    0.90
   4  11   2    2.30    0.80
   4  11   2    2.80    0.50
  -5 -11  -2    1.10    0.30
  -5 -11  -2    1.30    0.30
  -5 -11  -2    1.20    0.40
   5 -11   2    1.50    0.70
  -5 -11  -2    1.70    0.50
   5 -11   2    0.80    1.50
   5  11   2    1.90    0.80
   5  11   2    1.60    0.50
  -5  11  -2    0.90    0.70
   6 -11   2    0.20    0.70
   6 -11   2    2.60    1.70
  -6 -11  -2    1.20    0.60
  -6  11  -2    1.60    0.70
   6  11   2    1.50    0.50
   6  11   2    1.80    0.70
   7 -11   2   24.10    2.00
   7 -11   2   27.00    2.90
  -7 -11  -2   23.40    1.70
   7  11   2   24.80    1.60
  -7  11  -2   21.90    1.90
   7  11   2   26.20    1.70
   8 -11   2    4.10    1.10
  -8 -11  -2    5.40    0.80
   8 -11   2    6.20    2.10
   8  11   2    4.30    0.60
   8  11   2    3.80    0.70
  -8  11  -2    3.30    1.00
  -9 -11  -2   50.39    2.90
   9 -11   2   54.49    3.40
  -9  11  -2   54.89    3.20
   9  11   2   46.00    2.50
   9  11   2   49.70    2.70
  -8 -12   2    0.30    0.50
  -8  12   2    0.80    0.70
   8  12  -2   -0.80    0.40
   8  12  -2    0.40    0.50
   7 -12  -2   21.20    1.90
  -7 -12   2   16.80    1.30
   7 -12  -2   23.10    3.00
   7  12  -2   20.10    1.40
   7  12  -2   17.00    1.40
  -7  12   2   17.00    1.80
   6 -12  -2   -0.40    0.80
   6 -12  -2   -1.00    1.70
  -6 -12   2    0.70    0.40
  -6  12   2    0.40    0.60
   6  12  -2    0.90    0.50
   6  12  -2    0.50    0.70
   5 -12  -2    0.70    0.70
  -5 -12   2   -0.10    0.30
   5 -12  -2    1.30    1.70
   5  12  -2    0.70    0.50
   5  12  -2    0.70    0.70
  -4 -12   2    5.30    0.50
   4 -12  -2    7.10    1.00
  -4 -12   2    5.00    0.60
   4 -12  -2    5.40    1.80
  -4  12   2    5.60    1.20
   4  12  -2    5.60    0.80
   4  12  -2    3.50    0.90
   3 -12  -2   67.09    3.70
  -3 -12   2   62.59    3.50
   3 -12  -2   69.69    4.50
  -3 -12   2   76.29    3.90
  -3 -12   2   69.09    3.40
  -3 -12   2   63.09    3.50
  -3  12   2   62.99    4.00
   3  12  -2   59.79    3.50
   3  12  -2   65.59    3.70
  -2 -12   2    4.40    0.60
  -2 -12   2    4.50    0.90
  -2 -12   2    3.50    0.70
   2 -12  -2    5.20    0.80
   2 -12  -2    2.80    1.40
   2  12  -2    5.20    0.70
   2  12  -2    4.40    1.00
  -2  12   2    3.40    0.90
  -2  12   2    4.40    0.80
  -1 -12   2   84.09    4.80
   1 -12  -2   87.09    5.20
  -1 -12   2   87.79    4.60
   1 -12  -2   87.89    4.60
   1  12  -2   82.09    4.50
   1  12  -2   95.79    4.90
  -1  12   2   85.99    4.60
  -1  12   2   94.39    5.00
   0 -12  -2    4.20    1.20
   0 -12   2    6.30    0.90
   0 -12   2    7.00    1.30
   0  12   2    5.00    0.70
   0  12  -2    4.60    0.70
   1 -12   2   87.89    5.00
  -1 -12  -2   84.19    4.40
  -1 -12  -2   91.69    4.80
   1 -12   2   87.99    4.50
  -1  12  -2   81.79    4.40
   1  12   2   77.49    4.40
   1  12   2   91.59    4.70
  -2 -12  -2    4.50    0.90
   2 -12   2    3.20    0.70
  -2 -12  -2    4.10    0.70
   2 -12   2    2.00    1.70
   2  12   2    4.60    1.00
   2  12   2    4.20    0.70
  -2  12  -2    4.50    0.70
  -3 -12  -2   68.99    3.50
  -3 -12  -2   61.49    3.50
   3 -12   2   65.29    3.70
   3 -12   2   59.79    4.40
  -3 -12  -2   72.39    3.60
  -3  12  -2   61.29    4.60
   3  12   2   68.09    3.70
   3  12   2   65.19    3.60
  -4 -12  -2    4.20    0.60
   4 -12   2    6.10    1.00
   4 -12   2    4.90    1.70
  -4 -12  -2    4.60    0.70
  -4 -12  -2    5.90    0.80
  -4 -12  -2    6.10    0.70
   4  12   2    4.80    0.80
   4  12   2    4.50    0.90
  -4  12  -2    5.90    1.10
  -5 -12  -2    0.60    0.50
   5 -12   2    1.10    0.70
  -5 -12  -2   -0.10    0.10
   5 -12   2    1.40    1.80
  -5 -12  -2    0.40    0.40
  -5 -12  -2    0.40    0.30
   5  12   2    0.60    0.50
  -5  12  -2    0.20    0.80
   5  12   2    0.30    0.70
  -6 -12  -2    0.30    0.60
  -6 -12  -2    0.00    0.10
   6 -12   2   -1.40    1.70
   6 -12   2   -0.50    0.70
   6  12   2    1.30    0.70
  -6  12  -2    1.40    0.80
  -7 -12  -2   17.30    1.40
   7 -12   2   16.50    1.80
   7 -12   2   20.40    2.90
   7  12   2   18.80    1.40
   7  12   2   16.10    1.40
  -7  12  -2   18.70    1.80
   8 -12   2    1.90    1.10
   8 -12   2    2.00    3.20
  -8 -12  -2   -0.30    0.60
   8  12   2   -0.20    0.50
   8  12   2   -0.50    0.50
  -8  12  -2    0.90    0.80
   7 -13  -2    1.70    2.00
   7 -13  -2   -1.50    0.80
  -7 -13   2    0.30    0.50
  -7  13   2    0.70    0.80
   7  13  -2    0.40    0.60
   6 -13  -2    1.40    0.90
  -6 -13   2    1.20    0.50
   6 -13  -2    1.00    2.00
   6  13  -2    1.90    0.80
   6  13  -2    1.10    0.50
  -6  13   2    1.80    0.90
  -5 -13   2    3.10    0.60
   5 -13  -2    2.50    2.00
   5 -13  -2    3.90    1.00
   5  13  -2    2.70    0.90
  -5  13   2    3.30    0.90
   5  13  -2    2.50    0.60
  -4 -13   2    1.30    0.50
  -4 -13   2    1.60    0.40
   4 -13  -2    0.80    1.60
   4 -13  -2    2.50    0.90
  -4 -13   2    0.80    0.30
   4  13  -2    1.90    0.60
   4  13  -2    2.20    1.00
  -4  13   2    0.10    0.90
   3 -13  -2    1.30    0.60
  -3 -13   2    0.80    0.40
  -3 -13   2    1.00    0.40
  -3 -13   2    0.60    0.60
  -3 -13   2    1.20    0.40
   3 -13  -2    0.60    1.60
   3  13  -2    1.10    0.50
   3  13  -2    0.50    0.90
  -3  13   2    1.20    0.90
  -2 -13   2    4.20    0.70
   2 -13  -2    6.70    1.80
  -2 -13   2    5.20    1.00
   2 -13  -2    6.70    0.90
   2  13  -2    3.90    1.00
   2  13  -2    4.30    0.70
  -2  13   2    5.80    1.20
  -1 -13   2   17.50    1.80
  -1 -13   2   17.10    1.30
   1 -13  -2   15.90    1.40
   1 -13  -2   19.00    2.30
   1  13  -2   14.60    1.60
   1  13  -2   15.40    1.30
  -1  13   2   15.00    1.40
  -1  13   2   14.60    1.60
   0 -13  -2    0.60    1.10
   0 -13  -2   -0.10    0.40
   0  13  -2   -0.20    0.30
   0  13  -2   -0.50    0.90
   0  13   2    0.70    0.90
   0  13   2    0.10    0.40
   1 -13   2   15.60    2.10
  -1 -13  -2   18.80    1.90
  -1 -13  -2   16.70    1.30
   1 -13   2   15.90    1.40
  -1  13  -2   14.60    1.30
  -1  13  -2   14.50    1.60
   1  13   2   18.80    1.70
   1  13   2   17.00    1.30
   2 -13   2    5.30    0.80
  -2 -13  -2    5.50    0.80
  -2 -13  -2    5.20    1.00
   2 -13   2    6.50    1.70
   2  13   2    5.30    0.80
  -2  13  -2    3.60    1.00
   2  13   2    4.10    1.10
  -3 -13  -2    0.80    0.60
   3 -13   2    2.20    1.70
   3 -13   2    0.10    0.60
  -3 -13  -2    0.50    0.40
   3  13   2    0.30    0.80
  -3  13  -2    0.60    0.90
   3  13   2    1.20    0.60
   4 -13   2    2.50    1.80
  -4 -13  -2    1.00    0.40
  -4 -13  -2    2.10    0.60
  -4 -13  -2    1.90    0.50
  -4 -13  -2    1.90    0.70
   4 -13   2    2.30    0.80
   4  13   2    1.40    0.50
  -4  13  -2    1.80    1.00
   4  13   2    3.20    0.90
   5 -13   2    0.20    0.80
   5 -13   2    1.70    1.80
  -5 -13  -2    3.50    0.70
  -5  13  -2    2.20    0.90
   5  13   2    1.70    0.80
   5  13   2    2.00    0.60
  -6 -13  -2    1.30    0.60
   6 -13   2    2.60    1.90
   6 -13   2    1.00    0.90
   6  13   2    1.20    0.50
   6  13   2    0.70    0.70
  -6  13  -2    3.60    1.00
   7 -13   2    1.50    1.00
  -7 -13  -2    0.40    0.60
   7 -13   2   -0.80    2.00
  -7  13  -2   -1.50    0.80
   7  13   2   -0.30    0.60
   6 -14  -2    6.20    1.20
  -6 -14   2    5.70    0.80
   6 -14  -2    5.60    2.40
   6  14  -2    5.30    1.00
  -6  14   2    6.50    1.20
   5 -14  -2   -0.40    2.00
   5 -14  -2    0.40    0.80
   5  14  -2   -0.40    0.80
  -5  14   2    0.60    0.90
  -4 -14   2   -0.40    0.30
  -4 -14   2    0.60    0.20
   4 -14  -2   -0.30    0.60
   4 -14  -2    1.40    1.70
  -4 -14   2    0.20    0.40
  -4  14   2   -0.40    0.90
   4  14  -2    0.30    0.50
   4  14  -2    0.80    0.90
  -3 -14   2    0.00    0.30
   3 -14  -2    0.70    1.70
  -3 -14   2   -0.80    0.50
   3 -14  -2    0.40    0.60
  -3 -14   2    0.70    0.30
   3  14  -2    0.20    0.90
  -3  14   2    2.10    1.00
   3  14  -2   -0.30    0.40
  -2 -14   2    5.80    1.00
  -2 -14   2    5.40    0.80
   2 -14  -2    7.00    1.00
   2 -14  -2    5.60    1.60
   2  14  -2    5.70    0.90
   2  14  -2    4.70    1.10
  -2  14   2    5.60    1.20
   1 -14  -2   -0.20    0.50
   1 -14  -2    2.40    1.40
  -1 -14   2   -0.60    0.90
  -1 -14   2    0.10    0.40
   1  14  -2    0.40    1.00
   1  14  -2    0.80    0.50
  -1  14   2    0.10    1.00
   0 -14   2    0.30    1.20
   0 -14  -2    0.40    0.50
   0 -14  -2    3.50    1.40
   0 -14   2    0.30    0.50
   0  14  -2   -0.70    0.80
   0  14   2   -0.40    0.30
   0  14   2    0.50    1.00
   1 -14   2   -1.40    1.20
  -1 -14  -2    0.50    0.40
   1 -14   2    0.10    0.40
  -1 -14  -2   -0.20    1.00
  -1  14  -2    1.20    1.00
   1  14   2    0.00    0.40
  -1  14  -2    0.10    0.40
   1  14   2   -1.10    0.80
  -2 -14  -2    5.30    0.80
   2 -14   2    4.70    1.70
   2 -14   2    5.10    0.90
  -2 -14  -2    4.00    1.30
   2  14   2    5.80    0.90
   2  14   2    7.00    1.30
  -2  14  -2    6.30    1.30
   3 -14   2   -0.40    0.50
  -3 -14  -2    0.40    0.40
   3 -14   2   -0.80    1.60
  -3 -14  -2    0.40    0.60
   3  14   2    0.10    0.90
   3  14   2    0.10    0.40
  -3  14  -2   -0.10    0.90
   4 -14   2    2.50    2.00
   4 -14   2    1.10    0.80
  -4 -14  -2    0.20    0.10
  -4 -14  -2    0.90    0.60
  -4 -14  -2    0.10    0.50
  -4  14  -2    1.00    1.00
   4  14   2    0.50    0.90
   4  14   2    0.40    0.60
  -5 -14  -2    0.00    0.30
  -5 -14  -2    1.10    0.60
   5 -14   2    1.40    0.90
   5 -14   2   -3.20    1.90
  -5  14  -2   -0.10    0.80
   5  14   2    0.80    0.90
   6 -14   2    6.20    1.30
   6 -14   2    6.90    2.40
  -6 -14  -2    7.00    1.00
   6  14   2    7.30    1.10
  -6  14  -2    4.70    1.20
  -4 -15   2    2.60    0.60
  -4 -15   2    3.20    0.70
   4 -15  -2    2.50    1.90
   4 -15  -2    3.60    1.00
   4  15  -2    3.30    1.40
  -4  15   2    1.60    1.00
  -3 -15   2    7.60    1.10
   3 -15  -2    5.70    2.00
  -3 -15   2    8.60    0.90
   3 -15  -2    9.60    1.30
  -3  15   2    6.50    1.40
   3  15  -2    8.10    1.40
  -2 -15   2    5.30    1.10
   2 -15  -2    5.70    1.90
   2 -15  -2    4.80    1.00
  -2 -15   2    5.10    0.80
   2  15  -2    3.40    1.20
  -2  15   2    4.40    1.30
   1 -15  -2    4.60    1.70
  -1 -15   2    3.00    1.20
   1 -15  -2    2.30    0.70
  -1  15   2    2.50    1.10
   1  15  -2    0.80    1.10
   0 -15  -2   -0.50    1.20
   0 -15   2    2.00    1.30
   0 -15  -2   -0.10    0.40
   0 -15   2    0.90    0.50
   0  15  -2    0.80    1.10
   0  15   2   -0.40    0.90
   0  15  -2    0.30    0.40
  -1 -15  -2    4.80    1.30
  -1 -15  -2    2.50    0.70
   1 -15   2    3.60    1.60
   1 -15   2    2.30    0.70
  -1  15  -2    2.00    1.20
   1  15   2    2.50    1.10
  -2 -15  -2    4.40    0.80
   2 -15   2    3.90    1.70
  -2 -15  -2    5.90    1.20
   2 -15   2    4.60    0.90
   2  15   2    5.20    1.30
  -2  15  -2    4.50    1.30
  -3 -15  -2    7.50    1.10
   3 -15   2   11.20    2.40
   3 -15   2    7.40    1.10
  -3  15  -2    7.80    1.50
   3  15   2    8.20    1.40
   4 -15   2    5.30    2.20
   4 -15   2    4.40    1.10
  -4 -15  -2    3.60    0.80
  -4 -15  -2    5.30    0.80
  -4  15  -2    5.20    1.30
   2 -16  -2    1.90    0.80
  -2 -16   2    1.30    0.50
  -2 -16   2    1.10    0.90
   2 -16  -2    3.40    1.80
   2  16  -2    1.70    1.10
  -2  16   2    0.40    1.10
   1 -16  -2   11.70    1.30
  -1 -16   2   11.50    1.30
  -1 -16   2   12.30    1.80
   1 -16  -2   14.50    2.20
   1  16  -2   12.80    1.70
  -1  16   2   14.60    1.80
   0 -16   2   18.80    2.40
   0 -16  -2   25.50    1.90
   0 -16  -2   20.30    2.40
   0 -16   2   23.70    1.80
   0  16  -2   25.20    2.20
   0  16   2   22.10    2.30
   1 -16   2    9.30    2.00
  -1 -16  -2   15.30    1.90
  -1 -16  -2   13.70    1.40
   1 -16   2   12.30    1.40
   1  16   2   12.70    1.70
  -1  16  -2   14.60    1.80
  -2 -16  -2    0.50    1.00
   2 -16   2    0.30    1.90
  -2 -16  -2    0.60    0.40
  -2  16  -2    2.10    1.20
   2  16   2    0.90    1.10
  12   0  -3    0.30    0.80
  11   0  -3    0.30    0.70
  11   0  -3    0.30    0.30
 -10   0   3    1.00    0.70
  10   0  -3    0.30    0.60
  10   0  -3    0.30    0.30
  -9   0   3    0.70    0.60
   9   0  -3    0.00    0.20
   9   0  -3   -0.70    0.40
  -8   0   3   -0.20    0.50
   8   0  -3    0.00    0.10
   8   0  -3   -0.30    0.30
   8   0  -3   -0.10    0.20
   8   0  -3    0.10    0.20
  -7   0   3    0.30    0.30
  -7   0   3    0.00    0.10
   7   0  -3    0.00    0.20
   7   0  -3    0.20    0.10
  -7   0   3    0.00    0.10
   7   0  -3   -0.20    0.20
   7   0  -3    0.00    0.20
   6   0  -3    0.10    0.20
  -6   0   3    0.10    0.20
   6   0  -3    0.10    0.10
  -6   0   3    0.10    0.10
   6   0  -3    0.20    0.20
  -6   0   3    0.00    0.10
   5   0  -3    0.10    0.10
   5   0  -3    0.20    0.10
  -5   0   3    0.20    0.20
  -5   0   3    0.00    0.10
   5   0  -3   -0.10    0.10
  -4   0   3    0.40    0.10
  -4   0   3    0.50    0.20
   4   0  -3    0.40    0.10
   4   0  -3    0.50    0.10
   4   0  -3    0.40    0.10
   4   0  -3    0.70    0.20
  -4   0   3    0.40    0.10
   3   0  -3    0.80    0.10
   3   0  -3    0.90    0.10
  -3   0   3    0.70    0.20
  -3   0   3    1.00    0.10
   3   0  -3    0.70    0.10
  -2   0   3    0.00    0.10
   2   0  -3    0.10    0.10
  -2   0   3    0.20    0.10
   2   0  -3    0.10    0.10
   2   0  -3    0.10    0.10
   2   0  -3    0.10    0.10
   2   0  -3    0.10    0.10
   1   0  -3    0.10    0.10
   1   0  -3    0.00    0.10
  -1   0   3    0.00    0.10
  -1   0   3    0.10    0.10
   1   0  -3   -0.10    0.10
   1   0  -3    0.00    0.10
  -1   0   3    0.00    0.10
   0   0  -3    0.00    0.10
   0   0   3    0.10    0.10
   0   0  -3    0.30    0.10
   0   0   3    0.10    0.10
   0   0   3    0.10    0.10
   0   0  -3    0.10    0.10
   0   0  -3    0.10    0.10
   0   0   3    0.00    0.10
  -1   0  -3    0.00    0.10
   1   0   3    0.00    0.10
   1   0   3    0.10    0.10
  -1   0  -3    0.00    0.10
   1   0   3   -0.10    0.10
  -1   0  -3    0.20    0.10
  -1   0  -3    0.00    0.10
   1   0   3    0.00    0.10
   2   0   3    0.40    0.10
   2   0   3    0.20    0.10
  -2   0  -3    0.30    0.10
  -2   0  -3    0.30    0.10
   2   0   3    0.40    0.10
   2   0   3    0.20    0.10
   2   0   3    0.40    0.10
  -2   0  -3    0.40    0.10
  -2   0  -3    0.40    0.10
  -2   0  -3    0.10    0.10
  -3   0  -3    0.80    0.20
  -3   0  -3    0.80    0.10
   3   0   3    0.80    0.20
   3   0   3    0.60    0.20
  -3   0  -3    0.90    0.20
   3   0   3    0.90    0.10
   3   0   3    0.80    0.20
   3   0   3    0.80    0.10
  -4   0  -3    0.50    0.20
  -4   0  -3    0.60    0.10
  -4   0  -3    0.50    0.10
  -4   0  -3    0.50    0.10
   4   0   3    0.60    0.20
  -4   0  -3    0.20    0.10
   4   0   3    0.60    0.10
   4   0   3    0.50    0.10
   4   0   3    0.90    0.20
   4   0   3    1.00    0.20
  -5   0  -3    0.20    0.10
   5   0   3   -0.10    0.10
   5   0   3    0.10    0.20
  -5   0  -3   -0.10    0.10
   5   0   3    0.00    0.10
  -5   0  -3    0.40    0.20
   5   0   3   -0.20    0.20
  -6   0  -3    0.30    0.20
  -6   0  -3    0.40    0.30
   6   0   3    0.40    0.20
   6   0   3    0.10    0.10
  -6   0  -3    0.30    0.10
   6   0   3   -0.10    0.20
   6   0   3    0.30    0.20
   6   0   3    0.20    0.20
  -7   0  -3    0.00    0.40
   7   0   3    0.00    0.20
   7   0   3    0.10    0.20
  -7   0  -3    0.00    0.20
   7   0   3    0.40    0.30
   7   0   3    0.10    0.20
  -7   0  -3    0.00    0.10
   8   0   3    0.00    0.20
   8   0   3    0.50    0.40
  -8   0  -3    0.00    0.20
  -8   0  -3    0.50    0.50
   8   0   3    0.50    0.40
  -8   0  -3    0.10    0.10
   8   0   3    0.00    0.20
  -9   0  -3    1.20    0.60
   9   0   3    0.70    0.50
   9   0   3    1.50    0.60
  -9   0  -3    0.60    0.30
  10   0   3    0.50    0.50
 -10   0  -3    1.70    0.80
 -10   0  -3    0.90    0.30
  10   0   3    1.50    0.70
 -11   0  -3    0.80    0.70
  11   0   3   -0.70    0.70
 -11   0  -3    0.20    0.10
  11   0   3   -0.30    0.30
  11   0   3    0.10    0.50
  12   0   3    0.20    0.30
 -12   0  -3   -1.00    0.80
  12   0   3   -0.50    0.80
  12   0   3   -0.60    0.50
  12  -1  -3    2.40    1.00
 -12  -1   3    0.40    0.80
  12   1  -3    0.70    0.70
 -11  -1   3    1.30    0.80
  11  -1  -3   -0.20    0.30
  11  -1  -3    0.10    0.80
  11   1  -3    0.10    0.20
  11   1  -3    0.10    0.60
  10  -1  -3   10.80    0.70
  10  -1  -3   11.60    1.20
  10  -1  -3   10.10    0.80
  10  -1  -3    9.70    0.60
 -10  -1   3    8.40    1.00
  10   1  -3   10.50    0.70
  10   1  -3   11.20    0.90
   9  -1  -3   12.60    0.90
   9  -1  -3   12.80    1.10
   9  -1  -3   11.80    0.80
  -9  -1   3   10.80    1.10
  -9   1   3   11.70    0.70
   9   1  -3   12.30    0.80
  -9   1   3   11.20    0.60
   9   1  -3   11.70    0.80
  -8  -1   3    4.50    0.70
   8  -1  -3    5.80    0.50
   8  -1  -3    5.90    0.70
   8  -1  -3    5.50    0.60
   8  -1  -3    6.20    0.40
  -8   1   3    4.50    0.70
  -8   1   3    6.00    0.40
  -8   1   3    5.70    0.40
   8   1  -3    4.60    0.40
   8   1  -3    4.90    0.50
   7  -1  -3    8.70    0.70
   7  -1  -3    9.00    0.80
   7  -1  -3    9.70    0.60
  -7  -1   3    9.90    0.80
  -7   1   3    8.50    0.50
   7   1  -3   10.20    0.60
  -7   1   3    7.40    0.80
   7   1  -3    9.60    0.50
  -7   1   3    8.90    0.60
   6  -1  -3   11.80    0.80
   6  -1  -3   13.40    0.70
   6  -1  -3   12.80    0.80
   6  -1  -3   12.80    0.80
  -6  -1   3   14.30    0.90
  -6   1   3   12.60    0.90
   6   1  -3   14.10    0.80
  -6   1   3   10.80    0.70
   5  -1  -3   34.80    1.70
   5  -1  -3   30.40    1.70
  -5  -1   3   33.40    1.70
   5  -1  -3   29.70    1.60
   5  -1  -3   33.00    1.60
  -5   1   3   33.00    1.70
  -5   1   3   33.60    1.60
   5   1  -3   32.60    1.70
   4  -1  -3  307.17   14.00
   4  -1  -3  285.17   14.00
   4  -1  -3  317.87   14.10
  -4   1   3  308.37   14.00
  -3  -1   3  110.49    5.40
   3  -1  -3  115.49    5.40
   3  -1  -3  114.39    5.40
   3  -1  -3  111.49    5.40
   3  -1  -3  118.09    5.40
  -3   1   3  125.99    5.40
   3   1  -3  111.29    5.40
   2  -1  -3  277.37   12.20
  -2   1   3  249.28   12.10
  -2   1   3  262.67   12.10
   0  -1   3    0.20    0.10
   0  -1  -3    0.00    0.10
   0  -1   3    0.00    0.10
   0  -1  -3    0.20    0.10
   0  -1   3    0.10    0.10
   0  -1   3    0.00    0.10
   0  -1  -3    0.20    0.10
   0  -1   3    0.00    0.10
   0   1   3    0.00    0.10
   0   1  -3    0.10    0.10
   0   1  -3    0.00    0.10
   0   1   3   -0.10    0.10
   0   1  -3   -0.10    0.10
   0   1  -3    0.00    0.10
   0   1  -3    0.00    0.10
   1  -1   3  308.97   34.40
  -1  -1  -3  301.77   17.10
   1  -1   3  322.07   17.10
   1   1   3  333.27   28.40
   1   1   3  297.27   17.20
  -1   1  -3  298.37   16.90
  -1   1  -3  267.77   31.80
   2  -1   3  241.68   34.50
  -2  -1  -3  261.87   30.90
   2  -1   3  255.07   15.30
  -2  -1  -3  245.28   16.00
  -2   1  -3  229.68   15.00
   2   1   3  271.37   15.40
   2   1   3  316.37   33.20
   3  -1   3  103.39    5.10
   3  -1   3  112.39    5.20
  -3  -1  -3  110.59    5.10
   3  -1   3  115.19    5.10
   3  -1   3  108.19    5.20
   3  -1   3  113.19    5.10
  -3  -1  -3  105.69    5.10
  -3  -1  -3  110.49    5.10
   3   1   3  106.09    5.10
  -3   1  -3  110.39    5.10
   3   1   3  110.29    5.10
   3   1   3  109.89    5.20
  -3   1  -3  106.29    5.20
  -3   1  -3  109.29    5.10
   3   1   3  112.79    5.20
  -3   1  -3  111.69    5.10
   4  -1   3  323.07   15.00
  -4  -1  -3  338.27   14.90
  -4   1  -3  308.17   14.90
  -4   1  -3  322.37   14.90
  -5  -1  -3   30.90    1.70
   5  -1   3   30.10    1.70
   5  -1   3   32.10    1.70
   5  -1   3   31.40    1.70
  -5  -1  -3   30.90    1.60
   5  -1   3   31.00    1.60
  -5  -1  -3   32.50    1.60
   5  -1   3   33.10    1.70
   5   1   3   34.10    1.60
   5   1   3   33.00    1.60
   5   1   3   34.20    1.70
  -5   1  -3   33.40    1.60
   5   1   3   33.40    1.60
   5   1   3   30.60    1.60
  -5   1  -3   33.90    1.70
  -5   1  -3   29.70    1.70
  -6  -1  -3   14.50    0.80
  -6  -1  -3   14.60    0.80
   6  -1   3   12.60    0.80
   6  -1   3   14.00    0.90
   6  -1   3   12.20    0.80
  -6  -1  -3   12.40    0.90
   6  -1   3   13.00    0.90
   6  -1   3   13.70    0.80
   6   1   3   13.10    0.80
  -6   1  -3   12.10    0.80
   6   1   3   12.70    0.80
   6   1   3   14.20    0.70
   6   1   3   13.60    0.80
   6   1   3   12.80    0.70
  -6   1  -3   13.40    0.80
   7  -1   3    9.40    0.80
  -7  -1  -3   10.50    0.60
   7  -1   3    9.70    0.80
  -7  -1  -3    9.80    0.60
   7  -1   3    9.40    0.60
   7  -1   3    8.90    0.70
  -7  -1  -3    7.50    0.80
  -7   1  -3    9.40    0.70
  -7   1  -3    9.20    0.80
   7   1   3   10.00    0.70
   7   1   3    9.60    0.60
  -7   1  -3    8.70    0.60
   7   1   3   10.00    0.70
   7   1   3    9.40    0.60
  -8  -1  -3    5.80    0.60
   8  -1   3    6.00    0.70
   8  -1   3    6.80    0.50
  -8  -1  -3    5.50    0.80
   8  -1   3    5.70    0.80
   8  -1   3    5.70    0.60
   8   1   3    4.70    0.50
   8   1   3    6.50    0.60
  -8   1  -3    5.60    0.80
   8   1   3    5.40    0.60
  -8   1  -3    6.30    0.60
   8   1   3    5.80    0.50
  -8   1  -3    6.50    0.50
   9  -1   3   15.40    1.30
   9  -1   3   13.00    1.10
   9  -1   3   16.90    0.90
   9  -1   3   12.60    1.00
  -9  -1  -3   13.00    1.20
  -9  -1  -3   15.30    0.80
  -9  -1  -3   11.80    0.90
   9   1   3   12.00    1.00
   9   1   3   13.30    0.90
  -9   1  -3   12.80    1.00
   9   1   3   16.90    0.90
  -9   1  -3   15.10    1.30
   9   1   3   14.90    1.20
 -10  -1  -3    9.60    1.20
  10  -1   3   11.90    1.30
  10  -1   3   10.00    0.70
  10  -1   3   11.80    1.00
 -10  -1  -3   12.40    0.70
  10  -1   3   11.90    0.90
  10   1   3    9.30    1.00
 -10   1  -3    8.90    0.80
 -10   1  -3   11.50    1.20
  10   1   3    9.50    0.80
  10   1   3   10.30    0.90
  11  -1   3    1.90    0.90
  11  -1   3   -0.20    0.50
 -11  -1  -3    0.80    0.70
 -11  -1  -3    0.20    0.10
 -11   1  -3    0.10    0.10
 -11   1  -3   -0.10    0.80
  11   1   3   -1.10    0.60
  11   1   3   -0.60    0.20
  11   1   3   -0.10    0.50
  11   1   3    0.00    0.30
  12  -1   3    2.30    0.70
  12  -1   3    1.00    0.40
  12  -1   3    1.70    1.00
 -12  -1  -3    2.30    0.90
 -12   1  -3    2.10    1.00
  12   1   3    1.60    0.80
  12   1   3    1.70    0.40
  12   1   3    0.60    0.50
  12  -2  -3    2.00    1.10
 -12  -2   3    2.30    0.90
  12  -2  -3    1.30    0.30
  12   2  -3    1.10    0.60
  11  -2  -3   -0.30    0.40
  11  -2  -3   -0.30    0.30
  11  -2  -3   -0.50    0.90
 -11  -2   3   -0.50    0.70
  11  -2  -3   -0.30    0.20
  11   2  -3   -0.40    0.20
  11   2  -3    0.10    0.50
  10  -2  -3    2.20    0.90
  10  -2  -3    1.90    0.30
  10  -2  -3    1.90    0.50
 -10  -2   3    1.80    0.70
  10  -2  -3    1.50    0.50
 -10   2   3    2.00    0.30
 -10   2   3    1.70    0.20
  10   2  -3    1.70    0.40
   9  -2  -3    3.30    0.80
   9  -2  -3    4.00    0.60
   9  -2  -3    2.80    0.40
   9  -2  -3    5.20    0.60
  -9  -2   3    3.60    0.70
   9   2  -3    3.50    0.40
  -9   2   3    3.10    0.30
  -9   2   3    3.60    0.40
   9   2  -3    3.60    0.30
   8  -2  -3    0.70    0.40
   8  -2  -3    0.70    0.20
  -8  -2   3    1.50    0.50
   8  -2  -3    0.80    0.30
   8  -2  -3    0.90    0.60
  -8   2   3    0.90    0.20
   8   2  -3    1.00    0.20
   8   2  -3    0.80    0.20
   7  -2  -3   24.50    1.50
   7  -2  -3   23.80    1.40
   7  -2  -3   26.70    1.40
  -7  -2   3   27.10    1.50
   7  -2  -3   24.00    1.30
  -7   2   3   22.80    1.30
  -7   2   3   24.00    1.20
   6  -2  -3   12.10    0.70
  -6  -2   3   11.50    0.80
   6  -2  -3   10.50    0.70
   6  -2  -3   11.10    0.70
   6  -2  -3    9.90    0.90
   6   2  -3   10.70    0.70
  -6   2   3   11.30    0.70
  -6   2   3    9.20    0.60
   5  -2  -3    6.30    0.50
   5  -2  -3    6.10    0.60
   5  -2  -3    6.20    0.50
  -5  -2   3    6.00    0.50
  -5   2   3    5.50    0.40
   5   2  -3    5.70    0.50
   4  -2  -3   25.20    1.30
   4  -2  -3   26.20    1.30
   4  -2  -3   24.00    1.40
  -4  -2   3   25.00    1.30
   4  -2  -3   26.50    1.30
  -4   2   3   23.40    1.30
  -4   2   3   26.60    1.30
   4   2  -3   26.50    1.30
  -4   2   3   26.20    1.30
   3  -2  -3  209.98    9.40
   3  -2  -3  188.98    9.30
   3  -2  -3  218.38    9.30
  -3   2   3  195.68    9.30
   3   2  -3  199.88    9.20
  -3   2   3  192.58    9.30
  -3   2   3  192.88    9.30
   2  -2  -3   87.19    4.30
  -2  -2   3   88.19    4.10
  -2  -2   3   86.59    4.10
   2  -2  -3   89.19    4.20
   2  -2  -3   86.99    4.20
  -2  -2   3   91.09    4.10
   2   2  -3   92.79    4.10
   2   2  -3   88.49    4.10
   2   2  -3   88.89    4.10
   2   2  -3   91.89    4.10
  -2   2   3   82.79    4.20
   2   2  -3   89.99    4.10
  -2   2   3   85.89    4.20
  -2   2   3   90.89    4.20
   1  -2  -3   35.70    1.90
  -1  -2   3   37.60    1.80
  -1  -2   3   38.80    1.80
   1  -2  -3   40.90    1.90
  -1  -2   3   38.10    1.80
  -1  -2   3   37.00    1.90
   1  -2  -3   37.60    2.00
  -1  -2   3   38.50    1.80
  -1   2   3   35.30    1.80
  -1   2   3   35.50    1.90
   1   2  -3   35.80    1.90
   1   2  -3   35.00    1.80
   1   2  -3   40.10    1.80
   1   2  -3   41.60    1.80
   1   2  -3   37.90    1.80
  -1   2   3   40.00    1.90
   0  -2  -3 1779.82  104.69
   0  -2   3 1481.65   99.69
   0  -2  -3 1727.33   84.19
   0   2   3 1789.02   84.39
   0   2  -3 1746.73  101.49
   0   2   3 1639.94  101.59
   0   2  -3 1821.42   83.29
   1  -2   3   38.40    1.90
  -1  -2  -3   38.70    1.90
   1  -2   3   36.30    1.90
   1  -2   3   39.40    1.90
   1  -2   3   37.20    1.80
   1  -2   3   36.40    1.90
  -1  -2  -3   39.10    1.90
  -1   2  -3   37.60    1.90
  -1   2  -3   38.60    1.90
  -1   2  -3   37.10    1.90
   1   2   3   40.10    1.90
   1   2   3   41.50    1.90
   1   2   3   40.30    1.90
   2  -2   3   94.19    4.20
   2  -2   3   84.09    4.30
  -2  -2  -3   90.29    4.20
   2  -2   3   89.69    4.20
   2  -2   3   89.39    4.20
  -2  -2  -3   88.59    4.20
  -2  -2  -3   95.79    4.20
   2  -2   3   86.79    4.30
   2   2   3   91.29    4.20
  -2   2  -3   90.19    4.20
  -2   2  -3   90.99    4.30
  -2   2  -3   87.39    4.20
  -2   2  -3   86.09    4.30
   2   2   3   91.79    4.20
  -2   2  -3   89.39    4.20
   2   2   3   91.19    4.20
  -3  -2  -3  195.98    9.10
   3  -2   3  197.28    9.20
   3  -2   3  186.58    9.10
   3  -2   3  197.38    9.20
  -3   2  -3  198.48    9.20
  -3   2  -3  195.68    9.20
   3   2   3  200.18    9.10
  -3   2  -3  203.18    9.20
   4  -2   3   28.20    1.40
  -4  -2  -3   27.50    1.30
   4  -2   3   26.70    1.40
   4  -2   3   26.50    1.50
   4  -2   3   27.70    1.50
   4  -2   3   27.60    1.40
  -4  -2  -3   25.90    1.40
  -4  -2  -3   24.60    1.30
  -4  -2  -3   26.70    1.30
   4  -2   3   27.90    1.40
   4   2   3   26.60    1.30
  -4   2  -3   26.70    1.40
  -4   2  -3   28.60    1.40
  -4   2  -3   26.00    1.40
   4   2   3   26.30    1.30
  -4   2  -3   24.70    1.40
  -4   2  -3   25.20    1.40
   5  -2   3    6.80    0.60
   5  -2   3    5.40    0.50
  -5  -2  -3    6.00    0.40
   5  -2   3    6.40    0.50
   5  -2   3    5.50    0.50
  -5  -2  -3    6.10    0.40
  -5  -2  -3    6.20    0.50
   5  -2   3    5.80    0.50
  -5   2  -3    6.20    0.50
   5   2   3    6.60    0.40
   5   2   3    7.00    0.40
   5   2   3    5.80    0.40
  -5   2  -3    4.50    0.50
  -5   2  -3    7.00    0.50
  -5   2  -3    5.80    0.40
   5   2   3    6.50    0.50
   6  -2   3   11.40    0.90
   6  -2   3   11.40    0.70
   6  -2   3   11.30    0.80
   6  -2   3   10.60    0.80
  -6  -2  -3   10.10    0.60
  -6  -2  -3   11.40    0.80
  -6  -2  -3   10.20    0.60
   6  -2   3   10.90    0.70
  -6   2  -3   12.10    0.80
  -6   2  -3   11.10    0.70
  -6   2  -3   11.10    0.70
   6   2   3   10.90    0.60
   6   2   3   10.50    0.80
   6   2   3   11.20    0.70
   6   2   3    9.50    0.60
   7  -2   3   23.50    1.50
   7  -2   3   26.90    1.60
   7  -2   3   23.90    1.40
   7  -2   3   24.20    1.50
  -7  -2  -3   24.80    1.50
  -7  -2  -3   26.80    1.30
  -7   2  -3   23.70    1.50
  -7   2  -3   27.40    1.50
  -7   2  -3   24.80    1.30
   7   2   3   26.00    1.40
   7   2   3   27.00    1.40
   7   2   3   26.50    1.30
   7   2   3   26.10    1.30
   8  -2   3    0.70    0.50
   8  -2   3    1.50    0.70
   8  -2   3    1.10    0.20
  -8  -2  -3    0.90    0.20
   8  -2   3    0.50    0.30
  -8  -2  -3    0.80    0.40
   8   2   3    0.80    0.20
  -8   2  -3    1.00    0.20
  -8   2  -3    0.50    0.30
   8   2   3    0.40    0.30
  -8   2  -3    1.10    0.50
   8   2   3    1.30    0.40
   8   2   3    1.10    0.30
   9  -2   3    2.70    0.50
  -9  -2  -3    4.60    0.40
   9  -2   3    3.60    0.90
  -9  -2  -3    3.80    0.80
   9  -2   3    3.60    0.80
   9  -2   3    4.00    0.40
  -9  -2  -3    3.50    0.40
  -9   2  -3    3.40    0.50
   9   2   3    2.80    0.50
  -9   2  -3    3.20    0.70
   9   2   3    3.20    0.40
   9   2   3    4.40    0.60
  10  -2   3    2.30    0.40
 -10  -2  -3    2.00    0.80
 -10  -2  -3    1.50    0.30
  10  -2   3    2.00    0.70
 -10  -2  -3    2.20    0.30
  10  -2   3    2.20    1.00
  10   2   3    2.90    0.60
 -10   2  -3    2.50    0.40
  10   2   3    2.30    0.40
 -10   2  -3    2.30    0.70
  10   2   3    2.00    0.50
  10   2   3    2.50    0.40
  11  -2   3   -0.20    0.30
 -11  -2  -3    0.80    0.70
  11  -2   3    0.60    0.90
  11  -2   3   -0.10    0.60
  11   2   3    0.60    0.30
 -11   2  -3    0.10    0.10
  11   2   3   -0.10    0.30
  11   2   3   -0.10    0.40
 -11   2  -3   -0.10    0.80
  11   2   3    0.30    0.60
  12  -2   3    1.60    0.40
  12  -2   3    2.10    0.70
 -12  -2  -3    2.50    1.00
  12  -2   3    1.70    1.10
  12   2   3    0.60    0.70
  12  -3  -3    0.00    0.50
  12  -3  -3   -0.10    0.20
 -12  -3   3    0.90    0.90
  12  -3  -3   -0.30    1.00
  11  -3  -3    2.80    1.10
  11  -3  -3    2.90    0.40
  11  -3  -3    1.70    0.60
 -11  -3   3    1.30    0.80
  11   3  -3    2.10    0.40
  10  -3  -3    3.40    0.40
  10  -3  -3    5.60    1.20
  10  -3  -3    4.00    0.70
  10  -3  -3    3.00    0.60
 -10  -3   3    4.60    0.80
  10   3  -3    3.00    0.40
 -10   3   3    3.00    0.40
  10   3  -3    3.00    0.30
   9  -3  -3    7.60    0.80
   9  -3  -3    6.90    0.80
   9  -3  -3    6.10    1.10
   9  -3  -3    6.40    0.60
  -9  -3   3    5.30    0.80
   9   3  -3    6.20    0.50
   9   3  -3    5.40    0.40
  -9   3   3    6.20    0.60
   8  -3  -3  128.79    6.00
   8  -3  -3  130.39    6.10
  -8  -3   3  129.79    6.20
   8  -3  -3  123.39    6.20
   8  -3  -3  126.19    7.00
  -8   3   3  125.09    6.40
   7  -3  -3   35.00    1.80
   7  -3  -3   34.30    1.90
  -7  -3   3   32.90    1.90
   7  -3  -3   30.90    1.90
   7  -3  -3   34.30    2.10
  -7   3   3   34.80    1.70
  -7   3   3   36.20    1.80
  -6  -3   3  105.19    4.90
   6  -3  -3   90.79    4.80
   6  -3  -3  105.79    4.90
   6  -3  -3   99.49    4.90
   6  -3  -3   96.79    5.00
  -6   3   3  101.19    4.80
  -6   3   3  105.49    4.90
   6   3  -3  103.49    4.90
   5  -3  -3  372.96   19.40
   5  -3  -3  440.16   19.50
   5  -3  -3  433.86   19.60
  -5   3   3  426.86   19.40
  -5   3   3  427.66   19.50
  -5   3   3  422.86   19.40
   4  -3  -3    9.20    0.80
   4  -3  -3   10.50    0.60
   4  -3  -3    8.30    0.60
  -4  -3   3    9.70    0.60
   4  -3  -3    8.20    0.60
  -4  -3   3    8.90    0.50
   4   3  -3   10.20    0.60
  -4   3   3    8.60    0.60
  -4   3   3    8.50    0.60
  -4   3   3    9.60    0.60
   4   3  -3    9.20    0.50
   4   3  -3    9.50    0.50
   3  -3  -3  101.99    5.60
  -3  -3   3  114.49    5.30
  -3  -3   3  116.69    5.40
   3  -3  -3  110.59    5.50
   3  -3  -3  116.19    5.50
  -3  -3   3  113.39    5.30
   3   3  -3  114.39    5.30
   3   3  -3  120.09    5.40
  -3   3   3  116.79    5.50
  -3   3   3  123.19    5.50
  -3   3   3  118.29    5.50
   3   3  -3  111.49    5.40
   3   3  -3  118.09    5.30
   3   3  -3  116.99    5.40
  -2  -3   3   13.70    0.70
  -2  -3   3   14.50    0.70
  -2  -3   3   14.00    0.70
   2  -3  -3   13.20    0.80
  -2  -3   3   11.50    0.70
   2  -3  -3   13.20    0.80
   2  -3  -3   14.90    1.00
   2   3  -3   12.30    0.70
   2   3  -3   12.10    0.80
  -2   3   3   15.80    0.90
  -2   3   3   13.30    0.80
   2   3  -3   13.60    0.70
   2   3  -3   14.50    0.70
  -1  -3   3 1858.81   82.69
  -1  -3   3 1401.56  101.09
   1  -3  -3 1770.02   84.99
  -1   3   3 1692.73   85.09
   1   3  -3 1751.52  104.69
  -1   3   3 1446.56  107.69
   0  -3   3    0.20    0.10
   0  -3   3    0.20    0.20
   0  -3   3    0.10    0.10
   0  -3  -3    0.10    0.20
   0  -3   3    0.40    0.30
   0  -3  -3    0.00    0.30
   0  -3  -3    0.20    0.20
   0   3  -3    0.00    0.20
   0   3   3    0.30    0.30
   0   3   3    0.20    0.20
   0   3  -3    0.10    0.20
   0   3  -3    0.10    0.10
   0   3  -3   -0.20    0.20
   0   3   3    0.30    0.20
  -1  -3  -3 1393.36  106.09
   1  -3   3 1864.41   85.39
   1  -3   3 1500.95  111.59
  -1  -3  -3 1672.73   87.59
  -1   3  -3 1776.72   85.59
  -1   3  -3 1877.41  115.89
   1   3   3 1748.72   85.69
   1   3   3 1804.92  109.49
   2  -3   3   15.00    0.80
   2  -3   3   14.50    0.80
  -2  -3  -3   13.40    0.80
  -2  -3  -3   14.00    0.90
   2  -3   3   14.30    0.80
   2  -3   3   15.00    1.00
  -2  -3  -3   16.70    0.80
   2   3   3   14.70    0.80
  -2   3  -3   14.10    0.80
  -2   3  -3   13.50    0.90
  -2   3  -3   13.80    0.80
   2   3   3   15.00    0.80
  -2   3  -3   13.80    0.90
   2   3   3   14.60    0.90
   3  -3   3  118.29    5.40
   3  -3   3  116.99    5.50
   3  -3   3  111.69    5.60
   3  -3   3  113.79    5.50
  -3  -3  -3  114.79    5.40
   3  -3   3  110.39    5.50
  -3  -3  -3  114.69    5.40
  -3  -3  -3  113.79    5.50
  -3   3  -3  124.39    5.40
  -3   3  -3  119.09    5.50
  -3   3  -3  115.19    5.50
   3   3   3  113.59    5.50
  -3   3  -3  117.99    5.40
  -3   3  -3  121.89    5.60
   3   3   3  112.39    5.40
   3   3   3  111.09    5.40
  -4  -3  -3   10.10    0.50
   4  -3   3    8.50    0.80
  -4  -3  -3    9.40    0.60
   4  -3   3   10.60    0.70
   4  -3   3   10.20    0.70
  -4  -3  -3   10.20    0.60
   4  -3   3   10.60    0.60
  -4  -3  -3    9.40    0.60
   4  -3   3    9.40    0.70
   4   3   3   11.10    0.60
  -4   3  -3   10.00    0.70
  -4   3  -3    9.50    0.70
  -4   3  -3    9.20    0.60
   4   3   3    9.60    0.60
  -4   3  -3   11.00    0.60
  -4   3  -3    9.00    0.70
   5  -3   3  416.46   19.30
  -5  -3  -3  395.06   19.00
   5  -3   3  423.86   19.10
   5  -3   3  420.96   19.20
  -5   3  -3  440.46   19.10
  -5   3  -3  380.46   19.10
  -6  -3  -3  101.39    4.60
   6  -3   3   99.79    4.70
  -6  -3  -3   96.89    4.70
   6  -3   3  100.59    4.90
  -6  -3  -3   94.99    4.80
   6  -3   3  104.99    4.80
   6  -3   3  105.29    5.00
   6  -3   3  100.29    4.80
   6   3   3  102.79    4.70
   6   3   3   95.89    4.60
   6   3   3   87.49    4.70
  -6   3  -3  100.39    4.80
  -6   3  -3  101.79    4.70
  -6   3  -3   92.79    4.90
   7  -3   3   35.10    1.80
  -7  -3  -3   33.00    1.90
   7  -3   3   36.70    2.10
  -7  -3  -3   35.10    1.80
  -7  -3  -3   34.10    1.80
   7  -3   3   33.00    1.90
   7  -3   3   34.60    2.00
   7   3   3   35.40    1.80
  -7   3  -3   35.50    2.00
   7   3   3   33.10    1.70
   7   3   3   35.80    1.90
  -7   3  -3   37.10    1.90
  -7   3  -3   33.40    1.80
  -7   3  -3   34.00    1.80
   7   3   3   36.80    1.80
   8  -3   3  125.29    6.10
   8  -3   3  129.49    6.30
  -8  -3  -3  130.99    6.00
   8  -3   3  116.09    6.00
  -8  -3  -3  117.49    5.80
  -8  -3  -3  122.49    5.80
   8  -3   3  134.99    5.90
   8   3   3  126.79    5.80
  -8   3  -3  123.09    6.00
   8   3   3  125.69    5.90
   8   3   3  119.99    5.90
   8   3   3  116.69    5.80
  -8   3  -3  122.39    6.00
   9  -3   3    6.80    0.90
  -9  -3  -3    7.60    0.50
   9  -3   3    8.30    0.60
  -9  -3  -3    8.10    0.50
   9  -3   3    6.60    0.80
  -9  -3  -3    7.80    0.90
   9  -3   3    9.00    1.20
  -9   3  -3    7.70    1.00
   9   3   3    7.20    0.80
   9   3   3    6.10    0.60
   9   3   3    7.60    0.70
  -9   3  -3    6.70    0.70
 -10  -3  -3    3.70    0.80
 -10  -3  -3    3.10    0.30
  10  -3   3    2.20    1.00
  10  -3   3    3.10    0.40
  10  -3   3    2.10    0.70
 -10   3  -3    3.80    0.60
  10   3   3    3.10    0.50
  10   3   3    2.40    0.60
  10   3   3    3.10    0.40
  10   3   3    2.50    0.40
  11  -3   3    2.30    1.10
  11  -3   3    1.40    0.40
 -11  -3  -3    2.90    0.80
  11  -3   3    2.00    0.80
  11   3   3    2.20    0.40
  11   3   3    2.10    0.40
  11   3   3    1.10    0.40
  11   3   3    2.10    0.60
  12  -3   3    1.90    1.20
  12  -3   3   -0.20    0.30
  12  -3   3    0.80    0.80
 -12  -3  -3    1.10    0.80
  12   3   3    0.20    0.70
  11  -4  -3    0.80    0.60
  11  -4  -3   -0.30    1.10
  11  -4  -3    0.50    0.60
 -11  -4   3    0.10    0.70
  11   4  -3    0.30    0.30
  10  -4  -3    3.10    0.50
  10  -4  -3    5.50    1.30
 -10  -4   3    2.60    0.70
  10  -4  -3    4.10    0.70
  10   4  -3    3.70    0.40
  10   4  -3    2.90    0.40
   9  -4  -3    5.70    1.20
   9  -4  -3    4.00    0.70
  -9  -4   3    4.80    0.70
   9  -4  -3    3.80    0.40
   9  -4  -3    3.70    0.60
  -9   4   3    3.50    0.50
   9   4  -3    3.70    0.40
   8  -4  -3   47.60    2.50
   8  -4  -3   51.29    3.00
   8  -4  -3   45.30    3.20
  -8  -4   3   47.80    2.60
   8  -4  -3   55.79    2.70
   8   4  -3   46.20    2.30
  -8   4   3   50.09    2.60
   7  -4  -3   27.70    1.60
   7  -4  -3   25.70    1.90
   7  -4  -3   28.70    1.70
   7  -4  -3   26.50    1.50
  -7  -4   3   26.20    1.60
   7   4  -3   27.30    1.40
  -7   4   3   28.50    1.60
   6  -4  -3    6.70    0.70
  -6  -4   3    7.20    0.70
   6  -4  -3    6.20    0.60
   6  -4  -3    7.10    0.70
   6  -4  -3    6.50    0.90
  -6   4   3    6.40    0.50
   6   4  -3    6.70    0.40
   6   4  -3    5.50    0.60
  -6   4   3    5.90    0.50
  -6   4   3    5.30    0.60
   6   4  -3    6.10    0.40
   5  -4  -3   31.00    1.80
   5  -4  -3   34.00    1.80
   5  -4  -3   29.50    2.00
   5  -4  -3   35.30    1.80
  -5  -4   3   34.00    1.80
   5   4  -3   34.10    1.60
  -5   4   3   33.60    1.80
  -5   4   3   32.90    1.80
   5   4  -3   36.50    1.80
   5   4  -3   35.50    1.60
   5   4  -3   35.50    1.60
   5   4  -3   29.70    1.70
  -5   4   3   30.60    1.70
  -4  -4   3    2.00    0.30
   4  -4  -3    1.40    0.50
  -4  -4   3    1.50    0.20
   4  -4  -3    2.20    0.30
   4  -4  -3    1.80    0.30
   4  -4  -3    1.60    0.30
  -4   4   3    1.80    0.30
   4   4  -3    1.60    0.30
   4   4  -3    1.30    0.20
  -4   4   3    1.60    0.30
   4   4  -3    1.40    0.20
   4   4  -3    1.70    0.30
   4   4  -3    1.40    0.20
   3  -4  -3    3.00    0.40
   3  -4  -3    4.10    0.40
   3  -4  -3    2.80    0.60
  -3  -4   3    3.70    0.30
  -3  -4   3    3.20    0.30
   3   4  -3    3.20    0.30
   3   4  -3    3.60    0.40
   3   4  -3    3.30    0.30
  -3   4   3    3.40    0.40
   3   4  -3    3.10    0.30
  -3   4   3    3.90    0.40
  -2  -4   3   86.59    4.00
  -2  -4   3   82.89    4.00
   2  -4  -3   85.39    4.10
   2  -4  -3   80.49    4.10
   2  -4  -3   87.49    4.30
  -2  -4   3   84.89    4.00
  -2  -4   3   85.59    3.90
   2   4  -3   85.99    4.00
  -2   4   3   88.09    4.10
   2   4  -3   82.39    4.10
   2   4  -3   73.29    4.00
  -2   4   3   88.49    4.10
   2   4  -3   85.99    4.00
   1  -4  -3   91.09    4.50
   1  -4  -3   92.49    4.30
  -1  -4   3   94.49    4.20
  -1  -4   3   91.29    4.20
  -1  -4   3   86.19    4.20
  -1  -4   3   79.69    4.30
   1  -4  -3   91.29    4.30
  -1   4   3   86.89    4.50
   1   4  -3   84.39    4.20
  -1   4   3   91.79    4.30
   1   4  -3   89.19    4.30
   1   4  -3   86.19    4.20
  -1   4   3   89.09    4.30
   1   4  -3   88.69    4.30
   0   4   3  447.26   20.90
  -1  -4  -3   93.79    4.50
   1  -4   3   94.19    4.50
  -1  -4  -3   92.39    4.40
   1  -4   3   94.39    4.40
   1  -4   3   89.09    4.60
  -1  -4  -3  100.39    4.50
   1   4   3   91.09    4.40
  -1   4  -3   85.89    4.50
  -1   4  -3   92.79    4.50
   1   4   3   94.59    4.40
  -1   4  -3   92.59    4.40
  -2  -4  -3   87.09    4.20
  -2  -4  -3   93.59    4.10
   2  -4   3   89.69    4.40
   2  -4   3   81.99    4.20
   2  -4   3   90.69    4.20
   2  -4   3   90.29    4.20
   2  -4   3   87.89    4.10
   2   4   3   86.89    4.20
   2   4   3   80.89    4.10
  -2   4  -3   82.49    4.30
  -2   4  -3   85.29    4.30
  -2   4  -3   87.39    4.20
   3  -4   3    3.20    0.40
   3  -4   3    3.80    0.60
  -3  -4  -3    3.40    0.30
   3  -4   3    3.60    0.40
  -3  -4  -3    3.20    0.40
   3  -4   3    3.40    0.30
   3  -4   3    3.40    0.40
  -3   4  -3    3.30    0.40
   3   4   3    2.90    0.30
  -3   4  -3    3.70    0.40
  -3   4  -3    3.20    0.40
   3   4   3    3.10    0.60
  -3   4  -3    4.00    0.40
   3   4   3    3.80    0.40
  -4  -4  -3    1.70    0.20
   4  -4   3    2.40    0.40
   4  -4   3    1.70    0.30
  -4  -4  -3    2.30    0.30
  -4  -4  -3    1.70    0.20
   4  -4   3    1.80    0.40
   4  -4   3    1.50    0.40
  -4  -4  -3    1.50    0.30
  -4  -4  -3    1.40    0.20
  -4   4  -3    1.60    0.40
  -4   4  -3    1.50    0.30
  -4   4  -3    1.20    0.30
  -4   4  -3    1.10    0.20
   4   4   3    1.60    0.30
   4   4   3    1.90    0.30
  -5  -4  -3   33.40    1.70
  -5  -4  -3   34.60    1.60
   5  -4   3   33.10    1.80
   5  -4   3   28.50    1.80
   5  -4   3   32.50    1.70
   5  -4   3   31.30    2.00
   5   4   3   34.10    1.60
  -5   4  -3   29.50    1.80
   5   4   3   33.60    1.70
  -5   4  -3   33.90    1.70
  -5   4  -3   34.50    1.80
   5   4   3   30.60    1.70
   6  -4   3    5.30    0.90
   6  -4   3    5.20    0.50
  -6  -4  -3    6.40    0.40
  -6  -4  -3    7.00    0.70
  -6  -4  -3    6.10    0.50
   6  -4   3    7.90    0.80
   6  -4   3    6.90    0.70
   6  -4   3    7.20    0.60
  -6   4  -3    6.80    0.70
  -6   4  -3    6.10    0.50
   6   4   3    5.60    0.50
  -6   4  -3    7.10    0.60
   6   4   3    6.00    0.60
   6   4   3    6.70    0.60
   7  -4   3   28.60    2.00
   7  -4   3   27.10    1.80
  -7  -4  -3   28.50    1.50
   7  -4   3   25.30    1.50
   7  -4   3   28.80    1.70
  -7  -4  -3   26.80    1.40
  -7  -4  -3   29.00    1.60
  -7   4  -3   26.30    1.50
  -7   4  -3   26.70    1.60
   7   4   3   29.90    1.40
   7   4   3   28.40    1.50
   7   4   3   27.20    1.50
  -8  -4  -3   46.50    2.60
  -8  -4  -3   51.89    2.40
   8  -4   3   50.19    2.70
   8  -4   3   45.90    3.00
   8  -4   3   52.69    2.50
   8  -4   3   44.30    2.60
  -8   4  -3   52.09    2.60
   8   4   3   48.50    2.50
   8   4   3   46.50    2.50
  -8   4  -3   47.10    2.50
   8   4   3   43.80    2.40
   9  -4   3    5.10    0.80
  -9  -4  -3    3.90    0.30
  -9  -4  -3    3.20    0.70
  -9  -4  -3    3.70    0.40
   9  -4   3    3.90    0.50
   9  -4   3    4.20    1.20
   9   4   3    3.50    0.40
   9   4   3    2.80    0.50
   9   4   3    3.80    0.50
   9   4   3    2.80    0.60
  -9   4  -3    2.80    0.50
  10  -4   3    2.70    0.80
 -10  -4  -3    3.10    0.80
  10  -4   3    3.00    0.50
  10  -4   3    2.20    1.20
  10   4   3    2.80    0.50
  10   4   3    3.80    0.50
  10   4   3    3.90    0.70
 -10   4  -3    3.70    0.60
  10   4   3    3.40    0.50
 -11  -4  -3    0.50    0.80
  11  -4   3    0.20    0.30
  11  -4   3   -0.90    0.70
  11   4   3    0.10    0.30
 -11   4  -3    0.40    0.20
  11   4   3    0.00    0.50
  11   4   3    0.60    0.30
 -11  -5   3    2.00    0.80
  11  -5  -3    3.40    1.40
  11  -5  -3    2.60    0.50
  11  -5  -3    3.50    0.80
  11   5  -3    1.70    0.40
 -10  -5   3    0.00    0.60
  10  -5  -3    0.70    0.40
  10  -5  -3    0.60    0.70
  10  -5  -3   -1.50    1.10
  10  -5  -3    0.30    0.30
 -10   5   3    0.60    0.30
  10   5  -3    0.30    0.30
   9  -5  -3   15.40    1.30
  -9  -5   3   11.00    1.10
   9  -5  -3   12.30    0.90
   9  -5  -3   12.40    1.70
   9   5  -3   12.30    0.90
  -9   5   3   15.70    1.00
   8  -5  -3    2.30    1.10
   8  -5  -3    2.90    0.60
   8  -5  -3    2.50    0.70
   8  -5  -3    3.70    0.50
  -8  -5   3    3.20    0.50
  -8   5   3    3.40    0.50
   8   5  -3    4.00    0.40
  -7  -5   3    0.20    0.30
   7  -5  -3    0.20    0.30
   7  -5  -3    0.20    0.30
   7  -5  -3    0.10    0.50
   7  -5  -3   -0.10    0.80
  -7   5   3    0.40    0.20
   7   5  -3    0.40    0.30
  -7   5   3    0.60    0.30
   6  -5  -3   -0.10    0.40
   6  -5  -3   -0.20    0.60
   6  -5  -3    0.00    0.20
   6  -5  -3    0.10    0.30
  -6  -5   3    0.30    0.30
   6   5  -3   -0.40    0.20
  -6   5   3    0.30    0.30
   6   5  -3    0.30    0.10
  -6   5   3    0.00    0.20
  -6   5   3   -0.10    0.20
  -5  -5   3    1.20    0.20
   5  -5  -3    1.10    0.30
  -5  -5   3    0.90    0.30
  -5  -5   3    1.40    0.20
   5  -5  -3    1.90    0.40
   5  -5  -3    1.00    0.40
   5   5  -3    1.80    0.40
  -5   5   3    1.00    0.30
   5   5  -3    1.40    0.30
  -5   5   3    0.80    0.30
   5   5  -3    1.30    0.20
   5   5  -3    1.40    0.20
  -5   5   3    1.10    0.30
  -4  -5   3   87.59    4.00
  -4  -5   3   85.19    4.00
  -4  -5   3   83.39    4.10
   4  -5  -3   84.09    4.40
   4  -5  -3   81.49    4.20
   4   5  -3   86.19    4.00
  -4   5   3   92.99    4.20
   4   5  -3   82.29    4.10
  -4   5   3   79.09    4.10
   4   5  -3   82.49    4.00
   4   5  -3   86.79    4.10
  -4   5   3   84.69    4.20
   3  -5  -3   21.70    1.60
   3  -5  -3   21.30    1.30
  -3  -5   3   21.10    1.20
  -3  -5   3   24.20    1.20
   3  -5  -3   23.10    1.40
  -3  -5   3   23.20    1.20
  -3  -5   3   24.50    1.10
  -3   5   3   24.00    1.40
  -3   5   3   21.30    1.30
  -3   5   3   22.20    1.30
   3   5  -3   20.60    1.20
   3   5  -3   21.70    1.30
   3   5  -3   21.10    1.20
   3   5  -3   22.30    1.20
  -2  -5   3   40.70    2.00
   2  -5  -3   37.80    2.10
  -2  -5   3   39.70    2.10
   2  -5  -3   39.30    2.30
  -2  -5   3   41.30    2.00
  -2  -5   3   41.20    2.00
   2  -5  -3   40.50    2.10
  -2   5   3   37.80    2.20
   2   5  -3   38.30    2.00
   2   5  -3   40.60    2.10
   2   5  -3   38.80    2.00
  -2   5   3   43.90    2.10
  -2   5   3   38.50    2.10
   1  -5  -3    0.50    0.40
   1  -5  -3    0.80    0.20
  -1  -5   3    0.50    0.20
  -1  -5   3    0.80    0.20
   1  -5  -3    0.40    0.20
  -1  -5   3    0.90    0.30
  -1  -5   3    0.20    0.20
  -1   5   3    0.60    0.30
   1   5  -3    0.50    0.30
   1   5  -3    0.50    0.20
  -1   5   3    0.30    0.20
   1   5  -3    0.90    0.30
   1   5  -3    0.70    0.30
   0  -5   3   -0.10    0.40
   0  -5   3    0.30    0.20
   0  -5   3   -0.10    0.20
   0  -5  -3    0.10    0.20
   0  -5  -3    0.20    0.20
   0  -5   3    0.10    0.20
   0  -5  -3   -0.20    0.40
   0   5   3   -0.10    0.30
   0   5  -3   -0.10    0.30
   0   5  -3    0.00    0.30
   0   5   3    0.10    0.20
   0   5  -3    0.20    0.20
   0   5   3    0.00    0.30
   0   5  -3    0.10    0.20
   1  -5   3    0.60    0.20
   1  -5   3    0.50    0.20
  -1  -5  -3    0.40    0.30
   1  -5   3    0.10    0.40
  -1  -5  -3    0.20    0.20
  -1  -5  -3    0.40    0.20
   1  -5   3    0.30    0.20
   1   5   3    0.00    0.20
  -1   5  -3    0.50    0.30
  -1   5  -3    0.60    0.20
   1   5   3    0.90    0.20
  -1   5  -3    0.80    0.30
   1   5   3    0.50    0.30
  -1   5  -3    1.10    0.30
   2  -5   3   41.90    2.20
  -2  -5  -3   47.60    2.30
   2  -5   3   40.80    2.30
   2  -5   3   42.10    2.20
   2  -5   3   41.70    2.40
  -2  -5  -3   42.80    2.20
  -2  -5  -3   43.90    2.20
  -2   5  -3   45.60    2.40
  -2   5  -3   42.90    2.20
  -2   5  -3   48.00    2.30
   2   5   3   39.80    2.20
   2   5   3   40.00    2.20
  -2   5  -3   45.10    2.30
   2   5   3   44.70    2.40
  -3  -5  -3   20.20    1.20
   3  -5   3   21.60    1.30
   3  -5   3   21.50    1.30
   3  -5   3   23.40    1.20
   3  -5   3   20.60    1.50
  -3  -5  -3   26.10    1.20
   3  -5   3   24.30    1.40
  -3   5  -3   19.20    1.30
  -3   5  -3   21.90    1.20
  -3   5  -3   22.00    1.40
   3   5   3   20.00    1.20
   3   5   3   24.20    1.40
   3   5   3   22.80    1.20
  -3   5  -3   24.00    1.40
   4  -5   3   81.59    4.20
  -4  -5  -3   84.69    3.90
  -4  -5  -3   83.79    4.00
   4  -5   3   86.99    4.00
   4  -5   3   77.99    4.20
   4  -5   3   81.59    4.10
   4  -5   3   76.79    4.90
  -4  -5  -3   81.79    4.10
  -4  -5  -3   81.39    4.00
  -4  -5  -3   83.49    4.00
   4   5   3   78.79    4.00
   4   5   3   81.29    4.00
   4   5   3   81.79    4.10
  -4   5  -3   87.89    4.20
  -4   5  -3   95.29    4.20
  -4   5  -3   87.19    4.10
   5  -5   3    1.60    0.30
   5  -5   3    1.20    0.40
   5  -5   3    1.70    0.40
   5  -5   3    1.40    0.30
   5  -5   3    0.40    0.50
  -5  -5  -3    1.30    0.20
  -5  -5  -3    0.70    0.20
  -5  -5  -3    1.20    0.30
   5   5   3    1.40    0.40
  -5   5  -3    1.40    0.40
   5   5   3    1.50    0.30
  -5   5  -3    0.90    0.30
   5   5   3    1.70    0.30
  -6  -5  -3    0.10    0.30
   6  -5   3    0.00    0.30
   6  -5   3   -0.20    0.20
   6  -5   3   -0.40    0.70
   6  -5   3    0.30    0.20
  -6  -5  -3    0.20    0.20
  -6  -5  -3    0.50    0.10
   6  -5   3   -0.50    0.30
  -6   5  -3    0.50    0.30
  -6   5  -3    0.20    0.20
  -6   5  -3    0.20    0.20
   6   5   3    0.50    0.30
   6   5   3    0.30    0.20
   6   5   3    0.40    0.30
   7  -5   3    0.20    0.50
   7  -5   3    0.30    0.30
  -7  -5  -3    0.70    0.40
   7  -5   3   -0.10    0.20
  -7  -5  -3    0.20    0.10
   7  -5   3    0.40    0.30
   7  -5   3    1.00    0.90
  -7   5  -3    0.60    0.30
   7   5   3    0.10    0.30
  -7   5  -3    0.60    0.30
   7   5   3    0.30    0.20
   7   5   3    0.20    0.30
  -8  -5  -3    3.40    0.60
   8  -5   3    3.30    1.10
  -8  -5  -3    3.30    0.40
   8  -5   3    2.60    0.40
   8  -5   3    3.00    0.70
  -8  -5  -3    3.40    0.30
  -8   5  -3    3.80    0.60
  -8   5  -3    3.50    0.40
   8   5   3    3.00    0.50
   8   5   3    3.50    0.40
   8   5   3    3.00    0.50
  -9  -5  -3   13.10    0.80
   9  -5   3   13.10    1.80
   9  -5   3   11.60    1.20
  -9  -5  -3   13.60    0.80
   9  -5   3   12.90    1.00
   9   5   3   12.70    1.20
  -9   5  -3   14.20    0.80
  -9   5  -3   14.30    1.10
   9   5   3   13.60    1.00
  10  -5   3    1.40    0.80
  10  -5   3   -1.50    1.10
  10  -5   3    0.80    0.40
 -10  -5  -3    1.10    0.70
  10   5   3    0.20    0.50
 -10   5  -3    0.40    0.40
  10   5   3    0.70    0.40
  10   5   3    0.10    0.30
  11  -5   3    2.90    1.50
  11  -5   3    1.40    0.90
  11  -5   3    2.60    0.50
 -11  -5  -3    1.50    0.80
  11   5   3    2.00    0.60
 -11   5  -3    1.30    0.40
  11   5   3    2.00    0.40
  11  -6  -3    3.60    1.60
  11  -6  -3    2.30    0.50
 -11  -6   3    3.30    0.80
  11  -6  -3    2.60    1.00
  11   6  -3    2.80    0.50
  10  -6  -3    1.60    0.80
 -10  -6   3    2.30    0.70
  10  -6  -3    1.30    0.40
  10  -6  -3    0.20    1.30
 -10   6   3    1.50    0.50
  10   6  -3    1.70    0.50
  -9  -6   3   -0.10    0.50
   9  -6  -3    1.50    1.30
   9  -6  -3    0.70    0.70
   9   6  -3    0.60    0.30
  -9   6   3    0.10    0.30
   8  -6  -3    7.20    1.00
   8  -6  -3    6.80    0.70
  -8  -6   3    5.60    0.70
   8  -6  -3    7.20    1.50
   8   6  -3    8.20    0.80
  -8   6   3    8.50    0.90
   7  -6  -3    3.60    0.60
   7  -6  -3    4.30    0.70
  -7  -6   3    4.50    0.60
   7  -6  -3    3.10    0.70
   7  -6  -3    5.00    1.20
  -7   6   3    3.40    0.60
  -7   6   3    4.40    0.50
   7   6  -3    4.70    0.40
   6  -6  -3  163.48    8.20
   6  -6  -3  178.48    7.80
  -6  -6   3  161.28    7.50
   6  -6  -3  160.88    7.90
  -6  -6   3  156.28    7.50
  -6  -6   3  158.58    7.50
  -6  -6   3  163.68    7.70
   6  -6  -3  164.28    7.80
   6   6  -3  158.78    7.50
  -6   6   3  152.28    7.80
   6   6  -3  170.98    7.60
  -6   6   3  160.08    7.80
  -5  -6   3   31.40    1.60
   5  -6  -3   30.90    1.80
   5  -6  -3   30.20    1.70
   5  -6  -3   28.60    1.90
  -5  -6   3   28.90    1.50
   5  -6  -3   33.00    2.20
  -5   6   3   29.70    1.80
  -5   6   3   29.00    1.80
  -5   6   3   29.70    1.70
   5   6  -3   29.50    1.50
   5   6  -3   31.10    1.60
   4  -6  -3   54.39    3.10
  -4  -6   3   55.49    2.70
  -4  -6   3   54.79    2.70
  -4  -6   3   57.59    2.70
   4  -6  -3   55.09    2.90
   4  -6  -3   47.80    2.80
   4  -6  -3   55.69    2.90
   4   6  -3   57.39    2.70
  -4   6   3   60.49    2.90
   4   6  -3   54.49    2.70
  -4   6   3   57.09    3.00
   4   6  -3   52.69    2.90
  -4   6   3   53.09    2.80
   4   6  -3   53.99    2.80
  -3  -6   3  323.47   15.30
  -3  -6   3  320.57   15.20
  -3  -6   3  312.37   15.20
   3  -6  -3  354.76   15.40
   3  -6  -3  352.56   15.50
  -3  -6   3  331.77   15.30
  -3   6   3  343.87   15.50
  -3   6   3  313.07   15.40
   3   6  -3  318.87   15.30
   3   6  -3  335.57   15.50
  -3   6   3  334.47   15.60
   3   6  -3  324.27   15.40
   3   6  -3  328.77   15.30
   2  -6  -3   78.19    4.30
   2  -6  -3   85.99    4.10
  -2  -6   3   85.49    4.00
  -2  -6   3   81.49    3.90
   2  -6  -3   84.59    4.10
  -2  -6   3   83.49    4.10
  -2  -6   3   82.59    4.00
  -2   6   3   81.49    4.10
  -2   6   3   85.29    4.10
   2   6  -3   82.29    4.10
   2   6  -3   71.49    4.00
  -2   6   3   84.89    4.30
   2   6  -3   87.59    4.00
   2   6  -3   77.39    4.10
  -1  -6   3   67.59    3.20
  -1  -6   3   67.99    3.20
  -1  -6   3   65.49    3.40
   1  -6  -3   63.59    3.50
   1  -6  -3   63.99    3.20
  -1  -6   3   67.89    3.20
   1  -6  -3   63.19    3.30
   1   6  -3   57.69    3.20
  -1   6   3   61.19    3.40
   1   6  -3   70.09    3.20
  -1   6   3   64.39    3.20
   1   6  -3   64.79    3.40
   1   6  -3   62.69    3.30
  -1   6   3   64.49    3.30
   0  -6   3   13.20    0.90
   0  -6  -3   12.40    0.90
   0  -6   3   15.40    0.90
   0  -6   3   14.10    1.10
   0  -6   3   13.90    0.90
   0  -6  -3   14.00    0.90
   0   6  -3   12.90    0.90
   0   6  -3   13.90    1.00
   0   6  -3   14.40    1.10
   0   6  -3   12.90    0.90
   0   6   3   13.30    0.90
   0   6   3   15.30    1.10
   0   6   3   13.50    0.90
   1  -6   3   64.79    3.30
  -1  -6  -3   68.79    3.30
  -1  -6  -3   65.09    3.30
  -1  -6  -3   74.69    3.50
   1  -6   3   63.39    3.30
   1  -6   3   68.09    3.50
   1  -6   3   63.79    3.30
  -1   6  -3   67.29    3.30
   1   6   3   62.99    3.30
   1   6   3   65.29    3.50
  -1   6  -3   65.89    3.40
  -1   6  -3   67.59    3.30
   1   6   3   62.89    3.30
  -1   6  -3   62.89    3.40
   2  -6   3   81.89    4.20
  -2  -6  -3   80.19    4.20
  -2  -6  -3   97.59    4.20
   2  -6   3   83.79    4.30
  -2  -6  -3   85.99    4.20
   2  -6   3   83.99    4.20
  -2  -6  -3   86.49    4.10
   2  -6   3   74.89    4.40
  -2   6  -3   83.99    4.20
   2   6   3   91.69    4.20
  -2   6  -3   82.19    4.20
  -2   6  -3   85.69    4.10
   2   6   3   89.89    4.40
  -2   6  -3   86.09    4.30
   2   6   3   79.29    4.10
  -3  -6  -3  368.46   15.50
   3  -6   3  331.07   15.50
   3  -6   3  335.67   15.60
  -3  -6  -3  345.47   15.50
  -3  -6  -3  350.46   15.60
   3  -6   3  310.47   15.70
   3  -6   3  296.97   15.80
   3  -6   3  336.47   15.60
  -3  -6  -3  330.37   15.60
   3   6   3  338.87   15.70
  -3   6  -3  330.37   15.60
  -3   6  -3  326.87   15.70
   3   6   3  337.87   15.60
  -3   6  -3  337.17   15.70
  -3   6  -3  338.97   15.70
  -4  -6  -3   54.69    2.70
   4  -6   3   60.79    3.00
  -4  -6  -3   56.09    2.70
   4  -6   3   60.99    2.90
   4  -6   3   48.80    3.10
  -4  -6  -3   57.39    2.70
  -4  -6  -3   54.69    2.80
   4  -6   3   53.89    2.70
   4   6   3   53.49    2.90
  -4   6  -3   53.49    2.90
   4   6   3   53.09    2.80
  -4   6  -3   52.09    2.90
  -4   6  -3   57.09    2.80
   4   6   3   58.29    2.80
   5  -6   3   33.80    1.90
  -5  -6  -3   29.00    1.60
   5  -6   3   30.30    2.20
  -5  -6  -3   30.10    1.70
   5  -6   3   31.60    1.70
  -5  -6  -3   30.60    1.50
   5  -6   3   30.40    1.70
   5  -6   3   32.10    1.90
  -5  -6  -3   27.80    1.70
  -5   6  -3   30.50    1.80
   5   6   3   33.70    1.70
   5   6   3   28.60    1.80
  -5   6  -3   35.40    1.90
  -5   6  -3   32.30    1.70
   5   6   3   30.10    1.70
   6  -6   3  163.58    8.10
   6  -6   3  160.98    7.80
   6  -6   3  169.28    7.70
   6  -6   3  162.18    7.70
  -6  -6  -3  162.58    7.70
   6  -6   3  160.68    7.90
  -6  -6  -3  160.48    7.50
  -6  -6  -3  159.08    7.60
  -6   6  -3  158.38    7.70
   6   6   3  154.88    7.60
   6   6   3  155.98    7.60
  -6   6  -3  157.08    7.80
   6   6   3  158.78    7.70
   7  -6   3    4.70    1.20
  -7  -6  -3    4.30    0.30
  -7  -6  -3    4.90    0.50
   7  -6   3    4.50    0.80
  -7  -6  -3    3.60    0.60
   7  -6   3    3.60    0.50
   7   6   3    5.70    0.70
  -7   6  -3    4.70    0.60
   7   6   3    4.50    0.50
  -7   6  -3    4.90    0.70
   7   6   3    4.20    0.50
   8  -6   3    6.30    0.70
  -8  -6  -3    6.40    0.80
  -8  -6  -3    6.10    0.40
   8  -6   3    6.10    0.90
  -8  -6  -3    6.90    0.50
   8  -6   3    6.70    1.50
   8  -6   3    6.90    0.70
  -8   6  -3    6.40    0.60
   8   6   3    6.00    0.70
  -8   6  -3    6.70    0.80
   8   6   3    6.10    0.60
   8   6   3    6.30    0.80
  -9  -6  -3    0.90    0.20
   9  -6   3    2.30    1.30
   9  -6   3    0.40    0.30
   9  -6   3    0.90    0.70
  -9  -6  -3    1.80    0.70
   9   6   3    0.30    0.50
   9   6   3    1.20    0.50
  -9   6  -3    0.60    0.40
  10  -6   3    0.90    0.40
 -10  -6  -3    2.50    0.80
  10  -6   3    1.70    1.40
  10  -6   3    1.00    0.80
 -10   6  -3    1.70    0.50
  10   6   3    1.60    0.30
  10   6   3    2.50    0.70
  10   6   3    1.60    0.40
 -11  -6  -3    2.00    0.90
  11  -6   3    2.00    1.60
  11  -6   3    3.00    1.70
  11   6   3    2.90    0.70
 -11   6  -3    2.30    0.60
  11  -7  -3    3.60    1.00
  11  -7  -3    5.80    1.80
 -11  -7   3    3.00    0.80
 -10  -7   3    1.10    0.60
  10  -7  -3    2.60    0.90
  10  -7  -3    2.60    1.60
 -10   7   3    2.40    0.50
   9  -7  -3    6.90    1.00
  -9  -7   3    5.40    0.80
   9  -7  -3    5.50    1.60
   9  -7  -3    5.30    0.70
  -9   7   3    5.90    0.80
   9   7  -3    6.90    0.80
   8  -7  -3    4.90    1.50
   8  -7  -3    3.30    0.80
  -8  -7   3    2.50    0.50
   8  -7  -3    2.50    0.50
   8   7  -3    3.60    0.60
  -8   7   3    2.50    0.50
  -8   7   3    2.50    0.40
   7  -7  -3   50.49    2.80
   7  -7  -3   64.09    3.60
   7  -7  -3   51.89    2.90
  -7  -7   3   52.99    2.70
  -7  -7   3   51.59    2.50
   7   7  -3   49.70    2.80
  -7   7   3   48.60    2.80
  -7   7   3   51.89    2.70
   7   7  -3   53.29    2.50
  -6  -7   3   62.49    3.10
   6  -7  -3   62.39    3.50
  -6  -7   3   67.69    3.30
   6  -7  -3   68.29    4.00
  -6  -7   3   66.29    3.20
   6  -7  -3   72.09    3.60
   6   7  -3   60.89    3.40
  -6   7   3   73.69    3.60
   6   7  -3   73.89    3.30
  -6   7   3   61.69    3.50
   6   7  -3   66.29    3.20
  -5  -7   3    3.00    0.40
  -5  -7   3    1.90    0.30
   5  -7  -3    1.90    1.00
   5  -7  -3    1.60    0.40
   5  -7  -3    2.40    0.60
   5  -7  -3    2.80    0.50
  -5  -7   3    2.40    0.30
  -5   7   3    2.00    0.40
   5   7  -3    3.10    0.40
   5   7  -3    2.40    0.40
   5   7  -3    2.30    0.50
  -5   7   3    3.50    0.60
  -5   7   3    2.30    0.50
   4  -7  -3   30.30    2.20
  -4  -7   3   27.00    1.50
  -4  -7   3   26.10    1.50
  -4  -7   3   27.20    1.50
   4  -7  -3   30.50    1.70
   4  -7  -3   25.60    1.70
   4  -7  -3   26.40    1.70
   4   7  -3   26.70    1.50
  -4   7   3   24.40    1.60
   4   7  -3   29.70    1.60
  -4   7   3   27.10    1.60
   4   7  -3   25.20    1.70
   4   7  -3   26.50    1.50
  -4   7   3   28.00    1.80
  -3  -7   3    5.20    0.50
   3  -7  -3    4.50    0.60
  -3  -7   3    4.30    0.50
   3  -7  -3    5.60    0.70
  -3  -7   3    4.60    0.40
   3  -7  -3    5.40    0.70
   3  -7  -3    6.60    1.00
  -3  -7   3    4.50    0.50
  -3  -7   3    5.70    0.50
   3   7  -3    5.90    0.70
   3   7  -3    5.00    0.60
   3   7  -3    5.50    0.60
   3   7  -3    4.70    0.50
  -3   7   3    4.00    0.60
  -3   7   3    4.90    0.60
  -3   7   3    5.50    0.80
  -2  -7   3    1.30    0.30
  -2  -7   3    0.50    0.40
  -2  -7   3    0.90    0.20
  -2  -7   3    1.60    0.30
   2  -7  -3    0.80    0.30
   2  -7  -3    1.00    0.30
   2  -7  -3    0.10    0.60
   2  -7  -3    0.30    0.40
   2   7  -3    1.00    0.40
   2   7  -3    1.50    0.30
  -2   7   3    1.20    0.40
   2   7  -3    1.40    0.40
  -2   7   3    0.90    0.40
   2   7  -3    0.70    0.40
  -2   7   3    1.30    0.30
  -1  -7   3   29.30    1.60
   1  -7  -3   31.30    2.00
   1  -7  -3   27.90    1.60
  -1  -7   3   27.00    1.50
   1  -7  -3   26.70    1.60
  -1  -7   3   26.50    1.70
  -1  -7   3   28.80    1.60
  -1   7   3   30.60    1.80
   1   7  -3   28.80    1.50
   1   7  -3   23.70    1.70
   1   7  -3   27.90    1.70
   1   7  -3   24.90    1.60
  -1   7   3   24.90    1.60
   0  -7  -3    0.10    0.30
   0  -7   3    0.00    0.20
   0  -7   3   -0.40    0.50
   0  -7   3   -0.40    0.20
   0  -7   3    0.10    0.20
   0  -7  -3    0.10    0.20
   0  -7  -3    0.20    0.20
   0   7  -3    0.00    0.30
   0   7   3   -0.30    0.20
   0   7  -3   -0.20    0.30
   0   7   3    0.40    0.30
   0   7  -3    0.00    0.20
   0   7   3    0.00    0.30
  -1  -7  -3   28.40    1.80
  -1  -7  -3   28.90    1.60
   1  -7   3   28.20    1.60
   1  -7   3   27.50    1.60
   1  -7   3   29.10    1.90
   1  -7   3   28.70    1.60
  -1  -7  -3   28.60    1.60
  -1  -7  -3   30.00    1.60
   1   7   3   24.40    1.80
   1   7   3   27.50    1.60
   1   7   3   27.50    1.60
  -1   7  -3   29.70    1.70
  -1   7  -3   27.20    1.80
  -1   7  -3   26.70    1.70
   2  -7   3    1.30    0.40
   2  -7   3    1.80    0.70
   2  -7   3    1.20    0.30
  -2  -7  -3    1.10    0.30
  -2  -7  -3    1.20    0.50
  -2  -7  -3    1.20    0.30
  -2  -7  -3    0.90    0.30
   2  -7   3    1.20    0.40
  -2   7  -3    1.70    0.50
   2   7   3    0.80    0.40
   2   7   3    1.10    0.50
  -2   7  -3    0.90    0.40
   2   7   3    1.40    0.30
  -2   7  -3    0.80    0.30
  -2   7  -3    0.80    0.40
  -3  -7  -3    4.40    0.50
   3  -7   3    5.90    0.70
   3  -7   3    4.40    0.90
  -3  -7  -3    4.90    0.60
   3  -7   3    5.70    0.70
  -3  -7  -3    6.30    0.60
  -3  -7  -3    4.80    0.50
   3  -7   3    5.60    0.40
  -3   7  -3    5.30    0.70
   3   7   3    5.10    0.60
  -3   7  -3    4.70    0.50
  -3   7  -3    4.80    0.70
   3   7   3    3.80    0.50
   3   7   3    6.60    0.80
  -4  -7  -3   29.70    1.40
   4  -7   3   25.20    1.40
   4  -7   3   26.70    2.10
   4  -7   3   27.20    1.70
   4  -7   3   24.40    1.70
   4  -7   3   25.00    1.60
  -4  -7  -3   28.20    1.70
  -4  -7  -3   27.60    1.50
   4   7   3   27.10    1.50
  -4   7  -3   24.20    1.50
   4   7   3   27.00    1.70
  -4   7  -3   28.20    1.70
   4   7   3   27.40    1.60
   5  -7   3    2.60    0.40
   5  -7   3    2.40    0.50
   5  -7   3    2.20    0.50
  -5  -7  -3    2.80    0.40
  -5  -7  -3    2.40    0.20
  -5  -7  -3    2.20    0.40
   5  -7   3    2.10    1.00
   5  -7   3    2.10    0.40
  -5  -7  -3    2.10    0.30
  -5  -7  -3    2.60    0.40
   5   7   3    2.60    0.50
   5   7   3    2.90    0.60
  -5   7  -3    2.20    0.50
   5   7   3    3.00    0.60
  -5   7  -3    1.50    0.40
  -5   7  -3    2.50    0.50
   6  -7   3   67.89    3.50
  -6  -7  -3   67.49    3.40
  -6  -7  -3   63.79    3.20
   6  -7   3   64.99    3.40
  -6  -7  -3   63.39    3.30
   6  -7   3   65.19    4.00
   6   7   3   67.49    3.20
  -6   7  -3   64.79    3.40
  -6   7  -3   67.49    3.50
   6   7   3   60.49    3.50
   6   7   3   68.29    3.30
   7  -7   3   55.79    3.60
  -7  -7  -3   49.60    2.80
   7  -7   3   63.89    3.10
   7  -7   3   49.30    2.80
  -7  -7  -3   51.99    2.80
  -7  -7  -3   53.39    2.60
  -7   7  -3   54.79    3.00
   7   7   3   53.09    2.60
  -7   7  -3   50.29    2.80
   7   7   3   52.39    2.90
   7   7   3   52.99    2.70
  -8  -7  -3    4.20    0.80
   8  -7   3    2.90    1.40
   8  -7   3    2.10    0.80
  -8  -7  -3    2.90    0.30
   8  -7   3    2.80    0.50
   8  -7   3    2.40    0.50
  -8   7  -3    3.60    0.70
   8   7   3    3.40    0.60
   8   7   3    3.10    0.40
   9  -7   3    4.90    1.00
  -9  -7  -3    7.60    1.00
   9  -7   3    5.80    0.70
  -9  -7  -3    6.30    0.50
   9  -7   3    5.80    0.70
   9  -7   3    6.00    1.60
   9   7   3    9.10    1.00
  -9   7  -3    5.50    0.80
   9   7   3    6.50    0.60
   9   7   3    6.50    0.80
  10  -7   3    3.40    1.00
  10  -7   3    0.50    1.50
 -10  -7  -3    1.50    0.70
  10  -7   3    1.40    0.50
  10   7   3    2.20    0.60
  10   7   3    1.80    0.70
 -10   7  -3    1.50    0.50
  10   7   3    2.00    0.50
  11  -7   3    4.20    1.80
 -11  -7  -3    4.10    1.00
  11  -7   3    4.60    1.10
  11   7   3    3.60    0.40
  11   7   3    3.90    0.80
 -11   7  -3    3.20    0.70
 -10  -8   3    8.10    1.10
  10  -8  -3   13.00    1.40
  10  -8  -3   10.50    2.10
 -10   8   3   11.00    1.10
   9  -8  -3    2.40    0.90
   9  -8  -3    3.00    1.60
  -9  -8   3    3.10    0.70
   9  -8  -3    1.90    0.50
   9   8  -3    2.50    0.60
  -9   8   3    3.10    0.60
  -8  -8   3   15.00    1.20
   8  -8  -3   22.00    3.50
   8  -8  -3   15.20    1.20
   8  -8  -3   16.70    1.50
  -8   8   3   15.80    1.30
   8   8  -3   15.90    0.90
   8   8  -3   16.40    1.30
  -8   8   3   17.40    1.10
  -7  -8   3    0.00    0.10
   7  -8  -3    0.20    1.30
   7  -8  -3   -0.10    0.30
  -7  -8   3   -0.30    0.30
   7  -8  -3    0.70    0.70
  -7  -8   3    0.20    0.20
   7   8  -3    0.30    0.30
   7   8  -3    0.40    0.30
   7   8  -3   -0.20    0.30
  -7   8   3   -0.30    0.30
  -7   8   3    0.20    0.30
   6  -8  -3    1.10    1.20
   6  -8  -3    0.70    0.40
  -6  -8   3    0.50    0.20
   6  -8  -3    1.80    0.60
  -6  -8   3    0.80    0.20
  -6  -8   3    0.30    0.30
  -6   8   3    1.30    0.40
   6   8  -3    0.70    0.40
   6   8  -3    0.90    0.30
   6   8  -3    1.00    0.40
  -6   8   3    1.40    0.50
   5  -8  -3    2.40    0.50
   5  -8  -3    3.10    1.20
  -5  -8   3    2.50    0.40
  -5  -8   3    3.20    0.40
   5  -8  -3    2.30    0.60
  -5  -8   3    3.40    0.50
   5   8  -3    2.90    0.50
   5   8  -3    3.60    0.60
  -5   8   3    4.90    0.70
   5   8  -3    3.30    0.40
  -5   8   3    3.10    0.60
  -4  -8   3    0.70    0.20
   4  -8  -3    0.50    0.40
   4  -8  -3    0.30    0.30
   4  -8  -3    1.30    1.00
  -4  -8   3    1.70    0.30
  -4  -8   3    1.00    0.10
   4  -8  -3    1.10    0.40
  -4  -8   3    0.60    0.30
  -4  -8   3    1.50    0.30
   4   8  -3    1.00    0.30
  -4   8   3    1.00    0.40
   4   8  -3    0.80    0.40
   4   8  -3    0.30    0.40
  -4   8   3    0.40    0.30
  -4   8   3    0.90    0.50
   3  -8  -3   66.39    3.60
  -3  -8   3   68.89    3.50
   3  -8  -3   65.09    3.60
  -3  -8   3   72.29    3.40
   3  -8  -3   69.09    4.00
   3  -8  -3   70.39    3.70
  -3  -8   3   65.79    3.50
  -3   8   3   70.99    3.80
  -3   8   3   67.79    3.60
   3   8  -3   72.29    3.50
   3   8  -3   67.49    3.70
  -3   8   3   73.49    3.60
   3   8  -3   71.89    3.60
  -2  -8   3   29.30    1.90
  -2  -8   3   32.20    2.10
   2  -8  -3   31.40    2.30
  -2  -8   3   28.70    1.80
   2  -8  -3   36.20    2.10
   2  -8  -3   33.20    1.90
  -2  -8   3   30.10    1.70
   2  -8  -3   34.10    1.90
  -2   8   3   32.10    1.90
  -2   8   3   31.10    1.80
   2   8  -3   33.30    1.90
   2   8  -3   33.10    2.00
   2   8  -3   34.00    1.80
  -2   8   3   27.90    2.00
   2   8  -3   34.10    1.90
   1  -8  -3    4.30    0.60
  -1  -8   3    5.10    0.60
  -1  -8   3    5.60    0.90
   1  -8  -3    4.60    0.60
  -1  -8   3    5.80    0.60
   1  -8  -3    4.50    0.90
   1   8  -3    3.50    0.60
   1   8  -3    4.70    0.60
  -1   8   3    5.60    0.60
   1   8  -3    2.80    0.50
   1   8  -3    5.30    0.80
  -1   8   3    4.20    0.70
   0  -8   3   10.50    0.90
   0  -8   3   12.90    1.30
   0  -8  -3   12.30    0.90
   0  -8  -3   13.00    1.30
   0  -8   3   14.80    1.20
   0  -8  -3   11.10    0.90
   0  -8   3   13.30    0.90
   0  -8  -3   12.30    0.90
   0   8  -3    8.20    1.00
   0   8  -3   12.40    1.00
   0   8   3   11.80    1.00
   0   8  -3   11.70    1.00
   0   8  -3   13.40    0.90
   0   8   3   13.50    1.40
   0   8   3   10.10    0.90
  -1  -8  -3    4.90    0.60
  -1  -8  -3    4.20    0.80
   1  -8   3    6.00    0.70
   1  -8   3    3.80    0.80
  -1  -8  -3    5.70    0.70
   1  -8   3    4.70    0.70
   1  -8   3    6.40    0.70
  -1   8  -3    4.40    0.70
   1   8   3    6.20    0.60
   1   8   3    4.90    0.60
  -1   8  -3    4.30    0.50
   1   8   3    4.50    0.80
   2  -8   3   30.40    1.90
  -2  -8  -3   31.30    1.80
  -2  -8  -3   34.20    1.80
  -2  -8  -3   29.10    1.80
   2  -8   3   28.10    1.90
  -2  -8  -3   35.60    2.20
   2  -8   3   31.40    2.20
   2  -8   3   29.70    1.90
   2   8   3   29.60    1.80
   2   8   3   33.30    2.10
  -2   8  -3   31.10    1.80
  -2   8  -3   34.30    2.00
  -2   8  -3   34.70    2.00
   2   8   3   33.20    1.80
   3  -8   3   66.29    3.90
  -3  -8  -3   72.09    3.60
   3  -8   3   73.49    3.80
  -3  -8  -3   69.99    3.50
  -3  -8  -3   67.29    3.60
   3  -8   3   71.09    3.70
  -3  -8  -3   77.99    3.60
   3  -8   3   71.19    3.60
  -3   8  -3   71.39    3.70
  -3   8  -3   66.59    3.50
   3   8   3   70.79    3.60
   3   8   3   68.39    3.50
  -3   8  -3   63.59    3.70
   3   8   3   64.79    3.80
  -4  -8  -3    0.90    0.30
  -4  -8  -3    0.80    0.30
  -4  -8  -3    0.90    0.30
   4  -8   3    0.50    0.30
   4  -8   3    0.00    0.80
   4  -8   3    0.70    0.40
  -4   8  -3    0.40    0.40
   4   8   3    0.80    0.50
  -4   8  -3    1.30    0.50
  -4   8  -3    1.30    0.30
   4   8   3    0.80    0.40
   4   8   3    1.50    0.40
   5  -8   3    3.80    0.70
  -5  -8  -3    3.70    0.70
   5  -8   3    4.80    0.70
  -5  -8  -3    3.80    0.30
  -5  -8  -3    3.30    0.40
  -5  -8  -3    2.70    0.50
   5  -8   3    3.00    0.40
   5  -8   3    5.00    1.30
  -5  -8  -3    3.20    0.40
   5   8   3    4.20    0.60
   5   8   3    4.20    1.10
   5   8   3    3.30    0.60
  -5   8  -3    4.10    0.70
  -5   8  -3    3.80    0.70
   6  -8   3   -0.70    1.00
  -6  -8  -3    0.50    0.40
   6  -8   3    0.70    0.30
  -6  -8  -3    0.50    0.20
   6  -8   3    0.60    0.50
   6   8   3    0.80    0.40
   6   8   3   -0.20    0.50
  -6   8  -3    1.20    0.50
  -6   8  -3    0.60    0.40
   6   8   3    0.60    0.30
  -7  -8  -3    0.00    0.20
   7  -8   3    0.40    0.30
  -7  -8  -3    0.50    0.50
   7  -8   3   -0.30    1.30
   7   8   3   -0.10    0.40
   7   8   3   -0.10    0.40
   7   8   3    0.70    0.50
  -7   8  -3    0.10    0.40
   8  -8   3   17.80    1.60
   8  -8   3   15.30    1.20
  -8  -8  -3   14.70    0.90
   8  -8   3   21.40    2.40
  -8  -8  -3   16.10    1.30
   8   8   3   16.80    1.00
  -8   8  -3   16.20    1.20
   8   8   3   17.40    1.40
   8   8   3   17.30    1.20
  -8   8  -3   17.60    1.40
   9  -8   3    2.00    0.50
   9  -8   3    2.30    0.90
   9  -8   3    1.60    1.50
  -9  -8  -3    1.90    0.70
   9  -8   3    2.50    0.50
   9   8   3    2.80    0.60
  -9   8  -3    2.80    0.70
   9   8   3    2.90    0.40
  10  -8   3   13.80    2.30
 -10  -8  -3   11.40    1.30
  10  -8   3   11.80    1.50
  10   8   3   11.50    1.00
 -10   8  -3   10.70    1.20
  10  -9  -3    2.10    1.00
 -10  -9   3   -0.60    0.60
  10  -9  -3    2.80    1.80
 -10   9   3    1.40    0.50
   9  -9  -3    3.40    1.80
   9  -9  -3    0.10    0.80
   9  -9  -3    0.00    0.40
  -9  -9   3    0.20    0.50
  -9   9   3   -0.10    0.20
   9   9  -3    0.30    0.40
  -9   9   3    0.00    0.40
   8  -9  -3    0.70    0.40
   8  -9  -3    0.10    1.60
  -8  -9   3    1.40    0.60
  -8  -9   3    1.00    0.20
   8  -9  -3    0.80    0.80
   8   9  -3    1.20    0.40
  -8   9   3    1.70    0.50
   8   9  -3    1.50    0.90
  -8   9   3    1.70    0.50
   8   9  -3    1.70    0.30
   7  -9  -3   26.10    2.00
  -7  -9   3   26.80    1.60
  -7  -9   3   23.60    1.30
   7  -9  -3   32.30    3.30
   7  -9  -3   29.00    1.80
  -7   9   3   30.20    1.90
   7   9  -3   25.00    1.40
   7   9  -3   27.60    1.50
   6  -9  -3   22.30    1.50
   6  -9  -3   24.50    1.80
  -6  -9   3   20.20    1.20
  -6  -9   3   24.50    1.40
   6  -9  -3   23.20    2.40
   6   9  -3   19.00    1.70
   6   9  -3   22.90    1.40
   6   9  -3   21.40    1.30
  -6   9   3   23.40    1.60
  -5  -9   3    2.10    0.40
  -5  -9   3    2.40    0.40
   5  -9  -3    1.70    1.20
   5  -9  -3    1.90    0.60
   5  -9  -3    2.30    0.50
   5   9  -3    2.30    0.70
   5   9  -3    2.60    0.40
   5   9  -3    2.80    0.60
  -5   9   3    2.80    0.60
  -4  -9   3   20.30    1.20
   4  -9  -3   18.80    1.40
  -4  -9   3   19.20    1.00
  -4  -9   3   19.10    1.10
  -4  -9   3   18.10    1.00
   4  -9  -3   16.00    1.30
   4  -9  -3   19.90    2.10
   4   9  -3   18.60    1.40
   4   9  -3   20.40    1.20
  -4   9   3   16.70    1.40
   3  -9  -3   50.99    2.70
  -3  -9   3   50.89    2.40
  -3  -9   3   42.80    2.50
   3  -9  -3   49.60    3.30
  -3  -9   3   50.49    2.60
   3  -9  -3   49.10    2.70
  -3  -9   3   46.60    2.40
   3   9  -3   49.10    2.50
   3   9  -3   44.90    3.30
   3   9  -3   44.00    2.60
  -3   9   3   45.10    2.60
  -3   9   3   49.20    2.70
  -3   9   3   47.30    3.10
  -2  -9   3   19.90    1.30
   2  -9  -3   21.00    1.40
   2  -9  -3   21.70    1.60
  -2  -9   3   21.60    1.40
  -2  -9   3   21.50    1.30
   2  -9  -3   24.40    1.90
   2  -9  -3   21.10    1.50
  -2   9   3   19.90    1.60
   2   9  -3   20.90    1.50
   2   9  -3   19.90    1.60
   2   9  -3   21.40    1.30
  -2   9   3   22.00    1.50
  -2   9   3   20.70    1.40
   1  -9  -3   19.20    1.50
  -1  -9   3   21.00    1.40
  -1  -9   3   21.20    1.70
  -1  -9   3   23.50    1.40
   1  -9  -3   22.70    1.50
   1  -9  -3   22.00    1.90
  -1  -9   3   23.10    1.40
   1  -9  -3   23.30    1.50
   1   9  -3   23.90    1.60
  -1   9   3   23.50    1.50
  -1   9   3   22.80    1.50
  -1   9   3   20.80    1.70
   1   9  -3   25.70    1.40
   1   9  -3   19.80    1.60
   0  -9   3   -0.10    0.60
   0  -9  -3   -0.50    0.30
   0  -9  -3   -0.20    0.20
   0  -9   3   -0.60    0.20
   0  -9   3   -0.20    0.20
   0  -9  -3    0.30    0.30
   0  -9  -3   -0.40    0.90
   0   9   3    0.00    0.30
   0   9  -3   -0.20    0.40
   0   9   3    0.30    0.40
   0   9  -3    0.30    0.40
   0   9   3    0.10    0.40
   1  -9   3   21.80    1.90
   1  -9   3   22.80    1.50
   1  -9   3   21.10    1.50
  -1  -9  -3   22.00    1.50
   1  -9   3   21.80    1.40
  -1  -9  -3   23.20    1.80
  -1  -9  -3   23.20    1.40
   1   9   3   23.30    1.50
   1   9   3   26.60    2.00
   1   9   3   22.30    1.70
  -1   9  -3   22.70    1.60
  -1   9  -3   23.70    1.70
  -1   9  -3   22.90    1.40
  -2  -9  -3   23.20    1.50
  -2  -9  -3   25.70    1.60
   2  -9   3   20.00    1.40
   2  -9   3   20.80    1.50
  -2  -9  -3   22.50    1.40
  -2  -9  -3   23.50    1.40
   2  -9   3   20.40    2.00
   2  -9   3   20.40    1.50
  -2   9  -3   22.00    1.80
   2   9   3   20.70    1.50
   2   9   3   22.20    1.70
  -2   9  -3   22.20    1.40
   2   9   3   20.40    1.40
  -2   9  -3   21.40    1.50
  -3  -9  -3   46.70    2.60
  -3  -9  -3   53.19    2.60
  -3  -9  -3   48.20    2.50
   3  -9   3   47.90    3.20
   3  -9   3   50.39    2.70
   3  -9   3   46.60    2.60
   3   9   3   49.00    2.60
   3   9   3   49.99    2.60
   3   9   3   44.80    2.80
  -3   9  -3   46.00    2.70
  -3   9  -3   45.60    2.60
   4  -9   3   17.60    1.10
  -4  -9  -3   22.40    1.20
   4  -9   3   23.30    2.20
  -4  -9  -3   19.80    1.20
  -4  -9  -3   18.10    1.20
   4  -9   3   19.90    1.40
   4  -9   3   20.10    1.40
   4   9   3   18.60    1.40
  -4   9  -3   18.60    1.30
   4   9   3   20.60    1.30
  -4   9  -3   21.10    1.50
   4   9   3   19.20    1.60
   5  -9   3    2.40    0.60
   5  -9   3    1.30    0.40
   5  -9   3    2.90    1.30
  -5  -9  -3    1.40    0.30
  -5  -9  -3    1.80    0.30
  -5  -9  -3    2.10    0.50
   5   9   3    1.90    0.50
   5   9   3    2.20    0.60
   5   9   3    1.20    0.60
  -5   9  -3    1.90    0.60
   6  -9   3   22.20    1.50
  -6  -9  -3   23.30    1.50
   6  -9   3   23.90    2.50
  -6  -9  -3   22.00    1.30
   6  -9   3   21.10    1.70
   6   9   3   21.00    1.40
   6   9   3   21.90    1.70
   6   9   3   22.20    1.40
  -6   9  -3   25.10    1.70
   7  -9   3   26.00    2.10
   7  -9   3   31.00    2.80
  -7  -9  -3   28.80    1.90
  -7   9  -3   31.40    2.00
   7   9   3   31.30    1.80
   7   9   3   28.70    1.70
   8  -9   3    3.40    1.70
  -8  -9  -3    2.00    0.60
   8  -9   3    1.00    0.90
  -8   9  -3    1.60    0.60
   8   9   3    1.70    0.50
   8   9   3    1.20    0.40
   9  -9   3    2.70    1.70
   9  -9   3    0.30    0.90
  -9  -9  -3    0.90    0.60
   9   9   3    1.20    0.50
   9   9   3    1.10    0.30
  -9   9  -3    0.10    0.50
  10  -9   3   -0.30    1.70
  10  -9   3    0.40    1.00
 -10  -9  -3    0.20    0.60
  10   9   3    0.90    0.50
  10   9   3    1.50    0.30
 -10   9  -3    2.30    0.70
   9 -10  -3    1.60    1.90
  -9 -10   3   -0.10    0.50
   9 -10  -3   -0.70    0.90
  -9  10   3    0.40    0.50
   9  10  -3   -0.10    0.20
   8 -10  -3   13.90    1.50
   8 -10  -3   12.70    2.30
  -8 -10   3   12.70    1.10
   8  10  -3   13.50    0.90
   8  10  -3   10.50    0.80
  -8  10   3   12.70    1.30
   7 -10  -3    6.20    1.10
   7 -10  -3    8.80    2.00
  -7 -10   3    5.00    0.70
  -7  10   3    7.00    1.00
   7  10  -3    5.90    0.60
   7  10  -3    5.90    0.70
   7  10  -3    4.50    0.80
  -6 -10   3   34.20    1.90
   6 -10  -3   34.30    2.30
   6 -10  -3   42.90    3.40
  -6 -10   3   31.00    1.80
   6  10  -3   39.80    2.00
   6  10  -3   36.50    2.30
  -6  10   3   32.00    2.20
   6  10  -3   31.70    2.00
  -5 -10   3    2.30    0.40
   5 -10  -3    3.10    1.70
   5 -10  -3    1.30    0.70
  -5 -10   3    1.70    0.40
   5  10  -3    3.20    0.50
  -5  10   3    3.30    0.80
   5  10  -3    1.90    0.70
   5  10  -3    2.30    0.60
   4 -10  -3   17.00    2.20
  -4 -10   3   16.80    1.10
  -4 -10   3   18.60    1.20
   4 -10  -3   21.60    1.50
  -4 -10   3   18.30    1.20
   4  10  -3   16.10    1.40
   4  10  -3   21.60    1.30
   4  10  -3   19.60    1.50
  -4  10   3   20.10    1.50
  -3 -10   3    7.20    0.70
   3 -10  -3    7.60    1.50
   3 -10  -3   10.40    1.10
  -3 -10   3    7.90    0.60
  -3 -10   3    6.90    0.80
  -3 -10   3    6.90    0.70
  -3  10   3    6.90    0.80
  -3  10   3    6.60    0.90
   3  10  -3    6.90    0.70
   3  10  -3    7.10    1.00
   3  10  -3    9.00    1.10
   2 -10  -3    9.10    1.00
  -2 -10   3    7.60    0.80
  -2 -10   3    9.80    1.10
   2 -10  -3    9.70    1.50
  -2 -10   3    8.30    0.80
  -2  10   3    8.70    1.00
   2  10  -3   11.60    1.80
   2  10  -3   10.60    0.80
   2  10  -3    8.70    1.00
  -1 -10   3    2.70    0.50
  -1 -10   3    1.50    0.70
   1 -10  -3    2.30    1.00
  -1 -10   3    3.10    0.60
  -1  10   3    2.80    0.50
   1  10  -3    1.80    0.60
   1  10  -3    2.80    0.50
  -1  10   3    2.00    0.60
   0 -10  -3   21.10    1.60
   0 -10   3   20.80    1.40
   0 -10   3   20.90    1.40
   0 -10   3   21.60    1.80
   0 -10  -3   20.00    1.90
   0 -10  -3   20.10    1.40
   0  10  -3   19.20    1.50
   0  10  -3   21.70    1.40
   0  10   3   19.60    1.40
   0  10   3   17.30    1.40
  -1 -10  -3    2.70    0.60
  -1 -10  -3    2.60    0.80
   1 -10   3    2.50    0.60
   1 -10   3    3.10    0.90
  -1 -10  -3    2.30    0.50
  -1  10  -3    2.20    0.70
  -1  10  -3    2.70    0.50
   1  10   3    2.10    0.50
   1  10   3    2.30    0.70
   2 -10   3    9.80    1.50
   2 -10   3    8.60    1.00
  -2 -10  -3   11.00    1.10
  -2 -10  -3    9.60    1.00
  -2 -10  -3    8.70    0.90
  -2  10  -3   10.00    0.90
  -2  10  -3    7.50    1.00
   2  10   3    9.50    0.90
   2  10   3   10.60    1.10
   3 -10   3    8.40    1.00
   3 -10   3    8.80    1.60
  -3 -10  -3    8.50    0.90
  -3 -10  -3    9.10    0.90
  -3 -10  -3    7.90    0.80
   3  10   3    7.00    0.90
  -3  10  -3    8.20    1.00
   3  10   3    8.70    0.90
  -3  10  -3    9.20    0.90
   4 -10   3   21.30    2.30
  -4 -10  -3   17.30    1.20
  -4 -10  -3   18.60    1.20
   4 -10   3   18.10    1.10
   4 -10   3   17.80    1.50
  -4  10  -3   19.40    1.50
   4  10   3   19.10    1.50
   4  10   3   19.30    1.30
   5 -10   3    2.10    0.70
  -5 -10  -3    2.50    0.40
  -5 -10  -3    2.00    0.30
  -5 -10  -3    2.40    0.50
  -5 -10  -3    2.60    0.40
   5  10   3    2.20    0.50
  -5  10  -3    2.70    0.70
   5  10   3    3.20    0.70
  -6 -10  -3   33.30    1.90
  -6 -10  -3   34.80    2.10
   6 -10   3   37.30    3.30
  -6  10  -3   36.20    2.30
   6  10   3   33.10    2.00
   6  10   3   39.00    2.10
  -7 -10  -3    6.70    0.90
   7 -10   3    6.20    1.90
   7 -10   3    5.40    1.10
   7  10   3    5.90    0.80
  -7  10  -3    5.00    0.90
   8 -10   3   12.40    1.50
  -8 -10  -3   13.50    1.20
   8 -10   3   11.10    2.20
   8  10   3   12.00    1.00
  -8  10  -3   14.10    1.50
   8  10   3   11.80    1.10
   9 -10   3   -1.00    0.90
   9 -10   3   -1.10    1.70
  -9 -10  -3   -0.30    0.60
   9  10   3    0.30    0.50
   9  10   3    0.10    0.40
  -9  10  -3    0.00    0.50
   9 -11  -3   11.10    1.50
  -9 -11   3   10.60    1.10
   9 -11  -3    6.70    2.50
  -9  11   3   11.20    1.30
   9  11  -3   10.50    0.80
   8 -11  -3    8.90    2.20
  -8 -11   3    6.00    0.80
   8 -11  -3    6.50    1.20
   8  11  -3    6.10    0.70
   8  11  -3    5.60    0.60
  -8  11   3    6.60    1.00
   7 -11  -3    8.20    2.10
  -7 -11   3    6.70    0.80
   7 -11  -3    6.80    1.20
   7  11  -3    6.10    0.70
  -7  11   3    6.20    1.00
   6 -11  -3   13.80    1.50
  -6 -11   3   14.90    1.00
   6 -11  -3   13.80    2.20
   6  11  -3   15.30    1.40
  -6  11   3   13.30    1.40
   6  11  -3   13.60    1.10
   5 -11  -3    1.50    1.60
  -5 -11   3    2.30    0.40
   5 -11  -3    2.50    0.90
  -5 -11   3    2.40    0.40
   5  11  -3    2.40    0.70
   5  11  -3    1.80    0.50
  -5  11   3    2.00    0.70
   4 -11  -3   -0.20    1.50
   4 -11  -3    0.60    0.60
  -4 -11   3    0.60    0.30
  -4 -11   3    0.70    0.30
  -4 -11   3    0.40    0.30
  -4 -11   3    0.40    0.20
   4  11  -3    0.70    0.40
  -4  11   3   -0.90    0.50
   4  11  -3    0.50    0.70
   3 -11  -3   -0.20    0.50
  -3 -11   3    0.10    0.20
  -3 -11   3    0.00    0.40
   3 -11  -3    0.40    1.40
  -3 -11   3   -0.40    0.20
  -3  11   3   -0.20    0.50
   3  11  -3   -0.30    0.30
   3  11  -3   -0.60    0.70
   2 -11  -3    5.40    1.40
  -2 -11   3    3.90    0.80
  -2 -11   3    4.30    0.60
  -2 -11   3    4.90    0.70
   2 -11  -3    3.70    0.70
  -2  11   3    4.00    0.70
   2  11  -3    4.90    0.90
  -2  11   3    4.60    0.90
   2  11  -3    4.80    0.60
   1 -11  -3   61.49    3.20
  -1 -11   3   57.79    3.40
  -1 -11   3   57.09    3.10
  -1 -11   3   56.19    3.10
   1 -11  -3   58.79    3.70
  -1  11   3   53.39    3.20
   1  11  -3   58.29    3.20
  -1  11   3   57.19    3.10
   0 -11  -3    0.20    0.80
   0 -11   3   -0.50    0.70
   0 -11   3    0.20    0.40
   0 -11  -3    0.10    0.40
   0  11  -3    0.30    0.70
   0  11  -3   -0.50    0.20
   0  11   3    0.10    0.60
   0  11   3    0.50    0.30
  -1 -11  -3   64.49    3.50
   1 -11   3   54.29    3.60
  -1 -11  -3   58.59    3.20
   1 -11   3   60.59    3.30
   1  11   3   61.99    3.20
  -1  11  -3   56.79    3.10
  -1  11  -3   55.39    3.30
   1  11   3   59.09    3.30
  -2 -11  -3    5.30    0.70
  -2 -11  -3    3.50    0.60
  -2 -11  -3    4.70    0.90
   2 -11   3    4.90    0.80
   2 -11   3    3.90    1.30
   2  11   3    4.20    0.80
   2  11   3    4.20    0.90
  -2  11  -3    5.40    1.00
  -3 -11  -3   -0.60    0.30
   3 -11   3    0.80    1.30
  -3 -11  -3   -0.70    0.50
   3 -11   3    0.00    0.40
  -3 -11  -3    0.10    0.30
  -3  11  -3    0.10    0.30
   3  11   3    0.80    0.70
  -3  11  -3    0.00    0.70
   3  11   3    0.70    0.40
  -4 -11  -3    0.40    0.30
   4 -11   3   -0.30    1.20
   4 -11   3   -0.40    0.50
  -4 -11  -3    0.60    0.30
  -4 -11  -3    0.00    0.40
   4  11   3    0.50    0.40
  -4  11  -3    1.30    0.70
  -5 -11  -3    2.20    0.40
  -5 -11  -3    2.90    0.40
   5 -11   3    3.20    0.80
   5 -11   3    2.50    1.60
  -5 -11  -3    2.60    0.60
  -5  11  -3    1.30    0.70
   5  11   3    2.20    0.70
   5  11   3    2.20    0.60
  -6 -11  -3   15.20    1.80
   6 -11   3   11.90    2.20
   6 -11   3   14.20    1.50
   6  11   3   13.80    1.40
  -6  11  -3   15.00    1.50
   6  11   3   11.60    1.20
  -7 -11  -3    6.40    0.90
   7 -11   3    5.50    1.90
   7 -11   3    7.90    1.20
  -7  11  -3    5.90    1.00
   7  11   3    6.20    0.80
   7  11   3    4.90    0.80
   8 -11   3    5.00    2.10
  -8 -11  -3    4.60    0.90
   8 -11   3    5.40    1.20
   8  11   3    6.90    0.80
  -8  11  -3    8.10    1.40
   8  11   3    6.60    0.90
   9 -11   3   11.80    1.60
   9 -11   3   10.90    2.90
  -9 -11  -3   12.40    1.30
  -9  11  -3    9.90    1.30
   9  11   3   15.00    1.00
   9  11   3   13.30    1.20
  -8 -12   3   14.30    1.20
   8 -12  -3    9.80    2.00
  -8  12   3   13.30    1.50
   8  12  -3   11.30    1.00
   8  12  -3   13.20    1.00
   7 -12  -3   11.60    2.40
  -7 -12   3   10.20    1.00
   7 -12  -3   12.00    1.40
   7  12  -3    9.30    0.90
   7  12  -3    9.10    0.90
  -7  12   3    9.60    1.30
   6 -12  -3   15.20    2.50
   6 -12  -3   13.80    1.50
  -6 -12   3   14.00    1.00
   6  12  -3   13.10    1.10
  -6  12   3   13.50    1.60
   6  12  -3   11.40    1.20
  -5 -12   3    1.70    0.40
  -5 -12   3    0.60    0.20
   5 -12  -3    1.80    0.80
   5 -12  -3    0.10    1.70
   5  12  -3   -0.10    0.70
  -4 -12   3    0.60    0.20
   4 -12  -3   -1.20    1.50
  -4 -12   3    0.60    0.30
   4 -12  -3   -0.80    0.50
  -4 -12   3    0.00    0.30
   4  12  -3    1.30    0.80
   4  12  -3    0.70    0.40
  -4  12   3    0.60    1.00
  -3 -12   3   27.20    1.90
   3 -12  -3   24.00    2.70
  -3 -12   3   29.30    1.70
   3 -12  -3   28.80    2.00
  -3 -12   3   31.30    1.80
   3  12  -3   28.30    2.10
  -3  12   3   30.60    2.30
   3  12  -3   29.40    1.80
   2 -12  -3    9.50    1.80
  -2 -12   3    9.80    1.00
  -2 -12   3   10.20    1.10
   2 -12  -3    9.00    1.10
  -2 -12   3    9.90    1.20
  -2  12   3   12.60    1.60
   2  12  -3    9.80    1.30
   2  12  -3    8.30    0.90
  -1 -12   3   -0.70    0.60
  -1 -12   3    0.30    0.40
   1 -12  -3    0.50    1.20
   1 -12  -3   -0.60    0.40
   1  12  -3   -0.40    0.80
  -1  12   3    0.30    0.40
  -1  12   3   -1.00    1.20
   1  12  -3    0.00    0.30
   0 -12  -3   19.00    2.00
   0 -12   3   16.40    1.30
   0 -12   3   14.20    1.80
   0 -12  -3   15.40    1.30
   0  12  -3   15.30    1.20
   0  12  -3   14.60    1.50
   0  12   3   14.70    1.20
  -1 -12  -3   -0.10    0.40
   1 -12   3   -1.50    1.00
   1 -12   3   -0.10    0.40
  -1 -12  -3   -0.90    0.80
  -1  12  -3    0.40    0.40
   1  12   3    0.10    0.30
  -1  12  -3   -0.50    0.90
   1  12   3    1.20    0.80
   2 -12   3    6.30    1.80
   2 -12   3   11.30    1.20
  -2 -12  -3    9.70    1.20
  -2 -12  -3   10.40    1.00
  -2  12  -3    9.10    1.00
   2  12   3   10.80    1.10
  -2  12  -3    9.70    1.50
   2  12   3   10.80    1.30
  -3 -12  -3   27.50    1.80
   3 -12   3   31.20    3.00
  -3 -12  -3   32.30    2.00
   3 -12   3   33.10    2.10
  -3  12  -3   26.70    2.10
   3  12   3   27.20    1.90
   3  12   3   32.10    2.10
   4 -12   3    0.60    0.50
  -4 -12  -3    0.60    0.40
  -4 -12  -3    0.80    0.40
  -4 -12  -3    0.50    0.30
   4 -12   3    0.00    1.30
  -4  12  -3    1.00    0.70
   4  12   3    1.90    0.80
   4  12   3    0.60    0.40
   5 -12   3   -1.80    1.60
   5 -12   3    1.60    0.80
  -5 -12  -3    1.70    0.60
  -5  12  -3    1.30    0.80
   5  12   3    1.30    0.50
   5  12   3    0.40    0.70
   6 -12   3   11.00    2.20
   6 -12   3   15.50    1.70
  -6 -12  -3   15.90    1.40
   6  12   3   16.50    1.30
   6  12   3   14.50    1.30
  -6  12  -3   13.90    1.60
   7 -12   3   10.80    1.50
  -7 -12  -3    9.60    1.10
   7 -12   3   12.00    2.30
  -7  12  -3    9.20    1.40
   7  12   3   11.40    1.10
   7  12   3   11.70    1.20
  -8 -12  -3   12.00    1.30
   8 -12   3   16.10    1.90
   8 -12   3   11.20    2.50
   8  12   3   12.70    1.10
  -8  12  -3   12.00    1.50
   7 -13  -3    9.70    2.40
  -7 -13   3   11.30    1.10
   7 -13  -3   10.70    1.50
   7  13  -3   10.50    1.10
  -7  13   3   10.60    1.40
   6 -13  -3    6.60    2.30
   6 -13  -3    6.90    1.20
  -6 -13   3    5.00    1.00
   6  13  -3    4.20    0.90
   6  13  -3    4.80    0.80
  -6  13   3    5.10    1.10
  -5 -13   3    0.50    0.20
   5 -13  -3   -2.40    1.70
   5 -13  -3    0.30    0.80
  -5 -13   3    0.90    0.40
  -5  13   3    1.60    0.80
   5  13  -3    0.60    0.50
   5  13  -3    1.70    0.80
  -4 -13   3   47.30    2.40
   4 -13  -3   48.70    2.90
  -4 -13   3   43.50    2.40
   4 -13  -3   47.00    3.90
  -4  13   3   44.30    2.90
   4  13  -3   40.40    2.50
   4  13  -3   43.60    2.70
   3 -13  -3   24.20    2.70
  -3 -13   3   19.70    1.30
  -3 -13   3   22.70    1.60
   3 -13  -3   21.10    1.70
  -3 -13   3   19.70    1.40
  -3 -13   3   20.80    1.30
  -3  13   3   19.40    1.90
   3  13  -3   17.80    1.40
   3  13  -3   22.60    1.90
   2 -13  -3   -1.70    1.30
   2 -13  -3   -0.10    0.50
  -2 -13   3    0.40    0.40
  -2 -13   3    0.20    0.70
   2  13  -3    0.30    0.90
  -2  13   3    0.50    0.90
  -1 -13   3    1.40    0.50
   1 -13  -3    2.20    1.40
  -1 -13   3    0.90    0.80
   1 -13  -3    1.40    0.60
  -1  13   3    1.00    0.80
   1  13  -3    1.40    1.00
  -1  13   3    1.60    0.50
   1  13  -3    0.80    0.40
   0 -13  -3    1.50    1.20
   0 -13   3    0.30    0.40
   0 -13  -3    0.20    0.40
   0  13  -3   -0.40    0.30
   0  13   3   -0.30    0.40
   0  13   3    1.60    0.90
   0  13  -3    0.20    0.80
   1 -13   3    2.20    0.70
  -1 -13  -3    0.70    0.40
   1 -13   3    0.70    1.30
  -1  13  -3    1.40    1.00
   1  13   3    1.30    0.90
  -1  13  -3    0.90    0.40
   1  13   3    2.10    0.60
  -2 -13  -3    0.00    0.40
   2 -13   3    0.30    0.50
   2 -13   3   -0.90    1.40
  -2 -13  -3    0.10    0.70
   2  13   3    0.60    0.40
   2  13   3   -0.30    0.80
  -2  13  -3   -0.20    0.90
  -3 -13  -3   22.20    1.50
   3 -13   3   22.30    1.70
   3 -13   3   19.10    2.40
  -3 -13  -3   21.60    1.60
  -3  13  -3   19.40    1.90
   3  13   3   21.50    1.90
   3  13   3   18.00    1.50
  -4 -13  -3   51.59    2.60
   4 -13   3   48.50    4.00
  -4 -13  -3   39.60    2.50
  -4 -13  -3   50.09    2.60
   4 -13   3   46.30    2.90
   4  13   3   50.39    2.90
   4  13   3   40.80    2.70
  -4  13  -3   44.50    3.10
   5 -13   3   -0.50    0.70
  -5 -13  -3    0.10    0.10
  -5 -13  -3   -0.10    0.10
  -5 -13  -3    2.00    0.70
  -5 -13  -3    0.30    0.30
   5 -13   3    1.90    1.90
   5  13   3    0.90    0.50
   5  13   3    0.70    0.80
  -5  13  -3   -0.50    0.70
  -6 -13  -3    5.50    0.90
   6 -13   3    6.80    2.30
   6 -13   3    5.70    1.10
   6  13   3    5.10    1.20
  -6  13  -3    5.30    1.20
   6  13   3    4.30    0.90
   7 -13   3   10.30    1.50
   7 -13   3   16.10    2.80
  -7 -13  -3   12.70    1.30
   7  13   3    9.90    1.10
  -7  13  -3   11.60    1.60
   6 -14  -3   15.30    1.70
  -6 -14   3   15.50    1.20
   6 -14  -3   14.50    2.90
   6  14  -3   15.60    1.50
  -6  14   3   15.80    1.80
   5 -14  -3    0.30    2.90
  -5 -14   3    0.10    0.40
   5 -14  -3    0.70    0.90
   5  14  -3    0.00    0.80
  -5  14   3    0.00    0.80
   4 -14  -3   13.00    2.20
   4 -14  -3   11.40    1.40
  -4 -14   3   11.20    1.00
  -4 -14   3   12.10    1.00
   4  14  -3   11.30    1.40
   4  14  -3   12.40    1.20
  -4  14   3   10.20    1.60
  -3 -14   3    1.30    0.40
  -3 -14   3   -0.30    0.50
   3 -14  -3    1.30    1.70
  -3 -14   3    0.80    0.30
   3  14  -3    1.30    0.50
   3  14  -3    0.30    0.90
  -3  14   3    0.00    0.90
  -2 -14   3    0.80    0.40
  -2 -14   3   -0.10    0.70
   2 -14  -3   -0.60    1.40
   2 -14  -3    1.10    0.60
   2  14  -3    0.20    0.90
   2  14  -3    0.10    0.40
  -2  14   3    0.50    0.90
  -1 -14   3    0.20    0.40
   1 -14  -3   -0.50    0.50
   1 -14  -3   -0.30    1.30
  -1 -14   3   -0.50    0.90
  -1  14   3   -1.00    0.80
   1  14  -3    0.00    0.90
   1  14  -3    0.30    0.40
   0 -14   3   -0.10    1.20
   0 -14  -3   -0.50    1.20
   0 -14  -3   -0.20    0.40
   0 -14   3   -0.20    0.40
   0  14   3    1.00    1.00
   0  14  -3    1.10    1.10
   0  14  -3    0.00    0.50
   0  14   3    0.60    0.50
  -1 -14  -3    0.60    0.40
   1 -14   3    0.40    0.50
  -1 -14  -3    1.20    1.10
   1 -14   3    0.40    1.30
   1  14   3   -0.20    0.40
   1  14   3    0.40    0.90
  -1  14  -3   -0.10    0.40
  -1  14  -3    1.00    1.10
   2 -14   3    0.60    0.50
   2 -14   3   -1.40    1.40
  -2 -14  -3    0.30    0.40
  -2 -14  -3    0.70    0.80
  -2  14  -3    1.30    1.10
   2  14   3   -0.40    0.40
   2  14   3    0.40    0.90
  -3 -14  -3   -0.70    0.60
  -3 -14  -3    0.70    0.40
   3 -14   3    0.20    1.60
   3 -14   3    1.80    0.70
   3  14   3    1.60    0.90
   3  14   3    0.70    0.50
  -3  14  -3   -0.50    1.00
  -4 -14  -3   10.70    1.10
   4 -14   3   13.30    2.40
  -4 -14  -3   11.90    1.20
   4 -14   3    7.70    1.20
   4  14   3   11.00    1.40
  -4  14  -3   11.10    1.60
   5 -14   3    0.10    0.80
  -5 -14  -3    0.10    0.50
  -5 -14  -3   -0.40    0.30
   5 -14   3    2.10    2.70
  -5  14  -3    1.30    0.90
   5  14   3   -0.70    0.80
  -6 -14  -3   16.80    1.50
   6 -14   3   17.00    1.80
   6 -14   3   15.60    2.90
  -6  14  -3   19.70    2.10
   6  14   3   15.00    1.50
   4 -15  -3    4.80    1.00
  -4 -15   3    5.40    0.70
  -4 -15   3    5.80    0.70
   4 -15  -3    4.00    2.00
   4  15  -3    5.50    1.90
  -4  15   3    4.30    1.20
  -3 -15   3    0.10    0.30
   3 -15  -3    0.10    1.50
  -3 -15   3    0.60    0.20
   3 -15  -3   -0.20    0.70
  -3 -15   3   -1.30    0.50
  -3  15   3    0.70    1.00
   3  15  -3   -0.10    1.00
   2 -15  -3    5.50    1.00
   2 -15  -3    5.70    1.90
  -2 -15   3    4.20    0.80
  -2 -15   3    4.00    1.10
  -2 -15   3    5.30    0.60
  -2  15   3    6.60    1.30
   2  15  -3    4.10    1.20
   1 -15  -3   10.30    1.90
  -1 -15   3    8.00    1.50
  -1 -15   3   10.30    1.20
   1 -15  -3   10.30    1.30
  -1  15   3    8.90    1.40
   1  15  -3   10.70    1.60
   0 -15  -3    2.10    1.30
   0 -15   3    0.20    1.20
   0 -15  -3    0.30    0.50
   0 -15   3   -0.10    0.40
   0  15   3   -0.30    1.00
   0  15  -3   -0.60    1.10
   1 -15   3    9.00    1.90
  -1 -15  -3    9.50    1.60
  -1 -15  -3    9.30    1.10
   1 -15   3   10.90    1.30
   1  15   3    8.40    1.50
  -1  15  -3    8.60    1.60
   2 -15   3    5.20    0.90
  -2 -15  -3    4.20    1.20
   2 -15   3    5.70    1.90
  -2 -15  -3    4.70    0.80
  -2  15  -3    6.30    1.40
   2  15   3    6.00    1.30
   3 -15   3    0.90    1.80
  -3 -15  -3    0.40    0.30
   3 -15   3    0.60    0.70
  -3 -15  -3   -0.80    0.60
  -3  15  -3   -0.70    1.00
   3  15   3   -0.10    1.00
   4 -15   3    5.50    1.10
  -4 -15  -3    3.10    0.80
   4 -15   3    6.20    2.20
  -4 -15  -3    2.90    0.70
  -4  15  -3    4.30    1.30
   4  15   3    2.70    1.20
  -1 -16   3    4.70    0.90
   1 -16  -3    4.50    0.90
   1 -16  -3    3.50    2.40
  -1 -16   3    6.40    1.40
  -1  16   3    3.60    1.30
   1  16  -3    3.00    1.30
   0 -16   3   37.70    3.10
   0 -16  -3   36.50    3.20
   0 -16   3   33.90    2.40
   0 -16  -3   38.20    2.50
   0  16   3   34.90    2.80
   0  16  -3   35.20    2.90
   1 -16   3    3.50    1.70
  -1 -16  -3    3.50    0.80
   1 -16   3    3.40    0.90
  -1 -16  -3    6.80    1.40
   1  16   3    1.40    1.20
  -1  16  -3    4.50    1.40
  12   0  -4    2.40    0.80
  11   0  -4   60.49    3.20
  11   0  -4   57.29    3.00
  10   0  -4   -0.60    0.60
  10   0  -4    0.20    0.30
  -9   0   4    2.10    0.60
   9   0  -4    2.50    0.40
   9   0  -4    2.90    0.50
   8   0  -4    2.40    0.40
  -8   0   4    2.30    0.50
   8   0  -4    2.70    0.30
  -7   0   4   84.19    4.30
   7   0  -4   86.89    4.10
   7   0  -4   94.29    4.10
   7   0  -4   83.49    4.20
  -6   0   4   18.00    0.90
   6   0  -4   18.60    1.00
   6   0  -4   16.60    1.00
  -6   0   4   18.40    1.10
   6   0  -4   17.50    1.10
   5   0  -4   97.79    4.40
   5   0  -4   98.89    4.40
   5   0  -4   95.39    4.40
  -5   0   4   95.29    4.40
  -5   0   4   89.39    4.60
   5   0  -4   90.79    4.50
  -4   0   4   31.20    1.50
   4   0  -4   29.40    1.50
   4   0  -4   33.10    1.50
  -4   0   4   31.30    1.60
  -4   0   4   31.60    1.50
   4   0  -4   31.60    1.60
  -3   0   4 1214.18   58.99
   3   0  -4 1159.88   71.29
  -3   0   4 1316.67   68.89
  -2   0   4 2575.04  123.49
  -2   0   4 2661.03  133.69
   2   0  -4 2782.02  136.69
   2   0  -4 2613.44  123.19
  -1   0   4   18.30    0.90
   1   0  -4   18.70    0.90
   1   0  -4   19.00    0.90
  -1   0   4   18.10    0.90
  -1   0   4   17.60    0.90
  -1   0   4   18.70    0.90
   1   0  -4   17.80    0.90
   1   0  -4   17.60    0.90
   0   0  -4 9999.00  468.65
   0   0   4 9741.62  468.15
   1   0   4   18.60    0.90
   1   0   4   18.60    0.90
  -1   0  -4   19.00    0.90
   1   0   4   18.70    0.90
   1   0   4   19.30    1.00
  -1   0  -4   18.40    1.00
  -1   0  -4   18.40    0.90
   2   0   4 2888.71  135.49
   2   0   4 2818.62  154.18
  -3   0  -4 1188.78   62.49
   3   0   4 1214.38   83.69
  -3   0  -4 1309.27   82.69
   3   0   4 1352.36   63.39
  -4   0  -4   29.40    1.50
   4   0   4   28.70    1.50
   4   0   4   30.40    1.50
   4   0   4   30.20    1.50
   4   0   4   27.30    1.50
  -4   0  -4   30.30    1.50
   4   0   4   30.30    1.50
  -4   0  -4   28.30    1.50
  -4   0  -4   30.90    1.50
  -5   0  -4   92.89    4.30
   5   0   4   91.19    4.30
   5   0   4   88.79    4.40
   5   0   4   93.59    4.30
  -5   0  -4   82.69    4.30
  -5   0  -4   94.29    4.30
  -5   0  -4   90.79    4.30
   5   0   4   92.89    4.40
   6   0   4   19.00    1.00
   6   0   4   16.10    1.00
   6   0   4   18.10    1.10
   6   0   4   17.20    1.00
  -6   0  -4   18.10    1.00
   6   0   4   17.70    1.00
  -6   0  -4   18.40    1.00
  -6   0  -4   15.20    1.10
   7   0   4   88.69    4.10
  -7   0  -4   86.39    4.00
  -7   0  -4   79.89    4.10
   7   0   4   83.59    4.00
   7   0   4   76.99    4.00
   7   0   4   84.69    4.10
  -7   0  -4   86.29    4.10
  -8   0  -4    2.30    0.30
   8   0   4    1.80    0.40
   8   0   4    2.00    0.60
   8   0   4    2.20    0.40
   8   0   4    2.40    0.30
  -8   0  -4    1.60    0.60
  -8   0  -4    1.90    0.30
   9   0   4    2.90    0.70
   9   0   4    2.50    0.40
  -9   0  -4    1.50    0.70
   9   0   4    2.30    0.50
   9   0   4    2.10    0.30
 -10   0  -4    0.10    0.70
  10   0   4    0.30    0.70
  10   0   4    0.60    0.50
  10   0   4    0.50    0.30
  10   0   4    1.10    0.30
  11   0   4   58.99    3.00
  11   0   4   54.09    2.90
 -11   0  -4   58.79    3.30
  11   0   4   62.59    3.40
  12   0   4    0.40    0.40
 -12   0  -4    0.50    0.90
  12   0   4    0.40    0.60
  12   0   4    2.60    1.00
  12  -1  -4    8.00    1.20
  12   1  -4    8.10    1.00
  11  -1  -4    4.30    1.00
  11  -1  -4    4.10    0.60
 -11  -1   4    2.70    0.80
  11   1  -4    3.00    0.70
  11   1  -4    3.10    0.40
  10  -1  -4    0.60    0.30
  10  -1  -4    0.30    0.20
 -10  -1   4    0.20    0.60
  10  -1  -4    1.50    0.70
  10  -1  -4    0.30    0.30
  10   1  -4    0.50    0.50
  10   1  -4    0.70    0.30
   9  -1  -4    0.40    0.30
   9  -1  -4    0.10    0.50
   9  -1  -4    0.10    0.20
   9  -1  -4    0.20    0.30
  -9  -1   4   -0.20    0.50
   9   1  -4    0.20    0.30
  -9   1   4    0.40    0.10
  -9   1   4    0.20    0.10
   9   1  -4    0.30    0.20
   8  -1  -4   93.19    4.40
   8  -1  -4   93.59    4.50
   8  -1  -4   92.39    4.70
  -8  -1   4   94.09    4.70
   8  -1  -4   92.19    4.60
  -8   1   4  100.09    4.40
   8   1  -4   95.59    4.50
  -8   1   4   92.19    4.40
   8   1  -4   96.69    4.50
  -7  -1   4    9.80    0.80
   7  -1  -4    9.60    0.70
   7  -1  -4   10.90    0.80
  -7   1   4   10.70    0.60
   7   1  -4    8.80    0.60
   6  -1  -4    4.30    0.40
   6  -1  -4    4.50    0.50
   6  -1  -4    5.10    0.50
  -6  -1   4    4.30    0.50
   6  -1  -4    4.30    0.30
  -6   1   4    4.40    0.40
   6   1  -4    4.40    0.50
  -6   1   4    5.60    0.30
   5  -1  -4    3.40    0.40
   5  -1  -4    2.40    0.30
   5  -1  -4    3.10    0.40
  -5  -1   4    2.30    0.40
   5  -1  -4    3.10    0.30
   5   1  -4    2.10    0.30
  -5   1   4    2.70    0.20
   4  -1  -4    0.60    0.20
  -4  -1   4    0.20    0.20
   4  -1  -4    0.70    0.20
   4  -1  -4    0.80    0.20
   4  -1  -4    0.20    0.10
  -4   1   4    0.70    0.10
   4   1  -4    0.20    0.10
  -4   1   4    0.50    0.20
   3  -1  -4  185.88    8.70
   3  -1  -4  186.88    8.70
   3  -1  -4  194.88    8.80
  -3   1   4  184.28    8.70
   2  -1  -4    2.80    0.30
  -2  -1   4    2.90    0.20
   2  -1  -4    2.40    0.30
  -2  -1   4    2.70    0.20
   2  -1  -4    2.10    0.20
   2   1  -4    3.00    0.20
   2   1  -4    2.70    0.20
  -2   1   4    3.00    0.20
   2   1  -4    2.80    0.20
  -2   1   4    2.50    0.20
  -2   1   4    2.80    0.30
   2   1  -4    2.50    0.20
   2   1  -4    3.30    0.30
  -1  -1   4   65.09    3.10
  -1  -1   4   62.99    3.10
  -1  -1   4   67.19    3.00
   1  -1  -4   62.89    3.20
   1  -1  -4   65.99    3.10
   1  -1  -4   63.09    3.10
   1   1  -4   66.99    3.00
   1   1  -4   68.89    3.10
  -1   1   4   65.69    3.10
   1   1  -4   67.09    3.00
  -1   1   4   63.39    3.10
  -1   1   4   67.19    3.20
   1   1  -4   64.79    3.10
  -1   1   4   64.09    3.10
   0  -1  -4    0.00    0.10
   0  -1   4    0.10    0.10
   0  -1  -4    0.10    0.10
   0  -1   4    0.00    0.10
   0  -1  -4    0.10    0.10
   0  -1   4    0.10    0.10
   0  -1   4    0.20    0.10
   0   1   4    0.00    0.10
   0   1   4    0.10    0.10
   0   1  -4    0.10    0.10
   0   1  -4    0.10    0.10
   0   1  -4   -0.10    0.10
   0   1   4    0.00    0.10
   0   1  -4   -0.10    0.10
   0   1   4    0.10    0.10
  -1  -1  -4   69.89    3.20
   1  -1   4   64.89    3.20
   1  -1   4   67.29    3.20
  -1  -1  -4   65.39    3.20
   1  -1   4   67.09    3.10
  -1   1  -4   64.19    3.10
  -1   1  -4   68.79    3.20
   1   1   4   65.69    3.20
   1   1   4   68.09    3.20
   1   1   4   70.59    3.20
  -1   1  -4   65.29    3.20
  -1   1  -4   68.39    3.20
   1   1   4   70.39    3.20
  -1   1  -4   64.59    3.20
  -2  -1  -4    2.60    0.20
   2  -1   4    2.70    0.20
  -2  -1  -4    2.60    0.20
   2  -1   4    1.80    0.30
   2  -1   4    3.20    0.20
   2  -1   4    3.10    0.30
   2  -1   4    2.80    0.20
  -2  -1  -4    2.50    0.30
   2   1   4    2.80    0.30
   2   1   4    2.50    0.20
  -2   1  -4    2.90    0.20
  -2   1  -4    2.90    0.20
  -2   1  -4    2.70    0.20
  -2   1  -4    2.20    0.20
   2   1   4    2.80    0.30
   2   1   4    2.60    0.20
  -2   1  -4    2.70    0.30
  -2   1  -4    3.20    0.30
   3  -1   4  200.58    9.10
  -3  -1  -4  198.28    9.10
   3  -1   4  187.08    9.20
  -3   1  -4  205.78    9.20
   3   1   4  196.28    9.10
  -3   1  -4  190.08    9.10
   4  -1   4    0.80    0.20
  -4  -1  -4    0.40    0.20
  -4  -1  -4    0.60    0.10
   4  -1   4    0.50    0.20
   4  -1   4    0.50    0.10
  -4  -1  -4    0.40    0.10
   4  -1   4    0.50    0.20
  -4   1  -4    0.40    0.20
  -4   1  -4    0.70    0.20
   4   1   4    0.50    0.10
   4   1   4    0.50    0.20
   4   1   4    0.40    0.10
   4   1   4    0.10    0.20
  -4   1  -4    1.00    0.20
   4   1   4    0.90    0.20
  -4   1  -4    0.50    0.10
  -5  -1  -4    2.20    0.20
   5  -1   4    1.90    0.30
   5  -1   4    2.80    0.30
   5  -1   4    2.70    0.30
  -5  -1  -4    2.20    0.20
  -5  -1  -4    1.80    0.30
   5  -1   4    2.30    0.40
  -5  -1  -4    2.20    0.20
   5  -1   4    2.70    0.30
  -5   1  -4    2.10    0.30
  -5   1  -4    3.00    0.30
  -5   1  -4    2.40    0.30
   5   1   4    2.30    0.30
  -5   1  -4    1.80    0.30
   5   1   4    2.40    0.30
  -5   1  -4    2.10    0.30
   5   1   4    2.60    0.30
   6  -1   4    4.50    0.50
  -6  -1  -4    4.40    0.40
  -6  -1  -4    3.70    0.50
   6  -1   4    3.50    0.40
   6  -1   4    5.00    0.50
   6  -1   4    4.70    0.50
   6  -1   4    4.50    0.40
  -6   1  -4    4.20    0.40
   6   1   4    6.40    0.50
   6   1   4    4.20    0.40
   6   1   4    5.10    0.40
   6   1   4    4.10    0.50
  -6   1  -4    5.10    0.40
   6   1   4    4.10    0.40
  -7  -1  -4   10.40    0.70
   7  -1   4   10.60    0.70
   7  -1   4   10.60    0.80
   7  -1   4    9.10    0.70
  -7  -1  -4   11.20    0.80
   7  -1   4    9.30    0.90
  -7  -1  -4   10.40    0.60
   7   1   4   10.70    0.70
  -7   1  -4    9.90    0.70
   7   1   4    9.90    0.70
  -7   1  -4   11.50    0.80
   7   1   4    9.60    0.70
  -7   1  -4    8.50    0.80
   7   1   4   12.80    0.80
   8  -1   4   93.39    4.60
  -8  -1  -4   87.29    4.40
   8  -1   4   96.89    4.40
  -8  -1  -4   89.09    4.40
  -8  -1  -4   89.59    4.60
   8  -1   4   92.19    4.50
   8  -1   4   98.29    4.50
  -8   1  -4   88.39    4.40
  -8   1  -4   91.59    4.50
   8   1   4   91.29    4.50
  -8   1  -4   90.79    4.60
   8   1   4   91.59    4.40
   8   1   4   91.19    4.40
   8   1   4   92.29    4.40
   9  -1   4    0.50    0.50
   9  -1   4    0.20    0.30
   9  -1   4   -0.40    0.60
  -9  -1  -4    0.10    0.30
  -9  -1  -4    0.10    0.50
   9  -1   4    0.70    0.20
   9   1   4    0.10    0.20
   9   1   4    0.80    0.30
   9   1   4    0.10    0.50
  -9   1  -4    1.40    0.60
  -9   1  -4    0.40    0.20
   9   1   4    0.60    0.40
 -10  -1  -4    0.70    0.60
  10  -1   4    0.70    0.60
 -10  -1  -4    0.20    0.20
  10  -1   4    0.00    0.30
  10  -1   4    0.60    0.30
  10  -1   4    0.10    0.70
  10   1   4    0.70    0.60
 -10   1  -4    0.40    0.70
  10   1   4    0.20    0.50
 -10   1  -4    0.50    0.30
  10   1   4    1.00    0.30
  10   1   4    1.10    0.30
  11  -1   4    4.70    1.10
  11  -1   4    3.50    0.70
  11  -1   4    2.80    0.40
 -11  -1  -4    3.60    0.90
  11   1   4    2.50    0.80
  11   1   4    3.20    0.50
  11   1   4    2.60    0.60
 -11   1  -4    3.00    0.90
  12  -1   4    5.70    1.30
 -12  -1  -4    7.00    1.20
  12  -1   4    6.90    0.90
  12  -1   4    7.00    0.70
  12   1   4    6.10    0.80
 -12   1  -4    7.50    1.20
  12   1   4    6.60    1.10
  12   1   4    7.70    0.60
 -12  -2   4    2.50    1.00
  12  -2  -4    4.20    1.20
  11  -2  -4    1.20    0.20
  11  -2  -4    1.10    0.40
  11  -2  -4    1.90    0.50
 -11  -2   4    1.30    0.80
  11  -2  -4    0.70    0.90
  11   2  -4    1.90    0.50
  11   2  -4    0.60    0.20
 -10  -2   4    9.50    1.10
  10  -2  -4   11.00    0.90
  10  -2  -4   12.40    0.90
  10  -2  -4   13.50    1.40
  10  -2  -4   10.60    0.70
  10   2  -4   11.60    0.70
 -10   2   4   10.40    0.60
  10   2  -4   11.90    0.80
   9  -2  -4    6.80    0.50
   9  -2  -4    8.60    0.80
   9  -2  -4    7.60    1.10
  -9  -2   4    7.50    1.00
   9  -2  -4    6.80    0.70
   9   2  -4    6.90    0.50
  -9   2   4    6.70    0.50
   9   2  -4    7.90    0.50
  -9   2   4    7.60    0.50
   8  -2  -4   41.80    2.00
   8  -2  -4   39.50    2.10
   8  -2  -4   43.40    2.40
  -8  -2   4   42.20    2.30
   8  -2  -4   40.40    2.20
  -8   2   4   38.60    2.10
   7  -2  -4    2.40    0.40
   7  -2  -4    3.30    0.30
  -7  -2   4    2.10    0.40
   7  -2  -4    3.80    0.60
  -7   2   4    2.80    0.30
   6  -2  -4   43.90    2.30
   6  -2  -4   42.50    2.40
   6  -2  -4   48.10    2.30
   6  -2  -4   46.10    2.50
  -6  -2   4   49.00    2.40
  -6   2   4   45.80    2.20
   6   2  -4   47.70    2.40
   5  -2  -4    9.70    0.70
   5  -2  -4   11.60    0.80
   5  -2  -4    9.70    0.70
  -5  -2   4   10.00    0.70
   5  -2  -4   10.80    0.70
  -5   2   4   10.50    0.60
   5   2  -4   10.40    0.70
  -5   2   4    8.70    0.70
   4  -2  -4  333.77   15.70
   4  -2  -4  322.67   15.60
   4  -2  -4  311.37   15.60
  -4   2   4  344.57   15.60
  -4   2   4  349.57   15.50
  -4   2   4  360.06   15.60
   3  -2  -4  104.99    5.30
   3  -2  -4  115.99    5.40
   3  -2  -4  114.59    5.30
  -3  -2   4  113.39    5.10
  -3  -2   4  112.89    5.20
  -3  -2   4  111.49    5.20
   3  -2  -4  105.09    5.30
  -3   2   4  109.79    5.30
   3   2  -4  112.79    5.20
  -3   2   4  118.79    5.30
   3   2  -4  113.39    5.20
  -3   2   4  114.09    5.30
   3   2  -4  109.99    5.20
   2  -2  -4  204.68    9.70
   2  -2  -4  220.68    9.70
   2  -2  -4  205.48    9.80
   2   2  -4  212.38    9.70
  -2   2   4  197.98    9.70
  -2   2   4  203.08    9.70
  -2   2   4  216.78    9.70
  -1   2   4  342.97   15.90
   0  -2  -4 1599.94   98.59
   0  -2  -4 1540.65   76.09
   0  -2   4 1254.77   91.99
   0   2  -4 1581.44   75.09
   0   2   4 1646.04   76.69
   0   2   4 1455.15   94.79
   0   2  -4 1624.04   94.99
  -1  -2  -4  316.17   20.60
  -1  -2  -4  444.56   48.30
   1  -2   4  369.06   20.50
   1  -2   4  352.36   44.80
  -1   2  -4  361.46   20.80
   1   2   4  366.76   42.30
  -1   2  -4  280.27   39.20
   1   2   4  370.16   21.40
   2  -2   4  200.18    9.70
   2  -2   4  204.98    9.70
  -2   2  -4  223.38    9.70
  -2   2  -4  200.68    9.70
  -3  -2  -4  107.59    5.30
   3  -2   4  111.39    5.30
   3  -2   4  120.39    5.30
   3  -2   4  112.29    5.40
  -3  -2  -4  116.59    5.30
   3  -2   4  114.69    5.30
  -3   2  -4  112.19    5.30
  -3   2  -4  117.19    5.30
   3   2   4  113.39    5.30
   3   2   4  109.29    5.30
   3   2   4  113.09    5.30
  -3   2  -4  114.19    5.40
  -3   2  -4  112.19    5.40
  -3   2  -4  110.39    5.30
   4  -2   4  344.97   16.00
  -4   2  -4  341.97   16.00
   5  -2   4   10.10    0.70
   5  -2   4   10.60    0.70
  -5  -2  -4   10.10    0.70
   5  -2   4   10.80    0.80
   5  -2   4   10.10    0.70
  -5  -2  -4   12.40    0.70
  -5  -2  -4    9.50    0.60
  -5  -2  -4   10.00    0.60
   5  -2   4   10.00    0.60
  -5   2  -4   10.80    0.60
   5   2   4   10.30    0.60
  -5   2  -4   11.00    0.70
   5   2   4    9.60    0.60
  -5   2  -4   10.00    0.70
   5   2   4   10.90    0.70
  -5   2  -4    9.50    0.70
  -6  -2  -4   45.00    2.30
   6  -2   4   44.40    2.30
  -6  -2  -4   44.90    2.40
   6  -2   4   47.40    2.30
   6  -2   4   47.60    2.40
   6  -2   4   45.30    2.50
  -6  -2  -4   46.80    2.20
   6  -2   4   39.30    2.30
  -6   2  -4   44.70    2.30
   6   2   4   48.10    2.30
  -6   2  -4   47.50    2.40
  -6   2  -4   48.30    2.30
   6   2   4   46.40    2.30
   6   2   4   44.30    2.40
   6   2   4   45.50    2.30
   7  -2   4    2.90    0.50
  -7  -2  -4    2.50    0.30
   7  -2   4    3.00    0.70
  -7  -2  -4    2.00    0.40
   7  -2   4    2.50    0.30
  -7  -2  -4    2.90    0.30
   7  -2   4    3.20    0.50
   7   2   4    3.10    0.40
  -7   2  -4    2.60    0.30
  -7   2  -4    2.80    0.50
  -7   2  -4    4.40    0.50
   7   2   4    3.40    0.40
   7   2   4    2.70    0.30
  -8  -2  -4   38.90    2.20
  -8  -2  -4   37.60    2.00
   8  -2   4   42.20    2.00
  -8  -2  -4   39.10    2.00
   8  -2   4   40.50    2.20
   8  -2   4   40.00    2.40
   8  -2   4   37.40    2.30
   8   2   4   38.60    2.00
  -8   2  -4   39.80    2.20
   8   2   4   38.80    2.10
   8   2   4   40.90    2.00
   8   2   4   36.30    2.00
  -8   2  -4   37.40    2.10
  -9  -2  -4    8.60    1.00
   9  -2   4    9.50    1.20
  -9  -2  -4    7.40    0.60
   9  -2   4    7.40    0.60
   9  -2   4    7.30    0.80
   9  -2   4    8.00    1.00
  -9   2  -4    6.20    0.90
   9   2   4    7.90    0.70
  -9   2  -4    8.00    0.70
   9   2   4    7.00    0.80
   9   2   4    6.60    0.60
   9   2   4    6.80    0.60
  10  -2   4   11.30    1.10
  10  -2   4   11.30    0.80
 -10  -2  -4   12.40    1.20
 -10  -2  -4    9.80    0.70
  10  -2   4    9.10    1.30
  10   2   4   11.60    0.90
 -10   2  -4   10.50    0.90
  10   2   4   11.50    0.90
 -10   2  -4   10.20    1.20
  10   2   4   11.90    1.10
  10   2   4   10.60    1.10
  11  -2   4    1.00    0.40
  11  -2   4    0.80    0.70
  11  -2   4    2.00    1.10
 -11  -2  -4    0.70    0.80
  11   2   4    1.50    0.40
 -11   2  -4    0.20    0.10
  11   2   4    0.50    0.40
  11   2   4    1.70    0.50
  11   2   4    1.00    0.70
 -11   2  -4    0.60    0.70
 -12  -2  -4    3.30    1.00
  12  -2   4    2.40    0.50
  12  -2   4    2.80    2.00
 -12   2  -4    5.10    1.10
  12   2   4    3.70    0.50
  12   2   4    3.10    0.60
  12   2   4    5.30    1.00
  12  -3  -4   -0.10    0.20
 -12  -3   4    0.20    0.80
  12  -3  -4    0.90    1.10
  12  -3  -4    0.20    0.40
  11  -3  -4    9.90    0.80
 -11  -3   4    9.30    1.20
  11  -3  -4    8.90    0.60
  11  -3  -4   10.30    1.50
  11   3  -4    7.40    0.60
  11   3  -4    8.30    0.70
  10  -3  -4    9.30    0.70
  10  -3  -4   11.10    1.40
  10  -3  -4   12.20    1.00
  10  -3  -4   10.00    0.90
 -10  -3   4   11.40    1.20
  10   3  -4    8.80    0.60
  10   3  -4   10.90    0.70
  -9  -3   4    2.30    0.70
   9  -3  -4    1.80    0.70
   9  -3  -4    1.70    0.40
   9  -3  -4    0.80    0.90
   9   3  -4    1.10    0.20
   8  -3  -4   14.50    0.90
   8  -3  -4   13.80    1.00
   8  -3  -4   13.60    1.50
   8  -3  -4   12.30    1.00
  -8  -3   4   11.70    1.00
  -8   3   4   14.40    0.90
   7  -3  -4    4.20    0.40
  -7  -3   4    4.20    0.60
   7  -3  -4    5.00    0.60
   7  -3  -4    4.00    0.70
  -7   3   4    4.20    0.50
  -7   3   4    5.00    0.50
   6  -3  -4    1.80    0.50
   6  -3  -4    0.70    0.30
   6  -3  -4    1.20    0.30
  -6  -3   4    1.60    0.30
  -6   3   4    1.50    0.20
   6   3  -4    1.50    0.30
  -6   3   4    1.60    0.30
   5  -3  -4    0.80    0.20
   5  -3  -4    0.90    0.50
   5  -3  -4    0.40    0.30
   5  -3  -4    0.30    0.20
  -5  -3   4    1.00    0.30
  -5   3   4    0.80    0.20
   5   3  -4    0.40    0.20
  -5   3   4    0.60    0.20
  -5   3   4    0.50    0.20
   4  -3  -4  201.78    9.70
   4  -3  -4  192.88    9.70
   4  -3  -4  212.18    9.70
   4  -3  -4  212.48    9.90
   4   3  -4  220.68    9.70
  -4   3   4  219.18    9.70
  -4   3   4  212.38    9.70
   4   3  -4  209.28    9.50
  -4   3   4  191.88    9.70
  -3  -3   4  141.99    7.00
   3  -3  -4  156.38    7.30
  -3  -3   4  151.58    7.00
   3  -3  -4  164.18    7.10
  -3  -3   4  151.08    7.00
   3  -3  -4  145.19    7.10
  -3  -3   4  155.68    7.00
  -3   3   4  145.99    7.10
  -3   3   4  150.98    7.10
   3   3  -4  153.78    7.00
   3   3  -4  150.58    7.00
   3   3  -4  140.99    7.00
   3   3  -4  150.78    7.00
  -3   3   4  140.79    7.10
   3   3  -4  164.28    7.00
   2  -3  -4   82.99    3.90
  -2  -3   4   79.39    3.80
  -2  -3   4   82.49    3.70
   2  -3  -4   79.19    3.90
  -2  -3   4   77.79    3.80
  -2  -3   4   82.79    3.80
   2  -3  -4   83.09    4.00
  -2   3   4   81.99    4.00
   2   3  -4   79.59    3.80
   2   3  -4   73.19    3.80
   2   3  -4   79.99    3.80
   2   3  -4   84.89    3.80
  -2   3   4   75.99    3.80
   1  -3  -4  122.39    5.90
   1  -3  -4  127.59    5.80
  -1  -3   4  123.49    5.90
   1  -3  -4  125.79    6.00
  -1  -3   4  128.19    5.80
  -1  -3   4  123.09    5.80
  -1   3   4  124.89    5.80
  -1   3   4  125.79    5.80
   1   3  -4  118.39    5.80
  -1   3   4  133.49    6.00
   1   3  -4  120.09    5.80
   1   3  -4  111.79    5.80
   1   3  -4  130.69    5.90
   0  -3   4   -0.10    0.10
   0  -3   4    0.00    0.10
   0  -3  -4    0.00    0.10
   0  -3   4    0.40    0.20
   0  -3  -4   -0.10    0.30
   0  -3  -4   -0.10    0.10
   0  -3   4    0.20    0.10
   0   3   4    0.20    0.20
   0   3  -4    0.10    0.10
   0   3  -4    0.00    0.10
   0   3   4    0.00    0.10
   0   3  -4    0.10    0.20
   0   3   4   -0.10    0.10
   0   3  -4   -0.10    0.10
   1  -3   4  124.99    5.90
  -1  -3  -4  125.29    6.00
   1  -3   4  128.99    6.10
  -1  -3  -4  131.09    5.90
   1  -3   4  125.19    6.00
   1  -3   4  132.29    6.00
  -1  -3  -4  130.69    6.00
   1  -3   4  124.09    6.00
   1   3   4  134.99    6.10
  -1   3  -4  127.79    5.90
   1   3   4  130.79    6.00
   1   3   4  121.59    6.00
  -1   3  -4  121.09    6.00
  -1   3  -4  126.09    6.00
  -1   3  -4  122.09    6.00
  -2  -3  -4   86.79    3.90
   2  -3   4   86.19    4.00
   2  -3   4   76.79    4.10
  -2  -3  -4   89.29    4.00
   2  -3   4   83.99    3.90
   2  -3   4   84.49    4.00
   2  -3   4   84.19    4.10
  -2   3  -4   83.99    4.00
   2   3   4   80.99    4.00
  -2   3  -4   86.39    4.00
   2   3   4   82.69    4.00
   2   3   4   76.09    4.00
  -2   3  -4   80.79    4.10
  -2   3  -4   84.59    4.10
   3  -3   4  148.79    7.20
  -3  -3  -4  152.18    7.10
   3  -3   4  155.18    7.10
  -3  -3  -4  152.18    7.10
   3  -3   4  149.79    7.30
   3  -3   4  157.28    7.10
   3  -3   4  143.59    7.10
   3  -3   4  155.88    7.10
  -3  -3  -4  144.59    7.10
  -3   3  -4  140.09    7.10
   3   3   4  146.69    7.10
   3   3   4  149.88    7.10
  -3   3  -4  159.48    7.10
  -3   3  -4  148.79    7.20
   3   3   4  165.58    7.10
  -3   3  -4  155.88    7.20
  -3   3  -4  154.58    7.10
   4  -3   4  205.18    9.80
  -4  -3  -4  214.08    9.80
   4  -3   4  209.48    9.90
  -4  -3  -4  198.88    9.90
   4  -3   4  201.18   10.00
   4  -3   4  214.58    9.90
   4  -3   4  218.98    9.90
   4  -3   4  211.88    9.80
  -4  -3  -4  211.28    9.80
  -4   3  -4  217.68    9.80
   4   3   4  203.88    9.80
   4   3   4  209.58    9.90
  -4   3  -4  220.88   10.00
  -4   3  -4  210.68    9.90
   4   3   4  220.88    9.80
  -4   3  -4  204.68    9.80
  -4   3  -4  216.28    9.90
  -5  -3  -4    0.50    0.30
   5  -3   4    0.80    0.20
   5  -3   4    0.40    0.30
  -5  -3  -4    0.60    0.10
   5  -3   4    0.60    0.20
  -5  -3  -4    0.70    0.20
   5  -3   4    0.50    0.20
   5  -3   4    0.60    0.20
   5  -3   4    1.10    0.50
   5   3   4    0.50    0.20
  -5   3  -4    0.80    0.20
  -5   3  -4    0.40    0.20
   5   3   4    0.50    0.20
  -5   3  -4    0.40    0.20
  -5   3  -4    0.40    0.30
  -5   3  -4    0.60    0.20
   5   3   4    0.70    0.20
  -6  -3  -4    1.80    0.20
  -6  -3  -4    2.00    0.40
   6  -3   4    0.90    0.40
   6  -3   4    1.60    0.30
   6  -3   4    1.10    0.30
  -6  -3  -4    1.20    0.30
   6  -3   4    1.30    0.30
   6   3   4    1.60    0.30
   6   3   4    1.20    0.20
  -6   3  -4    1.60    0.30
  -6   3  -4    2.30    0.40
  -7  -3  -4    4.70    0.60
   7  -3   4    6.50    0.90
  -7  -3  -4    3.50    0.30
   7  -3   4    4.80    0.50
  -7  -3  -4    4.40    0.40
   7  -3   4    5.40    0.70
   7  -3   4    3.80    0.50
   7   3   4    3.50    0.40
  -7   3  -4    3.30    0.40
   7   3   4    5.00    0.60
  -7   3  -4    3.00    0.50
  -7   3  -4    4.80    0.60
   7   3   4    4.20    0.40
   8  -3   4   16.30    0.90
   8  -3   4   15.70    1.50
   8  -3   4   15.80    1.20
   8  -3   4   12.40    1.00
  -8  -3  -4   14.20    1.10
  -8  -3  -4   15.20    0.90
   8   3   4   13.50    0.90
   8   3   4   15.10    0.90
  -8   3  -4   13.70    1.00
  -8   3  -4   15.50    1.20
  -9  -3  -4    1.30    0.30
  -9  -3  -4    1.60    0.30
   9  -3   4    1.00    0.30
  -9  -3  -4    2.10    0.70
   9  -3   4    2.30    0.70
   9  -3   4    1.40    1.00
   9   3   4    1.80    0.30
   9   3   4    1.10    0.40
   9   3   4    1.10    0.40
   9   3   4    1.30    0.50
  -9   3  -4    1.60    0.40
  -9   3  -4    1.30    0.70
  10  -3   4    9.20    1.00
 -10  -3  -4    7.80    1.00
  10  -3   4    8.20    0.70
  10  -3   4   10.60    1.50
 -10   3  -4   10.50    1.20
 -10   3  -4    9.50    0.80
  10   3   4   10.10    0.80
  10   3   4    9.00    0.80
  10   3   4   10.40    0.90
  10   3   4   11.80    1.00
  11  -3   4    8.90    1.10
 -11  -3  -4    8.80    1.20
  11  -3   4    9.70    1.60
  11  -3   4    9.50    0.80
  11   3   4    9.30    0.90
  11   3   4    8.00    0.70
  11   3   4   10.60    1.10
  11   3   4    8.80    0.80
  12  -3   4    0.60    0.40
  12  -3   4   -0.10    0.80
  12  -3   4   -0.30    1.20
 -12  -3  -4    0.60    0.90
  12   3   4    0.00    0.40
  12   3   4    0.30    0.70
  11  -4  -4    0.20    0.60
 -11  -4   4    0.80    0.80
  11  -4  -4    0.50    0.30
  11  -4  -4    3.00    1.20
  11   4  -4    0.80    0.30
  10  -4  -4   14.50    1.70
  10  -4  -4   10.80    0.90
 -10  -4   4   11.70    1.20
  10  -4  -4   12.40    1.10
 -10   4   4   12.80    0.90
  10   4  -4   10.80    0.70
  10   4  -4   11.10    0.70
   9  -4  -4   -0.70    0.90
   9  -4  -4    0.50    0.30
   9  -4  -4    0.00    0.30
   9  -4  -4    0.40    0.60
  -9  -4   4    0.60    0.60
  -9   4   4    1.10    0.30
   9   4  -4    0.30    0.20
  -8  -4   4    8.30    0.80
   8  -4  -4   10.10    1.30
   8  -4  -4    7.20    0.60
   8  -4  -4    7.40    0.80
   8  -4  -4    6.80    0.90
  -8   4   4    6.10    0.70
   7  -4  -4    0.60    0.40
   7  -4  -4    0.00    0.30
   7  -4  -4   -0.40    0.70
  -7  -4   4    0.80    0.40
   7  -4  -4    0.60    0.30
  -7   4   4    0.30    0.30
  -6  -4   4    9.40    0.70
   6  -4  -4    9.70    1.10
   6  -4  -4    9.90    0.80
   6  -4  -4   10.40    0.80
   6   4  -4   10.10    0.60
   6   4  -4    9.40    0.70
  -6   4   4   10.30    0.70
  -6   4   4   11.40    0.80
  -6   4   4   10.50    0.60
   5  -4  -4    5.60    0.80
   5  -4  -4    4.60    0.50
   5  -4  -4    5.10    0.60
   5  -4  -4    6.50    0.60
  -5  -4   4    4.20    0.50
  -5   4   4    4.80    0.50
  -5   4   4    5.30    0.50
   5   4  -4    5.20    0.40
   5   4  -4    5.20    0.50
  -5   4   4    5.40    0.50
   5   4  -4    5.30    0.30
   5   4  -4    5.50    0.40
   4  -4  -4  235.48   10.70
  -4  -4   4  230.58   10.60
   4  -4  -4  230.78   10.90
  -4  -4   4  216.58   10.50
  -4  -4   4  231.38   10.50
  -4   4   4  214.08   10.70
  -4   4   4  229.58   10.70
   4   4  -4  223.38   10.50
   4   4  -4  227.18   10.60
   4   4  -4  230.38   10.50
   4   4  -4  230.08   10.60
   4   4  -4  240.88   10.60
  -3  -4   4  199.58    9.10
  -3  -4   4  199.18    9.20
   3  -4  -4  189.18    9.40
   3  -4  -4  199.78    9.30
  -3  -4   4  198.58    9.20
   3  -4  -4  197.68    9.30
   3   4  -4  200.08    9.20
   3   4  -4  205.28    9.20
  -3   4   4  177.48    9.30
  -3   4   4  205.48    9.30
   3   4  -4  200.08    9.20
   3   4  -4  196.88    9.10
   3   4  -4  198.08    9.20
  -3   4   4  195.88    9.40
   2  -4  -4  129.59    6.10
  -2  -4   4  127.99    5.90
  -2  -4   4  130.59    5.90
   2  -4  -4  128.39    6.30
  -2  -4   4  116.89    6.00
  -2  -4   4  124.99    6.00
   2  -4  -4  125.49    6.10
  -2   4   4  121.49    6.10
   2   4  -4  137.89    6.00
   2   4  -4  136.19    6.10
  -2   4   4  138.29    6.20
  -2   4   4  137.09    6.10
   2   4  -4  113.19    6.00
   2   4  -4  126.19    6.00
   1  -4  -4   12.60    1.00
  -1  -4   4   13.60    0.70
  -1  -4   4   12.60    0.70
  -1  -4   4   14.60    0.80
   1  -4  -4   14.10    0.80
  -1  -4   4   14.30    0.80
   1  -4  -4   13.20    0.80
  -1  -4   4   13.90    0.90
   1   4  -4   13.30    0.80
  -1   4   4   12.50    0.90
   1   4  -4   13.30    0.90
  -1   4   4   12.30    0.80
  -1   4   4   13.70    0.80
   1   4  -4   11.90    0.70
   1   4  -4   14.00    0.80
   0  -4  -4   81.79    3.90
   0  -4  -4   81.29    4.00
   0  -4   4   75.79    4.00
   0  -4   4   80.99    3.80
   0  -4  -4   77.29    4.00
   0  -4   4   80.59    3.80
   0  -4   4   80.09    3.90
   0   4   4   85.69    4.10
   0   4  -4   73.49    3.80
   0   4   4   84.09    3.90
   0   4  -4   77.79    3.80
   0   4  -4   77.09    3.90
   0   4   4   81.29    3.90
   0   4  -4   86.39    4.10
  -1  -4  -4   13.60    0.80
  -1  -4  -4   15.80    0.90
   1  -4   4   13.60    0.80
  -1  -4  -4   13.90    0.80
   1  -4   4   12.50    0.80
   1  -4   4   11.50    1.00
   1  -4   4   13.50    0.80
  -1   4  -4   13.70    0.90
   1   4   4   15.00    0.80
   1   4   4   14.10    0.80
  -1   4  -4   13.20    0.90
   1   4   4   12.50    1.00
  -1   4  -4   12.70    0.80
  -1   4  -4   14.20    0.80
   2  -4   4  135.09    6.20
   2  -4   4  130.99    6.20
   2  -4   4  131.39    6.40
  -2  -4  -4  140.29    6.20
  -2  -4  -4  132.99    6.20
   2  -4   4  129.59    6.10
  -2  -4  -4  132.49    6.20
   2  -4   4  126.69    6.30
  -2   4  -4  129.89    6.30
  -2   4  -4  130.29    6.30
   2   4   4  130.79    6.30
  -2   4  -4  133.19    6.30
   2   4   4  130.79    6.20
   2   4   4  128.49    6.20
  -3  -4  -4  205.08    9.40
   3  -4   4  203.68    9.30
   3  -4   4  198.18    9.50
   3  -4   4  188.18    9.60
  -3  -4  -4  204.58    9.40
   3  -4   4  206.48    9.50
   3  -4   4  200.18    9.40
  -3  -4  -4  196.48    9.40
  -3   4  -4  202.68    9.50
  -3   4  -4  209.48    9.50
   3   4   4  200.08    9.40
   3   4   4  203.08    9.40
  -3   4  -4  199.28    9.50
  -3   4  -4  208.08    9.40
   3   4   4  196.38    9.50
   4  -4   4  212.18   10.70
   4  -4   4  229.88   10.40
   4  -4   4  220.68   10.50
   4  -4   4  231.78   10.50
  -4  -4  -4  219.48   10.50
  -4  -4  -4  225.98   10.40
  -4  -4  -4  233.28   10.40
   4  -4   4  226.98   10.60
  -4  -4  -4  217.98   10.50
  -4   4  -4  230.18   10.50
  -4   4  -4  221.08   10.60
   4   4   4  236.98   10.50
  -4   4  -4  219.68   10.50
  -4   4  -4  221.88   10.60
   4   4   4  212.28   10.40
   4   4   4  228.98   10.50
   5  -4   4    5.80    0.60
  -5  -4  -4    5.30    0.40
   5  -4   4    3.10    0.50
  -5  -4  -4    5.20    0.50
   5  -4   4    4.00    0.80
  -5  -4  -4    5.00    0.30
   5  -4   4    4.90    0.50
  -5  -4  -4    5.20    0.30
   5  -4   4    5.90    0.50
   5  -4   4    5.10    0.50
  -5  -4  -4    6.80    0.60
  -5   4  -4    5.00    0.40
   5   4   4    5.60    0.50
  -5   4  -4    5.60    0.60
   5   4   4    5.70    0.50
   5   4   4    5.70    0.50
  -5   4  -4    5.40    0.60
  -5   4  -4    4.50    0.60
  -6  -4  -4   11.70    0.60
   6  -4   4   10.80    0.70
   6  -4   4   10.50    0.90
   6  -4   4    9.70    1.10
  -6  -4  -4   10.30    0.80
   6  -4   4   10.80    0.80
   6  -4   4   10.10    0.70
   6  -4   4   10.10    0.90
  -6  -4  -4    9.90    0.70
  -6   4  -4   11.00    0.90
  -6   4  -4   11.40    0.80
   6   4   4   10.90    0.80
   6   4   4   11.60    0.80
   6   4   4   12.50    0.70
  -6   4  -4    9.80    0.70
   7  -4   4    0.20    0.20
   7  -4   4    0.50    0.70
   7  -4   4   -0.20    0.20
  -7  -4  -4    0.40    0.40
   7  -4   4    0.90    0.50
  -7  -4  -4    0.40    0.20
   7   4   4   -0.20    0.20
   7   4   4    0.60    0.30
   7   4   4    0.70    0.30
  -7   4  -4    0.20    0.20
  -7   4  -4    0.20    0.30
   8  -4   4    6.10    0.80
   8  -4   4    7.70    1.20
   8  -4   4    6.80    0.90
  -8  -4  -4    8.50    0.60
   8  -4   4    6.00    0.60
  -8  -4  -4    6.90    0.50
  -8  -4  -4    7.00    0.80
   8   4   4    7.80    0.80
  -8   4  -4    9.20    0.60
  -8   4  -4    8.10    0.80
   8   4   4    7.20    0.70
   8   4   4    7.60    0.60
  -9  -4  -4    0.80    0.20
   9  -4   4    1.50    1.10
  -9  -4  -4    0.70    0.20
  -9  -4  -4    0.90    0.60
   9  -4   4    0.40    0.60
   9  -4   4    0.30    0.30
  -9   4  -4   -0.10    0.30
   9   4   4    0.30    0.30
   9   4   4    0.90    0.60
   9   4   4    1.40    0.40
 -10  -4  -4   10.20    1.10
  10  -4   4   11.50    0.90
  10  -4   4   14.30    1.70
  10  -4   4   11.80    1.20
 -10   4  -4   11.00    1.00
  10   4   4   12.10    0.90
  10   4   4   13.60    1.10
  10   4   4   11.30    0.90
  10   4   4   12.00    0.90
  11  -4   4    1.70    1.30
 -11  -4  -4    0.30    0.70
  11  -4   4    0.50    0.30
  11  -4   4    0.50    0.70
 -11   4  -4    0.40    0.30
  11   4   4    0.90    0.40
  11   4   4    1.00    0.60
  11   4   4    0.40    0.40
  11  -5  -4   14.40    1.30
  11  -5  -4   17.20    2.10
 -11  -5   4   15.40    1.50
  11  -5  -4   14.00    1.10
  11   5  -4   16.10    0.90
 -10  -5   4    1.50    0.70
  10  -5  -4    1.10    1.20
  10  -5  -4    2.00    0.40
  10  -5  -4    1.30    0.70
  10  -5  -4    1.80    0.50
 -10   5   4    1.90    0.40
  10   5  -4    2.50    0.40
  10   5  -4    1.50    0.30
   9  -5  -4   11.20    1.10
  -9  -5   4   10.40    1.10
   9  -5  -4   12.20    0.90
   9  -5  -4   10.50    1.60
   9   5  -4   11.80    0.80
  -9   5   4   11.30    0.90
   8  -5  -4    3.70    0.70
  -8  -5   4    3.20    0.60
   8  -5  -4    3.80    0.60
   8  -5  -4    2.60    0.40
   8  -5  -4    4.30    1.20
   8   5  -4    4.40    0.40
  -8   5   4    2.40    0.50
   7  -5  -4   24.80    1.70
   7  -5  -4   27.80    1.60
   7  -5  -4   25.70    2.10
   7  -5  -4   24.70    1.60
  -7  -5   4   26.70    1.50
   7   5  -4   25.60    1.40
  -7   5   4   30.90    1.60
  -7   5   4   26.30    1.40
   6  -5  -4   18.70    1.20
   6  -5  -4   18.40    1.20
   6  -5  -4   17.40    1.50
  -6  -5   4   17.90    1.10
   6   5  -4   17.00    1.10
  -6   5   4   17.40    1.10
   6   5  -4   17.40    1.10
   6   5  -4   18.40    1.00
   6   5  -4   18.70    0.90
  -6   5   4   17.70    1.20
  -5  -5   4  108.79    5.10
   5  -5  -4  111.99    5.10
   5  -5  -4  110.59    5.20
  -5  -5   4  104.39    4.90
  -5  -5   4  107.89    4.90
   5  -5  -4  100.29    5.60
  -5  -5   4  103.29    4.90
   5   5  -4  104.09    5.00
   5   5  -4  105.99    4.90
   5   5  -4  109.49    5.00
   5   5  -4  101.69    5.10
  -5   5   4  107.49    5.20
  -5   5   4  100.79    5.10
  -4  -5   4   58.69    2.90
  -4  -5   4   60.19    2.80
   4  -5  -4   59.09    3.00
   4  -5  -4   58.99    3.20
  -4  -5   4   56.69    2.80
  -4   5   4   59.19    3.00
  -4   5   4   57.89    3.00
   4   5  -4   59.09    2.90
   4   5  -4   56.49    2.80
   4   5  -4   57.99    2.90
   4   5  -4   60.19    2.80
  -4   5   4   56.99    3.00
  -3  -5   4   36.30    1.80
   3  -5  -4   36.10    2.20
  -3  -5   4   35.30    1.80
   3  -5  -4   35.80    2.00
  -3  -5   4   36.10    1.80
   3  -5  -4   36.00    2.00
   3   5  -4   40.20    1.90
  -3   5   4   40.60    2.00
  -3   5   4   37.60    2.10
   3   5  -4   35.10    1.90
   3   5  -4   35.90    2.00
   3   5  -4   36.30    1.90
  -3   5   4   38.10    2.00
  -2  -5   4  162.68    7.70
   2  -5  -4  151.78    8.00
   2  -5  -4  161.98    7.90
  -2  -5   4  166.38    7.80
  -2  -5   4  165.18    7.80
  -2  -5   4  165.88    7.70
   2  -5  -4  162.18    7.90
  -2   5   4  160.48    7.90
   2   5  -4  161.68    7.80
  -2   5   4  167.68    8.00
   2   5  -4  180.88    7.80
  -2   5   4  177.68    7.90
   2   5  -4  167.38    7.90
   2   5  -4  177.28    8.10
  -1  -5   4    0.20    0.20
   1  -5  -4    0.60    0.20
   1  -5  -4   -0.20    0.40
   1  -5  -4    0.10    0.20
  -1  -5   4    0.50    0.30
  -1  -5   4    0.20    0.10
  -1  -5   4    0.20    0.10
   1   5  -4    0.30    0.20
  -1   5   4   -0.20    0.20
   1   5  -4    0.30    0.30
   1   5  -4    0.10    0.20
  -1   5   4    0.50    0.30
   1   5  -4    0.40    0.20
   0  -5   4    0.30    0.20
   0  -5   4    0.10    0.20
   0  -5  -4    0.50    0.20
   0  -5   4    0.40    0.40
   0  -5  -4    0.30    0.40
   0  -5  -4    0.20    0.20
   0  -5   4    0.00    0.10
   0   5   4    0.00    0.20
   0   5   4    0.00    0.20
   0   5  -4    0.20    0.20
   0   5  -4    0.10    0.20
   0   5  -4    0.00    0.30
   0   5  -4    0.20    0.20
   0   5   4    0.00    0.30
   1  -5   4    0.10    0.30
   1  -5   4    0.00    0.20
   1  -5   4    0.50    0.20
   1  -5   4   -0.10    0.10
  -1  -5  -4    0.50    0.30
  -1  -5  -4    0.30    0.20
  -1  -5  -4    0.00    0.20
  -1   5  -4    0.00    0.20
   1   5   4    0.20    0.20
   1   5   4    0.00    0.20
  -1   5  -4    0.20    0.20
   1   5   4    0.50    0.30
  -1   5  -4    0.50    0.30
  -2  -5  -4  164.38    7.70
   2  -5   4  166.28    7.70
   2  -5   4  172.18    7.60
   2  -5   4  167.18    7.80
  -2  -5  -4  157.18    7.70
   2  -5   4  166.78    7.70
   2  -5   4  152.28    7.90
   2   5   4  171.38    7.90
  -2   5  -4  163.78    7.80
   2   5   4  160.48    7.70
   2   5   4  159.58    7.70
  -2   5  -4  162.98    7.80
  -2   5  -4  165.68    7.70
  -2   5  -4  159.58    7.80
  -3  -5  -4   42.40    1.90
  -3  -5  -4   37.70    2.00
   3  -5   4   37.20    2.00
   3  -5   4   37.50    2.10
   3  -5   4   35.00    2.20
  -3  -5  -4   40.90    1.90
   3  -5   4   36.70    2.00
   3  -5   4   37.40    1.90
   3   5   4   34.40    1.90
  -3   5  -4   36.40    2.00
  -3   5  -4   40.60    2.10
   3   5   4   38.20    2.00
  -3   5  -4   38.00    2.10
   3   5   4   37.40    2.10
  -3   5  -4   38.00    2.10
   4  -5   4   58.19    2.80
  -4  -5  -4   59.39    2.90
  -4  -5  -4   58.39    2.90
   4  -5   4   54.79    3.00
   4  -5   4   57.69    2.90
   4  -5   4   58.19    3.20
   4  -5   4   54.49    2.90
  -4  -5  -4   59.19    2.70
  -4   5  -4   55.89    3.00
   4   5   4   56.39    2.80
  -4   5  -4   55.29    2.80
  -4   5  -4   59.19    3.00
  -4   5  -4   55.59    3.00
   4   5   4   55.49    2.90
  -5  -5  -4  114.59    5.10
   5  -5   4  106.09    5.30
  -5  -5  -4  108.19    5.10
  -5  -5  -4  105.79    5.20
  -5  -5  -4  105.69    5.20
   5  -5   4  106.59    5.40
   5  -5   4  109.19    5.20
   5  -5   4  112.19    5.30
  -5  -5  -4  111.99    5.10
   5  -5   4  105.59    5.50
  -5   5  -4  103.19    5.30
   5   5   4  103.99    5.30
  -5   5  -4  106.49    5.30
  -5   5  -4  114.09    5.30
   5   5   4  114.39    5.20
   6  -5   4   18.70    1.10
   6  -5   4   17.60    1.10
   6  -5   4   19.00    1.60
  -6  -5  -4   18.80    1.00
   6  -5   4   18.20    1.20
  -6  -5  -4   18.30    1.10
   6  -5   4   16.10    1.20
   6  -5   4   16.30    1.10
  -6  -5  -4   19.10    1.20
  -6   5  -4   17.50    1.10
  -6   5  -4   20.20    1.20
   6   5   4   18.70    1.00
  -6   5  -4   20.00    1.30
   6   5   4   18.50    1.10
   6   5   4   18.00    1.20
  -7  -5  -4   26.90    1.60
   7  -5   4   25.90    1.50
   7  -5   4   25.40    1.50
   7  -5   4   26.40    2.10
   7  -5   4   25.90    1.70
  -7  -5  -4   27.90    1.50
   7  -5   4   25.80    1.70
  -7   5  -4   27.20    1.60
   7   5   4   27.30    1.50
   7   5   4   27.00    1.40
  -7   5  -4   24.50    1.50
   7   5   4   22.70    1.50
   8  -5   4    3.40    0.80
   8  -5   4    4.20    1.20
  -8  -5  -4    2.70    0.70
  -8  -5  -4    3.90    0.30
  -8  -5  -4    3.20    0.40
   8  -5   4    3.80    0.50
   8   5   4    2.30    0.50
  -8   5  -4    2.40    0.50
   8   5   4    3.60    0.40
   8   5   4    3.10    0.50
  -8   5  -4    3.70    0.50
  -9  -5  -4   12.60    1.20
   9  -5   4   12.10    0.90
   9  -5   4   11.70    1.70
  -9  -5  -4   11.40    0.70
   9  -5   4   11.30    1.20
   9   5   4   13.30    0.90
   9   5   4   12.50    1.10
   9   5   4   12.00    1.00
  -9   5  -4   11.50    1.00
  10  -5   4    0.70    0.70
 -10  -5  -4    3.30    0.80
  10   5   4    2.10    0.70
  10   5   4    2.00    0.50
 -10   5  -4    0.80    0.40
  10   5   4    1.50    0.50
  10   5   4    1.60    0.40
  11  -5   4   17.90    2.20
 -11  -5  -4   13.10    1.40
  11  -5   4   14.00    1.40
  11  -5   4   14.70    1.10
  11   5   4   16.00    1.00
 -11   5  -4   13.30    1.20
  11   5   4   15.80    1.00
  11   5   4   13.30    1.30
  11  -6  -4   12.20    1.10
 -11  -6   4   16.00    1.50
  11  -6  -4   18.30    2.30
 -10  -6   4    8.40    1.10
  10  -6  -4   13.40    1.20
  10  -6  -4    9.20    0.80
  10  -6  -4   11.30    1.80
 -10   6   4   11.50    0.90
   9  -6  -4    2.20    1.30
   9  -6  -4    2.60    0.80
  -9  -6   4    2.80    0.60
  -9   6   4    3.80    0.60
   8  -6  -4    0.40    0.70
   8  -6  -4    1.80    1.30
  -8  -6   4    0.90    0.40
   8  -6  -4    0.70    0.40
  -8   6   4    1.80    0.30
  -8   6   4    1.20    0.40
   7  -6  -4    4.80    0.70
   7  -6  -4    3.20    1.20
   7  -6  -4    4.00    0.60
  -7  -6   4    3.80    0.60
   7  -6  -4    3.50    0.70
  -7   6   4    5.70    0.70
  -7   6   4    5.00    0.50
  -6  -6   4  254.97   11.80
   6  -6  -4  269.07   12.30
   6  -6  -4  249.48   11.90
   6  -6  -4  262.87   11.90
   6  -6  -4  234.38   11.90
  -6  -6   4  242.48   11.60
   6   6  -4  250.37   11.60
   6   6  -4  267.07   11.70
  -6   6   4  244.58   11.90
  -6   6   4  253.17   11.80
   6   6  -4  248.68   11.60
   6   6  -4  236.68   12.00
  -5  -6   4   10.40    0.60
   5  -6  -4   11.30    0.90
  -5  -6   4   10.50    0.70
  -5  -6   4   10.60    0.80
   5  -6  -4   11.80    1.40
   5  -6  -4   10.70    0.90
   5   6  -4   11.30    0.70
   5   6  -4   11.30    0.70
  -5   6   4   12.30    0.90
   5   6  -4   11.20    0.80
  -5   6   4   10.70    0.80
  -5   6   4   10.90    0.90
  -4  -6   4    4.60    0.40
  -4  -6   4    4.70    0.40
  -4  -6   4    4.40    0.40
   4  -6  -4    5.20    0.70
   4  -6  -4    4.40    0.90
   4  -6  -4    5.00    0.60
  -4   6   4    4.10    0.60
   4   6  -4    3.90    0.50
   4   6  -4    3.80    0.50
   4   6  -4    3.70    0.50
  -4   6   4    4.40    0.50
  -4   6   4    4.00    0.60
   4   6  -4    4.90    0.40
  -3  -6   4    0.60    0.20
  -3  -6   4    0.40    0.20
  -3  -6   4    0.40    0.10
   3  -6  -4    0.40    0.30
  -3  -6   4    0.20    0.20
  -3  -6   4    0.30    0.20
   3  -6  -4    1.00    0.70
  -3   6   4    0.00    0.30
  -3   6   4    0.40    0.20
   3   6  -4    1.20    0.30
   3   6  -4    0.50    0.30
   3   6  -4    0.40    0.30
  -3   6   4    0.80    0.40
   3   6  -4    0.70    0.30
   2  -6  -4  511.15   23.80
  -2  -6   4  497.75   23.70
   2  -6  -4  482.85   24.20
   2   6  -4  556.44   23.90
  -2   6   4  539.95   24.00
   2   6  -4  488.55   23.70
  -1  -6   4   25.70    1.60
  -1  -6   4   24.40    1.40
   1  -6  -4   23.30    1.40
  -1  -6   4   24.90    1.40
   1  -6  -4   24.00    1.70
  -1  -6   4   24.00    1.30
   1  -6  -4   23.30    1.40
  -1   6   4   24.30    1.60
   1   6  -4   25.90    1.50
   1   6  -4   26.60    1.40
   1   6  -4   25.40    1.50
  -1   6   4   23.90    1.40
   1   6  -4   24.00    1.40
  -1   6   4   24.80    1.40
   0  -6   4  201.98    9.50
   0  -6  -4  202.88    9.50
   0  -6   4  196.88    9.40
   0  -6   4  202.28    9.30
   0  -6  -4  201.38    9.40
   0  -6  -4  203.28    9.30
   0  -6   4  200.48    9.30
   0   6  -4  181.78    9.50
   0   6   4  204.08    9.40
   0   6  -4  184.48    9.40
   0   6  -4  203.98    9.30
   0   6  -4  185.18    9.40
   0   6   4  202.68    9.40
   0   6   4  205.48    9.60
   1  -6   4   23.90    1.40
  -1  -6  -4   25.30    1.40
  -1  -6  -4   26.50    1.40
   1  -6   4   23.50    1.40
   1  -6   4   25.50    1.60
   1  -6   4   22.40    1.40
  -1  -6  -4   25.80    1.60
  -1   6  -4   23.40    1.30
   1   6   4   25.20    1.40
  -1   6  -4   22.30    1.40
   1   6   4   24.70    1.40
   1   6   4   25.30    1.60
  -1   6  -4   25.40    1.50
  -1   6  -4   22.40    1.50
   2  -6   4  525.25   24.50
   2   6   4  543.95   24.60
   2   6   4  513.45   24.40
  -2   6  -4  531.45   24.60
   3  -6   4    0.80    0.30
   3  -6   4   -0.10    0.20
   3  -6   4    0.90    0.20
  -3  -6  -4    1.00    0.30
   3  -6   4    0.60    0.60
   3  -6   4    0.50    0.30
  -3  -6  -4    0.60    0.30
  -3  -6  -4    0.20    0.20
   3   6   4    0.70    0.30
   3   6   4    0.30    0.30
  -3   6  -4    0.30    0.20
  -3   6  -4    1.30    0.50
  -3   6  -4    0.40    0.30
   3   6   4    0.80    0.40
  -3   6  -4    0.60    0.40
   4  -6   4    4.40    0.40
  -4  -6  -4    4.70    0.40
   4  -6   4    5.60    0.70
   4  -6   4    4.20    0.80
   4  -6   4    4.90    0.70
  -4  -6  -4    5.10    0.50
  -4  -6  -4    4.50    0.50
   4  -6   4    5.00    0.60
   4   6   4    4.30    0.50
   4   6   4    4.00    0.60
   4   6   4    4.50    0.50
  -4   6  -4    4.60    0.60
  -4   6  -4    4.80    0.60
  -4   6  -4    5.20    0.50
  -4   6  -4    4.20    0.60
   5  -6   4   12.30    1.00
   5  -6   4   10.60    0.80
  -5  -6  -4   10.50    0.70
   5  -6   4   12.30    0.80
  -5  -6  -4   10.30    0.60
  -5  -6  -4    9.50    0.70
   5  -6   4   11.90    1.00
  -5  -6  -4   11.30    0.90
   5  -6   4    9.40    1.20
   5   6   4   11.80    0.90
  -5   6  -4   10.90    0.90
   5   6   4   11.60    1.00
  -5   6  -4   12.70    0.80
   5   6   4   11.50    0.80
  -5   6  -4   11.70    0.90
   6  -6   4  249.08   11.90
   6  -6   4  250.57   12.00
   6  -6   4  245.58   12.30
   6  -6   4  261.57   12.10
   6  -6   4  250.77   11.80
  -6  -6  -4  251.57   11.70
  -6  -6  -4  259.67   11.80
  -6  -6  -4  246.38   11.80
  -6   6  -4  258.57   12.00
  -6   6  -4  249.68   11.90
   6   6   4  242.98   11.90
   6   6   4  262.87   11.80
   6   6   4  246.38   11.70
   7  -6   4    4.70    0.80
  -7  -6  -4    3.80    0.50
  -7  -6  -4    3.70    0.70
   7  -6   4    5.40    0.60
   7  -6   4    4.00    0.60
   7  -6   4    4.60    1.20
   7   6   4    5.40    0.70
  -7   6  -4    4.00    0.70
   7   6   4    3.30    0.40
  -7   6  -4    5.20    0.60
   7   6   4    5.00    0.60
   8  -6   4    2.00    1.20
   8  -6   4    2.20    0.70
   8  -6   4    1.00    0.30
  -8  -6  -4    0.90    0.60
  -8  -6  -4    1.10    0.20
   8  -6   4    1.20    0.30
  -8   6  -4    1.00    0.30
   8   6   4    1.40    0.40
   8   6   4    1.10    0.30
   8   6   4    1.40    0.50
   9  -6   4    1.70    1.30
   9  -6   4    2.70    0.50
   9  -6   4    1.20    0.70
  -9  -6  -4    3.10    0.70
   9   6   4    3.30    0.60
  -9   6  -4    2.20    0.40
   9   6   4    3.10    0.40
   9   6   4    2.50    0.70
   9   6   4    2.00    0.50
  10  -6   4   10.40    0.90
  10  -6   4   11.70    1.30
 -10  -6  -4    9.40    1.10
  10  -6   4    7.70    1.80
  10   6   4   10.60    1.10
  10   6   4   11.00    0.90
  10   6   4   10.70    0.80
  10   6   4   10.20    1.10
  11  -6   4   16.10    2.20
  11  -6   4   12.40    1.50
 -11  -6  -4   12.10    1.30
 -11   6  -4   15.20    1.30
  11   6   4   13.00    0.90
  11   6   4   15.50    1.00
  11   6   4   15.80    1.40
  11  -7  -4   19.50    2.40
  11  -7  -4   11.80    1.30
 -11  -7   4   12.60    1.30
  10  -7  -4   14.50    1.40
 -10  -7   4   11.60    1.20
  10  -7  -4   13.20    2.10
 -10   7   4   15.50    1.20
   9  -7  -4    3.70    0.90
   9  -7  -4    6.20    1.60
  -9  -7   4    2.90    0.80
   9  -7  -4    2.80    0.50
  -9   7   4    4.10    0.70
   9   7  -4    3.90    0.60
  -8  -7   4    4.20    0.70
   8  -7  -4    4.00    0.60
   8  -7  -4    3.90    0.80
   8  -7  -4    4.20    1.50
  -8   7   4    4.30    0.50
   8   7  -4    5.20    0.70
  -8   7   4    4.80    0.70
   7  -7  -4    5.30    1.40
   7  -7  -4    7.40    0.80
  -7  -7   4    6.20    0.70
   7  -7  -4    7.40    1.00
   7   7  -4    6.60    0.80
   7   7  -4    6.20    0.60
  -7   7   4    6.60    0.80
  -7   7   4    6.90    0.70
   6  -7  -4    1.70    0.50
  -6  -7   4    1.70    0.20
   6  -7  -4    0.50    1.10
   6  -7  -4    2.20    0.60
  -6  -7   4    1.50    0.40
  -6  -7   4    2.40    0.20
  -6  -7   4    1.90    0.20
   6   7  -4    2.50    0.50
  -6   7   4    1.40    0.40
   6   7  -4    1.50    0.30
   6   7  -4    1.90    0.30
  -6   7   4    0.90    0.40
   5  -7  -4   54.89    3.00
  -5  -7   4   50.79    2.80
   5  -7  -4   53.89    3.00
   5  -7  -4   60.59    3.00
  -5  -7   4   55.79    2.70
  -5  -7   4   54.89    2.80
   5  -7  -4   55.79    3.50
   5   7  -4   54.79    2.80
  -5   7   4   57.39    3.10
   5   7  -4   54.49    3.00
  -5   7   4   57.19    3.00
   5   7  -4   59.99    2.90
   5   7  -4   58.19    2.80
  -4  -7   4    4.70    0.50
  -4  -7   4    4.20    0.50
   4  -7  -4    5.10    0.70
   4  -7  -4    5.70    1.20
   4  -7  -4    4.10    0.60
  -4  -7   4    4.10    0.40
   4   7  -4    5.70    0.70
   4   7  -4    5.60    0.70
  -4   7   4    4.10    0.70
  -4   7   4    5.20    0.70
   4   7  -4    4.60    0.50
   4   7  -4    4.80    0.60
  -4   7   4    4.80    0.60
  -3  -7   4  111.59    5.60
  -3  -7   4  113.89    5.60
   3  -7  -4  116.69    6.10
  -3  -7   4  115.69    5.60
   3  -7  -4  110.39    5.80
   3  -7  -4  124.69    5.80
  -3  -7   4  118.89    5.50
  -3  -7   4  126.49    5.60
   3   7  -4  118.09    5.70
  -3   7   4  124.29    5.80
   3   7  -4  121.79    5.60
  -3   7   4  115.99    5.90
  -3   7   4  113.29    5.70
   3   7  -4  116.49    5.80
   3   7  -4  118.79    5.70
   2  -7  -4  184.48    8.60
  -2  -7   4  179.68    8.40
  -2  -7   4  182.88    8.30
   2  -7  -4  187.88    8.60
  -2  -7   4  179.58    8.60
  -2  -7   4  185.38    8.50
   2  -7  -4  180.98    8.80
  -2  -7   4  182.88    8.50
   2   7  -4  159.38    8.60
  -2   7   4  162.48    8.60
  -2   7   4  189.28    8.80
   2   7  -4  180.98    8.60
   2   7  -4  183.68    8.40
  -2   7   4  179.38    8.50
   2   7  -4  163.48    8.50
  -1  -7   4  197.88    9.60
  -1  -7   4  191.48    9.60
   1  -7  -4  192.98    9.90
   1  -7  -4  209.68    9.60
  -1  -7   4  212.08    9.80
   1  -7  -4  210.18    9.70
  -1  -7   4  210.08    9.60
  -1   7   4  212.88    9.80
  -1   7   4  204.88    9.90
  -1   7   4  200.88    9.60
   1   7  -4  206.28    9.80
   1   7  -4  189.28    9.60
   1   7  -4  215.58    9.60
   1   7  -4  192.98    9.70
   0  -7  -4    0.10    0.60
   0  -7   4   -0.50    0.50
   0  -7   4    0.20    0.20
   0  -7   4    0.10    0.20
   0  -7  -4   -0.20    0.20
   0  -7   4   -0.10    0.20
   0  -7  -4    0.20    0.20
   0   7   4   -0.10    0.40
   0   7   4    0.60    0.40
   0   7  -4    0.10    0.30
   0   7   4   -0.20    0.20
   0   7  -4    0.10    0.40
   0   7  -4    0.00    0.40
   0   7  -4    0.10    0.20
   1  -7   4  211.28    9.80
  -1  -7  -4  214.88    9.70
  -1  -7  -4  219.98   10.10
   1  -7   4  203.78   10.00
   1  -7   4  199.08    9.80
  -1  -7  -4  215.48    9.80
   1  -7   4  203.38    9.80
   1   7   4  208.58   10.00
   1   7   4  199.58    9.70
  -1   7  -4  208.08    9.90
   1   7   4  199.98    9.70
  -1   7  -4  205.48    9.80
  -1   7  -4  190.88    9.80
   2  -7   4  180.78    8.70
  -2  -7  -4  201.88    8.80
  -2  -7  -4  197.38    8.80
   2  -7   4  177.28    8.80
  -2  -7  -4  188.98    8.70
   2  -7   4  172.88    9.00
   2  -7   4  177.78    8.80
  -2   7  -4  182.18    8.90
  -2   7  -4  176.98    8.80
   2   7   4  199.38    8.80
   2   7   4  185.88    9.00
   2   7   4  174.28    8.70
  -2   7  -4  180.48    8.70
  -2   7  -4  177.48    8.80
   3  -7   4  116.09    6.10
   3  -7   4  117.09    6.00
   3  -7   4  125.99    5.80
  -3  -7  -4  115.59    5.70
   3  -7   4  121.69    5.60
  -3  -7  -4  112.39    5.90
  -3  -7  -4  131.79    5.80
   3  -7   4  126.09    5.90
  -3  -7  -4  113.29    5.70
   3   7   4  122.19    6.00
  -3   7  -4  123.39    5.90
  -3   7  -4  115.39    5.90
  -3   7  -4  118.19    5.90
  -3   7  -4  117.49    5.70
   3   7   4  115.39    5.70
   3   7   4  111.29    5.70
   4  -7   4    4.20    0.90
  -4  -7  -4    5.90    0.50
   4  -7   4    5.90    0.80
  -4  -7  -4    5.40    0.60
  -4  -7  -4    6.00    0.60
   4  -7   4    3.90    0.70
   4  -7   4    7.10    0.70
   4  -7   4    5.10    0.40
   4   7   4    4.40    0.60
   4   7   4    4.20    0.70
  -4   7  -4    5.60    0.60
   4   7   4    6.00    0.70
  -4   7  -4    6.30    0.80
  -4   7  -4    4.10    0.70
   5  -7   4   57.09    3.00
  -5  -7  -4   54.99    2.80
   5  -7   4   57.19    2.80
  -5  -7  -4   54.79    2.90
   5  -7   4   61.49    3.10
  -5  -7  -4   56.09    2.80
   5  -7   4   54.69    3.40
  -5  -7  -4   56.99    2.70
  -5  -7  -4   55.99    2.90
   5   7   4   54.99    2.80
  -5   7  -4   53.39    2.90
   5   7   4   56.89    2.90
  -5   7  -4   54.89    3.10
  -5   7  -4   57.09    3.00
   5   7   4   56.89    3.10
  -6  -7  -4    1.70    0.30
   6  -7   4    1.50    0.40
  -6  -7  -4    1.50    0.30
  -6  -7  -4    1.70    0.50
   6  -7   4    1.90    1.10
   6  -7   4    1.10    0.50
  -6   7  -4    1.60    0.50
   6   7   4    2.00    0.40
   6   7   4    3.30    0.60
   6   7   4    1.60    0.40
  -6   7  -4    0.90    0.40
   7  -7   4    5.90    0.90
   7  -7   4    6.20    1.40
  -7  -7  -4    6.30    0.80
   7  -7   4    5.60    0.70
   7  -7   4    5.40    0.60
   7   7   4    6.50    0.60
  -7   7  -4    5.60    0.70
   7   7   4    7.80    0.70
  -7   7  -4    6.20    0.80
   8  -7   4    3.90    0.80
   8  -7   4    3.50    0.50
  -8  -7  -4    4.00    0.30
   8  -7   4    4.00    0.60
  -8  -7  -4    4.50    0.80
   8  -7   4    3.70    1.40
   8   7   4    3.70    0.60
   8   7   4    3.90    0.70
  -8   7  -4    2.30    0.60
   8   7   4    4.40    0.50
  -8   7  -4    4.20    0.60
   9  -7   4    4.70    0.60
  -9  -7  -4    2.50    0.30
  -9  -7  -4    3.60    0.80
   9  -7   4    1.80    1.40
   9  -7   4    3.70    0.90
   9   7   4    3.80    0.50
   9   7   4    4.70    0.70
  -9   7  -4    1.90    0.40
  -9   7  -4    2.60    0.60
   9   7   4    5.10    0.80
  10  -7   4   15.00    2.20
  10  -7   4   12.90    1.50
  10  -7   4   15.90    1.10
 -10  -7  -4   12.60    1.40
  10   7   4   15.30    1.40
 -10   7  -4   15.40    1.30
  10   7   4   14.00    1.10
  11  -7   4   13.00    2.20
 -11  -7  -4   13.80    1.40
  11  -7   4   13.20    1.60
  11   7   4   14.10    1.00
 -11   7  -4   10.80    1.20
  11   7   4   17.30    1.40
  11   7   4   13.70    0.90
  10  -8  -4    6.60    1.30
  10  -8  -4    6.30    1.90
 -10  -8   4    6.70    0.90
  -9  -8   4    7.80    0.90
   9  -8  -4   11.60    2.00
   9  -8  -4    8.60    0.90
   9  -8  -4    9.90    1.20
   9   8  -4    9.20    1.00
  -9   8   4    8.20    1.00
   8  -8  -4    0.90    0.40
   8  -8  -4    2.20    2.30
   8  -8  -4    0.80    0.70
  -8  -8   4    0.30    0.40
  -8   8   4    0.10    0.30
   8   8  -4    0.90    0.40
  -8   8   4    1.60    0.50
   8   8  -4    0.80    0.20
  -7  -8   4    3.90    0.40
   7  -8  -4    4.40    1.60
  -7  -8   4    3.90    0.20
  -7  -8   4    3.70    0.50
   7  -8  -4    3.20    0.80
   7  -8  -4    5.20    0.70
   7   8  -4    4.30    0.70
   7   8  -4    3.90    0.40
   7   8  -4    4.60    0.50
  -7   8   4    4.40    0.70
  -6  -8   4    8.10    0.60
  -6  -8   4    9.90    0.70
   6  -8  -4    8.20    1.70
   6  -8  -4    9.00    0.90
  -6  -8   4    9.20    0.60
   6  -8  -4    9.10    1.00
   6   8  -4    7.50    0.70
   6   8  -4    8.10    0.70
  -6   8   4   11.10    1.10
   6   8  -4    8.00    0.90
  -6   8   4   11.40    1.10
   5  -8  -4   50.09    3.30
   5  -8  -4   48.10    2.70
  -5  -8   4   47.80    2.40
  -5  -8   4   48.40    2.40
  -5  -8   4   47.70    2.50
   5  -8  -4   45.80    2.70
  -5   8   4   45.70    2.70
   5   8  -4   48.10    2.40
  -5   8   4   50.99    2.70
   5   8  -4   48.30    2.50
   5   8  -4   49.00    2.70
   4  -8  -4   20.70    1.50
   4  -8  -4   24.00    1.50
  -4  -8   4   20.20    1.30
   4  -8  -4   26.10    2.20
  -4  -8   4   22.30    1.30
  -4  -8   4   22.10    1.30
   4   8  -4   23.20    1.50
   4   8  -4   24.00    1.30
  -4   8   4   21.90    1.40
  -4   8   4   23.70    1.60
  -4   8   4   22.00    1.50
   4   8  -4   22.40    1.60
   4   8  -4   22.40    1.40
  -3  -8   4    5.20    0.60
   3  -8  -4    5.20    1.00
  -3  -8   4    4.60    0.50
  -3  -8   4    5.10    0.60
   3  -8  -4    4.70    0.70
   3  -8  -4    7.30    0.80
  -3  -8   4    5.20    0.50
   3  -8  -4    6.90    0.80
  -3   8   4    6.70    0.90
   3   8  -4    4.60    0.70
  -3   8   4    6.50    0.80
   3   8  -4    5.60    0.70
   3   8  -4    6.50    0.80
   3   8  -4    5.30    0.60
   2  -8  -4    7.30    0.80
   2  -8  -4    5.50    1.10
  -2  -8   4    5.50    0.80
   2  -8  -4    4.30    0.60
  -2  -8   4    5.60    0.60
  -2  -8   4    5.00    0.60
  -2  -8   4    5.10    0.40
  -2  -8   4    5.00    0.50
   2   8  -4    4.10    0.70
  -2   8   4    6.00    0.90
   2   8  -4    4.50    0.70
  -2   8   4    5.10    0.60
  -2   8   4    4.50    0.70
   2   8  -4    5.20    1.00
   2   8  -4    6.20    0.60
  -1  -8   4    3.40    0.50
   1  -8  -4    2.50    0.70
   1  -8  -4    3.70    0.60
  -1  -8   4    4.70    0.90
  -1  -8   4    3.50    0.50
  -1  -8   4    3.10    0.40
   1  -8  -4    3.70    0.60
   1   8  -4    2.70    0.60
   1   8  -4    2.00    0.50
  -1   8   4    2.90    0.60
  -1   8   4    2.90    0.60
   1   8  -4    3.30    0.60
  -1   8   4    2.40    0.50
   1   8  -4    2.80    0.40
   0  -8   4    6.30    0.80
   0  -8  -4    5.30    0.70
   0  -8   4    6.60    0.70
   0  -8  -4    6.20    0.70
   0  -8   4    7.00    1.00
   0  -8   4    6.40    0.70
   0  -8  -4    4.70    0.80
   0   8  -4    5.10    0.60
   0   8  -4    6.00    0.80
   0   8  -4    5.00    0.70
   0   8   4    4.90    0.70
   0   8  -4    5.40    0.70
   0   8   4    6.40    0.70
  -1  -8  -4    4.50    0.80
  -1  -8  -4    3.80    0.60
   1  -8   4    3.60    0.60
   1  -8   4    3.90    0.80
   1  -8   4    3.10    0.80
  -1  -8  -4    3.50    0.50
  -1  -8  -4    3.40    0.50
   1  -8   4    4.50    0.60
  -1   8  -4    2.90    0.40
  -1   8  -4    3.50    0.60
  -1   8  -4    4.00    0.70
   1   8   4    2.40    0.50
  -1   8  -4    2.80    0.60
   1   8   4    4.00    0.60
  -2  -8  -4    5.70    0.80
  -2  -8  -4    5.00    0.60
   2  -8   4    5.30    1.00
  -2  -8  -4    5.60    0.60
   2  -8   4    5.80    0.70
  -2  -8  -4    4.10    0.60
   2  -8   4    6.50    0.80
   2  -8   4    5.00    0.70
  -2   8  -4    5.50    0.80
  -2   8  -4    3.30    0.70
  -2   8  -4    4.60    0.70
   2   8   4    5.80    0.70
   2   8   4    5.80    0.70
  -2   8  -4    6.20    0.60
   3  -8   4    5.20    0.50
  -3  -8  -4    5.50    0.60
   3  -8   4    4.80    0.60
   3  -8   4    4.70    1.00
   3  -8   4    5.80    0.70
  -3  -8  -4    5.80    0.70
  -3  -8  -4    5.80    0.70
   3  -8   4    4.70    0.70
  -3  -8  -4    5.50    0.70
  -3   8  -4    5.90    0.80
  -3   8  -4    6.30    0.70
   3   8   4    5.10    0.70
   3   8   4    6.60    0.70
  -3   8  -4    7.40    0.90
  -4  -8  -4   24.90    1.30
  -4  -8  -4   20.70    1.30
  -4  -8  -4   22.70    1.30
   4  -8   4   23.40    1.90
  -4  -8  -4   20.50    1.40
   4  -8   4   20.70    1.40
   4  -8   4   21.80    1.50
   4  -8   4   20.90    1.20
   4   8   4   20.80    1.40
  -4   8  -4   22.60    1.50
   4   8   4   19.20    2.30
  -4   8  -4   23.10    1.40
  -4   8  -4   21.60    1.50
   4   8   4   23.30    1.40
  -5  -8  -4   48.70    2.40
   5  -8   4   47.40    2.70
   5  -8   4   48.90    2.50
  -5  -8  -4   46.10    2.50
  -5  -8  -4   51.59    2.60
   5  -8   4   48.60    2.70
   5  -8   4   53.59    3.30
  -5   8  -4   48.20    2.80
   5   8   4   45.90    2.60
  -5   8  -4   50.69    3.00
   5   8   4   51.09    2.90
   5   8   4   52.59    2.60
  -6  -8  -4    7.50    0.60
  -6  -8  -4    8.70    0.90
   6  -8   4   11.00    1.10
   6  -8   4   11.60    1.70
   6  -8   4    9.60    0.90
   6   8   4    7.90    0.80
   6   8   4    9.90    1.10
   6   8   4    7.80    0.80
  -6   8  -4    9.50    1.00
  -7  -8  -4    4.20    0.50
   7  -8   4    4.10    0.60
   7  -8   4    6.50    1.60
  -7  -8  -4    3.60    0.70
   7   8   4    4.50    0.60
  -7   8  -4    4.20    0.80
   7   8   4    4.50    0.60
   7   8   4    5.60    0.80
   8  -8   4   -0.40    1.40
   8  -8   4    0.50    0.40
  -8  -8  -4    1.30    0.60
   8  -8   4    0.70    0.80
   8  -8   4    0.80    0.40
   8   8   4    1.30    0.40
   8   8   4    1.30    0.50
  -8   8  -4    0.90    0.50
  -9  -8  -4    9.80    1.10
   9  -8   4    9.30    1.30
   9  -8   4    8.80    1.00
   9  -8   4    9.40    0.90
   9  -8   4   10.50    2.00
   9   8   4   10.20    0.80
  -9   8  -4   10.30    1.20
   9   8   4   10.50    0.90
  10  -8   4    6.30    1.30
  10  -8   4   10.00    2.10
 -10  -8  -4    6.10    1.00
  10   8   4    6.40    0.70
 -10   8  -4    4.50    0.90
  10  -9  -4    3.90    1.10
 -10  -9   4    3.80    0.80
  10  -9  -4    2.70    1.80
 -10   9   4    2.40    0.60
   9  -9  -4    1.90    1.80
  -9  -9   4    1.90    0.60
   9  -9  -4    2.20    0.90
  -9   9   4    2.70    0.60
   8  -9  -4    0.70    0.40
  -8  -9   4    0.40    0.40
   8  -9  -4   -2.40    1.40
   8  -9  -4    0.10    0.80
  -8   9   4    0.20    0.40
   8   9  -4   -0.40    0.20
  -8   9   4    0.10    0.30
   7  -9  -4    4.70    0.90
   7  -9  -4    3.00    1.60
   7  -9  -4    4.50    0.70
  -7  -9   4    4.30    0.60
   7   9  -4    4.20    0.50
   7   9  -4    3.80    0.80
  -7   9   4    3.90    0.80
  -7   9   4    4.30    0.80
   7   9  -4    4.40    0.50
  -6  -9   4    4.50    0.50
  -6  -9   4    3.10    0.40
   6  -9  -4    2.50    0.60
   6  -9  -4    3.00    0.80
   6  -9  -4    4.70    1.60
  -6   9   4    3.60    0.70
   6   9  -4    4.90    0.50
   6   9  -4    3.50    0.70
   6   9  -4    4.00    0.60
  -5  -9   4    9.40    0.70
   5  -9  -4   11.30    1.00
   5  -9  -4   11.50    1.80
   5  -9  -4   10.00    1.10
  -5  -9   4   11.10    0.80
  -5   9   4   11.90    1.20
   5   9  -4   10.20    0.80
   5   9  -4   11.90    1.00
   5   9  -4   10.00    1.20
  -4  -9   4   23.10    1.30
  -4  -9   4   24.50    1.20
  -4  -9   4   25.70    1.40
   4  -9  -4   23.30    2.30
  -4  -9   4   22.90    1.70
   4  -9  -4   26.60    1.70
   4  -9  -4   27.70    1.70
   4   9  -4   27.30    1.60
   4   9  -4   21.90    1.60
  -4   9   4   23.30    1.70
  -3  -9   4   11.70    0.80
   3  -9  -4   12.80    1.00
  -3  -9   4   13.00    0.80
  -3  -9   4   11.60    1.00
  -3  -9   4   11.60    1.00
   3  -9  -4   12.40    1.70
   3  -9  -4   11.90    1.10
   3   9  -4   13.80    0.90
   3   9  -4   12.90    1.10
  -3   9   4   11.50    1.00
   3   9  -4   14.20    1.40
  -3   9   4   13.30    1.10
  -2  -9   4   97.39    4.90
   2  -9  -4  100.89    5.40
  -2  -9   4  105.39    5.00
   2  -9  -4  108.09    5.10
   2  -9  -4   99.79    5.10
  -2  -9   4   97.79    4.90
  -2   9   4  103.39    5.00
   2   9  -4   93.69    5.00
  -2   9   4  104.49    5.10
   2   9  -4  103.69    5.10
  -2   9   4   99.89    5.30
   2   9  -4   95.49    4.90
   2   9  -4   94.49    5.20
   1  -9  -4  426.16   19.10
  -1  -9   4  407.76   18.70
  -1  -9   4  402.46   18.60
  -1  -9   4  379.96   18.80
  -1  -9   4  398.36   18.60
   1  -9  -4  399.96   18.80
   1  -9  -4  407.86   18.70
   1  -9  -4  398.36   18.70
   1   9  -4  396.86   18.60
   1   9  -4  397.46   18.80
   1   9  -4  390.96   18.90
   1   9  -4  390.56   18.70
  -1   9   4  407.96   18.70
  -1   9   4  399.06   19.00
  -1   9   4  385.26   18.70
   0  -9   4   -0.10    0.20
   0  -9  -4    0.10    0.70
   0  -9  -4    0.40    0.30
   0  -9   4   -0.20    0.60
   0  -9  -4   -0.20    0.30
   0  -9  -4   -0.10    0.30
   0  -9   4    0.40    0.30
   0   9  -4    0.30    0.40
   0   9   4   -0.20    0.40
   0   9  -4   -0.20    0.40
   0   9   4   -0.10    0.40
   0   9   4   -0.50    0.20
   0   9  -4    0.30    0.30
   0   9  -4   -0.40    0.40
  -1  -9  -4  394.66   18.70
  -1  -9  -4  416.66   18.70
   1  -9   4  398.46   19.00
   1  -9   4  391.96   18.70
   1  -9   4  395.86   18.70
  -1  -9  -4  444.46   18.90
  -1  -9  -4  402.76   18.70
   1  -9   4  384.76   18.70
   1   9   4  384.96   18.70
   1   9   4  408.96   19.00
  -1   9  -4  391.36   18.70
  -1   9  -4  385.46   18.90
  -1   9  -4  397.36   18.60
   1   9   4  391.76   18.70
   2  -9   4   99.29    5.20
   2  -9   4  106.79    5.30
  -2  -9  -4  102.39    5.10
  -2  -9  -4  117.79    5.30
   2  -9   4  100.79    5.20
  -2  -9  -4  102.69    5.20
   2  -9   4  101.89    5.50
  -2   9  -4  103.89    5.30
   2   9   4   99.39    5.40
   2   9   4  105.49    5.20
  -2   9  -4  101.69    5.10
   2   9   4  101.29    5.20
  -3  -9  -4   11.80    1.10
   3  -9   4   13.20    1.10
  -3  -9  -4   13.00    1.00
   3  -9   4   12.80    1.60
  -3  -9  -4   12.70    0.90
   3  -9   4   12.10    0.80
   3  -9   4   10.50    0.90
  -3   9  -4   12.10    0.90
   3   9   4   13.30    1.10
  -3   9  -4   10.80    1.10
   3   9   4   13.30    1.40
   3   9   4   12.70    1.00
   4  -9   4   25.40    1.60
   4  -9   4   25.30    2.30
   4  -9   4   27.10    1.70
  -4  -9  -4   25.20    1.50
  -4  -9  -4   24.90    1.50
  -4  -9  -4   24.80    1.50
   4  -9   4   23.80    1.40
   4   9   4   29.10    1.60
   4   9   4   26.10    1.70
  -4   9  -4   21.30    1.50
  -4   9  -4   25.10    1.70
   4   9   4   23.50    1.80
   5  -9   4   13.90    1.30
  -5  -9  -4   10.20    0.80
   5  -9   4   11.80    1.10
  -5  -9  -4    9.50    0.70
  -5  -9  -4   11.70    1.00
  -5  -9  -4   11.60    0.80
   5  -9   4   12.40    0.80
   5  -9   4   11.30    1.70
   5   9   4   12.70    1.40
   5   9   4   11.50    1.00
   5   9   4   12.20    1.10
  -5   9  -4   10.90    1.10
  -6  -9  -4    3.80    0.50
   6  -9   4    4.10    2.30
  -6  -9  -4    3.10    0.60
   6  -9   4    4.50    0.90
  -6   9  -4    5.10    0.80
   6   9   4    4.00    0.90
   6   9   4    4.30    0.70
   7  -9   4    3.00    0.90
  -7  -9  -4    3.50    0.40
  -7  -9  -4    3.60    0.70
   7  -9   4    3.00    1.50
   7   9   4    4.60    0.70
   7   9   4    3.30    0.60
  -7   9  -4    4.70    0.90
  -8  -9  -4    1.60    0.70
   8  -9   4    0.70    0.90
   8  -9   4   -0.50    0.30
   8  -9   4    2.20    1.60
   8   9   4   -0.10    0.50
   8   9   4   -0.40    0.40
  -8   9  -4    0.40    0.50
  -9  -9  -4    1.70    0.80
   9  -9   4    2.20    1.00
   9  -9   4    4.30    1.90
   9   9   4    1.20    0.50
   9   9   4    2.50    0.60
  -9   9  -4    1.80    0.60
  10  -9   4    3.50    1.90
  10  -9   4    3.10    1.10
 -10  -9  -4    4.20    1.00
  10   9   4    3.80    0.70
 -10   9  -4    3.50    0.80
   9 -10  -4    6.60    2.20
   9 -10  -4   11.80    2.30
  -9 -10   4    6.20    0.90
  -9  10   4    7.50    1.00
   8 -10  -4    4.80    1.90
  -8 -10   4    2.80    0.70
   8 -10  -4    5.60    1.10
   8  10  -4    4.40    0.90
   8  10  -4    4.20    0.50
  -8  10   4    2.70    0.70
   8  10  -4    3.70    0.40
   7 -10  -4   12.00    2.20
  -7 -10   4   12.10    1.00
   7 -10  -4   12.00    1.40
   7  10  -4   13.40    0.90
  -7  10   4   13.00    1.30
   7  10  -4   11.70    0.90
   7  10  -4   11.00    1.20
  -6 -10   4   26.00    1.50
   6 -10  -4   22.30    2.60
  -6 -10   4   23.80    1.40
   6 -10  -4   28.00    2.00
   6  10  -4   27.20    1.50
  -6  10   4   28.70    1.90
   6  10  -4   23.80    1.80
   6  10  -4   24.40    1.60
   5 -10  -4   11.10    1.20
  -5 -10   4   11.40    0.80
  -5 -10   4   10.50    0.80
   5  10  -4   10.70    0.90
   5  10  -4   11.20    1.20
   5  10  -4   12.90    1.10
  -5  10   4   11.40    1.20
  -4 -10   4   97.49    4.60
  -4 -10   4   96.39    4.50
  -4 -10   4   96.29    4.70
   4 -10  -4   98.49    4.90
   4 -10  -4   99.19    5.60
  -4 -10   4   92.29    4.60
  -4  10   4   96.49    5.00
   4  10  -4   97.09    4.80
   4  10  -4   83.39    5.00
   4  10  -4   96.19    4.70
   3 -10  -4   21.70    2.30
  -3 -10   4   17.80    1.10
  -3 -10   4   17.40    1.30
  -3 -10   4   21.00    1.10
  -3 -10   4   17.60    1.20
   3 -10  -4   19.60    1.40
  -3  10   4   19.80    1.40
   3  10  -4   20.30    1.50
  -3  10   4   18.90    1.50
   3  10  -4   17.90    1.50
   3  10  -4   20.60    1.30
   2 -10  -4   19.20    1.40
  -2 -10   4   17.70    1.50
  -2 -10   4   19.80    1.30
   2 -10  -4   22.10    2.20
  -2 -10   4   19.30    1.20
  -2  10   4   19.00    1.50
  -2  10   4   19.90    1.40
   2  10  -4   19.40    1.50
   2  10  -4   19.90    1.30
  -1 -10   4    8.40    1.20
  -1 -10   4    6.40    0.80
   1 -10  -4    8.00    1.30
  -1 -10   4    8.60    0.80
   1 -10  -4    8.20    0.90
  -1  10   4    9.30    1.00
   1  10  -4    7.60    0.80
  -1  10   4    7.90    0.90
   1  10  -4    7.30    0.90
   0 -10   4   66.19    4.10
   0 -10  -4   71.89    3.80
   0 -10   4   74.19    3.90
   0 -10   4   77.69    3.90
   0 -10  -4   74.69    4.10
   0  10  -4   79.29    4.00
   0  10   4   72.69    3.80
   0  10   4   71.29    3.90
   0  10  -4   74.79    3.80
   1 -10   4    9.10    1.00
  -1 -10  -4    6.80    1.10
  -1 -10  -4   10.80    0.90
  -1 -10  -4    9.70    1.00
   1 -10   4    7.10    1.20
  -1  10  -4    6.40    0.70
   1  10   4    8.10    1.00
   1  10   4    9.20    0.90
  -1  10  -4    6.50    0.90
   2 -10   4   19.60    1.50
  -2 -10  -4   21.30    1.40
  -2 -10  -4   18.30    1.40
  -2 -10  -4   22.70    1.60
   2 -10   4   21.00    2.00
  -2  10  -4   21.10    1.40
   2  10   4   18.80    1.50
  -2  10  -4   18.90    1.50
  -3 -10  -4   24.60    1.50
   3 -10   4   22.40    2.20
  -3 -10  -4   20.70    1.40
   3 -10   4   21.50    1.50
  -3  10  -4   20.60    1.60
   3  10   4   19.30    1.40
   3  10   4   21.20    1.60
  -3  10  -4   21.40    1.40
  -4 -10  -4   94.59    4.80
  -4 -10  -4  104.19    4.80
  -4 -10  -4   91.89    4.80
   4 -10   4   98.79    5.60
   4 -10   4   93.39    5.00
   4 -10   4   95.19    4.70
   4  10   4   93.89    4.90
  -4  10  -4  101.49    5.10
   4  10   4   98.69    4.90
  -5 -10  -4   10.90    1.00
   5 -10   4   10.50    1.90
  -5 -10  -4   10.30    0.80
  -5 -10  -4   10.20    0.70
   5 -10   4   13.80    1.30
   5  10   4    9.90    1.00
   5  10   4    9.60    1.00
  -5  10  -4   10.80    1.20
   6 -10   4   31.40    3.00
  -6 -10  -4   26.40    1.50
  -6 -10  -4   26.00    1.80
  -6  10  -4   27.20    1.90
   6  10   4   27.30    1.80
   6  10   4   26.60    2.00
   7 -10   4   12.70    1.50
  -7 -10  -4   12.20    1.10
   7 -10   4    8.50    1.90
   7  10   4   12.80    1.10
  -7  10  -4   12.10    1.30
   7  10   4   10.10    1.00
  -8 -10  -4    4.40    0.80
   8 -10   4    3.80    1.90
   8 -10   4    4.50    1.10
   8 -10   4    3.50    0.70
   8  10   4    4.10    0.70
  -8  10  -4    2.70    0.70
   8  10   4    3.80    0.60
  -9 -10  -4    8.40    1.10
   9 -10   4    7.10    2.10
   9 -10   4    8.90    1.40
  -9  10  -4    4.70    0.90
   9  10   4    6.50    0.70
  -8 -11   4    1.10    0.50
   8 -11  -4    0.80    0.90
   8 -11  -4    3.30    2.00
  -8  11   4    3.30    0.70
   8  11  -4    1.90    0.40
   8  11  -4    2.30    0.50
  -7 -11   4   -0.30    0.40
   7 -11  -4    0.50    0.80
   7 -11  -4    1.60    1.80
   7  11  -4    0.60    0.40
   7  11  -4    0.90    0.50
  -7  11   4    0.90    0.60
   6 -11  -4    5.20    1.10
  -6 -11   4    5.50    0.60
   6 -11  -4    6.60    1.90
  -6  11   4    5.40    1.00
   6  11  -4    4.30    0.60
   6  11  -4    4.90    0.80
  -5 -11   4    0.10    0.30
  -5 -11   4    0.20    0.30
   5 -11  -4    0.50    1.00
   5 -11  -4    0.70    1.60
   5  11  -4    0.50    0.60
   5  11  -4   -0.20    0.40
  -5  11   4   -0.30    0.50
   4 -11  -4   10.00    2.00
  -4 -11   4   11.90    0.90
  -4 -11   4   11.50    0.90
  -4 -11   4   12.40    0.80
  -4 -11   4   12.50    1.00
   4 -11  -4   12.50    1.30
   4  11  -4   12.30    1.30
  -4  11   4   13.20    1.30
   4  11  -4   11.20    1.00
  -3 -11   4   44.70    2.50
  -3 -11   4   42.00    2.50
   3 -11  -4   54.19    5.00
  -3 -11   4   44.30    2.30
  -3 -11   4   43.60    2.30
   3 -11  -4   41.80    2.60
   3  11  -4   44.80    2.50
   3  11  -4   45.10    2.70
  -3  11   4   50.39    2.80
  -2 -11   4    8.50    0.90
  -2 -11   4    8.60    0.80
   2 -11  -4   10.90    1.10
  -2 -11   4    6.40    1.00
   2 -11  -4    7.30    1.60
   2  11  -4    8.20    0.80
   2  11  -4    8.80    1.10
  -2  11   4    6.40    1.00
  -2  11   4    9.00    1.00
  -1 -11   4   23.20    1.60
   1 -11  -4   31.10    2.50
  -1 -11   4   27.90    2.00
   1 -11  -4   24.70    1.70
  -1 -11   4   23.40    1.60
  -1  11   4   26.20    1.90
   1  11  -4   27.00    1.90
   1  11  -4   25.50    1.70
  -1  11   4   22.10    1.70
   0 -11  -4   -0.10    0.80
   0 -11   4   -1.30    0.60
   0 -11   4   -0.70    0.30
   0 -11  -4   -0.10    0.30
   0  11  -4    0.30    0.30
   0  11   4    0.00    0.70
   0  11  -4    1.50    0.80
   0  11   4    0.20    0.30
  -1 -11  -4   23.60    1.90
   1 -11   4   21.50    1.60
  -1 -11  -4   23.60    1.60
   1 -11   4   25.00    2.20
   1  11   4   22.40    1.60
   1  11   4   26.00    1.80
  -1  11  -4   24.20    1.50
  -1  11  -4   23.70    1.80
  -2 -11  -4   10.10    1.20
  -2 -11  -4    8.30    0.90
   2 -11   4    9.20    1.60
   2 -11   4    7.90    1.00
  -2  11  -4    5.40    1.00
   2  11   4    8.40    0.90
  -2  11  -4    8.20    1.10
   2  11   4    6.60    1.00
   3 -11   4   44.40    3.40
  -3 -11  -4   41.70    2.50
   3 -11   4   46.40    2.70
  -3 -11  -4   49.00    2.60
  -3 -11  -4   46.80    2.50
  -3  11  -4   44.50    2.80
   3  11   4   42.40    2.50
  -3  11  -4   37.50    2.50
   3  11   4   53.49    2.70
   4 -11   4   13.00    1.90
  -4 -11  -4   12.90    1.00
   4 -11   4   12.10    1.30
  -4 -11  -4   11.50    1.00
  -4 -11  -4   10.20    1.10
   4  11   4   12.20    1.10
   4  11   4   11.80    1.40
  -4  11  -4   11.80    1.30
  -5 -11  -4   -0.60    0.50
   5 -11   4    0.30    1.30
   5 -11   4   -0.40    0.50
  -5 -11  -4    0.10    0.20
   5  11   4   -0.20    0.40
   5  11   4   -0.20    0.60
  -5  11  -4    0.00    0.60
   6 -11   4    5.80    1.10
  -6 -11  -4    5.10    0.80
   6 -11   4    5.80    1.90
   6  11   4    4.90    0.80
  -6  11  -4    4.50    1.00
   6  11   4    4.60    0.80
   7 -11   4   -0.10    1.70
  -7 -11  -4    1.50    0.60
   7 -11   4    1.30    0.90
   7  11   4    0.00    0.60
   7  11   4    0.50    0.50
   8 -11   4    2.50    1.10
  -8 -11  -4    1.30    0.70
   8 -11   4    1.40    1.80
   8  11   4    2.00    0.70
  -8  11  -4    3.60    0.90
   8  11   4    2.60    0.60
   8 -12  -4    5.90    1.30
  -8 -12   4    6.80    0.80
  -8  12   4    7.00    1.10
   8  12  -4    5.60    0.60
   8  12  -4    4.80    0.60
   7 -12  -4    3.40    1.00
  -7 -12   4    1.50    0.60
   7 -12  -4    3.40    2.10
   7  12  -4    3.40    0.60
  -7  12   4    2.80    0.80
   7  12  -4    2.60    0.60
  -6 -12   4   43.20    2.40
   6 -12  -4   46.30    2.90
   6 -12  -4   45.90    4.00
  -6  12   4   44.70    3.00
   6  12  -4   44.80    2.50
   6  12  -4   44.70    2.60
   5 -12  -4    7.10    1.20
   5 -12  -4    5.10    2.00
  -5 -12   4    5.70    0.60
   5  12  -4    5.10    0.90
   5  12  -4    4.50    0.70
  -4 -12   4    1.20    0.40
  -4 -12   4    0.70    0.20
  -4 -12   4    1.60    0.40
   4 -12  -4    0.70    0.60
   4 -12  -4    2.10    1.50
  -4 -12   4    0.60    0.30
   4  12  -4    1.30    0.80
   4  12  -4    1.20    0.50
  -3 -12   4    1.20    0.30
  -3 -12   4    1.00    0.30
   3 -12  -4    2.10    0.60
  -3 -12   4    1.10    0.40
   3 -12  -4    1.10    1.40
  -3 -12   4    0.70    0.50
  -3  12   4    1.90    0.90
   3  12  -4    1.70    0.50
   3  12  -4    1.00    0.80
  -2 -12   4    0.20    0.40
  -2 -12   4    1.10    0.70
   2 -12  -4    1.00    0.50
  -2 -12   4    0.80    0.40
   2 -12  -4   -0.10    1.20
   2  12  -4    1.50    0.80
   2  12  -4    0.90    0.40
  -2  12   4    1.30    1.30
  -1 -12   4    3.50    0.70
   1 -12  -4    5.10    0.80
  -1 -12   4    3.30    0.90
  -1  12   4    3.50    0.70
   1  12  -4    3.80    1.00
   1  12  -4    4.40    0.70
   0 -12   4    2.10    0.60
   0 -12  -4    1.70    1.20
   0 -12   4    2.80    1.10
   0 -12  -4    1.50    0.50
   0  12  -4    0.90    0.80
   0  12  -4    2.50    0.50
   0  12   4    1.80    0.50
   0  12   4    1.50    0.90
   1 -12   4    2.30    1.30
  -1 -12  -4    2.90    1.00
   1 -12   4    4.50    0.80
  -1 -12  -4    3.50    0.70
   1  12   4    4.30    0.70
  -1  12  -4    3.50    0.60
   1  12   4    3.50    1.00
  -1  12  -4    3.80    1.00
   2 -12   4   -0.30    0.40
   2 -12   4   -0.30    1.40
  -2 -12  -4    1.00    0.40
  -2 -12  -4    1.90    0.80
  -2  12  -4    0.20    0.30
   2  12   4   -0.10    0.40
   2  12   4    0.40    0.80
  -2  12  -4    0.70    0.90
  -3 -12  -4    1.10    0.40
   3 -12   4    0.50    0.60
  -3 -12  -4    1.00    0.60
   3 -12   4    3.10    1.60
   3  12   4    1.30    0.50
  -3  12  -4    2.20    0.90
   3  12   4    0.70    0.80
   4 -12   4    0.60    0.60
  -4 -12  -4    1.20    0.40
  -4 -12  -4    1.40    0.50
  -4 -12  -4    0.90    0.40
   4 -12   4    1.20    1.50
   4  12   4    1.20    0.50
   4  12   4    2.30    0.80
  -4  12  -4    1.60    0.90
   5 -12   4    6.30    2.00
  -5 -12  -4    4.50    0.60
  -5 -12  -4    6.40    1.00
   5 -12   4    6.60    1.10
  -5 -12  -4    5.30    0.60
   5  12   4    5.10    0.90
   5  12   4    5.50    0.80
  -5  12  -4    5.40    1.10
  -6 -12  -4   38.80    2.00
  -6 -12  -4   48.10    2.60
   6 -12   4   46.40    3.90
   6 -12   4   45.70    2.90
   6  12   4   43.70    2.60
   6  12   4   41.90    2.50
  -6  12  -4   42.20    2.90
  -7 -12  -4    3.60    0.90
   7 -12   4    4.50    1.10
   7 -12   4    0.80    2.00
  -7  12  -4    3.30    1.00
   7  12   4    2.90    0.70
   7  12   4    2.30    0.70
  -8 -12  -4    7.00    1.00
   8 -12   4    6.10    1.40
   8 -12   4    8.80    2.40
  -8  12  -4    6.30    1.10
   8  12   4    4.90    0.80
  -7 -13   4    3.10    0.60
   7 -13  -4    3.70    1.10
   7 -13  -4    4.30    2.20
   7  13  -4    2.90    0.70
  -7  13   4    3.00    0.90
   6 -13  -4    1.70    2.00
   6 -13  -4    1.10    0.90
  -6 -13   4    0.30    0.40
   6  13  -4    0.30    0.50
   6  13  -4    0.90    0.70
  -6  13   4    1.40    0.80
   5 -13  -4    0.40    1.70
  -5 -13   4    0.00    0.30
  -5 -13   4    0.30    0.10
   5 -13  -4   -0.70    0.70
  -5  13   4   -0.60    0.80
   5  13  -4    0.30    0.80
   5  13  -4    0.30    0.50
  -4 -13   4    1.40    0.40
   4 -13  -4    0.80    0.70
   4 -13  -4    0.70    1.70
   4  13  -4    2.00    0.90
   4  13  -4    1.30    0.50
  -4  13   4    2.10    0.90
  -3 -13   4   -0.30    0.50
  -3 -13   4    0.50    0.40
  -3 -13   4    0.50    0.30
  -3 -13   4    0.30    0.30
   3 -13  -4   -1.10    1.30
   3 -13  -4    1.00    0.60
  -3  13   4    0.30    0.70
   3  13  -4    1.80    0.90
   3  13  -4   -0.20    0.40
   2 -13  -4    5.50    1.70
   2 -13  -4    4.70    0.80
  -2 -13   4    6.70    1.10
  -2 -13   4    4.20    0.70
  -2 -13   4    5.50    0.60
   2  13  -4    4.20    1.10
  -2  13   4    3.40    1.00
   2  13  -4    5.40    0.90
  -1 -13   4    1.90    0.80
   1 -13  -4    1.00    1.20
[truncated: 1,259,803 more chars]
