# Supplementary material for: Halide Bond Assisted Double Desymmetrization of Meso‐Dicarboxylic Acids with Symmetrical Olefins via Asymmetric Halogenation
Source: Angew Chem Int Ed Engl. 2026 Jan 2;65(7):e20866. doi: 10.1002/anie.202520866 (PMC12887640; doi:10.1002/anie.202520866)
Supplement: Supplementary file 2 — Supporting Information [file ANIE-65-e20866-s002.zip › 3a.cif]

 
data_zqy4
 
_audit_creation_method            SHELXL-2014/6
_chemical_name_systematic         ?
_chemical_name_common             ?
_chemical_melting_point           ?
_chemical_formula_moiety          ?
_chemical_formula_sum
 'C13 H18 O4' 
_chemical_formula_weight          238.27

loop_
 _atom_type_symbol
 _atom_type_description
 _atom_type_scat_dispersion_real
 _atom_type_scat_dispersion_imag
 _atom_type_scat_source
 'C'  'C'   0.0033   0.0016
 'International Tables Vol C Tables 4.2.6.8 and 6.1.1.4'
 'H'  'H'   0.0000   0.0000
 'International Tables Vol C Tables 4.2.6.8 and 6.1.1.4'
 'O'  'O'   0.0106   0.0060
 'International Tables Vol C Tables 4.2.6.8 and 6.1.1.4'
 
_space_group_crystal_system       orthorhombic
_space_group_IT_number            19
_space_group_name_H-M_alt         'P 21 21 21'
_space_group_name_Hall            'P 2ac 2ab'
 
_shelx_space_group_comment
;
The symmetry employed for this shelxl refinement is uniquely defined
by the following loop, which should always be used as a source of
symmetry information in preference to the above space-group names.
They are only intended as comments.
;
 
loop_
 _space_group_symop_operation_xyz
 'x, y, z'
 '-x+1/2, -y, z+1/2'
 'x+1/2, -y+1/2, -z'
 '-x, y+1/2, -z+1/2'
 
_cell_length_a                    7.1956(8)
_cell_length_b                    8.2736(10)
_cell_length_c                    21.672(2)
_cell_angle_alpha                 90
_cell_angle_beta                  90
_cell_angle_gamma                 90
_cell_volume                      1290.2(2)
_cell_formula_units_Z             4
_cell_measurement_temperature     293(2)
_cell_measurement_reflns_used     244
_cell_measurement_theta_min       15
_cell_measurement_theta_max       15
 
_exptl_crystal_description        block
_exptl_crystal_colour             colourless
_exptl_crystal_density_meas       ?
_exptl_crystal_density_method     ?
_exptl_crystal_density_diffrn     1.227          
_exptl_crystal_F_000              512
_exptl_transmission_factor_min    ?
_exptl_transmission_factor_max    ?
_exptl_crystal_size_max           0.400
_exptl_crystal_size_mid           0.300
_exptl_crystal_size_min           0.200
_exptl_absorpt_coefficient_mu     0.090
_shelx_estimated_absorpt_T_min    0.965
_shelx_estimated_absorpt_T_max    0.982
_exptl_absorpt_correction_type    multi-scan
_exptl_absorpt_correction_T_min   0.5082  
_exptl_absorpt_correction_T_max   0.7456
_exptl_absorpt_process_details    ?
_exptl_absorpt_special_details    ?
_diffrn_ambient_temperature       293(2)
_diffrn_radiation_wavelength      0.71073
_diffrn_radiation_type            MoK\a
_diffrn_source                    ?
_diffrn_measurement_device_type   'BRUKER D8VENTURE DIFFRACTOMETER'
_diffrn_measurement_method        'PHI & OMEGA SCAN'
_diffrn_detector_area_resol_mean  ?
_diffrn_reflns_number             31409
_diffrn_reflns_av_unetI/netI      0.0543
_diffrn_reflns_av_R_equivalents   0.1258
_diffrn_reflns_limit_h_min        -9
_diffrn_reflns_limit_h_max        9
_diffrn_reflns_limit_k_min        -10
_diffrn_reflns_limit_k_max        10
_diffrn_reflns_limit_l_min        -28
_diffrn_reflns_limit_l_max        28
_diffrn_reflns_theta_min          2.635
_diffrn_reflns_theta_max          28.050
_diffrn_reflns_theta_full         25.242
_diffrn_measured_fraction_theta_max   0.994
_diffrn_measured_fraction_theta_full  0.998
_diffrn_reflns_Laue_measured_fraction_max    0.994
_diffrn_reflns_Laue_measured_fraction_full   0.998
_diffrn_reflns_point_group_measured_fraction_max   0.994
_diffrn_reflns_point_group_measured_fraction_full  0.999
_reflns_number_total              3109
_reflns_number_gt                 2798
_reflns_threshold_expression      'I > 2\s(I)'
_reflns_Friedel_coverage          0.718
_reflns_Friedel_fraction_max      0.995
_reflns_Friedel_fraction_full     1.000
 
_reflns_special_details
;
 Reflections were merged by SHELXL according to the crystal
 class for the calculation of statistics and refinement.
 
 _reflns_Friedel_fraction is defined as the number of unique
 Friedel pairs measured divided by the number that would be
 possible theoretically, ignoring centric projections and
 systematic absences.
;
 
_computing_data_collection        'BRUKER D8VENTURE DIFFRACTOMETER'
_computing_cell_refinement        'BRUKER D8VENTURE DIFFRACTOMETER'
_computing_data_reduction         'BRUKER D8VENTURE DIFFRACTOMETER'
_computing_structure_solution     'BRUKER D8VENTURE DIFFRACTOMETER'
_computing_structure_refinement 'SHELXL-2014/6 (Sheldrick, 2014)'
_computing_molecular_graphics     'BRUKER SHELXTL'
_computing_publication_material   'BRUKER SHELXTL'
_refine_special_details
;
 Refined as a 2-component inversion twin.
;
_refine_ls_structure_factor_coef  Fsqd
_refine_ls_matrix_type            full
_refine_ls_weighting_scheme       calc
_refine_ls_weighting_details
'w=1/[\s^2^(Fo^2^)+(0.0494P)^2^+1.8014P] where P=(Fo^2^+2Fc^2^)/3'
_atom_sites_solution_primary      ?
_atom_sites_solution_secondary    ?
_atom_sites_solution_hydrogens    mixed
_refine_ls_hydrogen_treatment     constr
_refine_ls_extinction_method      none
_refine_ls_extinction_coef        .
_refine_ls_abs_structure_details
;
 Refined as an inversion twin.
;
_refine_ls_abs_structure_Flack    2(4)
_chemical_absolute_configuration  0
_refine_ls_number_reflns          3109
_refine_ls_number_parameters      159
_refine_ls_number_restraints      0
_refine_ls_R_factor_all           0.1024
_refine_ls_R_factor_gt            0.0934
_refine_ls_wR_factor_ref          0.2188
_refine_ls_wR_factor_gt           0.2143
_refine_ls_goodness_of_fit_ref    1.186
_refine_ls_restrained_S_all       1.186
_refine_ls_shift/su_max           0.028
_refine_ls_shift/su_mean          0.004
 
loop_
 _atom_site_label
 _atom_site_type_symbol
 _atom_site_fract_x
 _atom_site_fract_y
 _atom_site_fract_z
 _atom_site_U_iso_or_equiv
 _atom_site_adp_type
 _atom_site_occupancy
 _atom_site_site_symmetry_order  
 _atom_site_calc_flag
 _atom_site_refinement_flags_posn
 _atom_site_refinement_flags_adp
 _atom_site_refinement_flags_occupancy
 _atom_site_disorder_assembly
 _atom_site_disorder_group
O1 O 0.7614(6) 0.2274(6) 0.28477(19) 0.0617(13) Uani 1 1 d . . . . .
H1 H 0.8541 0.2399 0.3062 0.093 Uiso 1 1 calc R U . . .
O2 O 0.9605(5) 0.0911(5) 0.22604(19) 0.0485(10) Uani 1 1 d . . . . .
O3 O 0.7612(6) -0.2296(5) 0.23471(18) 0.0528(11) Uani 1 1 d . . . . .
H3 H 0.8533 -0.2998 0.2446 0.079 Uiso 1 1 d R U . . .
O4 O 0.9261(6) -0.2149(5) 0.14806(17) 0.0488(10) Uani 1 1 d . . . . .
C1 C 0.8043(8) 0.1391(6) 0.2360(2) 0.0384(11) Uani 1 1 d . . . . .
C2 C 0.6426(8) 0.1092(6) 0.1937(2) 0.0382(11) Uani 1 1 d . . . . .
H2A H 0.5271 0.1175 0.2175 0.046 Uiso 1 1 calc R U . . .
C3 C 0.6445(9) -0.0555(6) 0.1586(2) 0.0408(12) Uani 1 1 d . . . . .
H3A H 0.5250 -0.1080 0.1669 0.049 Uiso 1 1 calc R U . . .
C4 C 0.7929(9) -0.1714(6) 0.1782(3) 0.0412(13) Uani 1 1 d . . . . .
C5 C 0.5706(13) 0.4040(7) 0.1580(3) 0.066(2) Uani 1 1 d . . . . .
H5A H 0.4465 0.3968 0.1741 0.099 Uiso 1 1 calc R U . . .
H5B H 0.5718 0.4748 0.1229 0.099 Uiso 1 1 calc R U . . .
H5C H 0.6520 0.4457 0.1892 0.099 Uiso 1 1 calc R U . . .
C6 C 0.6364(9) 0.2364(6) 0.1385(3) 0.0446(13) Uani 1 1 d . . . . .
C7 C 0.5071(11) 0.1401(8) 0.0951(3) 0.0587(18) Uani 1 1 d . . . . .
H7A H 0.4853 0.1944 0.0560 0.070 Uiso 1 1 calc R U . . .
H7B H 0.3900 0.1110 0.1142 0.070 Uiso 1 1 calc R U . . .
C8 C 0.6431(11) -0.0050(7) 0.0893(3) 0.0513(16) Uani 1 1 d . . . . .
C9 C 0.5872(14) -0.1420(9) 0.0464(3) 0.082(3) Uani 1 1 d . . . . .
H9A H 0.6834 -0.2223 0.0458 0.123 Uiso 1 1 calc R U . . .
H9B H 0.5693 -0.1004 0.0055 0.123 Uiso 1 1 calc R U . . .
H9C H 0.4736 -0.1897 0.0608 0.123 Uiso 1 1 calc R U . . .
C10 C 0.9676(15) 0.3533(8) 0.1090(4) 0.081(3) Uani 1 1 d . . . . .
H10A H 0.9215 0.4541 0.0933 0.121 Uiso 1 1 calc R U . . .
H10B H 1.0742 0.3206 0.0855 0.121 Uiso 1 1 calc R U . . .
H10C H 1.0021 0.3661 0.1515 0.121 Uiso 1 1 calc R U . . .
C11 C 0.8179(11) 0.2259(7) 0.1038(3) 0.0525(16) Uani 1 1 d . . . . .
C12 C 0.8258(10) 0.0841(7) 0.0749(2) 0.0501(15) Uani 1 1 d . . . . .
C13 C 0.9764(15) 0.0172(10) 0.0358(3) 0.088(3) Uani 1 1 d . . . . .
H13A H 0.9253 -0.0183 -0.0028 0.132 Uiso 1 1 calc R U . . .
H13B H 1.0332 -0.0726 0.0565 0.132 Uiso 1 1 calc R U . . .
H13C H 1.0680 0.0993 0.0284 0.132 Uiso 1 1 calc R U . . .
 
loop_
 _atom_site_aniso_label
 _atom_site_aniso_U_11
 _atom_site_aniso_U_22
 _atom_site_aniso_U_33
 _atom_site_aniso_U_23
 _atom_site_aniso_U_13
 _atom_site_aniso_U_12
O1 0.048(3) 0.083(3) 0.054(2) -0.031(2) 0.001(2) 0.002(2)
O2 0.035(2) 0.053(2) 0.058(2) -0.0208(19) -0.0058(18) -0.0007(18)
O3 0.053(3) 0.052(2) 0.053(2) 0.020(2) 0.0049(19) 0.006(2)
O4 0.058(3) 0.045(2) 0.043(2) 0.0005(17) -0.0004(19) 0.015(2)
C1 0.044(3) 0.030(2) 0.041(3) -0.004(2) -0.001(2) -0.002(2)
C2 0.035(3) 0.032(2) 0.048(3) 0.002(2) 0.001(2) 0.003(2)
C3 0.044(3) 0.029(2) 0.049(3) -0.001(2) -0.011(3) -0.005(2)
C4 0.059(4) 0.022(2) 0.043(3) 0.0016(19) -0.007(3) -0.007(2)
C5 0.097(6) 0.037(3) 0.064(4) 0.005(3) 0.011(4) 0.012(4)
C6 0.059(4) 0.027(2) 0.048(3) 0.001(2) 0.002(3) 0.010(2)
C7 0.068(5) 0.047(3) 0.061(4) 0.010(3) -0.023(3) 0.008(3)
C8 0.076(5) 0.033(3) 0.045(3) -0.001(2) -0.022(3) 0.004(3)
C9 0.124(8) 0.055(4) 0.067(4) -0.012(3) -0.045(5) -0.004(5)
C10 0.118(8) 0.048(4) 0.076(5) 0.005(3) 0.035(5) -0.008(5)
C11 0.079(5) 0.035(3) 0.043(3) 0.006(2) 0.007(3) 0.008(3)
C12 0.076(5) 0.038(3) 0.036(3) 0.004(2) -0.005(3) 0.012(3)
C13 0.140(9) 0.069(5) 0.055(4) 0.006(3) 0.033(5) 0.034(6)
 
_geom_special_details
;
 All esds (except the esd in the dihedral angle between two l.s. planes)
 are estimated using the full covariance matrix.  The cell esds are taken
 into account individually in the estimation of esds in distances, angles
 and torsion angles; correlations between esds in cell parameters are only
 used when they are defined by crystal symmetry.  An approximate (isotropic)
 treatment of cell esds is used for estimating esds involving l.s. planes.
;
 
loop_
 _geom_bond_atom_site_label_1
 _geom_bond_atom_site_label_2
 _geom_bond_distance
 _geom_bond_site_symmetry_2
 _geom_bond_publ_flag
O1 C1 1.321(6) . ?
O1 H1 0.8200 . ?
O2 C1 1.212(7) . ?
O3 C4 1.336(6) . ?
O3 H3 0.9070 . ?
O4 C4 1.214(7) . ?
C1 C2 1.502(8) . ?
C2 C3 1.560(7) . ?
C2 C6 1.594(7) . ?
C2 H2A 0.9800 . ?
C3 C4 1.496(8) . ?
C3 C8 1.560(8) . ?
C3 H3A 0.9800 . ?
C5 C6 1.524(8) . ?
C5 H5A 0.9600 . ?
C5 H5B 0.9600 . ?
C5 H5C 0.9600 . ?
C6 C11 1.510(9) . ?
C6 C7 1.545(9) . ?
C7 C8 1.553(9) . ?
C7 H7A 0.9700 . ?
C7 H7B 0.9700 . ?
C8 C9 1.521(8) . ?
C8 C12 1.539(10) . ?
C9 H9A 0.9600 . ?
C9 H9B 0.9600 . ?
C9 H9C 0.9600 . ?
C10 C11 1.511(11) . ?
C10 H10A 0.9600 . ?
C10 H10B 0.9600 . ?
C10 H10C 0.9600 . ?
C11 C12 1.331(8) . ?
C12 C13 1.483(10) . ?
C13 H13A 0.9600 . ?
C13 H13B 0.9600 . ?
C13 H13C 0.9600 . ?
 
loop_
 _geom_angle_atom_site_label_1
 _geom_angle_atom_site_label_2
 _geom_angle_atom_site_label_3
 _geom_angle
 _geom_angle_site_symmetry_1
 _geom_angle_site_symmetry_3
 _geom_angle_publ_flag
C1 O1 H1 109.5 . . ?
C4 O3 H3 108.9 . . ?
O2 C1 O1 122.7(5) . . ?
O2 C1 C2 123.8(5) . . ?
O1 C1 C2 113.5(5) . . ?
C1 C2 C3 115.8(4) . . ?
C1 C2 C6 111.8(4) . . ?
C3 C2 C6 102.2(4) . . ?
C1 C2 H2A 108.9 . . ?
C3 C2 H2A 108.9 . . ?
C6 C2 H2A 108.9 . . ?
C4 C3 C8 116.7(5) . . ?
C4 C3 C2 115.3(4) . . ?
C8 C3 C2 103.6(4) . . ?
C4 C3 H3A 106.9 . . ?
C8 C3 H3A 106.9 . . ?
C2 C3 H3A 106.9 . . ?
O4 C4 O3 121.4(5) . . ?
O4 C4 C3 127.0(5) . . ?
O3 C4 C3 111.6(5) . . ?
C6 C5 H5A 109.5 . . ?
C6 C5 H5B 109.5 . . ?
H5A C5 H5B 109.5 . . ?
C6 C5 H5C 109.5 . . ?
H5A C5 H5C 109.5 . . ?
H5B C5 H5C 109.5 . . ?
C11 C6 C5 117.3(6) . . ?
C11 C6 C7 100.8(5) . . ?
C5 C6 C7 116.8(6) . . ?
C11 C6 C2 108.2(4) . . ?
C5 C6 C2 113.7(5) . . ?
C7 C6 C2 97.7(4) . . ?
C6 C7 C8 93.9(5) . . ?
C6 C7 H7A 112.9 . . ?
C8 C7 H7A 112.9 . . ?
C6 C7 H7B 112.9 . . ?
C8 C7 H7B 112.9 . . ?
H7A C7 H7B 110.4 . . ?
C9 C8 C12 117.3(6) . . ?
C9 C8 C7 117.3(6) . . ?
C12 C8 C7 100.6(5) . . ?
C9 C8 C3 113.0(5) . . ?
C12 C8 C3 108.6(5) . . ?
C7 C8 C3 97.7(5) . . ?
C8 C9 H9A 109.5 . . ?
C8 C9 H9B 109.5 . . ?
H9A C9 H9B 109.5 . . ?
C8 C9 H9C 109.5 . . ?
H9A C9 H9C 109.5 . . ?
H9B C9 H9C 109.5 . . ?
C11 C10 H10A 109.5 . . ?
C11 C10 H10B 109.5 . . ?
H10A C10 H10B 109.5 . . ?
C11 C10 H10C 109.5 . . ?
H10A C10 H10C 109.5 . . ?
H10B C10 H10C 109.5 . . ?
C12 C11 C6 108.8(6) . . ?
C12 C11 C10 128.3(7) . . ?
C6 C11 C10 122.6(5) . . ?
C11 C12 C13 129.0(7) . . ?
C11 C12 C8 106.9(6) . . ?
C13 C12 C8 124.2(6) . . ?
C12 C13 H13A 109.5 . . ?
C12 C13 H13B 109.5 . . ?
H13A C13 H13B 109.5 . . ?
C12 C13 H13C 109.5 . . ?
H13A C13 H13C 109.5 . . ?
H13B C13 H13C 109.5 . . ?
 
loop_
 _geom_torsion_atom_site_label_1
 _geom_torsion_atom_site_label_2
 _geom_torsion_atom_site_label_3
 _geom_torsion_atom_site_label_4
 _geom_torsion
 _geom_torsion_site_symmetry_1
 _geom_torsion_site_symmetry_2
 _geom_torsion_site_symmetry_3
 _geom_torsion_site_symmetry_4
 _geom_torsion_publ_flag
O2 C1 C2 C3 33.7(8) . . . . ?
O1 C1 C2 C3 -148.1(5) . . . . ?
O2 C1 C2 C6 -82.7(6) . . . . ?
O1 C1 C2 C6 95.5(6) . . . . ?
C1 C2 C3 C4 8.0(7) . . . . ?
C6 C2 C3 C4 129.8(5) . . . . ?
C1 C2 C3 C8 -120.7(5) . . . . ?
C6 C2 C3 C8 1.0(6) . . . . ?
C8 C3 C4 O4 10.0(8) . . . . ?
C2 C3 C4 O4 -112.0(6) . . . . ?
C8 C3 C4 O3 -168.3(5) . . . . ?
C2 C3 C4 O3 69.7(6) . . . . ?
C1 C2 C6 C11 57.7(6) . . . . ?
C3 C2 C6 C11 -66.8(6) . . . . ?
C1 C2 C6 C5 -74.5(7) . . . . ?
C3 C2 C6 C5 161.1(6) . . . . ?
C1 C2 C6 C7 161.7(5) . . . . ?
C3 C2 C6 C7 37.3(5) . . . . ?
C11 C6 C7 C8 49.1(5) . . . . ?
C5 C6 C7 C8 177.4(5) . . . . ?
C2 C6 C7 C8 -61.2(5) . . . . ?
C6 C7 C8 C9 -176.9(6) . . . . ?
C6 C7 C8 C12 -48.5(5) . . . . ?
C6 C7 C8 C3 62.1(5) . . . . ?
C4 C3 C8 C9 69.2(8) . . . . ?
C2 C3 C8 C9 -162.9(6) . . . . ?
C4 C3 C8 C12 -62.7(6) . . . . ?
C2 C3 C8 C12 65.2(6) . . . . ?
C4 C3 C8 C7 -166.7(5) . . . . ?
C2 C3 C8 C7 -38.8(6) . . . . ?
C5 C6 C11 C12 -161.4(6) . . . . ?
C7 C6 C11 C12 -33.4(6) . . . . ?
C2 C6 C11 C12 68.4(6) . . . . ?
C5 C6 C11 C10 24.5(9) . . . . ?
C7 C6 C11 C10 152.5(6) . . . . ?
C2 C6 C11 C10 -105.7(6) . . . . ?
C6 C11 C12 C13 -179.2(6) . . . . ?
C10 C11 C12 C13 -5.5(11) . . . . ?
C6 C11 C12 C8 0.8(6) . . . . ?
C10 C11 C12 C8 174.5(6) . . . . ?
C9 C8 C12 C11 160.3(6) . . . . ?
C7 C8 C12 C11 31.8(6) . . . . ?
C3 C8 C12 C11 -70.1(6) . . . . ?
C9 C8 C12 C13 -19.7(9) . . . . ?
C7 C8 C12 C13 -148.1(6) . . . . ?
C3 C8 C12 C13 109.9(6) . . . . ?
 
_refine_diff_density_max    0.288
_refine_diff_density_min   -0.226
_refine_diff_density_rms    0.065

_shelxl_version_number 2014/6

_shelx_res_file
;
TITL P_a.res in P2(1)            New: P212121
CELL  0.71073    7.1956    8.2736   21.6720    90.000    90.000    90.000
ZERR  4           0.0008    0.0010    0.0020     0.000     0.000     0.000
LATT  -1
SYMM     0.50000 - X ,            - Y ,    0.50000 + Z
SYMM     0.50000 + X ,    0.50000 - Y ,            - Z
SYMM             - X ,    0.50000 + Y ,    0.50000 - Z
SFAC  C  H  O
UNIT    52   72  16
rem C13 H18 O4
rem d8venture block colourless
SIZE 0.40 0.30 0.20
OMIT   3   0   6
L.S. 5
FMAP 2
PLAN -20
ACTA
BOND $H
CONF
TWIN

WGHT    0.049400    1.801400
BASF   1.62798
FVAR       0.67399
O1    3    0.761386    0.227358    0.284772    11.00000    0.04757    0.08320 =
         0.05424   -0.03073    0.00103    0.00210
AFIX  83
H1    2    0.854145    0.239904    0.306223    11.00000   -1.50000
AFIX   0
O2    3    0.960521    0.091107    0.226042    11.00000    0.03452    0.05311 =
         0.05799   -0.02084   -0.00577   -0.00066
O3    3    0.761227   -0.229612    0.234708    11.00000    0.05272    0.05245 =
         0.05323    0.01952    0.00493    0.00555
AFIX   3
H3    2    0.853308   -0.299804    0.244648    11.00000   -1.50000
AFIX   0
O4    3    0.926143   -0.214888    0.148061    11.00000    0.05835    0.04537 =
         0.04266    0.00053   -0.00040    0.01538
C1    1    0.804277    0.139108    0.236011    11.00000    0.04374    0.03042 =
         0.04114   -0.00413   -0.00130   -0.00193
C2    1    0.642597    0.109185    0.193712    11.00000    0.03456    0.03203 =
         0.04810    0.00184    0.00055    0.00296
AFIX  13
H2A   2    0.527123    0.117459    0.217479    11.00000   -1.20000
AFIX   0
C3    1    0.644495   -0.055484    0.158640    11.00000    0.04425    0.02903 =
         0.04907   -0.00095   -0.01110   -0.00539
AFIX  13
H3A   2    0.525006   -0.108000    0.166942    11.00000   -1.20000
AFIX   0
C4    1    0.792879   -0.171373    0.178169    11.00000    0.05866    0.02180 =
         0.04309    0.00157   -0.00661   -0.00654
C5    1    0.570583    0.403954    0.157973    11.00000    0.09684    0.03693 =
         0.06424    0.00471    0.01052    0.01177
AFIX 137
H5A   2    0.446537    0.396821    0.174051    11.00000   -1.50000
H5B   2    0.571786    0.474811    0.122897    11.00000   -1.50000
H5C   2    0.651989    0.445745    0.189232    11.00000   -1.50000
AFIX   0
C6    1    0.636371    0.236428    0.138506    11.00000    0.05861    0.02699 =
         0.04813    0.00097    0.00186    0.00955
C7    1    0.507128    0.140096    0.095056    11.00000    0.06794    0.04691 =
         0.06118    0.00975   -0.02312    0.00755
AFIX  23
H7A   2    0.485319    0.194370    0.056049    11.00000   -1.20000
H7B   2    0.390017    0.110999    0.114238    11.00000   -1.20000
AFIX   0
C8    1    0.643097   -0.004957    0.089315    11.00000    0.07633    0.03255 =
         0.04495   -0.00139   -0.02212    0.00373
C9    1    0.587205   -0.141978    0.046396    11.00000    0.12431    0.05513 =
         0.06747   -0.01244   -0.04462   -0.00382
AFIX 137
H9A   2    0.683441   -0.222326    0.045827    11.00000   -1.50000
H9B   2    0.569279   -0.100377    0.005475    11.00000   -1.50000
H9C   2    0.473606   -0.189738    0.060789    11.00000   -1.50000
AFIX   0
C10   1    0.967584    0.353281    0.109025    11.00000    0.11780    0.04789 =
         0.07590    0.00546    0.03460   -0.00813
AFIX 137
H10A  2    0.921500    0.454121    0.093339    11.00000   -1.50000
H10B  2    1.074242    0.320566    0.085527    11.00000   -1.50000
H10C  2    1.002100    0.366079    0.151534    11.00000   -1.50000
AFIX   0
C11   1    0.817904    0.225899    0.103792    11.00000    0.07927    0.03527 =
         0.04287    0.00617    0.00656    0.00793
C12   1    0.825807    0.084095    0.074910    11.00000    0.07599    0.03845 =
         0.03587    0.00389   -0.00500    0.01163
C13   1    0.976355    0.017233    0.035794    11.00000    0.14018    0.06941 =
         0.05455    0.00646    0.03290    0.03444
AFIX 137
H13A  2    0.925342   -0.018283   -0.002826    11.00000   -1.50000
H13B  2    1.033239   -0.072635    0.056492    11.00000   -1.50000
H13C  2    1.067964    0.099326    0.028387    11.00000   -1.50000

AFIX   0
HKLF 4 1 -1.0000  0.0000  0.0000  0.0000  0.0000 -1.0000  0.0000 -1.0000  0.0000

REM  P_a.res in P2(1)            New: P212121
REM R1 =  0.0934 for    2798 Fo > 4sig(Fo)  and  0.1024 for all    3109 data
REM    159 parameters refined using      0 restraints

END

WGHT      0.0496      1.8188

REM Highest difference peak  0.288,  deepest hole -0.226,  1-sigma level  0.065
Q1    1   0.7581 -0.0803  0.1597  11.00000  0.05    0.29
Q2    1   0.7375  0.0359  0.1882  11.00000  0.05    0.28
Q3    1   0.6308  0.1041  0.1017  11.00000  0.05    0.26
Q4    1   0.9420  0.1978  0.2239  11.00000  0.05    0.25
Q5    1   0.6808 -0.2548  0.1604  11.00000  0.05    0.25
Q6    1   0.6741  0.0384  0.1569  11.00000  0.05    0.25
Q7    1   0.6779  0.3401  0.1496  11.00000  0.05    0.24
Q8    1   1.0054  0.2073  0.3469  11.00000  0.05    0.24
Q9    1   1.0628  0.0771  0.2400  11.00000  0.05    0.23
Q10   1   0.9548 -0.0995  0.0391  11.00000  0.05    0.23
Q11   1   0.9599 -0.3233  0.1535  11.00000  0.05    0.23
Q12   1   0.6934  0.0836  0.0658  11.00000  0.05    0.23
Q13   1   0.7544  0.1730  0.0769  11.00000  0.05    0.22
Q14   1   1.0567  0.0085  0.2368  11.00000  0.05    0.22
Q15   1   1.0229 -0.0134  0.1309  11.00000  0.05    0.22
Q16   1   0.5452  0.0367  0.0840  11.00000  0.05    0.22
Q17   1   1.0165  0.1474  0.0903  11.00000  0.05    0.22
Q18   1   0.8362  0.1255  0.1145  11.00000  0.05    0.21
Q19   1   0.5734  0.1588  0.1432  11.00000  0.05    0.21
Q20   1   0.7275  0.4541  0.2044  11.00000  0.05    0.21
;
_shelx_res_checksum   28034

_shelx_hkl_file
;
   1   0   0    4.30    0.80
   1   0   0    3.70    0.60
  -1   0   0    4.50    0.60
  -1   0   0    3.90    0.90
   2   0   0   54.89    5.10
   2   0   0   61.29    5.30
  -2   0   0   55.79    5.30
   3   0   0   11.30    1.60
   3   0   0   15.10    1.90
  -3   0   0   16.20    2.00
   4   0   0   92.39    7.70
   4   0   0   79.09    8.00
  -4   0   0   86.89    8.20
   5   0   0  103.49    9.10
  -5   0   0  100.19    9.80
   6   0   0    6.90    1.80
   6   0   0    2.40    1.50
  -6   0   0    7.80    3.10
   7   0   0  107.79    9.80
  -7   0   0  110.39   11.30
  -8   0   0    8.10    3.90
  -9   0   0    3.10    4.30
  -9   0  -1   12.60    4.90
  -8   0  -1    5.00    3.40
  -7   0  -1   25.70    5.90
  -6   0  -1  103.99   10.00
   6   0   1   99.99    8.90
   6   0   1   88.89    8.60
  -5   0  -1   13.80    3.00
   5   0   1   12.10    1.80
   5   0   1   10.40    2.00
   4   0   1   48.70    4.80
   4   0   1   54.79    4.70
  -3   0  -1   47.90    4.90
   3   0   1   57.79    4.60
   3   0   1   47.10    4.70
  -2   0  -1   11.60    1.50
  -2   0  -1   13.00    1.90
  -2   0  -1   16.80    1.50
  -2   0  -1   14.60    1.80
   2   0   1   17.00    1.40
   2   0   1   14.40    1.90
   2   0   1   13.20    1.90
   2   0   1   15.40    1.60
  -1   0  -1 3173.98  272.37
   0   0  -1    0.10    0.30
   0   0  -1    0.00    0.30
   0   0  -1   -0.20    0.30
   0   0  -1   -0.10    0.50
   0   0  -1   -0.50    0.60
   0   0   1    0.20    0.30
   0   0   1    0.10    0.30
   0   0   1    0.00    0.30
   0   0   1   -0.20    0.50
   0   0   1   -0.40    0.50
   1   0  -1 4296.07  368.16
  -1   0   1 3964.40  366.36
   2   0  -1   10.60    1.50
   2   0  -1   10.40    1.50
   2   0  -1   12.20    1.20
  -2   0   1   11.60    1.60
  -2   0   1   12.00    1.30
   3   0  -1   48.50    4.20
   3   0  -1   46.40    4.60
   3   0  -1   46.40    4.50
  -3   0   1   44.60    4.60
  -3   0   1   47.50    4.30
   4   0  -1   64.49    5.90
   4   0  -1   54.19    6.00
   4   0  -1   62.99    5.50
  -4   0   1   61.69    5.60
   5   0  -1   30.00    3.30
   5   0  -1   27.60    2.80
  -5   0   1   21.40    3.80
  -5   0   1   28.10    3.10
   6   0  -1   24.40    3.50
   7   0  -1   33.40    4.30
  -7   0   1   32.80    6.10
   8   0  -1    8.40    2.30
  -8   0   1   13.70    4.30
   9   0  -1    9.30    2.40
  -9   0   1   16.10    5.20
  -9   0  -2   10.70    5.60
   9   0   2    8.70    1.80
  -8   0  -2   -2.20    3.20
   8   0   2    2.70    1.30
   8   0   2    0.30    1.30
  -7   0  -2   13.70    4.90
   7   0   2    1.60    1.20
   7   0   2    4.30    1.50
  -6   0  -2   53.79    5.80
   6   0   2   43.70    4.40
   6   0   2   31.60    4.30
  -5   0  -2    2.60    2.10
   5   0   2    1.00    1.70
   5   0   2    0.90    1.00
   5   0   2    0.40    0.80
   5   0   2   -2.10    0.90
  -4   0  -2  170.08   17.20
  -4   0  -2  198.18   17.30
  -4   0  -2  181.28   17.20
   4   0   2  217.58   17.20
   4   0   2  173.68   17.20
   4   0   2  209.38   16.80
   4   0   2  200.68   17.10
   4   0   2  192.98   17.30
  -3   0  -2   22.20    2.70
  -3   0  -2   20.20    3.30
  -3   0  -2   29.30    2.70
  -3   0  -2   34.40    3.40
   3   0   2   31.80    2.70
   3   0   2   24.20    3.40
   3   0   2   28.30    2.90
   3   0   2   29.70    3.40
  -2   0  -2 1353.06  108.29
  -2   0  -2 1099.99  108.59
  -2   0  -2 1097.99  108.29
  -2   0  -2 1304.07  108.39
   2   0   2 1459.75  108.49
   2   0   2 1368.16  108.39
   2   0   2 1280.07  108.69
   2   0   2 1240.68  108.39
   2   0   2 1142.39  108.59
  -1   0  -2  107.59    9.30
  -1   0  -2  106.89    9.40
  -1   0  -2   91.49    9.60
  -1   0  -2  102.69    9.60
  -1   0  -2  112.59    9.40
   1   0   2  103.49    9.40
   1   0   2   94.39    9.50
   1   0   2  111.09    9.40
   1   0   2  119.99    9.40
   1   0   2  104.49    9.60
   0   0  -2 1251.27  105.49
   0   0  -2 1208.88  105.59
   0   0  -2 1331.07  105.49
   0   0  -2 1126.79  105.59
   0   0  -2 1219.48  105.49
   0   0   2 1094.79  105.59
   0   0   2 1211.28  105.39
   0   0   2 1174.88  105.59
   0   0   2 1349.07  105.59
   0   0   2 1301.47  105.49
   1   0  -2  120.19   10.90
   1   0  -2  135.29   10.90
   1   0  -2  132.29   11.10
   1   0  -2  119.29   11.10
   1   0  -2  112.89   11.00
  -1   0   2  115.39   11.10
  -1   0   2  128.19   10.90
  -1   0   2  120.09   10.80
  -1   0   2  138.89   11.10
  -1   0   2  126.69   10.90
   2   0  -2 1219.78  107.39
  -2   0   2 1272.77  107.29
   3   0  -2  192.58   17.80
   3   0  -2  197.18   18.00
   3   0  -2  211.18   17.50
  -3   0   2  201.48   17.50
  -3   0   2  205.68   17.90
   4   0  -2  178.18   16.30
   4   0  -2  167.68   16.10
   4   0  -2  186.58   15.80
  -4   0   2  191.28   16.30
  -4   0   2  178.18   15.90
   5   0  -2    2.60    1.20
   5   0  -2    5.90    2.50
   5   0  -2    3.40    1.80
  -5   0   2    3.40    1.60
  -5   0   2    2.90    2.40
   6   0  -2  136.99   12.50
   6   0  -2  137.39   12.10
  -6   0   2  131.29   12.00
  -6   0   2  122.69   12.70
   7   0  -2   10.30    2.50
  -7   0   2   12.70    4.40
   8   0  -2    1.60    1.70
  -8   0   2    0.30    2.60
   9   0  -2    0.20    1.80
  -9   0   2    5.70    4.10
  -9   0  -3    4.90    6.10
   9   0   3    6.40    1.80
  -8   0  -3   12.70    4.40
   8   0   3    5.80    1.80
  -7   0  -3    7.80    3.80
   7   0   3    4.70    1.50
   7   0   3    2.00    1.30
  -6   0  -3    2.70    2.00
   6   0   3    2.10    1.60
   6   0   3    1.70    1.50
   6   0   3    4.50    2.10
  -5   0  -3   64.49    7.60
  -5   0  -3   85.49    7.90
  -5   0  -3   72.89    7.60
   5   0   3   78.19    7.10
   5   0   3   74.79    7.80
   5   0   3   73.29    7.30
   5   0   3   78.19    7.40
   5   0   3   82.19    7.80
  -4   0  -3   77.19    7.60
  -4   0  -3   81.59    7.10
  -4   0  -3   75.99    7.10
  -4   0  -3   71.99    7.70
   4   0   3   84.49    7.90
   4   0   3   71.79    7.70
   4   0   3   81.19    7.50
   4   0   3   79.29    7.40
  -3   0  -3   54.69    5.80
  -3   0  -3   52.69    5.40
  -3   0  -3   53.69    5.90
  -3   0  -3   59.19    5.40
   3   0   3   58.99    5.70
   3   0   3   57.99    6.00
   3   0   3   56.29    5.60
   3   0   3   57.09    6.10
   3   0   3   63.79    5.40
  -2   0  -3  482.95   38.20
  -2   0  -3  433.16   38.60
  -2   0  -3  384.86   38.60
  -2   0  -3  446.06   38.30
   2   0   3  466.05   38.40
   2   0   3  438.06   38.30
   2   0   3  401.16   38.60
   2   0   3  434.46   38.70
   2   0   3  483.65   38.30
  -1   0  -3  810.32   78.19
  -1   0  -3  914.11   78.29
  -1   0  -3  917.71   77.89
  -1   0  -3  936.61   77.89
  -1   0  -3  906.51   77.99
   1   0   3  880.91   77.89
   1   0   3  988.20   77.99
   1   0   3  941.91   77.99
   1   0   3  853.01   78.19
   1   0   3  889.41   78.39
   0   0  -3   -0.40    1.20
   0   0  -3    0.60    0.70
   0   0  -3   -0.60    1.00
   0   0  -3    0.50    0.90
   0   0  -3    0.30    0.70
   0   0   3    0.90    0.80
   0   0   3    0.20    0.70
   0   0   3    0.10    1.00
   0   0   3   -0.60    0.60
   1   0  -3  818.72   70.59
   1   0  -3  834.12   70.39
   1   0  -3  783.92   70.59
   1   0  -3  888.51   70.39
   1   0  -3  853.61   70.59
  -1   0   3  747.53   70.49
  -1   0   3  809.42   70.19
  -1   0   3  725.53   70.49
  -1   0   3  871.91   70.59
  -1   0   3  857.31   70.29
  -1   0   3  792.92   70.29
   2   0  -3  555.14   49.00
   2   0  -3  588.64   48.90
   2   0  -3  582.64   48.80
   2   0  -3  617.04   49.30
   2   0  -3  524.85   49.00
  -2   0   3  568.14   48.70
  -2   0   3  501.65   48.90
  -2   0   3  594.04   49.20
   3   0  -3  135.29   11.90
   3   0  -3  144.69   11.70
   3   0  -3  131.69   12.20
  -3   0   3  126.59   12.00
  -3   0   3  121.59   11.60
   4   0  -3   29.30    3.50
   4   0  -3   28.10    3.10
  -4   0   3   28.90    3.00
   5   0  -3   29.90    3.20
   5   0  -3   21.10    3.70
   5   0  -3   33.40    4.40
  -5   0   3   30.50    3.30
   6   0  -3   14.60    3.10
  -6   0   3   17.30    2.70
   7   0  -3    0.80    1.60
  -7   0   3    7.40    2.50
   8   0  -3    1.10    1.80
   9   0  -3    2.90    2.20
  -8   0  -4   18.20    5.10
  -7   0  -4    0.50    3.00
   7   0   4    1.90    1.60
   7   0   4    3.80    2.40
  -6   0  -4   20.80    4.30
  -6   0  -4   23.50    4.10
   6   0   4   21.90    3.50
   6   0   4   26.50    4.70
   6   0   4   23.10    4.00
  -5   0  -4   -0.80    2.10
  -5   0  -4    2.10    1.00
  -5   0  -4   -0.30    1.20
   5   0   4   -0.50    1.30
   5   0   4    1.80    1.50
   5   0   4    3.50    1.30
   5   0   4    2.00    2.30
   5   0   4    2.20    2.10
  -4   0  -4   23.10    3.90
  -4   0  -4   16.00    2.20
  -4   0  -4   21.10    2.10
  -4   0  -4   16.60    3.00
  -4   0  -4   16.60    3.10
   4   0   4   17.50    3.40
   4   0   4   19.00    3.70
   4   0   4   15.10    2.60
   4   0   4   14.80    2.30
   4   0   4   16.60    2.80
  -3   0  -4   19.10    3.50
  -3   0  -4   28.30    2.60
  -3   0  -4   21.30    2.60
  -3   0  -4   18.10    2.80
  -3   0  -4   21.90    3.20
   3   0   4   25.30    3.50
   3   0   4   24.00    2.80
   3   0   4   20.50    2.70
   3   0   4   20.50    3.30
   3   0   4   22.60    2.70
  -2   0  -4  598.54   53.19
  -2   0  -4  525.15   53.09
  -2   0  -4  627.04   52.79
  -2   0  -4  643.54   52.69
   2   0   4  595.04   53.59
   2   0   4  645.94   52.89
   2   0   4  645.24   52.99
   2   0   4  590.34   53.29
  -1   0  -4  897.71   85.69
  -1   0  -4 1013.60   85.39
  -1   0  -4 1006.70   85.79
  -1   0  -4 1018.80   85.49
  -1   0  -4  998.50   85.39
   1   0   4  955.80   85.39
   1   0   4 1038.50   85.49
   1   0   4  895.31   85.69
   1   0   4  980.00   85.79
   1   0   4 1090.29   85.49
   0   0  -4    3.20    1.10
   0   0  -4    0.60    1.70
   0   0  -4    1.60    1.50
   0   0  -4    2.00    1.00
   0   0  -4    2.30    1.10
   0   0   4    2.70    1.00
   0   0   4    2.50    1.60
   0   0   4    2.00    0.90
   0   0   4    1.40    1.50
   0   0   4    2.70    1.10
   1   0  -4  943.71   79.09
   1   0  -4  861.81   79.29
   1   0  -4  939.41   79.29
   1   0  -4  949.60   79.29
   1   0  -4  984.80   79.09
  -1   0   4  896.01   78.89
  -1   0   4  827.82   79.19
  -1   0   4  915.71   78.89
  -1   0   4  842.52   79.19
  -1   0   4 1000.40   79.29
   2   0  -4  554.44   47.90
   2   0  -4  598.34   47.70
   2   0  -4  560.34   47.60
   2   0  -4  524.05   47.90
  -2   0   4  584.04   47.40
  -2   0   4  581.84   48.00
  -2   0   4  513.25   47.80
  -2   0   4  537.25   47.40
  -2   0   4  497.55   47.80
   3   0  -4    3.10    1.50
   3   0  -4    4.90    1.30
   3   0  -4    4.00    1.20
  -3   0   4    8.50    1.30
  -3   0   4    6.10    1.60
   4   0  -4    8.20    2.10
   4   0  -4   12.20    2.90
   4   0  -4    7.20    2.00
  -4   0   4    7.50    1.50
   5   0  -4    9.40    2.00
   5   0  -4    7.80    2.30
  -5   0   4   10.10    2.00
   6   0  -4   35.90    4.70
  -6   0   4   36.30    4.00
   7   0  -4    0.80    1.60
  -7   0   4    0.60    1.90
   8   0  -4    5.10    2.40
  -8   0   4   11.90    2.90
  -8   0  -5    7.70    2.80
  -8   0  -5    5.00    4.60
   8   0   5    7.10    2.20
  -7   0  -5    9.00    4.00
  -7   0  -5    7.90    3.00
   7   0   5    7.80    2.30
   7   0   5    1.90    2.90
   7   0   5   15.90    3.60
  -6   0  -5   -0.90    0.90
   6   0   5    2.00    1.60
   6   0   5    0.60    1.10
   6   0   5   11.50    3.10
   6   0   5    2.00    2.40
  -5   0  -5   26.80    3.10
  -5   0  -5   27.00    5.10
  -5   0  -5   22.70    2.90
   5   0   5   28.70    4.30
   5   0   5   23.00    3.40
   5   0   5   28.60    3.20
   5   0   5   22.90    4.00
  -4   0  -5   37.00    3.30
  -4   0  -5   28.40    3.40
  -4   0  -5   24.50    3.50
  -4   0  -5   26.30    4.50
   4   0   5   33.30    3.90
   4   0   5   34.10    3.60
   4   0   5   27.30    4.30
   4   0   5   29.40    3.70
   4   0   5   30.40    4.50
  -3   0  -5    4.70    2.60
  -3   0  -5    0.80    1.30
  -3   0  -5    5.50    1.50
  -3   0  -5    2.70    1.30
  -3   0  -5    3.20    2.20
   3   0   5    2.20    2.30
   3   0   5    2.80    1.90
   3   0   5    4.80    1.60
   3   0   5    3.40    1.50
   3   0   5    4.00    1.50
  -2   0  -5   -0.20    1.30
  -2   0  -5   -2.20    1.70
  -2   0  -5    0.80    0.90
  -2   0  -5    0.50    0.90
   2   0   5   -1.70    1.50
   2   0   5   -1.00    0.80
   2   0   5   -0.20    0.80
   2   0   5   -1.10    1.60
   2   0   5    1.40    1.00
  -1   0  -5  154.78   15.50
  -1   0  -5  168.58   14.90
  -1   0  -5  171.08   15.40
  -1   0  -5  166.88   15.00
   1   0   5  185.28   15.10
   1   0   5  154.28   15.50
   1   0   5  163.78   15.40
   1   0   5  159.08   14.90
   1   0   5  166.78   14.90
   0   0  -5   -0.20    1.80
   0   0  -5    0.40    1.50
   0   0  -5    0.80    0.90
   0   0  -5    0.50    1.00
   0   0  -5    0.40    0.90
   0   0   5    0.80    0.90
   0   0   5    0.70    0.90
   0   0   5   -0.90    1.40
   0   0   5   -1.40    0.90
   0   0   5    1.40    1.50
   1   0  -5  195.48   17.20
   1   0  -5  201.38   16.90
   1   0  -5  175.08   17.30
   1   0  -5  201.18   17.60
   1   0  -5  186.78   17.30
  -1   0   5  185.98   16.70
  -1   0   5  177.18   17.20
  -1   0   5  198.88   17.20
  -1   0   5  189.08   16.80
  -1   0   5  186.08   17.20
   2   0  -5    0.50    1.00
   2   0  -5   -1.60    1.70
   2   0  -5    0.00    0.80
   2   0  -5    0.40    1.10
   2   0  -5    0.50    1.40
  -2   0   5   -1.30    0.90
  -2   0   5    1.40    1.50
  -2   0   5    0.20    1.00
  -2   0   5   -0.10    0.70
  -2   0   5   -2.90    1.40
  -2   0   5    1.90    1.10
   3   0  -5    3.30    1.80
   3   0  -5    0.10    1.50
   3   0  -5    5.40    2.00
   3   0  -5    1.60    2.00
   3   0  -5    2.60    1.30
   3   0  -5    2.90    1.30
  -3   0   5    0.70    1.60
  -3   0   5    2.30    1.50
  -3   0   5    4.10    1.60
  -3   0   5    7.00    1.40
   4   0  -5   28.30    3.50
   4   0  -5   31.30    4.30
   4   0  -5   30.50    3.40
  -4   0   5   30.80    3.20
   5   0  -5   26.90    4.30
  -5   0   5   31.70    3.40
   6   0  -5   -0.70    1.50
  -6   0   5    0.80    1.70
   7   0  -5   11.80    3.00
  -7   0   5    8.50    2.40
   8   0  -5    6.40    2.60
  -8   0   5    6.00    2.80
  -7   0  -6   23.70    3.90
  -7   0  -6   25.90    5.40
   7   0   6   16.50    3.40
  -6   0  -6    7.80    1.60
  -6   0  -6    8.10    1.90
  -6   0  -6   10.70    3.30
   6   0   6    6.90    3.10
   6   0   6    6.90    2.10
   6   0   6    6.60    1.90
  -5   0  -6    1.70    1.50
  -5   0  -6    6.20    2.80
  -5   0  -6    6.00    1.80
  -5   0  -6    5.10    1.30
   5   0   6    3.70    1.50
   5   0   6    4.50    3.10
   5   0   6    2.00    2.60
   5   0   6    0.60    1.60
  -4   0  -6    9.60    1.70
  -4   0  -6    5.50    1.80
  -4   0  -6    8.50    2.00
  -4   0  -6    4.10    2.80
   4   0   6    5.00    1.60
   4   0   6    3.20    2.70
   4   0   6    3.50    1.90
   4   0   6    5.20    2.90
  -3   0  -6   -0.30    1.30
  -3   0  -6    1.70    2.60
  -3   0  -6    2.90    1.30
  -3   0  -6    1.20    1.30
   3   0   6   -2.30    1.90
   3   0   6    1.40    1.30
   3   0   6    2.80    1.70
   3   0   6    0.60    2.30
  -2   0  -6   19.60    4.40
  -2   0  -6   23.40    4.30
  -2   0  -6   18.30    2.70
  -2   0  -6   22.90    2.90
   2   0   6   21.30    4.50
   2   0   6   18.10    2.80
   2   0   6   19.60    2.80
   2   0   6   20.70    3.20
   2   0   6   21.00    4.40
  -1   0  -6   -0.90    2.20
  -1   0  -6   -0.30    1.00
  -1   0  -6   -0.70    1.00
  -1   0  -6   -0.70    1.00
  -1   0  -6    0.00    1.70
   1   0   6   -0.60    0.90
   1   0   6   -2.90    1.70
   1   0   6    0.00    1.10
   1   0   6   -0.40    1.10
   1   0   6    1.60    1.80
   0   0  -6  148.79   13.60
   0   0  -6  148.59   13.60
   0   0  -6  147.59   14.20
   0   0  -6  149.09   13.90
   0   0  -6  146.29   13.40
   0   0   6  134.79   13.30
   0   0   6  158.98   13.80
   0   0   6  142.39   13.30
   0   0   6  148.69   14.00
   0   0   6  144.69   14.00
   1   0  -6   -1.50    2.00
   1   0  -6    0.90    1.40
   1   0  -6    2.00    1.50
   1   0  -6    2.00    1.80
   1   0  -6    0.40    1.40
  -1   0   6    0.90    1.90
  -1   0   6    0.00    1.30
  -1   0   6    1.80    1.30
  -1   0   6   -3.40    1.60
  -1   0   6    0.80    1.00
   2   0  -6   25.00    3.60
   2   0  -6   24.40    3.60
   2   0  -6   27.10    3.40
   2   0  -6   27.80    3.20
   2   0  -6   28.20    4.70
  -2   0   6   25.70    4.30
  -2   0   6   21.80    3.60
  -2   0   6   24.70    2.80
  -2   0   6   28.70    3.60
  -2   0   6   27.20    3.00
  -2   0   6   21.50    2.90
   3   0  -6    2.00    2.50
   3   0  -6    0.10    1.10
   3   0  -6    1.80    1.70
   3   0  -6    2.20    1.80
   3   0  -6    0.10    1.10
  -3   0   6    3.60    1.40
  -3   0   6   -1.10    1.90
  -3   0   6    0.80    1.50
   4   0  -6   12.10    2.20
   4   0  -6    9.30    2.90
   4   0  -6    9.40    2.30
  -4   0   6   12.90    1.90
   5   0  -6    4.80    1.90
   5   0  -6    7.50    1.70
   5   0  -6    3.30    2.20
  -5   0   6    7.70    1.80
   6   0  -6    7.20    2.40
  -6   0   6    3.00    1.70
   7   0  -6   20.60    4.30
  -7   0   6   23.70    3.30
  -7   0  -7    8.20    2.00
  -7   0  -7    9.90    3.00
   7   0   7    4.70    1.80
  -6   0  -7   38.80    5.40
  -6   0  -7   40.10    4.20
  -6   0  -7   42.60    4.10
   6   0   7   34.70    4.60
   6   0   7   34.70    5.70
   6   0   7   31.60    4.70
  -5   0  -7   13.60    2.20
  -5   0  -7   10.60    2.40
  -5   0  -7   16.50    4.30
   5   0   7   11.80    2.70
   5   0   7   12.10    3.80
   5   0   7   11.30    2.40
  -4   0  -7    1.60    1.40
  -4   0  -7    2.20    2.50
  -4   0  -7    0.20    1.10
   4   0   7    2.60    1.50
   4   0   7    1.90    1.50
   4   0   7    3.70    2.20
  -3   0  -7   -0.10    2.40
  -3   0  -7    2.90    1.40
  -3   0  -7    1.20    1.40
   3   0   7    1.90    1.60
   3   0   7    1.20    2.20
   3   0   7    0.80    1.50
  -2   0  -7    6.10    2.90
  -2   0  -7    9.10    2.00
   2   0   7    8.00    3.10
   2   0   7    4.10    1.80
   2   0   7    5.10    1.90
  -1   0  -7   38.80    4.50
  -1   0  -7   34.00    5.40
  -1   0  -7   36.50    4.40
  -1   0  -7   39.90    5.00
   1   0   7   32.10    4.20
   1   0   7   37.80    4.90
   1   0   7   37.70    5.20
   0   0  -7    2.20    1.40
   0   0  -7    1.40    1.60
   0   0  -7    1.30    2.50
   0   0  -7    4.30    2.20
   0   0   7    0.40    2.40
   0   0   7    2.10    1.50
   0   0   7    2.60    1.30
   1   0  -7   49.99    6.50
   1   0  -7   46.60    5.70
   1   0  -7   51.49    6.10
   1   0  -7   48.60    5.70
  -1   0   7   55.19    5.40
  -1   0   7   54.09    5.20
  -1   0   7   51.49    6.20
   2   0  -7   23.30    4.50
   2   0  -7   21.30    3.50
   2   0  -7   23.40    3.50
   2   0  -7   20.80    3.20
  -2   0   7   18.40    2.50
  -2   0   7   22.30    2.90
  -2   0   7   24.70    4.40
  -2   0   7   17.30    2.70
   3   0  -7   -1.40    1.10
   3   0  -7    0.50    2.40
   3   0  -7   -1.60    1.30
   3   0  -7   -0.60    1.60
   3   0  -7   -0.80    1.50
  -3   0   7    2.00    2.20
  -3   0   7    0.90    1.40
   4   0  -7    8.20    2.00
   4   0  -7    5.40    2.20
   4   0  -7    7.00    2.80
   4   0  -7   11.80    2.80
   4   0  -7    9.50    3.00
   5   0  -7   -0.50    1.60
   5   0  -7    4.70    2.20
   5   0  -7    4.20    1.70
  -5   0   7    5.40    1.70
   6   0  -7   20.60    4.50
   6   0  -7   16.00    3.40
   6   0  -7   24.30    4.40
  -6   0   7   25.20    3.00
   7   0  -7    4.40    2.60
  -7   0   7    2.90    2.10
  -6   0  -8    6.00    3.00
  -6   0  -8    8.50    2.00
  -6   0  -8    3.80    1.70
   6   0   8   15.40    4.20
  -5   0  -8   20.40    4.40
  -5   0  -8   14.00    2.80
  -5   0  -8   16.90    2.50
   5   0   8   16.50    3.50
   5   0   8   19.10    4.60
  -4   0  -8    2.30    1.20
  -4   0  -8    2.40    1.50
   4   0   8    0.70    1.50
   4   0   8    4.90    2.70
  -3   0  -8    7.10    2.30
  -3   0  -8    9.60    2.20
   3   0   8    9.30    2.30
   3   0   8    9.30    3.20
  -2   0  -8    0.10    1.20
  -2   0  -8   -0.40    1.30
   2   0   8    0.20    1.20
  -1   0  -8    3.50    1.70
   1   0   8    3.20    1.70
   1   0   8    5.60    3.00
   0   0  -8   80.79    8.60
   0   0  -8   85.99    9.50
   0   0   8   84.29    9.20
   0   0   8   85.89    8.30
   1   0  -8    0.90    3.10
   1   0  -8    2.50    2.20
   1   0  -8    0.40    1.60
  -1   0   8   -0.60    2.10
  -1   0   8    1.50    1.40
   2   0  -8    3.30    2.60
   2   0  -8    3.50    2.00
   2   0  -8    2.50    1.80
   2   0  -8    4.80    2.30
  -2   0   8    2.90    1.90
  -2   0   8    2.00    1.50
  -2   0   8    1.40    2.60
  -2   0   8    0.70    1.20
   3   0  -8   17.30    3.80
   3   0  -8   11.50    3.80
   3   0  -8   13.40    3.30
   3   0  -8   13.30    3.10
  -3   0   8   16.70    2.70
   4   0  -8   -0.20    1.80
   4   0  -8    2.40    1.90
   4   0  -8    3.20    2.60
   4   0  -8    0.10    1.90
  -4   0   8    1.40    1.60
   5   0  -8    8.40    2.90
   5   0  -8   11.20    3.00
  -5   0   8   15.80    2.40
   6   0  -8   -0.40    2.10
   6   0  -8    1.30    2.10
  -6   0   8    4.90    2.00
  -5   0  -9    3.80    1.70
  -5   0  -9   -0.50    1.20
   5   0   9    4.70    3.50
   5   0   9    3.50    2.10
  -4   0  -9    3.70    1.80
  -4   0  -9    2.00    1.40
  -4   0  -9    3.70    3.00
   4   0   9    4.80    1.80
   4   0   9    5.50    3.30
  -3   0  -9    3.80    1.80
  -3   0  -9    6.10    3.40
  -3   0  -9    5.50    1.90
   3   0   9    4.10    2.00
   3   0   9    8.90    3.40
  -2   0  -9    4.70    2.00
  -2   0  -9    8.20    3.60
  -2   0  -9    6.80    2.20
   2   0   9    5.50    1.70
   2   0   9    8.10    3.60
  -1   0  -9   29.00    4.10
  -1   0  -9   31.50    5.80
   1   0   9   24.80    3.70
   1   0   9   33.50    5.30
   0   0  -9    0.70    2.70
   0   0  -9    0.50    1.40
   0   0   9    0.30    1.40
   0   0   9    2.60    2.70
   1   0  -9   29.20    5.60
   1   0  -9   29.80    4.20
   1   0  -9   24.60    3.80
  -1   0   9   21.60    3.60
  -1   0   9   26.40    3.40
  -1   0   9   31.70    5.20
   2   0  -9   11.50    3.20
   2   0  -9    7.60    3.20
   2   0  -9    8.80    2.70
   2   0  -9    5.80    2.60
  -2   0   9    5.90    2.30
  -2   0   9   10.50    3.00
  -2   0   9   12.90    2.10
   3   0  -9    3.00    2.30
   3   0  -9   -0.20    2.10
   3   0  -9    4.90    3.30
   3   0  -9    1.10    1.90
  -3   0   9    1.70    1.80
   4   0  -9   -0.40    1.60
   4   0  -9    5.70    3.30
   4   0  -9    2.40    2.30
  -4   0   9    1.60    1.60
   5   0  -9   -0.90    1.90
   5   0  -9   -1.10    2.60
  -5   0   9    1.00    1.80
  -3   0 -10   -1.40    1.50
  -3   0 -10    2.30    3.60
  -3   0 -10   -1.60    2.30
   3   0  10    3.40    3.20
   3   0  10    4.40    2.00
  -2   0 -10   13.00    4.70
  -2   0 -10    7.00    2.30
  -2   0 -10    3.10    1.90
   2   0  10    7.40    2.30
   2   0  10   10.50    3.80
  -1   0 -10    5.40    2.10
  -1   0 -10   12.50    4.60
  -1   0 -10    5.50    2.50
   1   0  10    7.50    2.20
   1   0  10   13.80    4.00
   0   0 -10    0.10    1.80
   0   0 -10    6.20    3.60
   0   0  10    6.70    2.50
   1   0 -10    6.40    3.50
   1   0 -10    4.30    2.50
  -1   0  10    5.80    2.70
   2   0 -10    2.10    3.10
   2   0 -10    4.90    2.40
  -2   0  10    9.60    1.70
  -2   0  10   -0.40    2.20
   3   0 -10    1.40    2.40
   3   0 -10    8.80    4.60
   3   1 -10    1.10    2.40
   3   1 -10    6.80    4.60
  -2  -1  10   10.10    3.10
  -2  -1  10   20.20    2.40
   2   1 -10   10.60    4.00
  -1  -1  10    2.50    2.40
  -1  -1  10   10.50    3.90
  -1  -1  10    9.60    1.90
   1   1 -10   -0.20    2.10
   1   1 -10    2.80    3.40
   0  -1  10   17.80    4.00
   0  -1  10   12.50    2.60
   0   1 -10   11.30    3.20
   0   1 -10   11.00    3.00
   0   1 -10   15.20    4.70
   1  -1  10    2.90    1.80
   1  -1  10    6.40    3.60
  -1   1 -10    5.20    3.80
  -1   1 -10    6.50    2.20
  -1   1 -10    1.10    1.70
   2  -1  10    9.70    2.50
   2  -1  10   12.90    4.30
  -2   1 -10    9.50    2.70
  -2   1 -10    6.10    2.30
  -2   1 -10    9.60    4.30
   3  -1  10    3.60    2.10
   3  -1  10    7.70    4.50
  -3   1 -10    1.80    1.90
  -3   1 -10    4.40    3.70
  -5  -1   9    1.90    2.10
   5   1  -9    0.60    2.40
  -4  -1   9   15.70    2.80
   4   1  -9   14.80    3.80
   4   1  -9   10.70    3.70
  -3  -1   9    6.50    2.10
   3   1  -9    3.60    3.30
   3   1  -9    6.60    2.80
   3   1  -9    8.00    2.80
   3   1  -9    8.70    3.20
  -2  -1   9   11.50    3.50
  -2  -1   9    3.40    2.10
  -2  -1   9   10.00    1.90
   2   1  -9    3.80    2.20
   2   1  -9    6.10    2.60
   2   1  -9   10.50    3.30
   2   1  -9    8.70    3.30
  -1  -1   9    7.90    2.00
  -1  -1   9    9.70    3.40
  -1  -1   9    7.40    2.40
   1   1  -9    7.00    2.50
   1   1  -9    6.70    3.50
   0  -1   9    2.20    2.80
   0  -1   9    0.70    1.50
   0   1  -9    1.70    1.60
   0   1  -9   -1.20    2.70
   1  -1   9    7.40    2.10
   1  -1   9    9.40    3.60
  -1   1  -9    7.20    3.30
  -1   1  -9    7.10    2.30
  -1   1  -9    7.20    2.40
   2  -1   9    7.60    2.10
   2  -1   9    7.90    3.60
  -2   1  -9    6.30    3.40
  -2   1  -9    7.10    2.10
  -2   1  -9    3.50    1.80
   3  -1   9    8.20    3.30
   3  -1   9    3.90    2.00
  -3   1  -9    4.60    3.40
  -3   1  -9    4.20    1.80
  -3   1  -9    6.60    2.00
   4  -1   9    9.10    4.00
   4  -1   9    8.90    2.30
  -4   1  -9    9.10    3.60
  -4   1  -9    8.40    2.10
  -4   1  -9    8.30    2.30
   5  -1   9    5.30    2.40
   5  -1   9    7.40    3.40
  -5   1  -9    1.60    1.50
  -5   1  -9    2.50    2.70
  -5   1  -9    7.00    2.00
  -6  -1   8   13.20    2.40
   6   1  -8    8.30    3.40
  -5  -1   8   17.30    2.60
   5   1  -8   11.90    3.60
   5   1  -8    8.80    2.80
  -4  -1   8    7.10    1.90
   4   1  -8    4.70    3.00
   4   1  -8    9.00    2.90
   4   1  -8    7.00    2.50
   4   1  -8    6.10    2.50
  -3  -1   8    2.50    1.70
   3   1  -8   -0.30    1.90
   3   1  -8    5.80    2.60
   3   1  -8    2.00    2.10
   3   1  -8    2.60    2.80
  -2  -1   8   16.10    3.70
  -2  -1   8    9.10    2.10
  -2  -1   8   12.80    2.30
  -2  -1   8   14.10    2.80
   2   1  -8   12.10    3.20
   2   1  -8   16.30    4.00
   2   1  -8   13.20    3.10
   2   1  -8   11.50    3.00
  -1  -1   8   27.20    5.00
  -1  -1   8   34.60    3.90
   1   1  -8   43.40    7.40
   1   1  -8   35.30    6.30
   1   1  -8   32.00    4.80
   1   1  -8   35.00    4.40
   0  -1   8   24.20    3.60
   0  -1   8   26.90    5.20
   0   1  -8   19.40    3.60
   1  -1   8   28.80    4.90
   1  -1   8   28.00    3.70
  -1   1  -8   30.00    3.90
   2  -1   8    8.60    2.40
  -2   1  -8   10.30    2.60
  -2   1  -8   16.10    2.80
   3  -1   8    0.50    2.30
   3  -1   8    2.80    1.60
  -3   1  -8    2.20    1.70
  -3   1  -8    0.10    1.30
   4  -1   8    4.00    2.00
   4  -1   8    5.90    2.80
  -4   1  -8    6.50    1.80
  -4   1  -8    5.40    1.80
  -4   1  -8    4.50    4.40
   5  -1   8    9.60    2.70
   5  -1   8   10.80    3.70
  -5   1  -8   10.70    2.40
  -5   1  -8    9.50    2.00
  -5   1  -8   18.20    3.90
   6  -1   8   10.30    4.20
   6  -1   8   13.00    3.30
  -6   1  -8    9.20    2.10
  -6   1  -8   13.70    3.80
  -6   1  -8    9.70    2.10
  -7  -1   7    8.50    2.50
   7   1  -7    9.50    3.30
  -6  -1   7   20.80    2.80
   6   1  -7   14.70    3.10
   6   1  -7   17.90    3.80
  -5  -1   7   16.80    2.70
   5   1  -7   11.10    2.90
   5   1  -7   16.90    2.90
   5   1  -7   17.40    3.80
  -4  -1   7   35.50    3.70
   4   1  -7   35.80    4.40
   4   1  -7   28.90    4.70
   4   1  -7   26.50    5.00
   4   1  -7   34.40    4.10
   4   1  -7   29.00    4.10
  -3  -1   7   23.90    4.30
  -3  -1   7   15.00    2.40
   3   1  -7   15.70    3.30
   3   1  -7   15.70    3.50
   3   1  -7   21.40    3.60
   3   1  -7   14.50    3.00
   3   1  -7   14.50    3.70
  -2  -1   7   15.40    2.40
  -2  -1   7   15.10    2.50
  -2  -1   7   13.70    2.10
  -2  -1   7   19.10    4.10
   2   1  -7   16.70    3.10
   2   1  -7   15.80    3.20
   2   1  -7   15.90    4.00
   2   1  -7   19.30    3.80
  -1  -1   7  163.88   14.20
  -1  -1   7  156.78   14.20
  -1  -1   7  156.38   14.10
  -1  -1   7  149.99   14.80
   1   1  -7  153.18   14.70
   1   1  -7  159.58   14.60
   1   1  -7  151.28   15.10
   1   1  -7  157.08   15.00
   0  -1   7   50.59    6.40
   0  -1   7   52.79    5.50
   0  -1   7   55.49    5.50
   0   1  -7   48.00    6.70
   0   1  -7   53.19    6.80
   0   1  -7   61.49    6.00
   0   1  -7   52.29    5.80
   1  -1   7  170.48   16.50
   1  -1   7  167.78   15.70
  -1   1  -7  176.78   16.50
  -1   1  -7  167.88   16.70
  -1   1  -7  179.78   15.90
   2  -1   7   28.20    4.00
   2  -1   7   30.10    5.30
   2  -1   7   28.40    3.70
  -2   1  -7   29.50    3.60
  -2   1  -7   22.90    3.40
  -2   1  -7   30.70    5.50
   3  -1   7   20.50    3.40
   3  -1   7   17.40    3.30
   3  -1   7   20.60    4.40
  -3   1  -7   23.90    3.00
  -3   1  -7   22.40    4.90
  -3   1  -7   20.60    3.30
   4  -1   7   32.00    5.00
   4  -1   7   31.50    4.30
   4  -1   7   37.50    4.80
  -4   1  -7   39.80    5.60
  -4   1  -7   29.60    4.10
  -4   1  -7   42.80    4.10
   5  -1   7    3.40    2.90
   5  -1   7    5.30    1.50
  -5   1  -7    3.70    1.80
  -5   1  -7    4.80    1.50
  -5   1  -7    4.10    2.90
   6  -1   7    5.60    2.20
   6  -1   7   11.40    3.70
  -6   1  -7    7.80    2.90
  -6   1  -7    8.80    1.90
  -6   1  -7   12.20    2.00
   7  -1   7    9.00    2.30
  -7   1  -7   10.10    3.40
  -7   1  -7    8.50    2.20
  -7  -1   6    7.00    2.30
   7   1  -6    5.40    2.50
  -6  -1   6    6.00    1.90
   6   1  -6    5.10    2.40
  -5  -1   6    3.20    1.70
   5   1  -6    1.70    1.20
   5   1  -6    1.00    1.90
   5   1  -6   -0.90    1.50
  -4  -1   6    4.60    1.50
   4   1  -6    2.40    1.50
   4   1  -6    3.40    1.30
   4   1  -6    5.30    2.20
  -3  -1   6   35.30    3.60
  -3  -1   6   28.60    4.10
  -3  -1   6   26.90    4.40
   3   1  -6   33.80    4.40
   3   1  -6   32.10    3.90
   3   1  -6   43.40    3.90
   3   1  -6   30.40    4.90
   3   1  -6   33.30    4.20
  -2  -1   6    0.80    2.10
  -2  -1   6    3.60    1.90
  -2  -1   6    2.80    1.10
  -2  -1   6    2.70    1.30
  -2  -1   6    4.70    1.60
  -2  -1   6    2.60    1.50
   2   1  -6    3.00    1.70
   2   1  -6   -0.90    2.40
   2   1  -6    3.40    1.40
   2   1  -6    1.90    1.60
   2   1  -6    4.10    2.00
  -1  -1   6    1.40    1.10
  -1  -1   6   -0.40    1.30
  -1  -1   6   -2.70    1.70
  -1  -1   6    1.10    1.90
  -1  -1   6    1.00    1.00
   1   1  -6    0.30    1.70
   1   1  -6    1.00    1.30
   1   1  -6    0.60    1.10
   1   1  -6   -0.80    2.10
   1   1  -6   -1.20    1.20
   0  -1   6  136.89   12.30
   0  -1   6  124.29   12.30
   0  -1   6  131.09   13.00
   0  -1   6  136.69   12.60
   0  -1   6  134.39   13.00
   0   1  -6  129.59   13.10
   0   1  -6  141.49   12.60
   0   1  -6  145.09   12.50
   0   1  -6  138.59   12.60
   0   1  -6  129.89   12.90
   1  -1   6    3.30    1.40
   1  -1   6    1.70    1.40
   1  -1   6   -0.20    2.00
   1  -1   6    4.30    2.30
  -1   1  -6    1.70    1.30
  -1   1  -6    0.70    1.20
  -1   1  -6    1.00    1.20
  -1   1  -6    1.40    2.60
  -1   1  -6    0.90    1.70
   2  -1   6    7.90    1.90
   2  -1   6    6.30    2.80
   2  -1   6    5.80    1.80
   2  -1   6    6.20    1.80
   2  -1   6    1.60    2.40
  -2   1  -6    5.90    3.00
  -2   1  -6    6.40    1.70
  -2   1  -6    9.40    2.10
  -2   1  -6    4.70    1.80
  -2   1  -6    3.70    2.40
   3  -1   6   19.50    2.80
   3  -1   6   15.90    3.90
   3  -1   6   20.90    3.40
   3  -1   6   22.10    4.60
  -3   1  -6   21.60    3.30
  -3   1  -6   22.70    2.80
  -3   1  -6   19.50    2.80
  -3   1  -6   21.90    4.60
   4  -1   6   12.70    3.70
   4  -1   6   14.60    3.00
   4  -1   6   12.40    3.90
   4  -1   6   11.80    2.70
  -4   1  -6   12.50    2.50
  -4   1  -6   17.00    3.20
  -4   1  -6   13.70    4.00
  -4   1  -6   14.90    2.30
   5  -1   6    1.30    2.80
   5  -1   6    3.80    2.90
   5  -1   6    4.40    2.00
  -5   1  -6    4.10    2.70
  -5   1  -6    5.10    1.80
  -5   1  -6    1.70    1.60
  -5   1  -6    4.30    1.30
   6  -1   6    1.30    2.70
   6  -1   6    1.60    1.70
   6  -1   6    2.10    1.60
   6  -1   6    1.00    2.40
  -6   1  -6    1.80    1.50
  -6   1  -6    6.00    2.70
  -6   1  -6    0.40    1.20
   7  -1   6   16.30    4.20
   7  -1   6    8.50    2.20
  -7   1  -6    9.90    3.00
  -7   1  -6   12.90    4.70
  -8  -1   5    1.50    2.40
   8   1  -5    2.00    2.30
  -7  -1   5    6.90    2.20
   7   1  -5    3.60    2.30
  -6  -1   5    1.40    2.80
   6   1  -5    2.70    1.70
  -5  -1   5   17.40    2.30
   5   1  -5   12.70    3.10
  -4  -1   5   32.70    3.40
  -4  -1   5   37.00    4.20
   4   1  -5   34.70    4.40
   4   1  -5   31.10    3.70
   4   1  -5   30.20    3.50
  -3  -1   5   11.20    1.80
  -3  -1   5   11.40    2.60
  -3  -1   5    9.30    2.30
  -3  -1   5   11.00    2.30
   3   1  -5   11.90    2.50
   3   1  -5   11.70    2.60
   3   1  -5    6.80    2.80
   3   1  -5   10.90    2.10
   3   1  -5   12.80    2.20
   3   1  -5   11.80    2.10
  -2  -1   5   35.70    3.40
  -2  -1   5   27.10    3.90
  -2  -1   5   34.50    3.90
  -2  -1   5   34.60    3.40
  -2  -1   5   33.80    3.30
   2   1  -5   34.30    3.60
   2   1  -5   35.00    4.00
   2   1  -5   35.50    3.70
   2   1  -5   35.50    4.10
   2   1  -5   26.90    4.20
  -1  -1   5   13.30    2.30
  -1  -1   5   14.30    2.20
  -1  -1   5   16.30    3.10
  -1  -1   5   11.80    1.90
  -1  -1   5   13.60    2.90
   1   1  -5   14.80    3.00
   1   1  -5   15.20    3.30
   1   1  -5   13.60    2.50
   1   1  -5   15.10    2.30
   1   1  -5   15.00    2.60
   0  -1   5    1.00    1.70
   0  -1   5    2.80    1.70
   0  -1   5    1.70    1.00
   0  -1   5    1.10    1.10
   0  -1   5   -0.40    1.00
   0   1  -5    1.40    1.10
   0   1  -5    0.90    1.60
   0   1  -5    1.10    1.90
   0   1  -5    1.20    1.00
   0   1  -5    3.10    1.30
   1  -1   5    9.60    2.00
   1  -1   5   10.40    2.80
   1  -1   5   12.10    2.10
   1  -1   5   10.00    2.00
   1  -1   5   10.20    2.90
  -1   1  -5   11.90    2.20
  -1   1  -5   10.80    2.90
  -1   1  -5   10.70    2.70
  -1   1  -5   10.70    2.00
  -1   1  -5   12.90    2.20
   2  -1   5   20.40    2.80
   2  -1   5   23.40    2.90
   2  -1   5   27.80    4.40
   2  -1   5   20.40    3.60
   2  -1   5   20.50    2.80
  -2   1  -5   34.40    5.00
  -2   1  -5   23.70    2.80
  -2   1  -5   27.50    3.30
  -2   1  -5   20.90    3.20
  -2   1  -5   17.80    2.70
   3  -1   5   19.80    4.00
   3  -1   5   16.20    2.90
   3  -1   5   13.40    2.30
   3  -1   5   17.60    3.00
   3  -1   5   17.60    3.80
  -3   1  -5   16.80    2.60
  -3   1  -5   16.00    2.70
  -3   1  -5   16.10    2.60
  -3   1  -5   18.60    3.70
  -3   1  -5   16.70    3.90
   4  -1   5   15.50    2.40
   4  -1   5   16.50    3.80
   4  -1   5   21.40    3.40
   4  -1   5   16.30    3.70
   4  -1   5   15.20    2.80
  -4   1  -5   21.00    4.40
  -4   1  -5   20.70    2.30
  -4   1  -5   16.20    2.40
  -4   1  -5   17.00    2.80
   5  -1   5    7.80    2.80
   5  -1   5    5.00    1.60
   5  -1   5    7.30    2.60
   5  -1   5    5.90    1.90
  -5   1  -5    5.60    1.40
  -5   1  -5    9.70    3.20
  -5   1  -5    6.70    1.70
   6  -1   5    0.70    2.40
   6  -1   5    0.30    1.10
   6  -1   5    1.10    2.30
   6  -1   5    0.30    1.30
  -6   1  -5    0.40    1.00
  -6   1  -5    1.90    1.30
   7  -1   5    5.10    2.00
   7  -1   5   12.40    3.40
   7  -1   5   10.50    3.60
  -7   1  -5    9.20    4.00
  -7   1  -5    7.10    3.00
   8  -1   5    5.80    2.00
  -8   1  -5   11.70    3.30
  -8  -1   4   11.20    2.90
  -7  -1   4    5.40    2.20
   7   1  -4    1.90    1.60
  -6  -1   4   16.20    2.60
  -5  -1   4   35.20    3.80
   5   1  -4   37.50    4.60
  -4  -1   4   73.59    6.90
  -4  -1   4   76.59    7.60
   4   1  -4   73.19    7.30
   4   1  -4   76.69    7.70
   4   1  -4   81.79    7.20
  -3  -1   4    9.80    1.40
  -3  -1   4    9.70    1.90
   3   1  -4    8.00    1.70
   3   1  -4   10.60    1.70
   3   1  -4    7.70    1.60
   3   1  -4   11.00    2.30
  -2  -1   4   84.49    7.80
  -2  -1   4   77.49    7.70
  -2  -1   4   84.39    7.30
  -2  -1   4   75.89    7.70
   2   1  -4   79.69    7.90
   2   1  -4   87.09    7.60
   2   1  -4   79.29    7.50
   2   1  -4   78.69    7.70
   2   1  -4   85.29    8.30
  -1  -1   4   21.90    2.50
  -1  -1   4   19.10    3.00
  -1  -1   4   20.30    2.90
  -1  -1   4   21.20    2.40
  -1  -1   4   24.90    2.90
   1   1  -4   22.70    2.80
   1   1  -4   23.80    2.60
   1   1  -4   23.00    3.20
   1   1  -4   25.80    2.70
   1   1  -4   23.90    3.00
   0  -1   4   70.79    6.40
   0  -1   4   64.89    6.10
   0  -1   4   60.29    6.50
   0  -1   4   63.19    6.10
   0  -1   4   61.39    6.50
   0   1  -4   66.79    6.30
   0   1  -4   62.39    6.50
   0   1  -4   62.09    6.60
   0   1  -4   67.89    6.20
   0   1  -4   70.89    6.30
   1  -1   4   13.80    2.10
   1  -1   4   13.30    2.00
   1  -1   4   18.40    3.20
   1  -1   4   14.00    2.00
   1  -1   4   16.50    2.70
  -1   1  -4   15.30    2.10
  -1   1  -4   14.60    2.50
  -1   1  -4   20.50    3.40
  -1   1  -4   14.00    2.10
  -1   1  -4   15.60    2.10
   2  -1   4   16.20    2.40
   2  -1   4   20.70    2.40
   2  -1   4   17.20    3.00
  -2   1  -4   23.40    3.00
  -2   1  -4   21.20    2.30
  -2   1  -4   13.50    2.20
  -2   1  -4   16.80    3.10
  -2   1  -4   19.70    2.40
   3  -1   4   10.30    1.80
   3  -1   4    8.30    1.80
   3  -1   4    7.70    2.50
   3  -1   4    7.20    2.40
   3  -1   4    6.90    1.80
  -3   1  -4    6.70    1.90
  -3   1  -4    8.30    2.10
  -3   1  -4   11.10    1.60
  -3   1  -4    7.70    1.60
  -3   1  -4    8.10    2.70
   4  -1   4   46.50    5.30
   4  -1   4   49.00    4.70
   4  -1   4   47.40    4.90
   4  -1   4   43.50    4.80
   4  -1   4   43.10    5.50
  -4   1  -4   45.30    5.30
  -4   1  -4   46.20    4.50
  -4   1  -4   42.40    5.40
   5  -1   4   13.10    2.50
   5  -1   4   14.30    3.30
   5  -1   4   11.40    2.00
   5  -1   4   11.80    3.30
   5  -1   4   10.40    2.40
  -5   1  -4   11.40    3.30
  -5   1  -4   10.90    2.00
  -5   1  -4   12.90    1.90
   6  -1   4   16.90    3.90
   6  -1   4   14.20    2.90
   6  -1   4   17.00    3.80
   6  -1   4   15.60    2.30
  -6   1  -4   14.00    3.30
  -6   1  -4   21.80    4.90
   7  -1   4    1.60    2.30
   7  -1   4    1.30    1.50
  -7   1  -4    4.10    3.20
  -7   1  -4    3.60    2.20
  -8   1  -4    7.00    4.60
   9   1  -3    3.10    2.10
   8   1  -3    5.60    2.30
  -7  -1   3   13.80    4.20
   7   1  -3   10.30    2.60
  -6  -1   3   30.20    3.50
   6   1  -3   26.10    3.80
  -5  -1   3  110.89    9.80
   5   1  -3   97.19   10.50
   5   1  -3  117.39   10.60
   5   1  -3  112.59    9.90
  -4  -1   3  122.99   10.60
   4   1  -3  110.29   10.90
   4   1  -3  124.29   10.70
  -3  -1   3  360.46   31.30
  -3  -1   3  342.57   31.70
   3   1  -3  365.76   31.60
   3   1  -3  386.26   31.40
   3   1  -3  355.56   31.90
  -2  -1   3  234.58   19.00
  -2  -1   3  199.38   19.20
  -2  -1   3  185.08   19.20
  -2  -1   3  223.18   19.40
   2   1  -3  252.47   19.10
   2   1  -3  214.68   19.10
   2   1  -3  234.28   19.50
   2   1  -3  224.58   19.10
   2   1  -3  205.98   19.30
  -1  -1   3  497.85   41.80
  -1  -1   3  466.95   41.50
  -1  -1   3  506.15   41.60
  -1  -1   3  474.05   41.50
  -1  -1   3  428.16   41.70
  -1  -1   3  448.86   41.80
   1   1  -3  470.85   41.80
   1   1  -3  484.35   41.90
   1   1  -3  521.45   41.60
   1   1  -3  488.25   41.60
   1   1  -3  504.95   41.80
   0  -1   3  353.86   30.80
   0  -1   3  358.86   30.80
   0  -1   3  316.27   31.00
   0   1  -3  392.06   30.90
   0   1  -3  326.27   31.10
   0   1  -3  371.76   30.90
   0   1  -3  367.36   31.10
   1  -1   3  355.86   31.30
   1  -1   3  334.77   32.00
   1  -1   3  380.76   31.40
   1  -1   3  394.06   31.40
   1  -1   3  341.77   31.60
  -1   1  -3  370.26   31.40
  -1   1  -3  323.07   31.60
  -1   1  -3  359.96   31.60
  -1   1  -3  376.36   31.30
  -1   1  -3  362.76   31.30
   2  -1   3  319.17   25.70
   2  -1   3  272.17   26.00
   2  -1   3  303.47   26.10
   2  -1   3  322.67   25.80
   2  -1   3  299.67   25.70
  -2   1  -3  312.97   25.60
  -2   1  -3  267.77   26.00
  -2   1  -3  282.07   26.00
  -2   1  -3  297.17   25.70
  -2   1  -3  265.07   25.60
   3  -1   3  392.56   35.70
   3  -1   3  446.46   35.50
   3  -1   3  439.56   35.60
   3  -1   3  441.86   36.30
   3  -1   3  389.86   35.30
  -3   1  -3  398.96   35.20
  -3   1  -3  460.05   35.10
  -3   1  -3  364.56   35.10
  -3   1  -3  364.96   35.50
  -3   1  -3  360.76   35.50
   4  -1   3   81.99    7.40
   4  -1   3   73.79    7.70
   4  -1   3   76.99    7.20
   4  -1   3   76.79    7.70
   4  -1   3   79.29    7.10
  -4   1  -3   72.99    7.50
  -4   1  -3   69.39    7.60
  -4   1  -3   76.99    7.00
  -4   1  -3   80.09    7.00
   5  -1   3   58.99    5.80
   5  -1   3   59.89    6.60
   5  -1   3   66.79    6.70
   5  -1   3   60.49    6.10
   5  -1   3   61.39    6.20
  -5   1  -3   53.09    6.50
  -5   1  -3   70.59    6.80
  -5   1  -3   64.99    6.50
   6  -1   3   28.90    4.20
   6  -1   3   30.20    3.20
   6  -1   3   28.80    4.10
   6  -1   3   26.70    4.00
   6  -1   3   24.50    3.50
  -6   1  -3   32.40    4.80
   7  -1   3    5.80    1.70
   7  -1   3    5.70    1.70
  -7   1  -3   10.00    3.90
   8  -1   3    4.30    1.60
  -8   1  -3    6.50    4.10
   9  -1   3    5.40    1.90
  -9   1  -3    7.10    5.30
  -9  -1   2    4.40    4.30
   9   1  -2    4.90    2.00
  -8  -1   2   -1.40    2.90
   8   1  -2    1.40    1.60
   7   1  -2    8.30    2.30
  -6  -1   2   28.80    3.30
  -6  -1   2   21.90    4.40
  -5  -1   2   25.50    3.70
  -5  -1   2   29.10    3.10
   5   1  -2   25.00    3.30
   5   1  -2   25.80    3.90
  -4  -1   2   38.80    3.90
   4   1  -2   37.80    4.30
   4   1  -2   37.10    4.30
   4   1  -2   43.10    3.80
  -3  -1   2  447.06   37.80
   3   1  -2  430.36   38.00
   3   1  -2  454.85   37.80
   3   1  -2  417.76   38.10
  -2  -1   2  152.38   14.50
  -2  -1   2  183.18   14.30
   2   1  -2  155.18   14.60
  -1  -1   2  329.87   27.40
  -1  -1   2  314.97   27.40
  -1  -1   2  344.97   27.70
  -1  -1   2  277.27   27.60
  -1  -1   2  334.57   27.50
  -1  -1   2  301.97   27.60
   1   1  -2  319.47   27.50
   1   1  -2  338.87   27.50
   1   1  -2  282.57   27.60
   1   1  -2  317.97   27.70
   1   1  -2  337.47   27.70
   0  -1   2   83.09    7.40
   0  -1   2   71.19    7.50
   0  -1   2   94.69    7.50
   0  -1   2   85.29    7.40
   0  -1   2   82.09    7.60
   0   1  -2   77.19    7.60
   0   1  -2   83.79    7.50
   0   1  -2   87.69    7.40
   0   1  -2   86.29    7.40
   0   1  -2   77.89    7.60
   1  -1   2  334.37   29.20
   1  -1   2  324.47   29.40
   1  -1   2  370.66   29.20
   1  -1   2  370.56   29.20
   1  -1   2  296.57   29.30
  -1   1  -2  354.86   29.10
  -1   1  -2  300.07   29.30
  -1   1  -2  317.77   29.30
  -1   1  -2  360.66   29.20
   2  -1   2  186.48   14.30
   2  -1   2  175.68   14.10
   2  -1   2  159.88   14.20
   2  -1   2  162.78   14.50
   2  -1   2  148.29   14.40
  -2   1  -2  141.99   14.40
  -2   1  -2  166.78   14.20
  -2   1  -2  146.29   14.60
  -2   1  -2  183.08   14.10
  -2   1  -2  142.99   14.10
   3  -1   2  438.46   33.90
   3  -1   2  416.06   34.00
   3  -1   2  377.56   34.20
   3  -1   2  390.26   34.30
  -3   1  -2  371.06   34.20
  -3   1  -2  351.46   34.20
  -3   1  -2  383.26   33.80
  -3   1  -2  406.66   33.90
   4  -1   2   14.80    2.70
   4  -1   2   16.50    2.20
   4  -1   2   20.70    2.00
   4  -1   2   17.00    2.70
   4  -1   2   16.00    2.50
  -4   1  -2   16.00    2.60
  -4   1  -2   18.80    2.50
   5  -1   2   33.40    3.10
   5  -1   2   27.90    3.30
   5  -1   2   24.90    4.30
   5  -1   2   30.60    3.30
  -5   1  -2   28.60    4.10
   6  -1   2   58.49    5.50
   6  -1   2   60.19    5.70
   6  -1   2   50.49    5.80
  -6   1  -2   64.29    7.00
   7  -1   2   10.00    1.90
   7  -1   2   18.40    2.30
   7  -1   2   14.20    2.50
   8  -1   2    0.20    1.30
   8  -1   2    0.80    1.20
  -8   1  -2   -2.00    3.40
   9  -1   2    8.50    1.80
  -9  -1   1    8.30    4.70
  -8  -1   1    6.10    3.80
   8   1  -1    2.50    1.60
  -7  -1   1   26.20    4.80
   7   1  -1   19.60    3.30
  -6  -1   1  141.59   13.30
   6   1  -1  145.19   12.90
   6   1  -1  130.39   12.40
  -5  -1   1   22.90    2.80
  -5  -1   1   21.20    3.50
   5   1  -1   25.50    3.10
   5   1  -1   19.70    3.60
   5   1  -1   23.90    2.60
  -4  -1   1   16.00    1.90
  -4  -1   1   13.10    2.50
   4   1  -1   16.20    1.80
   4   1  -1   12.30    2.10
   4   1  -1   15.10    2.40
  -3  -1   1   33.80    3.20
  -3  -1   1   35.50    3.50
   3   1  -1   31.20    3.50
   3   1  -1   37.50    3.20
   3   1  -1   32.80    3.50
  -2  -1   1   75.29    6.50
  -2  -1   1   72.59    6.70
  -2  -1   1   72.99    6.70
   2   1  -1   79.89    6.50
   2   1  -1   77.19    6.70
   2   1  -1   66.69    6.70
  -1  -1   1  263.87   20.70
  -1  -1   1  204.28   20.80
   1   1  -1  214.68   20.80
   1   1  -1  261.27   20.70
   1   1  -1  252.57   20.70
   0  -1   1  445.36   36.20
   0  -1   1  395.16   36.20
   0  -1   1  433.26   36.20
   0  -1   1  438.46   36.20
   0  -1   1  422.16   36.20
   0   1  -1  385.76   36.20
   0   1  -1  443.56   36.20
   0   1  -1  410.46   36.30
   0   1  -1  407.86   36.10
   1  -1   1  381.86   32.00
   1  -1   1  357.66   31.90
   1  -1   1  363.06   32.10
   1  -1   1  415.96   31.90
   1  -1   1  363.06   32.10
  -1   1  -1  377.76   31.90
  -1   1  -1  369.66   32.00
  -1   1  -1  362.06   32.10
  -1   1  -1  344.87   32.10
   2  -1   1   73.89    6.40
   2  -1   1   67.59    6.60
   2  -1   1   73.89    6.40
  -2   1  -1   63.69    6.60
  -2   1  -1   72.39    6.60
  -2   1  -1   79.89    6.40
  -2   1  -1   72.89    6.30
   3  -1   1   45.60    4.20
   3  -1   1   43.90    4.20
  -3   1  -1   46.50    4.50
   4  -1   1   32.00    3.10
   4  -1   1   36.30    3.00
   4  -1   1   24.50    3.00
   5  -1   1   20.80    2.70
   5  -1   1   26.80    2.50
  -5   1  -1   21.90    3.70
   6  -1   1  124.29   11.30
   6  -1   1  128.09   11.10
  -6   1  -1  122.79   12.30
   7  -1   1   25.50    2.80
  -8   1  -1   12.60    4.30
  -9   1  -1   14.10    5.30
  -9  -1   0    3.70    4.50
  -8  -1   0    4.30    3.90
  -7  -1   0  123.19   12.40
  -6  -1   0   68.69    7.70
   6   1   0   67.49    6.60
   6   1   0   72.39    6.80
  -5  -1   0  199.78   19.70
   5   1   0  244.08   19.60
   5   1   0  219.48   19.30
  -4  -1   0   12.80    2.30
   4   1   0   12.30    2.10
   4   1   0   14.40    1.70
   4   1   0    9.10    1.70
  -3  -1   0   88.39    8.30
   3   1   0   97.99    8.00
   3   1   0   86.49    8.30
  -2  -1   0   85.69    8.20
  -2  -1   0   97.59    8.40
   2   1   0   95.39    8.40
   2   1   0   98.19    8.20
  -1  -1   0  108.49    9.20
  -1  -1   0  111.89    9.30
   1   1   0  104.49    9.20
   1   1   0  101.19    9.30
   1  -1   0   96.29    8.70
   1  -1   0   97.29    8.60
  -1   1   0  105.89    8.70
   2  -1   0   89.99    8.10
   2  -1   0   94.29    7.90
  -2   1   0   88.89    8.10
   3  -1   0   83.39    7.40
  -3   1   0   76.79    7.40
   4  -1   0   16.50    1.80
   4  -1   0   13.90    2.30
   5  -1   0  233.68   19.70
  -5   1   0  216.68   20.30
   6  -1   0   45.00    4.90
   6  -1   0   57.19    5.30
  -6   1   0   47.10    6.00
   7  -1   0  140.69   12.50
   7  -1   0  129.19   13.00
  -7   1   0  150.28   14.70
   8  -1   0    3.10    1.70
  -8   1   0    7.90    4.00
   9  -1   0    2.60    1.80
  -9   1   0    0.10    4.00
  -9  -1  -1    9.60    5.00
  -8  -1  -1   15.70    4.90
  -7  -1  -1   30.80    5.50
  -6  -1  -1  127.99   12.50
  -5  -1  -1   21.20    3.50
   5   1   1   20.00    2.60
  -4  -1  -1   28.00    4.00
   4   1   1   34.00    3.20
  -3  -1  -1   54.89    5.20
   3   1   1   58.39    5.00
   3   1   1   49.10    4.90
  -2  -1  -1   73.19    7.50
  -2  -1  -1   86.49    7.60
   2   1   1   78.59    7.60
   2   1   1   91.99    7.50
   2   1   1   87.19    7.40
   2   1   1   84.49    7.60
  -1  -1  -1  363.96   30.50
  -1  -1  -1  363.36   30.60
  -1  -1  -1  363.86   30.60
  -1  -1  -1  332.77   30.70
  -1  -1  -1  337.57   30.70
   1   1   1  363.16   30.60
   1   1   1  344.57   30.70
   1   1   1  372.46   30.50
   1   1   1  365.76   30.60
   1   1   1  338.57   30.70
   0  -1  -1  422.66   35.90
   0  -1  -1  396.76   35.80
   0  -1  -1  410.56   35.90
   0  -1  -1  451.65   35.90
   0  -1  -1  397.26   35.90
   0   1   1  405.86   35.80
   0   1   1  395.76   35.90
   0   1   1  414.56   35.80
   0   1   1  450.55   35.90
   0   1   1  419.76   35.90
   1  -1  -1  257.47   22.30
   1  -1  -1  247.48   22.10
   1  -1  -1  256.67   22.20
  -1   1   1  263.77   22.10
   2  -1  -1   65.19    6.10
   2  -1  -1   66.49    5.80
   2  -1  -1   66.69    6.00
  -2   1   1   64.39    6.00
  -2   1   1   64.99    5.80
   3  -1  -1   29.00    3.10
   3  -1  -1   31.50    2.70
   3  -1  -1   26.80    3.00
  -3   1   1   28.10    2.70
  -3   1   1   26.60    3.10
   4  -1  -1   15.50    2.40
   4  -1  -1   14.90    1.70
   4  -1  -1   11.70    2.00
  -4   1   1   12.60    1.80
   5  -1  -1   23.60    2.50
   5  -1  -1   24.10    3.10
  -5   1   1   20.00    3.50
   6  -1  -1  162.98   14.10
   6  -1  -1  146.69   13.40
  -6   1   1  147.79   14.30
   7  -1  -1   14.60    2.90
   8  -1  -1    4.50    1.90
  -8   1   1    9.20    4.00
  -9   1   1   10.90    4.70
  -9  -1  -2    4.00    4.60
   9   1   2    5.40    1.60
  -8  -1  -2    3.40    3.80
   8   1   2   -0.60    1.30
   8   1   2    0.70    1.10
   7   1   2   13.10    2.40
   7   1   2   15.10    2.30
  -6  -1  -2   47.40    6.00
   6   1   2   43.30    4.80
   6   1   2   49.30    4.80
  -5  -1  -2   31.70    4.30
   5   1   2   31.90    3.60
   5   1   2   35.50    3.70
   5   1   2   34.60    3.60
  -4  -1  -2   14.40    2.50
  -4  -1  -2   20.10    2.50
   4   1   2   16.70    2.90
   4   1   2   13.60    2.30
   4   1   2   19.60    2.60
   4   1   2   14.70    2.10
  -3  -1  -2  336.67   32.10
  -3  -1  -2  332.57   31.70
  -3  -1  -2  367.46   32.10
  -3  -1  -2  408.96   31.70
   3   1   2  393.76   31.90
   3   1   2  378.36   32.10
   3   1   2  349.27   32.10
  -2  -1  -2  147.49   14.30
  -2  -1  -2  165.28   13.70
  -2  -1  -2  171.08   13.60
  -2  -1  -2  156.18   13.80
  -2  -1  -2  133.69   14.00
   2   1   2  173.88   13.70
   2   1   2  151.58   14.10
   2   1   2  172.98   13.90
   2   1   2  134.89   14.00
   2   1   2  152.58   13.80
  -1  -1  -2  302.17   29.60
  -1  -1  -2  341.87   29.60
  -1  -1  -2  330.27   29.40
  -1  -1  -2  333.27   29.40
  -1  -1  -2  366.66   29.40
   1   1   2  304.77   29.60
   1   1   2  358.66   29.50
   1   1   2  334.17   29.40
   1   1   2  340.37   29.70
   1   1   2  384.86   29.40
   0  -1  -2   82.39    6.80
   0  -1  -2   76.99    7.00
   0  -1  -2   77.39    6.90
   0  -1  -2   79.59    6.90
   0  -1  -2   66.99    7.10
   0   1   2   68.79    7.00
   0   1   2   70.39    6.80
   0   1   2   74.89    7.10
   0   1   2   87.89    7.00
   0   1   2   78.99    6.80
   1  -1  -2  332.97   27.10
   1  -1  -2  289.37   27.00
   1  -1  -2  326.37   26.90
   1  -1  -2  295.87   27.10
   1  -1  -2  314.87   26.90
  -1   1   2  298.87   26.80
  -1   1   2  307.97   26.80
  -1   1   2  300.57   27.00
  -1   1   2  265.87   27.00
  -1   1   2  337.87   26.80
  -1   1   2  352.46   27.10
   2  -1  -2  176.88   16.70
   2  -1  -2  203.28   16.60
   2  -1  -2  192.88   16.30
  -2   1   2  178.18   16.30
   3  -1  -2  458.15   40.10
   3  -1  -2  481.25   39.90
   3  -1  -2  443.66   40.30
  -3   1   2  467.95   39.90
  -3   1   2  461.05   40.20
   4  -1  -2   44.50    4.10
   4  -1  -2   43.40    4.70
   4  -1  -2   41.70    4.70
  -4   1   2   43.20    4.20
  -4   1   2   46.60    4.80
   5  -1  -2   21.10    3.50
   5  -1  -2   22.20    3.20
   5  -1  -2   22.00    2.50
  -5   1   2   22.80    3.60
  -5   1   2   23.70    2.70
   6  -1  -2   30.30    3.40
  -6   1   2   31.50    5.00
  -6   1   2   39.40    4.00
   7  -1  -2    5.80    2.10
  -7   1   2   13.50    4.00
   8  -1  -2   -0.10    1.50
  -8   1   2   -1.80    2.70
   9  -1  -2    6.80    2.20
   9   1   3    7.20    1.90
  -8  -1  -3    7.80    4.30
   8   1   3    0.80    1.30
  -7  -1  -3    9.20    3.80
   7   1   3    7.70    1.80
   7   1   3    4.90    1.70
  -6  -1  -3   28.50    4.00
  -6  -1  -3   37.70    5.00
   6   1   3   34.60    4.30
   6   1   3   30.00    3.70
   6   1   3   36.00    4.40
   6   1   3   23.40    4.30
  -5  -1  -3   64.19    6.30
  -5  -1  -3   45.00    5.90
  -5  -1  -3   57.29    5.90
   5   1   3   56.89    5.60
   5   1   3   53.09    5.60
   5   1   3   57.69    6.10
   5   1   3   56.59    6.10
  -4  -1  -3   70.89    6.20
  -4  -1  -3   61.99    6.90
  -4  -1  -3   61.59    6.30
  -4  -1  -3   68.89    6.80
   4   1   3   67.49    6.50
   4   1   3   69.69    6.60
   4   1   3   75.09    6.30
   4   1   3   71.09    7.00
   4   1   3   63.89    6.90
  -3  -1  -3  412.16   34.80
  -3  -1  -3  375.16   35.20
  -3  -1  -3  368.66   35.30
  -3  -1  -3  343.47   34.80
   3   1   3  435.76   35.10
   3   1   3  424.36   36.00
   3   1   3  453.25   34.90
   3   1   3  399.96   35.40
   3   1   3  405.96   35.00
  -2  -1  -3  307.97   26.70
  -2  -1  -3  323.27   26.60
  -2  -1  -3  312.17   26.60
  -2  -1  -3  268.87   27.00
  -2  -1  -3  296.77   27.00
   2   1   3  340.47   26.70
   2   1   3  330.47   26.80
   2   1   3  265.07   26.90
   2   1   3  308.97   27.10
   2   1   3  302.77   26.70
  -1  -1  -3  347.27   31.90
  -1  -1  -3  377.46   31.90
  -1  -1  -3  380.36   31.90
  -1  -1  -3  384.86   32.20
  -1  -1  -3  328.57   32.20
   1   1   3  412.66   32.00
   1   1   3  361.26   31.90
   1   1   3  379.16   32.00
   1   1   3  347.47   32.60
   1   1   3  351.76   32.20
   0  -1  -3  315.17   30.60
   0  -1  -3  353.06   30.40
   0  -1  -3  369.76   30.40
   0  -1  -3  365.76   30.60
   0   1   3  338.07   30.30
   0   1   3  307.67   30.50
   0   1   3  386.36   30.50
   0   1   3  356.96   30.30
   1  -1  -3  495.05   42.00
   1  -1  -3  510.45   42.10
   1  -1  -3  470.55   42.10
   1  -1  -3  524.25   41.80
   1  -1  -3  494.65   41.80
  -1   1   3  523.65   42.00
  -1   1   3  441.56   42.00
  -1   1   3  452.35   41.70
  -1   1   3  418.46   41.90
  -1   1   3  505.05   41.70
   2  -1  -3  208.28   18.00
   2  -1  -3  205.98   18.00
   2  -1  -3  209.98   18.40
   2  -1  -3  202.38   18.20
  -2   1   3  199.88   17.90
  -2   1   3  214.08   18.40
   3  -1  -3  350.66   30.00
   3  -1  -3  341.37   29.80
   3  -1  -3  340.77   30.40
  -3   1   3  343.07   29.70
   4  -1  -3  128.89   11.50
   4  -1  -3  128.99   11.90
   4  -1  -3  127.89   12.10
  -4   1   3  132.39   11.50
   5  -1  -3  121.99   10.50
   5  -1  -3  117.19   11.20
   5  -1  -3  110.79   11.10
  -5   1   3  114.59   10.40
   6  -1  -3   23.90    3.60
  -6   1   3   27.10    3.30
   7  -1  -3    9.00    2.60
  -7   1   3   13.80    2.80
   8  -1  -3    9.60    2.80
   9  -1  -3    3.80    2.20
  -8  -1  -4   12.90    5.10
  -7  -1  -4    2.90    3.50
  -7  -1  -4    5.90    2.20
   7   1   4    1.40    1.50
  -6  -1  -4   15.70    3.30
  -6  -1  -4   18.50    3.90
   6   1   4   14.70    3.70
   6   1   4   22.30    4.20
   6   1   4   13.20    2.70
  -5  -1  -4   11.70    1.80
  -5  -1  -4   13.30    2.10
  -5  -1  -4    9.00    3.20
   5   1   4   13.10    2.60
   5   1   4   12.60    3.30
   5   1   4   12.70    2.50
   5   1   4   17.00    3.50
  -4  -1  -4   48.40    4.70
  -4  -1  -4   38.90    5.20
  -4  -1  -4   53.39    5.60
  -4  -1  -4   44.10    5.60
   4   1   4   49.40    5.10
   4   1   4   48.00    5.50
   4   1   4   51.99    5.70
   4   1   4   53.69    4.90
   4   1   4   45.00    5.00
  -3  -1  -4    5.00    1.30
  -3  -1  -4    3.20    1.80
  -3  -1  -4    7.50    1.30
  -3  -1  -4    3.40    2.30
  -3  -1  -4    5.00    1.80
   3   1   4    6.70    1.40
   3   1   4    3.50    1.30
   3   1   4    4.80    2.20
   3   1   4    3.10    1.30
   3   1   4    7.40    2.20
  -2  -1  -4   22.00    4.00
  -2  -1  -4   24.50    2.60
  -2  -1  -4   21.90    2.70
  -2  -1  -4   26.20    3.30
  -2  -1  -4   20.70    2.70
   2   1   4   22.50    2.70
   2   1   4   22.90    3.30
   2   1   4   18.00    2.70
  -1  -1  -4   16.20    2.10
  -1  -1  -4   16.90    2.90
  -1  -1  -4   17.30    2.60
  -1  -1  -4   16.20    2.20
  -1  -1  -4   14.90    2.10
   1   1   4   17.00    2.20
   1   1   4   18.30    2.30
   1   1   4   16.40    2.20
   1   1   4   17.20    2.80
   1   1   4   15.10    2.70
   0  -1  -4   68.99    6.60
   0  -1  -4   72.09    6.30
   0  -1  -4   61.89    6.70
   0  -1  -4   64.49    6.30
   0  -1  -4   67.19    6.40
   0   1   4   58.59    6.60
   0   1   4   62.39    6.60
   0   1   4   64.49    6.20
   0   1   4   72.19    6.40
   0   1   4   69.89    6.20
   1  -1  -4   25.40    3.00
   1  -1  -4   27.10    3.20
   1  -1  -4   25.70    2.80
   1  -1  -4   22.80    3.30
   1  -1  -4   27.10    2.80
  -1   1   4   20.30    3.10
  -1   1   4   28.90    3.10
  -1   1   4   22.30    2.70
  -1   1   4   23.90    3.20
  -1   1   4   26.10    2.60
   2  -1  -4   86.49    8.10
   2  -1  -4   76.49    8.20
   2  -1  -4   92.69    7.90
   2  -1  -4   83.99    7.80
  -2   1   4   96.29    7.60
  -2   1   4   74.79    8.00
  -2   1   4   83.39    8.10
  -2   1   4   89.89    8.20
  -2   1   4   87.99    7.60
  -2   1   4   78.39    7.60
   3  -1  -4   14.10    1.80
   3  -1  -4   12.20    2.10
   3  -1  -4   18.30    2.90
   3  -1  -4   14.90    2.00
  -3   1   4   12.20    1.70
  -3   1   4   14.70    2.20
   4  -1  -4   74.19    6.90
   4  -1  -4   74.79    7.60
   4  -1  -4   72.89    7.10
  -4   1   4   72.59    6.70
   5  -1  -4   29.00    4.00
   5  -1  -4   26.40    3.10
  -5   1   4   25.70    3.10
   6  -1  -4    8.50    2.80
  -6   1   4   16.20    2.50
   7  -1  -4    1.60    2.00
  -7   1   4    3.30    2.10
   8  -1  -4    5.30    2.50
  -8   1   4   13.50    2.80
  -8  -1  -5   10.50    5.10
   8   1   5    4.80    2.10
  -7  -1  -5    8.30    3.60
  -7  -1  -5    8.10    2.80
   7   1   5    2.50    1.70
   7   1   5    1.40    2.90
   7   1   5    9.90    2.90
  -6  -1  -5   -0.10    1.00
  -6  -1  -5    1.00    1.20
   6   1   5    3.20    2.30
   6   1   5    1.30    2.50
   6   1   5    0.60    1.40
  -5  -1  -5    7.40    1.60
  -5  -1  -5    7.00    2.90
  -5  -1  -5    5.70    1.60
   5   1   5    8.00    1.90
   5   1   5    4.50    1.70
   5   1   5    4.80    2.40
   5   1   5    8.20    2.70
  -4  -1  -5   22.70    2.50
  -4  -1  -5   17.50    2.60
  -4  -1  -5   23.90    4.50
  -4  -1  -5   16.60    2.80
   4   1   5   18.80    2.90
   4   1   5   21.70    3.00
   4   1   5   23.90    2.90
   4   1   5   21.30    3.70
   4   1   5   18.20    4.00
  -3  -1  -5   19.00    2.80
  -3  -1  -5   23.20    4.10
  -3  -1  -5   18.20    4.10
  -3  -1  -5   19.30    2.40
   3   1   5   16.90    3.80
   3   1   5   20.90    3.20
   3   1   5   19.60    3.20
   3   1   5   21.80    4.10
   3   1   5   16.00    2.60
  -2  -1  -5   26.50    3.00
  -2  -1  -5   27.80    4.70
  -2  -1  -5   24.20    3.30
  -2  -1  -5   22.40    2.80
  -2  -1  -5   22.00    2.80
   2   1   5   20.10    3.60
   2   1   5   20.70    2.80
   2   1   5   24.50    2.90
   2   1   5   20.30    3.50
   2   1   5   25.50    3.00
  -1  -1  -5   13.20    2.10
  -1  -1  -5   11.10    2.30
  -1  -1  -5    9.40    3.00
  -1  -1  -5    9.40    2.50
  -1  -1  -5   10.10    2.10
   1   1   5   10.10    2.00
   1   1   5   11.40    2.80
   1   1   5   12.30    2.10
   1   1   5    9.80    2.00
   1   1   5   10.30    2.90
   0  -1  -5    3.30    1.30
   0  -1  -5    1.60    1.10
   0  -1  -5    1.50    0.90
   0  -1  -5   -1.00    1.70
   0  -1  -5    0.50    1.50
   0   1   5    2.50    1.10
   0   1   5    2.30    1.60
   0   1   5    1.10    1.10
   0   1   5    1.90    1.00
   0   1   5    1.40    1.70
   1  -1  -5   14.90    3.40
   1  -1  -5   13.20    2.20
   1  -1  -5   17.50    3.10
   1  -1  -5   15.40    2.60
   1  -1  -5   13.40    2.50
  -1   1   5   13.50    2.20
  -1   1   5   13.90    3.00
  -1   1   5   10.80    1.80
  -1   1   5   13.40    2.10
  -1   1   5   11.20    2.80
   2  -1  -5   31.90    3.70
   2  -1  -5   34.60    3.50
   2  -1  -5   24.30    3.90
   2  -1  -5   29.60    3.70
   2  -1  -5   30.30    3.30
  -2   1   5   28.20    3.10
  -2   1   5   32.30    3.70
  -2   1   5   31.00    3.00
  -2   1   5   22.70    3.70
  -2   1   5   27.40    3.60
  -2   1   5   31.40    3.10
   3  -1  -5   13.00    2.60
   3  -1  -5   10.30    2.10
   3  -1  -5   12.90    2.20
   3  -1  -5    8.40    2.80
   3  -1  -5   11.50    2.10
   3  -1  -5   10.40    2.50
  -3   1   5    8.90    2.20
  -3   1   5    9.00    2.40
  -3   1   5    9.70    2.30
  -3   1   5   12.90    1.80
   4  -1  -5   25.40    3.20
   4  -1  -5   28.30    3.20
   4  -1  -5   28.50    4.00
  -4   1   5   27.30    3.00
   5  -1  -5   12.00    3.00
  -5   1   5   16.20    2.30
   6  -1  -5    1.40    1.90
  -6   1   5   -1.70    1.40
   7  -1  -5    1.20    1.90
  -7   1   5    8.40    2.30
   8  -1  -5    4.80    2.50
  -8   1   5    9.70    3.10
  -7  -1  -6    8.00    3.90
  -7  -1  -6   11.50    2.80
   7   1   6    5.60    2.00
   7   1   6   11.70    3.50
  -6  -1  -6   -0.90    1.10
  -6  -1  -6    1.60    1.40
  -6  -1  -6    6.80    2.80
   6   1   6    2.70    2.30
   6   1   6   -0.40    2.80
   6   1   6   -0.40    1.50
   6   1   6   -1.00    1.30
  -5  -1  -6    3.60    1.60
  -5  -1  -6    4.00    2.60
  -5  -1  -6    2.70    1.70
  -5  -1  -6    4.00    1.20
   5   1   6    4.40    2.70
   5   1   6    1.30    2.70
   5   1   6    3.80    2.00
   5   1   6    3.50    1.50
  -4  -1  -6   15.10    4.10
  -4  -1  -6   16.30    3.00
  -4  -1  -6   14.30    2.70
  -4  -1  -6   14.00    2.20
   4   1   6   12.90    2.90
   4   1   6   16.40    2.70
   4   1   6   10.80    3.50
   4   1   6   15.00    4.00
  -3  -1  -6   17.50    2.80
  -3  -1  -6   23.80    2.90
  -3  -1  -6   22.90    4.80
  -3  -1  -6   21.90    3.30
   3   1   6   22.40    4.00
   3   1   6   22.10    3.00
   3   1   6   21.30    3.40
   3   1   6   17.90    4.30
  -2  -1  -6    5.80    1.80
  -2  -1  -6    3.40    2.80
  -2  -1  -6    5.90    2.60
  -2  -1  -6    4.70    1.40
  -2  -1  -6    4.40    1.60
   2   1   6    3.90    1.70
   2   1   6    3.70    1.50
   2   1   6    3.70    2.40
   2   1   6    2.30    2.50
   2   1   6    4.70    1.60
  -1  -1  -6    1.40    1.20
  -1  -1  -6    0.90    1.10
  -1  -1  -6    2.20    1.80
  -1  -1  -6    0.20    2.40
  -1  -1  -6    2.00    1.30
   1   1   6   -0.40    2.00
   1   1   6    0.70    1.20
   1   1   6   -0.60    1.70
   1   1   6    1.40    1.20
   1   1   6    0.80    1.20
   0  -1  -6  138.39   12.60
   0  -1  -6  133.89   12.90
   0  -1  -6  136.09   13.20
   0  -1  -6  146.19   12.50
   0  -1  -6  135.39   12.60
   0   1   6  136.99   13.10
   0   1   6  142.79   13.20
   0   1   6  132.99   13.00
   0   1   6  122.69   12.30
   0   1   6  129.79   12.30
   1  -1  -6    1.00    1.40
   1  -1  -6    1.70    1.80
   1  -1  -6    0.40    2.10
   1  -1  -6   -0.20    1.00
   1  -1  -6    1.20    1.40
  -1   1   6   -1.80    1.20
  -1   1   6   -1.10    1.90
  -1   1   6    0.60    0.90
  -1   1   6    1.80    1.30
  -1   1   6   -0.40    1.60
   2  -1  -6   -2.40    2.30
   2  -1  -6    3.20    1.40
   2  -1  -6    2.40    1.70
   2  -1  -6    2.10    1.50
   2  -1  -6    3.70    2.00
  -2   1   6    0.60    1.30
  -2   1   6    4.20    1.50
  -2   1   6    3.90    1.10
  -2   1   6    3.50    1.60
  -2   1   6    0.10    2.00
  -2   1   6    2.90    1.80
   3  -1  -6   29.80    3.70
   3  -1  -6   32.40    4.90
   3  -1  -6   28.70    4.00
   3  -1  -6   27.40    3.20
   3  -1  -6   21.80    3.30
  -3   1   6   21.10    3.70
  -3   1   6   30.20    3.10
  -3   1   6   24.30    3.60
   4  -1  -6    0.80    1.30
   4  -1  -6    2.90    1.30
   4  -1  -6    4.70    2.00
  -4   1   6    6.00    1.50
   5  -1  -6    2.80    2.70
   5  -1  -6    3.10    1.20
   5  -1  -6   -0.20    1.50
  -5   1   6    1.60    1.40
   6  -1  -6    5.50    2.30
  -6   1   6    5.00    1.90
   7  -1  -6    9.30    3.10
  -7   1   6   11.60    2.40
  -7  -1  -7    8.90    3.20
   7   1   7    8.20    2.40
  -6  -1  -7    9.20    1.70
  -6  -1  -7    9.80    2.00
  -6  -1  -7   11.40    3.30
   6   1   7    6.10    2.00
   6   1   7    7.70    3.20
   6   1   7    4.70    2.00
  -5  -1  -7    4.20    1.70
  -5  -1  -7    5.90    3.00
  -5  -1  -7    5.50    1.40
   5   1   7    5.30    2.90
   5   1   7    7.40    1.80
   5   1   7    1.90    1.60
  -4  -1  -7   28.00    5.00
  -4  -1  -7   32.20    3.90
  -4  -1  -7   37.20    3.70
   4   1   7   35.90    4.10
   4   1   7   26.20    4.50
   4   1   7   29.20    4.00
  -3  -1  -7   23.30    4.90
  -3  -1  -7   20.20    2.90
  -3  -1  -7   19.50    3.40
   3   1   7   18.60    4.20
   3   1   7   19.60    3.40
   3   1   7   21.70    3.50
  -2  -1  -7   24.20    3.50
  -2  -1  -7   25.20    4.60
  -2  -1  -7   30.50    3.50
   2   1   7   20.10    3.40
   2   1   7   24.40    4.40
   2   1   7   28.70    3.50
  -1  -1  -7  170.28   15.90
  -1  -1  -7  158.78   16.60
  -1  -1  -7  185.98   16.50
  -1  -1  -7  185.78   15.90
   1   1   7  185.08   16.10
   1   1   7  164.68   16.50
   1   1   7  155.48   15.70
   0  -1  -7   46.60    6.50
   0  -1  -7   52.49    5.70
   0  -1  -7   54.79    5.70
   0  -1  -7   55.69    6.50
   0   1   7   52.39    5.30
   0   1   7   46.60    6.20
   0   1   7   46.00    5.30
   1  -1  -7  142.19   15.00
   1  -1  -7  150.78   14.40
   1  -1  -7  157.38   14.80
   1  -1  -7  160.08   14.60
  -1   1   7  152.18   14.70
  -1   1   7  165.18   14.00
  -1   1   7  149.69   13.90
   2  -1  -7   22.40    3.50
   2  -1  -7   21.80    4.30
   2  -1  -7   16.70    3.40
   2  -1  -7   19.70    3.40
  -2   1   7   18.00    4.10
  -2   1   7   14.80    2.30
  -2   1   7   24.90    3.00
  -2   1   7   18.50    2.70
   3  -1  -7   14.70    3.00
   3  -1  -7   18.10    3.30
   3  -1  -7   18.70    3.30
   3  -1  -7   18.30    3.80
   3  -1  -7   17.90    3.70
  -3   1   7   16.50    2.50
  -3   1   7   18.00    3.70
   4  -1  -7   31.90    4.70
   4  -1  -7   31.80    4.70
   4  -1  -7   31.90    3.90
   4  -1  -7   24.80    4.00
   4  -1  -7   24.40    3.90
  -4   1   7   42.30    4.50
  -4   1   7   31.90    3.50
   5  -1  -7   17.80    3.10
   5  -1  -7   11.70    3.00
   5  -1  -7   16.10    3.60
  -5   1   7   16.50    2.40
   6  -1  -7   19.10    4.40
   6  -1  -7   15.60    3.20
  -6   1   7   25.90    3.00
   7  -1  -7    4.50    3.00
  -7   1   7    6.50    2.20
  -6  -1  -8   18.90    2.60
  -6  -1  -8   10.10    2.10
  -6  -1  -8   14.80    3.80
   6   1   8   14.60    4.60
   6   1   8    8.40    2.90
  -5  -1  -8   10.40    2.40
  -5  -1  -8   11.10    2.10
  -5  -1  -8   16.40    3.80
   5   1   8   12.00    3.70
   5   1   8   12.30    3.00
  -4  -1  -8    5.00    1.60
  -4  -1  -8    5.10    4.20
  -4  -1  -8    9.10    2.20
   4   1   8    4.80    2.50
   4   1   8    2.70    1.80
  -3  -1  -8    1.30    1.30
  -3  -1  -8    1.60    1.60
   3   1   8    0.30    2.10
   3   1   8    3.20    1.60
  -2  -1  -8    9.70    2.40
   2   1   8    9.00    2.30
  -1  -1  -8   26.60    3.80
  -1  -1  -8   28.60    3.80
   1   1   8   25.30    4.60
   1   1   8   25.10    3.50
   0  -1  -8   21.10    3.50
   0  -1  -8   29.60    5.50
   0   1   8   28.50    5.40
   0   1   8   24.80    3.40
   1  -1  -8   29.00    4.60
   1  -1  -8   30.70    4.10
   1  -1  -8   33.80    6.50
  -1   1   8   31.20    3.60
  -1   1   8   27.10    4.70
   2  -1  -8    5.70    2.70
   2  -1  -8    9.10    3.30
   2  -1  -8   12.70    3.40
   2  -1  -8    9.60    2.60
  -2   1   8   11.00    3.40
  -2   1   8   10.80    3.00
  -2   1   8   14.40    2.30
  -2   1   8    8.00    2.00
   3  -1  -8   -1.60    1.50
   3  -1  -8    3.80    2.40
   3  -1  -8    2.10    2.80
   3  -1  -8    1.30    1.70
  -3   1   8    4.60    1.90
   4  -1  -8    8.30    2.90
   4  -1  -8    3.90    2.50
   4  -1  -8    6.50    2.40
   4  -1  -8    7.70    3.00
  -4   1   8    8.80    2.00
   5  -1  -8   12.40    3.70
   5  -1  -8    9.40    2.80
  -5   1   8   15.10    2.40
   6  -1  -8    6.60    3.20
   6  -1  -8    4.10    2.40
  -6   1   8   13.20    2.60
  -5  -1  -9    7.10    2.10
  -5  -1  -9    2.20    1.60
  -5  -1  -9    8.40    3.40
   5   1   9    6.40    2.50
   5   1   9   10.00    3.50
  -4  -1  -9   10.10    2.40
  -4  -1  -9   15.80    4.30
  -4  -1  -9   12.30    2.60
   4   1   9   12.80    2.80
   4   1   9   12.20    4.20
  -3  -1  -9    7.70    2.20
  -3  -1  -9   11.60    3.90
  -3  -1  -9    6.00    2.00
   3   1   9    9.30    3.40
   3   1   9    4.90    2.10
  -2  -1  -9    6.20    2.20
  -2  -1  -9    5.60    2.00
  -2  -1  -9    5.00    3.30
   2   1   9    5.30    1.80
   2   1   9    6.60    3.30
  -1  -1  -9    5.30    2.00
  -1  -1  -9    4.20    2.90
   1   1   9    6.60    3.20
   1   1   9    7.50    2.00
   0  -1  -9    1.00    1.60
   0  -1  -9    0.30    1.60
   0  -1  -9    0.20    2.80
   0   1   9    0.30    1.40
   0   1   9    4.30    3.10
   1  -1  -9    4.90    2.10
   1  -1  -9    4.90    3.10
   1  -1  -9    6.90    2.40
  -1   1   9    4.70    2.20
  -1   1   9    8.50    3.10
  -1   1   9    6.30    1.80
   2  -1  -9    5.90    3.00
   2  -1  -9    6.30    3.00
   2  -1  -9    3.10    2.20
   2  -1  -9    3.00    2.00
  -2   1   9   10.00    3.20
  -2   1   9    5.50    2.10
  -2   1   9   10.50    1.90
   3  -1  -9    9.80    3.70
   3  -1  -9    5.20    2.60
   3  -1  -9    5.50    2.60
   3  -1  -9   10.50    3.00
  -3   1   9    9.30    2.30
   4  -1  -9   11.10    3.70
   4  -1  -9   10.40    3.70
   4  -1  -9   13.20    3.30
  -4   1   9   17.30    2.80
   5  -1  -9   -0.30    1.90
   5  -1  -9    2.90    2.70
  -5   1   9   -0.40    1.70
  -3  -1 -10    6.90    3.40
  -3  -1 -10    2.80    1.60
  -3  -1 -10    5.60    3.70
   3   1  10    6.80    3.60
   3   1  10    3.30    1.90
  -2  -1 -10    8.70    2.40
  -2  -1 -10   12.30    4.40
  -2  -1 -10    4.70    2.30
   2   1  10   15.80    4.30
   2   1  10    9.60    2.40
  -1  -1 -10    6.40    3.70
   1   1  10    1.80    1.60
   1   1  10    9.00    3.40
   0  -1 -10   13.70    3.40
   0  -1 -10   17.40    4.90
   0   1  10   13.10    2.70
   0   1  10   22.60    4.80
   1  -1 -10   -0.30    2.30
   1  -1 -10    3.40    3.10
   1  -1 -10    0.70    2.10
  -1   1  10    1.70    2.30
  -1   1  10    5.50    1.40
   2  -1 -10   13.10    4.70
   2  -1 -10   10.50    3.20
   2  -1 -10   12.10    3.40
  -2   1  10   11.70    3.10
   3  -1 -10   -1.10    1.90
   3  -1 -10    4.40    2.80
   3  -1 -10    4.10    4.10
  -3   1  10    0.20    2.10
  -2  -2  10   20.60    3.70
  -2  -2  10   27.60    3.10
   2   2 -10   12.80    4.30
   2   2 -10   13.10    3.60
   2   2 -10   19.50    3.70
  -1  -2  10    6.80    1.70
  -1  -2  10   15.10    4.40
  -1  -2  10    4.30    2.60
   1   2 -10    5.50    2.10
   1   2 -10    2.50    2.20
   1   2 -10    7.70    3.40
   0  -2  10    4.60    1.80
   0  -2  10    8.00    2.80
   0   2 -10    2.20    3.30
   0   2 -10    2.70    1.80
   0   2 -10    0.70    1.70
   1  -2  10    8.00    2.30
   1  -2  10   12.90    4.00
  -1   2 -10    3.80    2.00
  -1   2 -10    2.30    3.60
  -1   2 -10    3.30    2.10
   2  -2  10   23.50    5.40
   2  -2  10   18.00    3.40
  -2   2 -10   17.20    3.40
  -2   2 -10   17.20    3.60
  -2   2 -10   18.10    5.20
   3  -2  10   10.60    2.70
   3  -2  10    8.30    5.00
  -3   2 -10    5.30    3.50
  -3   2 -10    2.50    2.00
   5   2  -9    7.70    2.00
   5   2  -9    2.60    3.20
  -4  -2   9   18.70    2.80
   4   2  -9   12.00    3.70
   4   2  -9   16.60    3.90
  -3  -2   9    2.60    2.00
   3   2  -9    4.90    2.50
   3   2  -9    5.10    3.40
   3   2  -9    2.90    2.20
  -2  -2   9    9.60    3.10
  -2  -2   9    4.30    2.10
  -2  -2   9    6.80    1.60
   2   2  -9    1.90    2.10
   2   2  -9    2.10    2.80
   2   2  -9    4.70    2.70
  -1  -2   9    5.80    2.30
  -1  -2   9    3.80    1.60
  -1  -2   9    4.30    3.00
   1   2  -9    2.50    2.90
   1   2  -9    4.20    1.90
   0  -2   9   18.90    3.20
   0  -2   9   20.50    4.90
   0   2  -9   16.90    3.30
   0   2  -9   20.50    5.00
   0   2  -9   14.10    3.30
   1  -2   9    2.90    3.00
   1  -2   9    2.60    1.60
  -1   2  -9    3.50    1.80
  -1   2  -9    5.20    2.30
  -1   2  -9    7.70    3.30
   2  -2   9    5.00    3.40
   2  -2   9    0.30    1.20
  -2   2  -9    3.70    3.20
  -2   2  -9    1.80    1.70
  -2   2  -9    2.30    1.50
   3  -2   9    2.80    1.80
   3  -2   9    3.20    2.80
  -3   2  -9    4.40    3.20
  -3   2  -9    1.30    1.50
  -3   2  -9    1.70    1.40
   4  -2   9   23.70    3.30
   4  -2   9   18.10    4.90
  -4   2  -9   16.50    3.00
  -4   2  -9   13.80    2.90
  -4   2  -9   13.00    4.10
   5  -2   9    6.90    3.40
   5  -2   9    8.10    2.70
  -5   2  -9    1.80    1.60
  -5   2  -9    8.90    3.40
  -5   2  -9    6.30    1.90
  -6  -2   8   12.90    2.70
   6   2  -8   15.50    4.10
   6   2  -8   14.50    2.80
  -5  -2   8    4.20    1.80
   5   2  -8    3.80    2.20
  -4  -2   8    1.90    1.60
   4   2  -8    1.00    2.00
   4   2  -8    1.60    2.70
   4   2  -8    2.80    2.30
  -3  -2   8   27.40    3.50
   3   2  -8   29.10    5.30
   3   2  -8   27.90    4.40
   3   2  -8   27.70    4.10
   3   2  -8   30.80    4.40
  -2  -2   8   18.20    2.70
  -2  -2   8   26.50    4.30
  -2  -2   8   24.10    2.90
  -2  -2   8   20.20    3.10
   2   2  -8   21.60    3.70
   2   2  -8   23.60    4.70
   2   2  -8   18.30    3.80
  -1  -2   8    4.50    2.30
  -1  -2   8    7.70    3.00
  -1  -2   8    6.30    1.80
   1   2  -8    5.20    2.20
   1   2  -8    7.90    2.50
   1   2  -8    9.30    4.20
   0  -2   8    1.50    2.50
   0  -2   8    0.50    1.50
   0   2  -8    0.50    1.50
   1  -2   8    6.90    2.20
   1  -2   8   10.30    3.60
  -1   2  -8    9.60    2.40
  -1   2  -8    5.90    2.10
   2  -2   8   12.70    2.80
  -2   2  -8   17.80    3.10
  -2   2  -8   16.10    3.00
   3  -2   8   24.60    3.70
   3  -2   8   30.20    5.00
  -3   2  -8   24.30    3.60
  -3   2  -8   30.70    3.70
   4  -2   8    5.00    2.80
   4  -2   8    6.40    2.20
  -4   2  -8    5.80    3.60
  -4   2  -8    5.40    1.90
  -4   2  -8    4.60    1.70
   5  -2   8   11.00    2.70
   5  -2   8    8.80    3.60
  -5   2  -8   10.60    3.00
  -5   2  -8    5.50    2.00
  -5   2  -8    6.00    1.70
   6  -2   8   10.90    3.10
   6  -2   8   11.60    3.60
  -6   2  -8   11.70    3.70
  -6   2  -8   18.20    2.60
  -6   2  -8   12.40    2.70
  -7  -2   7    7.00    2.30
   7   2  -7    8.30    3.10
  -6  -2   7   12.80    2.40
   6   2  -7    9.90    3.20
  -5  -2   7   24.40    2.90
   5   2  -7   18.50    4.10
  -4  -2   7   15.90    2.40
   4   2  -7   19.40    3.70
   4   2  -7   31.40    4.90
   4   2  -7   13.80    3.50
   4   2  -7   17.30    3.30
  -3  -2   7   19.90    3.70
  -3  -2   7   17.10    2.50
   3   2  -7    9.60    3.00
   3   2  -7   15.00    3.30
   3   2  -7   10.20    3.30
   3   2  -7    8.60    2.60
  -2  -2   7    1.40    1.30
  -2  -2   7    5.30    3.20
  -2  -2   7    2.70    1.20
  -2  -2   7    4.10    1.80
   2   2  -7    3.10    1.80
   2   2  -7    1.50    2.80
   2   2  -7    3.10    1.80
   2   2  -7    6.60    2.40
  -1  -2   7   37.00    4.10
  -1  -2   7   30.60    5.00
  -1  -2   7   43.90    4.30
  -1  -2   7   40.90    4.40
   1   2  -7   37.80    4.70
   1   2  -7   42.30    4.80
   1   2  -7   39.50    5.60
   1   2  -7   36.30    5.00
   0  -2   7   35.40    5.50
   0  -2   7   27.80    3.30
   0  -2   7   22.30    3.20
   0   2  -7   25.20    3.50
   0   2  -7   21.80    4.00
   0   2  -7   28.40    4.80
   1  -2   7   21.50    3.30
   1  -2   7   28.80    4.50
  -1   2  -7   23.00    3.20
  -1   2  -7   28.00    3.50
  -1   2  -7   21.90    3.80
  -1   2  -7   29.90    5.40
   2  -2   7    7.90    3.20
   2  -2   7   10.00    2.30
  -2   2  -7    7.40    2.10
  -2   2  -7    9.80    2.30
  -2   2  -7    9.40    3.50
   3  -2   7    5.70    2.00
   3  -2   7    9.00    3.10
  -3   2  -7    7.40    2.10
  -3   2  -7    8.10    3.40
  -3   2  -7    7.60    1.90
   4  -2   7    6.70    2.20
   4  -2   7    9.10    3.10
  -4   2  -7    8.70    3.40
  -4   2  -7    9.20    2.10
  -4   2  -7    7.60    1.80
   5  -2   7   25.90    5.30
   5  -2   7   20.60    3.20
  -5   2  -7   20.80    3.20
  -5   2  -7   21.60    4.80
  -5   2  -7   25.90    3.00
   6  -2   7   15.80    3.90
   6  -2   7   11.20    2.90
  -6   2  -7   20.90    2.70
  -6   2  -7   15.60    4.20
  -6   2  -7   15.30    2.50
   7  -2   7   16.50    3.20
  -7   2  -7   16.10    5.60
  -7   2  -7   19.80    2.90
  -7   2  -7   14.00    3.80
  -7  -2   6    5.70    2.10
   7   2  -6    0.80    2.10
  -6  -2   6    8.40    2.20
   6   2  -6    7.20    2.70
  -5  -2   6   29.90    4.40
   5   2  -6   32.10    4.60
   5   2  -6   29.70    3.80
   5   2  -6   34.00    3.60
  -4  -2   6   27.80    3.20
   4   2  -6   29.60    3.60
   4   2  -6   32.90    4.40
   4   2  -6   28.40    3.40
  -3  -2   6   21.70    2.70
  -3  -2   6   17.60    3.20
  -3  -2   6   30.90    4.30
   3   2  -6   21.50    3.20
   3   2  -6   21.30    2.80
   3   2  -6   19.70    3.00
   3   2  -6   21.40    3.40
   3   2  -6   23.30    4.20
  -2  -2   6   37.90    4.70
  -2  -2   6   42.80    4.60
  -2  -2   6   33.20    4.80
  -2  -2   6   36.70    3.80
  -2  -2   6   37.60    4.00
  -2  -2   6   38.00    3.90
   2   2  -6   32.00    5.20
   2   2  -6   40.20    4.70
   2   2  -6   38.60    4.60
   2   2  -6   36.00    4.50
   2   2  -6   41.10    4.40
  -1  -2   6   32.60    4.90
  -1  -2   6   38.10    4.00
  -1  -2   6   38.00    4.80
  -1  -2   6   37.00    4.00
  -1  -2   6   43.20    4.50
  -1  -2   6   37.50    4.10
   1   2  -6   39.30    4.40
   1   2  -6   34.60    5.00
   1   2  -6   36.20    4.40
   1   2  -6   35.40    4.10
   1   2  -6   37.60    4.70
   0  -2   6  207.98   18.80
   0  -2   6  212.08   19.40
   0  -2   6  220.88   19.20
   0  -2   6  202.88   18.80
   0  -2   6  202.98   19.50
   0   2  -6  197.38   19.30
   0   2  -6  214.78   18.90
   0   2  -6  209.98   19.60
   0   2  -6  216.08   19.10
   0   2  -6  222.28   19.10
   1  -2   6   26.40    3.40
   1  -2   6   26.20    4.20
   1  -2   6   29.80    3.50
   1  -2   6   19.80    3.90
   1  -2   6   27.60    3.60
  -1   2  -6   25.40    3.40
  -1   2  -6   31.60    4.40
  -1   2  -6   35.10    3.60
  -1   2  -6   37.60    5.60
   2  -2   6   32.00    4.90
   2  -2   6   41.10    4.20
   2  -2   6   35.80    4.90
   2  -2   6   33.10    4.10
   2  -2   6   36.20    5.00
  -2   2  -6   41.70    4.10
  -2   2  -6   37.60    4.00
  -2   2  -6   38.30    4.90
  -2   2  -6   32.90    4.00
  -2   2  -6   27.50    5.10
   3  -2   6   32.90    4.10
   3  -2   6   33.30    4.80
   3  -2   6   26.10    4.60
   3  -2   6   27.90    3.80
  -3   2  -6   28.70    3.70
  -3   2  -6   31.40    3.70
  -3   2  -6   26.30    4.90
  -3   2  -6   35.80    3.70
   4  -2   6   22.70    4.70
   4  -2   6   22.50    3.30
   4  -2   6   22.10    3.40
   4  -2   6   27.90    5.30
  -4   2  -6   27.70    5.20
  -4   2  -6   28.30    3.00
  -4   2  -6   22.40    3.30
  -4   2  -6   31.20    5.20
   5  -2   6   19.90    4.00
   5  -2   6   21.60    4.80
   5  -2   6   19.10    3.10
   5  -2   6   19.60    5.10
  -5   2  -6   21.80    3.40
  -5   2  -6   19.70    3.10
  -5   2  -6   27.10    4.80
  -5   2  -6   29.00    2.90
   6  -2   6    7.60    2.10
   6  -2   6   14.10    4.20
   6  -2   6    6.80    3.20
   6  -2   6    5.40    2.00
  -6   2  -6   13.90    2.30
  -6   2  -6    5.70    1.70
  -6   2  -6   10.40    3.20
   7  -2   6    8.50    2.30
   7  -2   6   16.00    3.90
   7  -2   6    3.90    1.90
  -7   2  -6   11.20    3.10
  -7   2  -6    8.00    3.90
  -8  -2   5   10.90    3.00
   8   2  -5    5.60    2.70
  -7  -2   5   13.90    2.80
   7   2  -5   10.70    3.30
  -6  -2   5   10.20    2.30
   6   2  -5    8.20    2.50
  -5  -2   5   28.50    3.30
   5   2  -5   32.50    4.30
  -4  -2   5   45.30    4.50
  -4  -2   5   44.90    5.20
   4   2  -5   51.39    4.90
   4   2  -5   43.60    4.60
   4   2  -5   47.80    5.50
  -3  -2   5   96.29    8.40
  -3  -2   5   82.09    8.80
  -3  -2   5   91.09    9.00
   3   2  -5   96.99    8.70
   3   2  -5   81.29    9.00
   3   2  -5   97.59    9.20
   3   2  -5   91.09    8.90
   3   2  -5   95.69    8.60
   3   2  -5   97.79    8.70
  -2  -2   5    6.30    2.20
  -2  -2   5    5.00    1.90
  -2  -2   5    6.30    1.40
  -2  -2   5    7.10    1.40
  -2  -2   5    5.60    1.70
  -2  -2   5    5.90    1.20
   2   2  -5    3.60    1.20
   2   2  -5    4.40    1.40
   2   2  -5    6.80    2.60
   2   2  -5    4.30    1.60
   2   2  -5    6.60    2.00
  -1  -2   5   12.80    2.10
  -1  -2   5   12.30    3.00
  -1  -2   5   15.60    2.20
  -1  -2   5   16.10    3.10
  -1  -2   5   12.90    2.40
  -1  -2   5   12.80    2.00
   1   2  -5   12.80    2.40
   1   2  -5   11.60    2.20
   1   2  -5   15.50    2.40
   1   2  -5   18.20    3.30
   1   2  -5   16.80    3.50
   0  -2   5  129.29   12.30
   0  -2   5  124.89   11.70
   0  -2   5  125.29   11.70
   0  -2   5  137.39   12.00
   0  -2   5  120.99   12.10
   0   2  -5  133.79   11.90
   0   2  -5  128.39   12.30
   0   2  -5  129.59   11.70
   0   2  -5  138.69   11.90
   0   2  -5  124.09   12.20
   1  -2   5   16.40    2.40
   1  -2   5   17.70    3.10
   1  -2   5   16.90    2.50
   1  -2   5   15.90    2.40
   1  -2   5   25.20    4.00
  -1   2  -5   23.60    4.10
  -1   2  -5   20.00    2.40
  -1   2  -5   17.80    3.00
  -1   2  -5   17.90    2.50
   2  -2   5   19.10    2.50
   2  -2   5   17.80    2.80
   2  -2   5   18.10    3.70
   2  -2   5   17.80    2.50
   2  -2   5   22.40    4.20
  -2   2  -5   15.80    2.40
  -2   2  -5   14.40    2.40
  -2   2  -5   18.50    3.40
  -2   2  -5   18.70    3.90
  -2   2  -5   17.90    2.40
   3  -2   5   82.19    7.80
   3  -2   5   79.19    7.70
   3  -2   5   85.99    7.70
   3  -2   5   78.39    8.40
   3  -2   5   78.49    8.30
  -3   2  -5   78.49    7.60
  -3   2  -5   69.59    7.50
  -3   2  -5   76.49    8.40
  -3   2  -5   87.89    8.30
   4  -2   5   10.50    1.90
   4  -2   5   10.20    2.20
   4  -2   5    9.80    3.10
   4  -2   5    9.10    2.90
  -4   2  -5    7.70    2.00
  -4   2  -5    9.10    3.10
  -4   2  -5   12.10    1.90
  -4   2  -5    7.10    1.80
   5  -2   5   32.30    3.60
   5  -2   5   34.30    4.70
   5  -2   5   28.00    4.50
   5  -2   5   30.10    3.80
  -5   2  -5   29.60    4.60
  -5   2  -5   31.60    3.50
  -5   2  -5   26.80    3.30
   6  -2   5   10.70    2.10
   6  -2   5   11.30    3.30
   6  -2   5    6.20    2.00
   6  -2   5   11.80    3.70
  -6   2  -5    9.30    1.70
  -6   2  -5   12.70    2.00
  -6   2  -5   10.10    3.60
   7  -2   5   10.00    3.80
   7  -2   5    9.20    2.30
   7  -2   5   20.70    3.90
  -7   2  -5   12.20    4.30
   8  -2   5   31.30    5.50
  -8   2  -5   32.10    5.40
  -8  -2   4   11.60    3.00
   8   2  -4    4.50    2.40
  -7  -2   4    7.30    2.30
   7   2  -4    6.60    2.40
  -6  -2   4   39.80    4.40
   6   2  -4   42.20    5.10
  -5  -2   4   25.00    2.80
   5   2  -4   16.50    3.40
  -4  -2   4   39.40    3.90
  -4  -2   4   37.60    4.40
   4   2  -4   43.80    4.10
   4   2  -4   37.90    4.30
   4   2  -4   38.50    4.60
  -3  -2   4   14.50    2.30
  -3  -2   4   15.60    1.80
   3   2  -4   13.70    1.90
   3   2  -4   14.70    2.20
   3   2  -4   12.90    2.00
   3   2  -4   15.00    2.70
   3   2  -4   15.90    2.10
  -2  -2   4  369.46   36.40
  -2  -2   4  424.86   36.50
  -2  -2   4  442.76   35.90
  -2  -2   4  425.86   36.00
  -2  -2   4  405.56   36.30
   2   2  -4  409.36   37.50
   2   2  -4  409.16   36.40
   2   2  -4  443.36   36.30
   2   2  -4  415.56   36.50
   2   2  -4  417.26   36.10
  -1  -2   4   86.29    9.00
  -1  -2   4   96.39    8.50
  -1  -2   4   92.09    8.50
  -1  -2   4  104.39    9.00
  -1  -2   4   87.39    8.90
  -1  -2   4   96.79    8.60
   1   2  -4   86.79    9.00
   1   2  -4   96.19    8.60
   1   2  -4   99.39    8.80
   1   2  -4  101.69    8.90
   1   2  -4   95.79    9.00
   0  -2   4    8.00    2.20
   0  -2   4    5.30    1.30
   0  -2   4    6.30    1.40
   0  -2   4    3.80    1.80
   0  -2   4    5.60    1.40
   0   2  -4    7.50    1.50
   0   2  -4    5.80    1.50
   0   2  -4    5.70    2.20
   0   2  -4    4.60    1.90
   0   2  -4    5.70    1.50
   1  -2   4   82.99    7.50
   1  -2   4   73.39    7.80
   1  -2   4   72.69    7.90
   1  -2   4   86.89    7.60
   1  -2   4   80.09    7.50
  -1   2  -4   74.09    7.90
  -1   2  -4   86.69    7.50
  -1   2  -4   81.59    7.50
  -1   2  -4   79.99    7.90
   2  -2   4  389.26   35.00
   2  -2   4  424.96   34.60
   2  -2   4  431.66   34.70
   2  -2   4  344.47   35.90
  -2   2  -4  412.46   34.60
  -2   2  -4  360.76   34.90
  -2   2  -4  437.06   34.50
  -2   2  -4  369.96   34.40
  -2   2  -4  385.96   34.90
   3  -2   4   14.70    3.10
   3  -2   4   11.10    1.80
   3  -2   4   11.70    2.10
   3  -2   4   11.80    2.20
   3  -2   4    9.90    2.70
  -3   2  -4   12.40    1.70
  -3   2  -4   10.10    1.90
  -3   2  -4   13.00    2.70
  -3   2  -4   11.20    3.00
   4  -2   4   22.40    2.90
   4  -2   4   18.30    2.80
   4  -2   4   21.70    2.70
   4  -2   4   21.00    3.70
   4  -2   4   22.50    3.60
  -4   2  -4   23.20    3.40
  -4   2  -4   22.80    4.00
  -4   2  -4   19.90    2.60
   5  -2   4   42.90    4.80
   5  -2   4   47.80    5.80
   5  -2   4   41.30    5.00
   5  -2   4   54.89    5.30
   5  -2   4   52.59    5.80
  -5   2  -4   48.40    4.60
  -5   2  -4   41.50    5.70
  -5   2  -4   51.19    4.70
   6  -2   4   32.80    4.00
   6  -2   4   31.30    3.50
   6  -2   4   31.00    4.80
   6  -2   4   32.90    4.90
  -6   2  -4   30.20    4.50
   7  -2   4    8.10    2.80
   7  -2   4    5.10    2.00
  -7   2  -4    8.70    3.80
  -7   2  -4    8.80    2.60
  -8   2  -4   12.10    4.80
   9   2  -3    0.10    1.80
   8   2  -3    1.80    1.70
  -7  -2   3    6.10    2.30
   7   2  -3    3.90    1.90
  -6  -2   3   61.89    6.10
   6   2  -3   61.89    6.60
  -5  -2   3   14.10    2.30
   5   2  -3   16.20    2.20
   5   2  -3   15.00    3.20
   5   2  -3   13.60    2.80
  -4  -2   3   22.00    2.50
   4   2  -3   19.40    3.10
   4   2  -3   23.50    2.50
   4   2  -3   18.00    2.90
  -3  -2   3  166.18   16.10
  -3  -2   3  176.38   15.70
   3   2  -3  178.08   16.30
   3   2  -3  200.68   15.90
   3   2  -3  178.38   16.00
  -2  -2   3    8.30    1.70
  -2  -2   3    8.50    1.80
   2   2  -3    8.60    1.30
   2   2  -3    9.70    2.00
   2   2  -3   10.40    1.90
   2   2  -3    9.30    1.30
   2   2  -3    9.90    1.80
  -1  -2   3  723.13   61.59
  -1  -2   3  722.03   61.79
  -1  -2   3  701.03   61.49
  -1  -2   3  641.94   61.79
  -1  -2   3  664.53   61.79
  -1  -2   3  740.33   61.49
   1   2  -3  746.33   61.89
   1   2  -3  752.82   61.69
   1   2  -3  746.43   61.59
   1   2  -3  707.33   61.79
   1   2  -3  715.33   61.89
   0  -2   3  183.78   18.20
   0  -2   3  194.08   18.50
   0  -2   3  205.28   18.20
   0  -2   3  220.08   18.20
   0  -2   3  210.38   18.00
   0   2  -3  215.78   18.20
   0   2  -3  223.18   18.10
   0   2  -3  192.38   18.30
   0   2  -3  214.48   18.20
   0   2  -3  198.58   18.30
   1  -2   3  810.42   67.59
   1  -2   3  729.53   67.79
   1  -2   3  868.31   67.69
  -1   2  -3  797.82   67.59
  -1   2  -3  715.33   67.79
  -1   2  -3  845.62   67.59
  -1   2  -3  781.82   67.79
  -1   2  -3  716.73   67.49
   2  -2   3    4.20    1.10
   2  -2   3    3.30    1.60
   2  -2   3    3.10    1.10
   2  -2   3    4.90    2.00
   2  -2   3    2.90    1.20
  -2   2  -3    5.10    1.00
  -2   2  -3    3.20    1.10
  -2   2  -3    4.90    1.80
  -2   2  -3    4.80    1.10
  -2   2  -3    5.60    1.80
   3  -2   3   53.69    5.30
   3  -2   3   52.19    5.70
   3  -2   3   59.99    5.30
   3  -2   3   54.19    5.10
  -3   2  -3   55.49    5.60
  -3   2  -3   46.80    5.60
  -3   2  -3   50.39    5.00
  -3   2  -3   55.69    5.10
   4  -2   3   28.20    3.60
   4  -2   3   21.90    3.60
   4  -2   3   25.50    3.10
   4  -2   3   27.00    2.80
   4  -2   3   26.80    3.00
  -4   2  -3   26.80    2.70
  -4   2  -3   23.40    3.70
  -4   2  -3   24.30    3.30
  -4   2  -3   25.20    2.80
   5  -2   3   26.10    3.00
   5  -2   3   24.00    3.90
   5  -2   3   31.40    3.40
   5  -2   3   28.70    3.30
   5  -2   3   32.30    4.10
  -5   2  -3   26.30    3.70
  -5   2  -3   24.50    3.90
  -5   2  -3   29.70    4.30
   6  -2   3   21.20    3.50
   6  -2   3   17.50    2.60
   6  -2   3   15.10    2.20
   6  -2   3   13.40    3.30
   7  -2   3    2.60    1.10
   7  -2   3    3.30    1.60
   7  -2   3    6.30    1.60
  -7   2  -3    7.20    3.40
   8  -2   3    5.10    1.70
  -8   2  -3    6.90    4.00
   9  -2   3    8.40    2.10
  -9   2  -3    3.20    4.70
  -9  -2   2    8.10    4.20
   9   2  -2    2.30    1.90
  -8  -2   2    6.10    3.50
   8   2  -2    2.70    1.90
   7   2  -2    5.60    1.80
  -6  -2   2   26.10    3.30
  -6  -2   2   24.30    4.20
   6   2  -2   27.60    3.60
  -5  -2   2   60.49    5.50
  -5  -2   2   58.59    6.10
   5   2  -2   51.49    5.30
   5   2  -2   59.19    5.90
  -4  -2   2  164.98   14.40
  -4  -2   2  178.08   15.10
   4   2  -2  148.89   14.80
   4   2  -2  156.98   14.40
   4   2  -2  177.28   14.90
  -3  -2   2  194.48   18.10
  -3  -2   2  212.08   17.80
   3   2  -2  205.78   18.00
   3   2  -2  216.58   17.80
   3   2  -2  193.88   18.20
  -2  -2   2  822.92   74.69
  -2  -2   2  853.21   74.39
   2   2  -2  836.72   74.69
   2   2  -2  940.41   74.49
   2   2  -2  874.11   74.59
  -1  -2   2   79.09    8.60
  -1  -2   2   91.99    8.40
  -1  -2   2  104.99    8.70
  -1  -2   2   98.39    8.50
  -1  -2   2   95.49    8.70
  -1  -2   2   99.39    8.50
   1   2  -2   94.09    8.50
   1   2  -2   96.39    8.50
   1   2  -2   97.79    8.80
   1   2  -2  101.59    8.70
   1   2  -2  103.19    8.50
   0  -2   2 1801.32  151.58
   0  -2   2 1684.53  151.78
   0  -2   2 1883.31  151.68
   0  -2   2 1666.43  151.68
   0  -2   2 1908.41  151.68
   0   2  -2 1796.52  151.58
   0   2  -2 1761.92  151.68
   0   2  -2 1681.63  151.78
   0   2  -2 1702.33  151.78
   1  -2   2   50.59    4.50
   1  -2   2   53.09    4.50
   1  -2   2   46.20    4.80
   1  -2   2   55.29    4.60
   1  -2   2   45.50    4.70
  -1   2  -2   43.10    4.40
  -1   2  -2   41.20    4.80
  -1   2  -2   48.10    4.50
  -1   2  -2   46.10    4.80
  -1   2  -2   52.69    4.50
   2  -2   2  617.84   54.49
   2  -2   2  656.43   54.29
   2  -2   2  614.14   54.39
   2  -2   2  707.13   54.19
  -2   2  -2  566.14   54.39
  -2   2  -2  596.44   54.09
  -2   2  -2  610.24   54.39
  -2   2  -2  658.33   54.19
   3  -2   2  147.49   13.60
   3  -2   2  159.28   13.40
   3  -2   2  167.98   13.30
   3  -2   2  141.59   13.70
  -3   2  -2  153.48   13.20
  -3   2  -2  153.48   13.20
  -3   2  -2  145.99   13.60
  -3   2  -2  134.09   13.60
   4  -2   2  123.09   11.90
   4  -2   2  144.09   12.10
   4  -2   2  132.69   11.60
   4  -2   2  142.29   11.40
  -4   2  -2  114.39   11.70
  -4   2  -2  117.39   11.70
  -4   2  -2  128.59   11.80
   5  -2   2    9.60    2.20
   5  -2   2   16.00    2.00
   5  -2   2   17.10    2.30
   5  -2   2   14.30    2.20
  -5   2  -2   19.20    3.30
   6  -2   2   24.50    2.80
   6  -2   2   22.60    3.50
   6  -2   2   25.90    3.10
   6  -2   2   18.80    3.00
  -6   2  -2   29.90    4.60
   7  -2   2    4.70    1.50
   7  -2   2    3.20    1.30
   7  -2   2    2.90    1.20
  -7   2  -2   11.70    4.30
   8  -2   2    2.10    1.30
   8  -2   2    2.10    1.40
  -8   2  -2    3.70    3.90
  -9  -2   1    6.00    4.20
  -8  -2   1    5.90    3.80
   8   2  -1    4.60    1.80
  -7  -2   1   33.40    5.30
   7   2  -1   28.20    5.40
  -6  -2   1   94.19    9.70
   6   2  -1   94.99    9.00
  -5  -2   1   26.80    3.60
  -5  -2   1   25.00    3.00
   5   2  -1   22.10    3.50
   5   2  -1   25.40    3.10
   5   2  -1   27.50    3.20
  -4  -2   1   59.99    5.90
   4   2  -1   62.69    5.40
   4   2  -1   52.89    5.80
   4   2  -1   61.29    5.70
  -3  -2   1    7.40    1.60
  -3  -2   1    7.50    1.30
   3   2  -1    5.80    1.50
   3   2  -1    7.60    1.10
  -2  -2   1  338.87   27.80
  -2  -2   1  314.57   27.90
  -2  -2   1  302.67   27.90
   2   2  -1  344.17   27.80
   2   2  -1  341.87   27.90
   2   2  -1  290.17   27.90
  -1  -2   1  302.27   28.80
  -1  -2   1  315.67   28.90
  -1  -2   1  407.56   28.80
   1   2  -1  340.57   28.80
   1   2  -1  339.87   28.90
   1   2  -1  298.87   28.80
   0   2  -1 4057.39  369.26
   1  -2   1  388.36   33.00
   1  -2   1  371.56   33.10
   1  -2   1  393.06   33.00
   1  -2   1  439.06   33.00
   1  -2   1  340.57   33.10
  -1   2  -1  400.16   33.00
  -1   2  -1  359.16   33.00
  -1   2  -1  384.86   33.10
  -1   2  -1  368.36   33.10
   2  -2   1  240.78   21.20
   2  -2   1  223.58   21.20
   2  -2   1  250.77   21.10
   2  -2   1  264.47   21.00
  -2   2  -1  242.78   21.20
  -2   2  -1  222.18   21.20
  -2   2  -1  254.47   21.00
   3  -2   1   19.70    2.30
   3  -2   1   20.80    2.30
   3  -2   1   26.70    2.30
  -3   2  -1   23.60    2.70
   4  -2   1   50.49    4.20
   4  -2   1   38.90    4.10
   4  -2   1   39.50    4.20
  -4   2  -1   46.70    4.70
   5  -2   1   32.50    3.60
   5  -2   1   39.00    3.50
  -5   2  -1   33.00    4.50
   6  -2   1   77.29    7.60
  -6   2  -1   86.39    8.80
   7  -2   1   12.20    1.90
   8  -2   1    2.50    1.60
  -8   2  -1    6.00    3.70
   9  -2   1    2.30    1.70
  -9   2  -1    5.20    4.70
  -9  -2   0    2.10    4.30
  -8  -2   0    6.70    4.00
  -7  -2   0   46.40    6.40
  -6  -2   0   89.79    9.30
  -5  -2   0   24.40    3.70
   5   2   0   27.30    2.90
  -4  -2   0  204.38   18.40
   4   2   0  190.98   18.30
   4   2   0  226.18   18.10
  -3  -2   0 1101.29   98.19
   3   2   0 1098.29   98.19
   3   2   0 1221.98   97.99
  -2  -2   0 2016.80  173.18
  -1  -2   0 9999.00  868.41
   2  -2   0 1619.44  179.78
  -2   2   0 2245.88  180.48
   3  -2   0 1099.09   98.79
   3  -2   0 1209.98   98.49
  -3   2   0 1132.29   98.79
   4  -2   0  178.38   17.30
   4  -2   0  209.68   16.90
   6  -2   0   79.59    7.30
  -6   2   0   77.59    8.40
   7  -2   0   85.09    7.90
   8  -2   0    2.90    1.70
   8  -2   0   -1.30    1.30
  -8   2   0    5.40    3.80
   9  -2   0    1.20    1.80
  -9   2   0    6.70    4.70
  -9  -2  -1    7.50    4.70
  -8  -2  -1    5.30    3.80
  -7  -2  -1   29.60    5.40
  -6  -2  -1   65.99    7.50
  -5  -2  -1   34.70    4.50
   5   2   1   43.10    4.90
  -4  -2  -1   51.69    5.20
   4   2   1   55.49    4.70
   4   2   1   45.70    4.60
   4   2   1   44.00    4.50
  -3  -2  -1   25.70    2.80
   3   2   1   23.20    2.40
   3   2   1   25.80    2.50
   3   2   1   21.60    2.30
  -2  -2  -1  280.07   24.20
  -2  -2  -1  238.78   24.40
  -2  -2  -1  302.67   24.40
   2   2   1  296.87   24.20
   2   2   1  306.07   24.30
   2   2   1  260.17   24.40
   2   2   1  276.77   24.40
  -1  -2  -1  377.66   33.50
  -1  -2  -1  358.36   33.60
  -1  -2  -1  400.56   33.50
  -1  -2  -1  432.46   33.60
   1   2   1  369.06   33.60
   1   2   1  384.96   33.50
   1   2   1  382.06   33.60
   1   2   1  403.66   33.50
   0   2   1 3779.52  345.87
   1  -2  -1  437.56   34.40
   1  -2  -1  372.26   34.30
   1  -2  -1  358.76   34.40
   1  -2  -1  353.06   34.40
   1  -2  -1  459.05   34.30
   1  -2  -1  461.05   34.40
  -1   2   1  420.96   34.50
  -1   2   1  395.06   34.30
  -1   2   1  381.86   34.40
  -1   2   1  354.56   34.40
   2  -2  -1  315.67   27.30
   2  -2  -1  328.87   27.10
  -2   2   1  302.57   27.30
  -2   2   1  311.97   27.10
   3  -2  -1    8.30    1.20
   3  -2  -1    6.70    1.60
  -3   2   1    5.90    1.20
  -3   2   1    9.10    1.80
   4  -2  -1   51.49    5.40
   4  -2  -1   58.69    4.90
  -4   2   1   52.39    5.00
  -4   2   1   50.59    5.40
   5  -2  -1   20.40    3.20
   5  -2  -1   18.70    2.80
   5  -2  -1   22.70    2.30
  -5   2   1   19.70    3.50
   6  -2  -1  102.69    9.90
   6  -2  -1  100.69    9.20
  -6   2   1  103.69   10.30
   7  -2  -1   27.50    3.80
   8  -2  -1    2.10    1.80
  -8   2   1    9.90    4.10
  -9   2   1   10.60    5.30
  -9  -2  -2   15.70    5.30
   9   2   2    7.30    1.70
  -8  -2  -2    7.30    4.20
   8   2   2    3.30    1.50
   8   2   2    4.60    1.60
   7   2   2    2.40    1.30
   7   2   2    4.30    1.40
  -6  -2  -2   25.40    4.50
   6   2   2   25.60    3.00
   6   2   2   20.80    3.00
  -5  -2  -2   16.60    3.20
   5   2   2   13.10    2.20
   5   2   2   19.00    2.50
  -4  -2  -2  129.69   11.30
  -4  -2  -2  106.09   11.00
  -4  -2  -2  122.49   11.00
   4   2   2  120.69   11.00
   4   2   2  121.59   10.80
   4   2   2  113.49   11.20
   4   2   2  122.99   10.90
  -3  -2  -2  174.88   14.60
  -3  -2  -2  138.59   14.10
  -3  -2  -2  145.69   14.60
   3   2   2  166.58   14.60
   3   2   2  178.88   14.40
   3   2   2  157.18   14.60
   3   2   2  175.98   14.40
  -2  -2  -2  604.74   52.59
  -2  -2  -2  674.33   52.29
  -2  -2  -2  530.15   52.59
  -2  -2  -2  587.84   52.39
   2   2   2  561.94   52.59
   2   2   2  608.24   52.59
   2   2   2  671.03   52.49
   2   2   2  614.84   52.39
  -1  -2  -2   44.90    5.10
  -1  -2  -2   55.99    4.80
  -1  -2  -2   52.09    4.80
  -1  -2  -2   52.59    5.00
  -1  -2  -2   50.29    4.70
   1   2   2   49.70    5.10
   1   2   2   51.19    5.10
   1   2   2   50.99    4.80
   1   2   2   56.09    4.80
   1   2   2   53.19    4.80
   0  -2  -2 1624.84  152.28
   0  -2  -2 1899.61  152.28
   0  -2  -2 1891.01  152.08
   0  -2  -2 1771.62  152.08
   0  -2  -2 1797.22  152.18
   0   2   2 1881.61  152.08
   0   2   2 1744.43  152.28
   0   2   2 1684.93  152.08
   0   2   2 1643.34  152.28
   1  -2  -2  105.59    8.60
   1  -2  -2   92.29    8.50
   1  -2  -2   97.09    8.30
   1  -2  -2   90.89    8.40
   1  -2  -2  100.89    8.30
  -1   2   2   84.09    8.40
  -1   2   2   89.39    8.20
  -1   2   2   97.79    8.50
  -1   2   2   87.39    8.20
   2  -2  -2  918.11   76.79
   2  -2  -2  911.21   76.39
   2  -2  -2  867.11   76.49
  -2   2   2  857.71   76.29
   3  -2  -2  170.18   15.40
   3  -2  -2  177.88   15.10
   3  -2  -2  164.68   15.60
  -3   2   2  177.18   15.50
  -3   2   2  178.08   15.10
   4  -2  -2  171.28   15.50
   4  -2  -2  162.98   15.30
   4  -2  -2  171.28   14.90
  -4   2   2  174.88   14.90
  -4   2   2  172.18   15.40
   5  -2  -2   49.40    6.10
   5  -2  -2   60.19    6.00
   5  -2  -2   54.09    5.20
  -5   2   2   60.89    6.30
  -5   2   2   60.29    5.50
   6  -2  -2   33.20    3.40
   6  -2  -2   32.80    4.10
  -6   2   2   30.90    4.90
  -6   2   2   31.60    3.80
   7  -2  -2    6.20    2.20
  -7   2   2    9.60    4.00
   8  -2  -2    2.60    2.00
  -8   2   2    6.20    3.60
   9  -2  -2    1.80    2.00
   9   2   3    6.30    1.70
  -8  -2  -3   10.60    4.50
   8   2   3    4.70    1.70
  -7  -2  -3   10.20    3.80
   7   2   3    1.70    1.50
   7   2   3    3.50    1.40
  -6  -2  -3   17.60    3.00
   6   2   3   20.70    3.20
   6   2   3   14.80    2.70
   6   2   3   19.30    3.40
  -5  -2  -3   19.50    3.40
  -5  -2  -3   25.90    3.40
  -5  -2  -3   28.70    4.20
   5   2   3   18.50    3.50
   5   2   3   21.30    2.90
   5   2   3   30.50    3.70
   5   2   3   25.50    3.10
  -4  -2  -3   26.30    3.20
  -4  -2  -3   23.80    2.40
  -4  -2  -3   18.70    2.50
  -4  -2  -3   15.80    3.10
   4   2   3   22.60    2.70
   4   2   3   27.50    3.30
   4   2   3   22.10    2.70
   4   2   3   19.00    3.20
  -3  -2  -3   43.10    5.40
  -3  -2  -3   52.89    5.40
  -3  -2  -3   55.89    4.90
   3   2   3   55.69    4.90
   3   2   3   50.19    5.10
   3   2   3   51.59    5.50
   3   2   3   49.70    5.10
  -2  -2  -3    2.10    0.90
  -2  -2  -3    1.40    1.50
  -2  -2  -3    3.60    0.90
  -2  -2  -3    2.60    1.00
  -2  -2  -3    0.90    1.50
   2   2   3    1.70    1.60
   2   2   3    1.40    1.00
   2   2   3    0.90    0.90
   2   2   3    3.40    1.00
   2   2   3    1.10    1.50
  -1  -2  -3  809.82   67.29
  -1  -2  -3  777.22   67.29
  -1  -2  -3  759.82   67.29
  -1  -2  -3  704.33   67.59
  -1  -2  -3  806.62   67.59
   1   2   3  815.62   67.29
   1   2   3  892.21   67.39
   1   2   3  751.12   67.29
   1   2   3  700.53   67.49
   0  -2  -3  192.18   17.20
   0  -2  -3  177.58   17.40
   0  -2  -3  203.38   17.30
   0  -2  -3  208.78   17.30
   0  -2  -3  197.08   17.10
   0   2   3  186.68   17.00
   0   2   3  196.68   17.20
   0   2   3  188.58   17.50
   0   2   3  215.78   17.20
   0   2   3  178.38   17.30
   1  -2  -3  765.92   62.69
   1  -2  -3  668.43   62.69
   1  -2  -3  744.33   62.49
   1  -2  -3  731.83   62.49
   1  -2  -3  771.42   62.79
  -1   2   3  653.33   62.59
  -1   2   3  667.33   62.39
  -1   2   3  812.42   62.69
  -1   2   3  656.53   62.59
  -1   2   3  774.82   62.39
   2  -2  -3    9.60    1.60
   2  -2  -3   12.90    2.40
   2  -2  -3   13.80    1.80
   2  -2  -3   14.60    2.10
   2  -2  -3   12.00    1.60
   2  -2  -3   10.70    1.80
  -2   2   3   14.30    2.30
  -2   2   3   11.20    1.90
  -2   2   3   15.00    1.50
  -2   2   3   14.70    2.00
   3  -2  -3  193.18   17.30
   3  -2  -3  203.18   17.70
   3  -2  -3  200.18   17.10
  -3   2   3  185.88   16.90
   4  -2  -3   22.20    2.50
   4  -2  -3   24.00    3.00
   4  -2  -3   17.60    3.10
  -4   2   3   21.70    2.50
   5  -2  -3   21.10    3.70
   5  -2  -3   14.80    2.40
   5  -2  -3   11.40    2.70
  -5   2   3   18.60    2.40
   6  -2  -3   51.49    5.90
  -6   2   3   56.09    5.50
   7  -2  -3    3.70    2.10
  -7   2   3    8.70    2.40
   8  -2  -3    3.20    2.00
   9  -2  -3    3.10    2.20
  -8  -2  -4   14.50    4.80
  -7  -2  -4    8.50    4.00
  -7  -2  -4   10.00    2.50
   7   2   4    5.30    2.00
  -6  -2  -4   35.30    5.10
  -6  -2  -4   29.20    4.20
   6   2   4   27.40    4.40
   6   2   4   31.00    4.40
   6   2   4   26.50    3.80
  -5  -2  -4   42.60    4.50
  -5  -2  -4   48.50    4.40
  -5  -2  -4   39.90    5.40
   5   2   4   49.10    5.00
   5   2   4   57.59    5.70
   5   2   4   37.90    5.50
   5   2   4   43.30    4.90
  -4  -2  -4   23.20    3.80
  -4  -2  -4   25.40    3.60
  -4  -2  -4   23.70    2.80
   4   2   4   22.30    3.60
   4   2   4   23.30    3.10
   4   2   4   26.60    3.20
   4   2   4   28.50    3.90
   4   2   4   28.30    3.10
  -3  -2  -4   10.10    2.90
  -3  -2  -4    9.60    1.60
  -3  -2  -4   11.20    1.80
  -3  -2  -4   10.60    2.50
   3   2   4    9.00    2.50
   3   2   4   10.30    2.00
   3   2   4   10.30    2.00
   3   2   4   11.70    1.70
   3   2   4    8.60    2.60
  -2  -2  -4  345.97   35.30
  -2  -2  -4  396.26   35.30
  -2  -2  -4  415.96   34.80
  -2  -2  -4  407.26   34.90
  -2  -2  -4  400.06   35.00
   2   2   4  402.06   35.40
   2   2   4  420.46   34.90
   2   2   4  413.06   35.00
  -1  -2  -4   79.79    7.20
  -1  -2  -4   72.79    7.20
  -1  -2  -4   77.99    7.20
  -1  -2  -4   81.69    7.60
  -1  -2  -4   71.89    7.70
   1   2   4   67.39    7.50
   1   2   4   77.59    7.60
   1   2   4   78.99    7.20
   1   2   4   71.49    7.10
   1   2   4   84.79    7.30
   0  -2  -4    6.10    1.40
   0  -2  -4    7.10    1.90
   0  -2  -4    5.50    1.40
   0  -2  -4    4.20    2.00
   0  -2  -4    5.90    1.40
   0   2   4    4.70    1.30
   0   2   4    7.30    1.40
   0   2   4    5.50    1.90
   0   2   4    5.20    1.90
   0   2   4    6.20    1.40
   1  -2  -4  112.19    9.60
   1  -2  -4  106.79    9.80
   1  -2  -4  113.49    9.80
   1  -2  -4   95.29    9.90
   1  -2  -4  109.69    9.50
  -1   2   4   93.79    9.80
  -1   2   4   93.29    9.40
  -1   2   4  110.99    9.40
  -1   2   4  124.69    9.90
  -1   2   4   91.29    9.70
   2  -2  -4  387.86   37.50
   2  -2  -4  463.35   38.00
   2  -2  -4  446.66   37.40
   2  -2  -4  434.26   37.20
   2  -2  -4  441.56   37.30
  -2   2   4  376.36   37.30
  -2   2   4  468.05   37.00
  -2   2   4  409.16   37.00
  -2   2   4  394.76   37.40
  -2   2   4  433.16   37.00
  -2   2   4  464.15   37.60
   3  -2  -4   18.00    3.10
   3  -2  -4   18.90    2.40
   3  -2  -4   14.00    2.00
   3  -2  -4   13.40    2.00
  -3   2   4   16.60    2.00
   4  -2  -4   30.30    3.60
   4  -2  -4   28.90    3.90
   4  -2  -4   28.00    3.20
  -4   2   4   28.40    3.00
   5  -2  -4   21.40    3.60
   5  -2  -4   23.80    2.90
  -5   2   4   26.10    2.90
   6  -2  -4   43.70    5.40
  -6   2   4   42.90    4.50
   7  -2  -4    4.60    2.20
  -7   2   4    8.00    3.50
   8  -2  -4    7.10    2.60
  -8   2   4   15.20    3.10
  -8  -2  -5    4.60    4.60
  -7  -2  -5   12.00    4.30
   7   2   5   16.30    3.40
   7   2   5   10.50    2.50
   7   2   5    8.10    3.60
  -6  -2  -5   11.60    1.90
  -6  -2  -5   13.80    3.60
   6   2   5   11.40    3.10
   6   2   5   10.10    3.40
   6   2   5    8.30    2.30
  -5  -2  -5   25.60    3.20
  -5  -2  -5   26.00    3.00
  -5  -2  -5   26.10    4.20
   5   2   5   23.90    4.10
   5   2   5   25.90    3.50
   5   2   5   31.80    4.40
  -4  -2  -5    8.20    3.00
  -4  -2  -5    9.40    1.90
  -4  -2  -5   13.00    1.70
  -4  -2  -5    7.10    2.00
   4   2   5    8.40    2.10
   4   2   5   11.40    2.00
   4   2   5    8.20    2.10
   4   2   5    8.10    2.90
   4   2   5   12.30    3.10
  -3  -2  -5   92.89    9.10
  -3  -2  -5   92.39    8.50
  -3  -2  -5   79.89    9.30
  -3  -2  -5  101.79    8.40
   3   2   5   85.49    8.60
   3   2   5   90.69    9.20
   3   2   5   76.59    9.10
   3   2   5   96.69    8.60
   3   2   5   92.49    8.70
  -2  -2  -5   20.80    4.20
  -2  -2  -5   21.00    3.00
  -2  -2  -5   18.90    2.40
  -2  -2  -5   14.30    2.40
  -2  -2  -5   19.80    2.50
   2   2   5   17.10    2.50
   2   2   5   18.30    2.50
   2   2   5   17.60    2.80
   2   2   5   19.60    3.40
   2   2   5   16.10    3.60
  -1  -2  -5   18.20    2.50
  -1  -2  -5   16.70    2.90
  -1  -2  -5   19.30    2.40
  -1  -2  -5   20.30    2.60
  -1  -2  -5   21.90    4.10
   1   2   5   17.20    2.40
   1   2   5   18.10    2.40
   1   2   5   20.70    2.60
   1   2   5   20.80    3.80
   1   2   5   16.30    3.00
   0  -2  -5  135.39   12.20
   0  -2  -5  122.39   12.70
   0  -2  -5  146.49   12.20
   0  -2  -5  139.19   12.60
   0  -2  -5  140.09   12.30
   0   2   5  121.69   12.00
   0   2   5  118.29   12.50
   0   2   5  134.59   12.10
   0   2   5  127.49   12.50
   0   2   5  150.18   12.40
   1  -2  -5   19.70    3.40
   1  -2  -5   14.20    2.10
   1  -2  -5   16.00    2.50
   1  -2  -5   17.30    3.60
   1  -2  -5   18.30    2.70
  -1   2   5   16.00    3.10
  -1   2   5   16.40    3.20
  -1   2   5   11.10    1.90
  -1   2   5   15.90    2.30
  -1   2   5   16.60    2.40
   2  -2  -5    2.90    2.20
   2  -2  -5    6.70    1.60
   2  -2  -5    6.30    1.40
   2  -2  -5    6.30    1.90
   2  -2  -5    6.40    1.90
  -2   2   5    3.50    1.60
  -2   2   5    6.50    1.20
  -2   2   5    3.20    2.10
  -2   2   5    6.20    1.50
  -2   2   5    4.80    1.40
  -2   2   5    5.10    1.80
   3  -2  -5   74.69    8.80
   3  -2  -5   87.39    8.90
   3  -2  -5   96.89    8.50
   3  -2  -5   91.39    8.30
   3  -2  -5   92.79    8.60
   3  -2  -5   92.69    8.40
  -3   2   5   89.69    8.10
  -3   2   5  103.19    8.90
  -3   2   5   76.49    8.40
   4  -2  -5   44.70    5.10
   4  -2  -5   36.90    4.10
   4  -2  -5   37.20    4.20
  -4   2   5   41.20    4.00
   5  -2  -5   34.60    4.80
  -5   2   5   36.80    3.80
   6  -2  -5    7.90    2.70
  -6   2   5    9.40    2.20
   7  -2  -5   13.90    3.50
  -7   2   5   18.50    3.10
   8  -2  -5    4.50    2.20
  -8   2   5   10.20    2.90
  -7  -2  -6    9.30    4.40
   7   2   6    7.20    2.10
   7   2   6    9.50    3.50
  -6  -2  -6   13.80    3.50
  -6  -2  -6    7.00    1.70
  -6  -2  -6    9.80    2.00
   6   2   6    4.50    3.20
   6   2   6    9.00    3.00
   6   2   6    7.50    2.30
  -5  -2  -6   20.80    3.00
  -5  -2  -6   25.70    2.60
  -5  -2  -6   17.80    2.90
  -5  -2  -6   25.10    4.30
   5   2   6   21.10    5.00
   5   2   6   21.70    3.80
   5   2   6   21.40    3.00
   5   2   6   22.50    4.70
  -4  -2  -6   26.10    3.30
  -4  -2  -6   21.40    3.10
  -4  -2  -6   25.20    2.90
  -4  -2  -6   23.50    5.00
   4   2   6   25.90    3.20
   4   2   6   25.90    4.90
   4   2   6   22.40    3.30
   4   2   6   22.90    4.20
  -3  -2  -6   27.80    4.90
  -3  -2  -6   34.60    3.70
  -3  -2  -6   33.70    3.60
   3   2   6   33.00    3.80
   3   2   6   25.80    4.50
   3   2   6   26.80    3.80
   3   2   6   33.50    4.70
  -2  -2  -6   37.10    4.50
  -2  -2  -6   42.70    5.10
  -2  -2  -6   43.20    4.40
  -2  -2  -6   45.00    4.40
  -2  -2  -6   29.10    5.30
   2   2   6   43.00    4.50
   2   2   6   31.40    5.10
   2   2   6   43.70    5.30
   2   2   6   42.70    4.50
   2   2   6   36.60    4.40
  -1  -2  -6   23.80    4.50
  -1  -2  -6   34.90    3.50
  -1  -2  -6   25.80    3.50
  -1  -2  -6   32.60    4.90
  -1  -2  -6   30.30    3.50
   1   2   6   28.70    3.40
   1   2   6   27.10    3.40
   1   2   6   29.60    3.60
   1   2   6   23.10    4.10
   1   2   6   25.60    4.10
   0  -2  -6  220.18   19.70
   0  -2  -6  222.18   19.40
   0  -2  -6  217.28   19.30
   0  -2  -6  219.88   19.20
   0  -2  -6  202.68   19.90
   0   2   6  211.98   19.70
   0   2   6  195.68   19.00
   0   2   6  233.58   20.30
   0   2   6  211.18   19.70
   0   2   6  208.38   19.10
   1  -2  -6   35.70    4.40
   1  -2  -6   32.90    4.00
   1  -2  -6   37.60    3.90
   1  -2  -6   33.10    4.20
   1  -2  -6   29.40    4.80
  -1   2   6   32.70    3.80
  -1   2   6   32.70    4.60
  -1   2   6   34.20    3.60
  -1   2   6   34.40    4.40
  -1   2   6   37.90    4.10
   2  -2  -6   37.00    4.00
   2  -2  -6   32.30    4.30
   2  -2  -6   36.10    4.20
   2  -2  -6   37.20    4.70
   2  -2  -6   25.40    4.70
  -2   2   6   29.60    3.60
  -2   2   6   35.30    3.60
  -2   2   6   35.00    4.20
  -2   2   6   38.80    4.30
  -2   2   6   32.20    3.40
  -2   2   6   26.50    4.30
   3  -2  -6   13.80    2.70
   3  -2  -6   15.60    3.20
   3  -2  -6   15.70    2.80
   3  -2  -6   16.50    2.40
   3  -2  -6   12.50    3.50
  -3   2   6   15.50    3.10
  -3   2   6   17.10    3.30
  -3   2   6   20.70    2.30
   4  -2  -6   31.50    3.70
   4  -2  -6   30.70    4.40
   4  -2  -6   30.10    3.50
  -4   2   6   31.60    3.40
   5  -2  -6   31.50    3.30
   5  -2  -6   21.30    3.30
  -5   2   6   28.10    3.10
   6  -2  -6    6.60    2.70
  -6   2   6    7.50    2.10
   7  -2  -6    8.20    3.10
  -7   2   6    9.10    2.40
  -7  -2  -7   26.00    3.30
  -7  -2  -7   27.00    4.60
  -6  -2  -7   10.60    2.20
  -6  -2  -7   14.30    3.80
  -6  -2  -7   12.60    2.00
   6   2   7   11.20    3.60
   6   2   7    9.60    2.70
  -5  -2  -7   21.00    3.10
  -5  -2  -7   22.70    2.80
  -5  -2  -7   24.90    5.10
   5   2   7   18.50    4.50
   5   2   7   21.80    3.30
   5   2   7   27.30    3.40
  -4  -2  -7   12.10    2.10
  -4  -2  -7    9.40    2.30
  -4  -2  -7   10.00    3.30
   4   2   7    8.30    2.80
   4   2   7    8.90    2.20
   4   2   7    7.10    2.10
  -3  -2  -7    7.60    1.80
  -3  -2  -7    5.50    3.20
   3   2   7    6.80    2.80
   3   2   7    8.50    2.20
   3   2   7    5.10    2.00
  -2  -2  -7    8.70    2.20
  -2  -2  -7    7.70    2.10
  -2  -2  -7    6.00    3.00
   2   2   7    7.80    2.10
   2   2   7    6.10    3.20
   2   2   7    6.70    2.10
  -1  -2  -7   28.30    3.70
  -1  -2  -7   27.40    4.80
  -1  -2  -7   27.60    4.10
  -1  -2  -7   24.40    3.60
   1   2   7   26.70    3.50
   1   2   7   25.30    4.40
   1   2   7   30.90    3.70
   0  -2  -7   23.80    3.50
   0  -2  -7   34.20    5.50
   0  -2  -7   22.50    4.00
   0  -2  -7   21.50    3.40
   0   2   7   25.00    3.10
   0   2   7   22.40    3.20
   0   2   7   28.20    5.00
   1  -2  -7   36.30    4.70
   1  -2  -7   40.80    4.80
   1  -2  -7   39.10    5.60
   1  -2  -7   42.90    5.20
  -1   2   7   37.20    4.30
  -1   2   7   41.10    4.20
  -1   2   7   39.10    5.20
   2  -2  -7    9.50    3.30
   2  -2  -7    7.20    2.40
   2  -2  -7    6.00    2.10
   2  -2  -7    8.10    2.70
  -2   2   7    6.50    1.90
  -2   2   7    6.00    1.80
  -2   2   7    5.70    2.80
  -2   2   7    5.60    1.40
   3  -2  -7   12.10    3.10
   3  -2  -7    8.00    2.40
   3  -2  -7   14.80    3.30
   3  -2  -7   11.90    3.30
  -3   2   7   13.60    3.20
  -3   2   7   13.90    2.20
   4  -2  -7   13.40    3.10
   4  -2  -7   17.40    3.40
   4  -2  -7   17.60    3.60
   4  -2  -7   13.50    3.70
  -4   2   7   19.00    2.40
   5  -2  -7   21.10    4.10
   5  -2  -7   16.50    3.30
  -5   2   7   22.00    2.80
   6  -2  -7   12.50    3.70
  -6   2   7   16.20    2.50
   7  -2  -7    7.20    2.90
  -7   2   7    8.20    2.40
  -6  -2  -8   16.40    4.00
  -6  -2  -8   11.00    2.20
  -6  -2  -8   17.10    2.60
   6   2   8   19.00    4.20
   6   2   8   24.90    4.10
  -5  -2  -8    9.90    2.90
  -5  -2  -8    6.30    1.70
  -5  -2  -8    9.10    2.10
   5   2   8   11.30    3.40
   5   2   8    8.10    2.30
  -4  -2  -8    3.00    1.50
  -4  -2  -8    4.10    1.70
  -4  -2  -8    6.90    3.90
   4   2   8    5.20    1.90
   4   2   8    7.20    2.90
  -3  -2  -8   29.80    3.50
  -3  -2  -8   24.30    3.40
   3   2   8   21.70    3.50
   3   2   8   25.70    4.50
  -2  -2  -8   10.20    2.80
  -2  -2  -8   13.30    2.70
   2   2   8   13.40    2.70
  -1  -2  -8    7.40    2.30
  -1  -2  -8    7.20    2.10
   1   2   8    4.40    2.00
   1   2   8    7.90    3.50
   0  -2  -8    0.70    1.60
   0   2   8   -0.50    2.40
   0   2   8   -0.30    1.30
   1  -2  -8    5.70    2.60
   1  -2  -8    8.10    2.50
   1  -2  -8    2.50    3.00
  -1   2   8    6.60    2.90
  -1   2   8    6.40    1.80
   2  -2  -8   19.70    3.80
   2  -2  -8   22.70    4.30
   2  -2  -8   18.20    4.30
   2  -2  -8   19.50    3.70
  -2   2   8   15.40    2.40
  -2   2   8   26.30    4.80
  -2   2   8   18.30    2.70
   3  -2  -8   25.00    4.80
   3  -2  -8   35.50    4.50
   3  -2  -8   26.90    4.50
   3  -2  -8   29.50    4.90
  -3   2   8   27.90    3.60
   4  -2  -8    1.80    2.30
   4  -2  -8    3.50    2.40
   4  -2  -8    2.10    1.90
   4  -2  -8    3.40    2.70
  -4   2   8    3.10    1.50
   5  -2  -8    4.40    2.70
   5  -2  -8   -2.20    1.80
  -5   2   8    4.10    1.60
   6  -2  -8   13.90    3.70
   6  -2  -8    8.20    2.80
  -6   2   8   18.60    2.90
  -5  -2  -9    6.70    1.90
  -5  -2  -9    1.20    2.60
  -5  -2  -9   11.30    3.80
   5   2   9    8.20    3.20
   5   2   9    2.40    2.10
  -4  -2  -9   15.90    3.00
  -4  -2  -9   18.00    3.30
  -4  -2  -9   23.20    5.20
   4   2   9   16.10    4.40
   4   2   9   16.80    3.30
  -3  -2  -9    2.70    2.80
  -3  -2  -9    3.80    1.70
  -3  -2  -9    4.00    1.50
   3   2   9    2.80    1.80
   3   2   9    2.80    2.60
  -2  -2  -9    1.40    1.40
  -2  -2  -9    4.30    3.10
   2   2   9    0.90    2.60
   2   2   9    3.80    1.60
  -1  -2  -9    3.50    1.90
  -1  -2  -9    5.50    3.10
  -1  -2  -9    3.90    1.90
   1   2   9    4.80    1.80
   1   2   9    5.10    3.00
   0  -2  -9   17.90    3.60
   0  -2  -9   16.40    4.60
   0  -2  -9   13.40    3.30
   0   2   9   22.50    4.80
   0   2   9   18.60    3.20
   1  -2  -9    4.10    2.10
   1  -2  -9    3.60    2.10
   1  -2  -9    2.90    2.90
  -1   2   9    5.70    1.60
  -1   2   9    3.60    2.20
  -1   2   9    4.20    2.80
   2  -2  -9    5.00    2.30
   2  -2  -9    3.20    2.60
   2  -2  -9    4.70    2.20
   2  -2  -9    6.40    3.10
  -2   2   9    9.40    2.90
  -2   2   9    4.70    1.40
  -2   2   9    0.10    2.00
   3  -2  -9    0.20    2.00
   3  -2  -9    3.00    2.10
   3  -2  -9    4.20    3.10
   3  -2  -9    0.00    2.20
  -3   2   9    2.70    1.80
   4  -2  -9   11.10    3.50
   4  -2  -9   15.60    3.40
   4  -2  -9   15.60    3.80
  -4   2   9   16.00    2.80
   5  -2  -9   -0.20    2.30
   5  -2  -9    0.30    1.90
  -5   2   9    3.50    1.80
  -3  -2 -10    4.50    3.60
   3   2  10    6.80    2.20
   3   2  10   10.20    3.90
  -2  -2 -10   21.20    4.00
  -2  -2 -10   17.20    3.60
  -2  -2 -10   22.50    5.80
   2   2  10   18.70    3.50
   2   2  10   30.40    5.00
  -1  -2 -10    8.20    4.10
  -1  -2 -10    6.10    2.40
   1   2  10    8.40    3.50
   1   2  10    8.20    2.20
   0  -2 -10    1.30    1.90
   0  -2 -10   -2.50    1.60
   0  -2 -10    3.40    3.20
   0   2  10    3.80    2.20
   1  -2 -10    2.00    2.30
   1  -2 -10    0.40    2.10
   1  -2 -10    5.90    3.60
  -1   2  10   11.90    2.00
  -1   2  10    1.40    2.30
  -1   2  10   16.40    4.10
   2  -2 -10   24.30    5.10
   2  -2 -10   17.30    4.00
   2  -2 -10   15.10    3.70
  -2   2  10   13.40    3.30
   3   3 -10    7.20    2.50
  -2  -3  10    9.10    2.10
  -2  -3  10    4.40    2.30
   2   3 -10    5.00    2.30
   2   3 -10    3.20    2.10
   2   3 -10    1.70    3.50
  -1  -3  10   19.00    3.90
  -1  -3  10   35.00    4.80
  -1  -3  10   22.40    2.90
   1   3 -10   22.00    3.90
   1   3 -10   12.90    3.60
   1   3 -10    8.80    4.00
   0  -3  10    9.20    2.90
   0  -3  10    3.40    1.70
   0  -3  10    3.60    2.40
   0   3 -10   -0.10    2.00
   0   3 -10    1.70    1.80
   1  -3  10   21.30    5.00
   1  -3  10   14.60    3.10
  -1   3 -10   12.80    3.00
  -1   3 -10   12.90    3.00
  -1   3 -10    7.80    4.10
   2  -3  10    3.90    1.90
   2  -3  10    8.80    3.60
  -2   3 -10    3.50    3.20
  -2   3 -10    2.50    1.80
  -2   3 -10   -0.40    1.70
   3  -3  10    5.20    2.20
  -3   3 -10    2.00    1.80
  -3   3 -10    7.90    3.90
  -5  -3   9   11.80    2.80
   5   3  -9   10.80    2.60
   5   3  -9    9.80    3.60
  -4  -3   9    2.60    1.90
   4   3  -9    2.10    2.50
   4   3  -9    3.90    1.90
   4   3  -9    6.20    3.10
  -3  -3   9    6.90    2.20
   3   3  -9   11.70    2.70
   3   3  -9    7.60    3.10
   3   3  -9    7.60    2.70
   3   3  -9    8.50    3.50
  -2  -3   9    6.80    2.60
  -2  -3   9    7.40    1.70
  -2  -3   9    4.50    2.10
   2   3  -9    4.10    2.60
   2   3  -9    3.70    2.20
   2   3  -9    4.10    1.90
   2   3  -9    6.20    3.10
  -1  -3   9   12.20    4.10
  -1  -3   9    7.50    2.60
  -1  -3   9    8.90    2.10
   1   3  -9    8.20    2.40
   1   3  -9    6.40    2.20
   1   3  -9    7.90    3.60
   0  -3   9    7.20    2.20
   0  -3   9    6.30    3.10
   0   3  -9    4.50    2.00
   0   3  -9    6.10    2.20
   0   3  -9    4.40    3.40
   1  -3   9   11.50    3.90
   1  -3   9    8.70    2.30
  -1   3  -9    8.90    2.60
  -1   3  -9    4.90    3.30
  -1   3  -9    4.90    2.40
   2  -3   9    4.00    1.60
   2  -3   9    4.10    2.90
  -2   3  -9    2.80    1.50
  -2   3  -9    3.90    2.90
  -2   3  -9    1.90    1.60
   3  -3   9   10.00    3.70
   3  -3   9   11.10    2.80
  -3   3  -9   13.20    4.20
  -3   3  -9   12.60    2.60
  -3   3  -9    8.90    2.40
   4  -3   9   13.90    4.10
   4  -3   9    5.40    1.80
  -4   3  -9    7.50    2.10
  -4   3  -9    3.80    1.50
  -4   3  -9    6.00    3.30
   5  -3   9    5.40    3.70
   5  -3   9    5.00    2.40
  -5   3  -9    5.60    2.10
  -6  -3   8    8.30    2.60
   6   3  -8   15.70    2.90
   6   3  -8    1.70    2.90
  -5  -3   8   20.70    3.00
   5   3  -8   18.10    4.30
   5   3  -8   23.30    3.60
  -4  -3   8    4.40    1.80
   4   3  -8    6.10    2.70
   4   3  -8    5.20    3.30
   4   3  -8    8.60    2.80
  -3  -3   8    9.40    2.30
   3   3  -8    8.20    2.80
   3   3  -8   10.80    3.00
   3   3  -8    9.70    3.60
  -2  -3   8   41.30    5.20
  -2  -3   8   30.60    3.60
  -2  -3   8   31.90    3.90
  -2  -3   8   26.50    3.50
   2   3  -8   29.80    5.50
   2   3  -8   30.70    4.40
   2   3  -8   38.20    4.70
  -1  -3   8   10.00    2.50
  -1  -3   8    8.40    2.00
  -1  -3   8   13.00    3.40
   1   3  -8    8.70    2.40
   1   3  -8   12.30    3.20
   1   3  -8    8.00    3.50
   1   3  -8    5.90    2.00
   0  -3   8   17.90    3.00
   0  -3   8   19.60    4.60
   0   3  -8   15.70    4.60
   0   3  -8   14.50    5.00
   1  -3   8   11.50    4.00
   1  -3   8    8.60    2.70
  -1   3  -8    7.60    2.40
  -1   3  -8    8.20    2.20
   2  -3   8   43.50    5.00
  -2   3  -8   50.89    5.10
  -2   3  -8   35.80    4.80
   3  -3   8    7.50    2.20
   3  -3   8    5.10    3.10
  -3   3  -8    5.40    1.80
  -3   3  -8    3.40    4.60
  -3   3  -8    4.90    1.80
   4  -3   8    3.00    2.70
   4  -3   8    3.00    1.70
  -4   3  -8    3.80    3.00
  -4   3  -8    4.20    1.80
  -4   3  -8    1.20    1.40
   5  -3   8   11.30    2.90
   5  -3   8   14.40    4.10
  -5   3  -8   12.80    3.70
  -5   3  -8   16.60    2.90
  -5   3  -8   15.60    3.70
   6  -3   8    8.70    3.60
  -6   3  -8    9.50    3.60
  -6   3  -8    6.50    1.90
  -7  -3   7    9.60    3.80
   7   3  -7    9.50    3.60
  -6  -3   7    8.00    2.10
   6   3  -7    5.90    2.70
   6   3  -7    7.20    1.80
  -5  -3   7    4.30    1.60
   5   3  -7    4.00    2.30
  -4  -3   7   20.30    2.70
   4   3  -7   22.90    4.10
   4   3  -7   18.50    3.80
   4   3  -7   21.90    4.00
  -3  -3   7   46.50    5.50
  -3  -3   7   44.60    4.40
   3   3  -7   40.40    5.20
   3   3  -7   38.40    5.10
   3   3  -7   35.40    5.40
  -2  -3   7   52.19    5.10
  -2  -3   7   56.89    5.00
  -2  -3   7   47.60    7.30
  -2  -3   7   42.40    4.90
   2   3  -7   45.30    6.30
   2   3  -7   55.69    6.00
   2   3  -7   45.60    5.70
  -1  -3   7   24.10    3.20
  -1  -3   7   26.80    4.60
  -1  -3   7   17.60    2.60
  -1  -3   7   17.70    3.00
   1   3  -7   20.10    3.30
   1   3  -7   20.10    4.30
   1   3  -7   25.30    4.80
   0  -3   7  190.08   16.60
   0  -3   7  195.68   16.70
   0  -3   7  188.88   17.40
   0   3  -7  180.38   17.60
   0   3  -7  175.28   17.20
   0   3  -7  163.88   16.60
   0   3  -7  189.28   16.90
   1  -3   7   25.30    4.30
   1  -3   7   22.40    3.30
  -1   3  -7   25.10    3.40
  -1   3  -7   24.90    4.10
  -1   3  -7   24.80    5.20
  -1   3  -7   21.50    3.20
   2  -3   7   48.50    5.30
   2  -3   7   43.60    6.20
  -2   3  -7   42.60    5.10
  -2   3  -7   55.89    5.40
  -2   3  -7   49.30    6.50
   3  -3   7   25.00    3.60
   3  -3   7   26.60    4.50
  -3   3  -7   26.60    5.30
  -3   3  -7   23.30    3.30
  -3   3  -7   28.00    3.40
   4  -3   7   20.00    3.70
   4  -3   7   24.20    4.30
  -4   3  -7   26.20    3.10
  -4   3  -7   21.60    3.30
  -4   3  -7   26.30    5.10
   5  -3   7   13.30    2.70
   5  -3   7   12.40    3.60
  -5   3  -7   15.30    2.70
  -5   3  -7   14.50    2.50
  -5   3  -7   14.10    3.90
   6  -3   7    5.90    2.50
   6  -3   7   12.60    3.50
  -6   3  -7    8.90    1.90
  -6   3  -7   12.10    3.60
  -6   3  -7    9.90    2.10
   7  -3   7    9.40    2.50
   7  -3   7   15.10    4.90
  -7   3  -7    6.50    2.90
  -7   3  -7    6.00    4.30
  -7   3  -7    6.60    2.10
  -7  -3   6    0.90    1.90
   7   3  -6   -0.30    2.00
  -6  -3   6    7.80    1.90
   6   3  -6   10.20    1.90
   6   3  -6    6.80    2.80
  -5  -3   6    3.90    1.50
   5   3  -6    7.70    1.70
   5   3  -6    5.60    2.20
  -4  -3   6   35.20    3.60
   4   3  -6   30.30    3.70
   4   3  -6   35.60    4.70
  -3  -3   6   95.19    8.40
  -3  -3   6   82.99    9.00
  -3  -3   6   94.69    9.10
   3   3  -6   97.49    8.90
   3   3  -6   93.29    9.30
   3   3  -6   89.69    9.40
   3   3  -6   89.29    9.10
   3   3  -6   93.79    8.70
  -2  -3   6   99.59    9.10
  -2  -3   6   99.69    8.40
  -2  -3   6   86.89    8.40
  -2  -3   6   85.49    9.10
  -2  -3   6   93.29    8.40
  -2  -3   6   84.99    9.10
   2   3  -6   82.99    9.00
   2   3  -6   87.39    9.50
   2   3  -6   90.79    9.10
   2   3  -6  101.49    8.90
  -1  -3   6   84.79    8.90
  -1  -3   6   88.99    8.60
  -1  -3   6   86.79    8.10
  -1  -3   6   80.99    8.10
  -1  -3   6   98.49    8.20
  -1  -3   6   82.79    8.90
   1   3  -6   88.09    8.30
   1   3  -6   82.69    9.10
   1   3  -6   86.39    8.50
   1   3  -6   83.99    8.70
   0  -3   6  108.69    9.90
   0  -3   6  103.59    9.50
   0  -3   6  106.29   10.30
   0  -3   6   97.79    9.80
   0  -3   6   93.99   10.20
   0   3  -6  104.59    9.80
   0   3  -6  102.49   10.20
   0   3  -6   95.39   10.50
   0   3  -6  107.89    9.70
   1  -3   6   89.09    8.70
   1  -3   6   91.29    9.50
   1  -3   6   92.89    8.80
   1  -3   6   84.69    9.30
   1  -3   6   96.49    9.00
  -1   3  -6   98.49    8.90
  -1   3  -6   92.09    8.70
  -1   3  -6   81.59    8.60
  -1   3  -6   97.39    9.70
   2  -3   6   65.39    6.20
   2  -3   6   57.99    6.80
   2  -3   6   58.99    6.10
   2  -3   6   60.19    6.10
   2  -3   6   52.59    6.80
  -2   3  -6   62.29    6.00
  -2   3  -6   57.19    6.00
  -2   3  -6   57.39    5.90
  -2   3  -6   56.29    6.60
  -2   3  -6   57.29    7.00
   3  -3   6   93.49    9.30
   3  -3   6   95.79   10.10
   3  -3   6  100.09    9.40
   3  -3   6   89.59   10.00
  -3   3  -6   85.39    9.10
  -3   3  -6   97.19    9.40
  -3   3  -6  111.99    9.10
  -3   3  -6   95.59   10.20
   4  -3   6   14.10    2.80
   4  -3   6   14.10    3.90
   4  -3   6   22.10    4.70
   4  -3   6   18.20    3.10
  -4   3  -6   19.20    2.50
  -4   3  -6   17.00    4.10
  -4   3  -6   17.50    2.90
   5  -3   6   11.10    2.40
   5  -3   6   13.80    4.10
   5  -3   6   14.80    3.80
  -5   3  -6   15.70    2.30
  -5   3  -6   14.80    2.70
  -5   3  -6   13.50    3.60
   6  -3   6   -0.70    1.40
   6  -3   6    3.90    1.60
   6  -3   6    1.50    2.60
   6  -3   6    4.30    2.90
  -6   3  -6    4.60    2.40
  -6   3  -6    2.70    1.60
  -6   3  -6    0.70    1.40
   7  -3   6    4.30    2.00
   7  -3   6    6.80    3.30
  -7   3  -6    0.10    3.50
  -7   3  -6    5.10    2.80
  -8  -3   5    7.40    2.70
   8   3  -5    1.90    2.00
  -7  -3   5    7.70    2.40
  -6  -3   5   19.10    2.80
   6   3  -5   20.30    3.90
  -5  -3   5    7.30    1.80
   5   3  -5    9.10    2.60
  -4  -3   5   27.00    3.80
  -4  -3   5   35.90    3.30
   4   3  -5   28.50    3.50
   4   3  -5   33.40    4.50
   4   3  -5   29.00    4.10
   4   3  -5   27.80    3.30
  -3  -3   5  105.79    9.00
  -3  -3   5   86.59    9.50
  -3  -3   5   96.29    9.50
  -3  -3   5   98.59    9.70
   3   3  -5  111.09    9.40
   3   3  -5   99.09    9.60
   3   3  -5  100.09    9.20
   3   3  -5  108.09    9.90
   3   3  -5   98.09    9.70
  -2  -3   5   21.60    2.50
  -2  -3   5   20.40    2.80
  -2  -3   5   19.40    2.30
  -2  -3   5   17.20    3.00
  -2  -3   5   25.10    3.80
  -2  -3   5   18.70    2.30
   2   3  -5   19.70    2.50
   2   3  -5   26.40    4.00
   2   3  -5   21.00    2.90
   2   3  -5   19.50    2.90
  -1  -3   5  103.29    9.50
  -1  -3   5  103.59    9.10
  -1  -3   5  101.79    9.20
  -1  -3   5  102.59    9.70
  -1  -3   5   92.59    9.60
  -1  -3   5  100.59    9.10
   1   3  -5   96.19    9.50
   1   3  -5   97.69    9.20
   1   3  -5  104.19    9.40
   1   3  -5   94.99    9.60
   1   3  -5   99.69    9.90
   0  -3   5  151.78   13.20
   0  -3   5  136.69   13.40
   0  -3   5  142.49   13.50
   0  -3   5  141.59   13.00
   0  -3   5  144.39   12.90
   0   3  -5  144.59   13.20
   0   3  -5  145.89   13.00
   0   3  -5  148.19   13.50
   0   3  -5  137.59   13.50
   1  -3   5  117.19   11.10
   1  -3   5  122.99   10.60
   1  -3   5  104.29   10.80
   1  -3   5  108.59   10.40
   1  -3   5  114.39   10.50
  -1   3  -5  120.89   10.50
  -1   3  -5  114.79   10.40
  -1   3  -5  112.29   11.10
  -1   3  -5  103.19   10.30
  -1   3  -5  113.69   10.90
   2  -3   5   25.30    4.20
   2  -3   5   18.10    2.70
   2  -3   5   24.60    4.40
   2  -3   5   19.70    2.90
   2  -3   5   20.80    3.10
  -2   3  -5   20.40    3.10
  -2   3  -5   15.60    2.60
  -2   3  -5   17.90    2.60
  -2   3  -5   21.80    2.60
  -2   3  -5   25.90    4.40
   3  -3   5   42.10    4.50
   3  -3   5   39.20    4.60
   3  -3   5   41.70    5.30
   3  -3   5   40.20    4.50
   3  -3   5   40.60    5.30
  -3   3  -5   49.40    5.20
  -3   3  -5   41.30    5.60
  -3   3  -5   40.50    4.40
  -3   3  -5   37.90    4.40
   4  -3   5   85.09    8.20
   4  -3   5   76.19    7.70
   4  -3   5   68.89    8.30
   4  -3   5   88.19    8.60
   4  -3   5   82.39    7.70
  -4   3  -5   84.39    7.50
  -4   3  -5   77.19    8.50
  -4   3  -5   66.89    7.70
   5  -3   5   13.20    2.40
   5  -3   5    8.70    3.10
   5  -3   5   10.40    3.20
   5  -3   5   10.20    2.50
  -5   3  -5   14.90    2.20
  -5   3  -5   14.50    2.40
  -5   3  -5   11.60    2.00
  -5   3  -5    8.70    3.30
   6  -3   5   12.50    2.40
   6  -3   5   14.10    2.70
   6  -3   5   15.20    3.50
   6  -3   5   16.50    4.10
  -6   3  -5   10.90    1.90
  -6   3  -5   13.90    2.20
  -6   3  -5   13.10    3.90
   7  -3   5    0.60    1.30
   7  -3   5    1.40    2.80
   7  -3   5    3.80    1.80
   7  -3   5    8.10    2.90
  -7   3  -5    4.70    3.40
   8  -3   5   36.20    5.80
  -8  -3   4    6.80    2.60
   8   3  -4   -2.80    1.60
  -7  -3   4    8.90    2.50
   7   3  -4    4.90    2.30
  -6  -3   4   15.50    2.40
   6   3  -4   10.50    2.70
  -5  -3   4   69.89    6.80
   5   3  -4   76.39    7.60
  -4  -3   4   23.20    2.30
  -4  -3   4   14.90    2.80
   4   3  -4   12.00    2.70
   4   3  -4   15.90    2.50
   4   3  -4   19.60    2.90
  -3  -3   4  118.89   10.60
  -3  -3   4  117.49   11.10
   3   3  -4  114.69   10.70
   3   3  -4  128.59   10.90
   3   3  -4  120.79   11.30
   3   3  -4  114.09   10.90
   3   3  -4  127.09   10.80
  -2  -3   4    7.30    1.90
  -2  -3   4    5.70    1.60
  -2  -3   4    5.80    1.10
  -2  -3   4    6.20    1.90
   2   3  -4    7.20    2.20
   2   3  -4    4.80    1.40
   2   3  -4    8.10    1.50
   2   3  -4    9.70    2.00
  -1  -3   4   63.89    6.00
  -1  -3   4   59.49    6.40
  -1  -3   4   67.29    6.30
  -1  -3   4   67.19    5.90
  -1  -3   4   65.39    5.90
  -1  -3   4   60.29    6.50
   1   3  -4   62.29    6.40
   1   3  -4   66.69    6.30
   1   3  -4   66.29    6.20
   1   3  -4   58.99    6.60
   1   3  -4   68.29    6.10
   0  -3   4   10.20    1.80
   0  -3   4    8.90    1.60
   0  -3   4    8.20    2.30
   0  -3   4    8.20    1.70
   0  -3   4   10.40    2.50
   0   3  -4   10.80    2.50
   0   3  -4    9.80    1.70
   0   3  -4   11.10    2.70
   0   3  -4    7.40    1.60
   1  -3   4   58.29    5.30
   1  -3   4   50.79    5.70
   1  -3   4   56.39    5.40
   1  -3   4   59.69    5.40
   1  -3   4   50.49    5.80
  -1   3  -4   49.40    5.80
  -1   3  -4   60.89    5.30
  -1   3  -4   53.69    5.30
  -1   3  -4   49.20    5.20
  -1   3  -4   52.29    5.70
   2  -3   4   26.20    3.10
   2  -3   4   25.30    3.70
   2  -3   4   20.90    3.50
   2  -3   4   28.70    3.00
   2  -3   4   24.80    3.00
  -2   3  -4   25.00    3.50
  -2   3  -4   27.60    3.00
  -2   3  -4   23.50    3.10
  -2   3  -4   30.00    2.90
  -2   3  -4   23.00    3.70
   3  -3   4  110.09   10.90
   3  -3   4  121.59   10.60
   3  -3   4  111.29   11.00
   3  -3   4  114.09   10.50
   3  -3   4  113.69   10.40
  -3   3  -4  106.19   10.30
  -3   3  -4  117.39   10.60
  -3   3  -4  103.69   10.80
  -3   3  -4  110.49   11.00
  -3   3  -4  127.19   10.20
   4  -3   4   23.90    3.90
   4  -3   4   21.80    3.20
   4  -3   4   21.10    2.80
   4  -3   4   22.70    3.00
   4  -3   4   24.20    3.80
  -4   3  -4   23.20    4.00
  -4   3  -4   23.90    3.50
  -4   3  -4   22.70    3.10
  -4   3  -4   30.70    3.00
  -4   3  -4   21.50    2.70
   5  -3   4   34.00    4.10
   5  -3   4   32.70    4.10
   5  -3   4   36.20    4.90
   5  -3   4   35.50    4.90
   5  -3   4   33.60    3.80
  -5   3  -4   42.60    3.80
  -5   3  -4   33.50    3.60
  -5   3  -4   30.50    4.80
   6  -3   4    6.10    1.60
   6  -3   4    8.80    2.10
   6  -3   4    7.70    3.10
   6  -3   4   10.40    3.20
  -6   3  -4   10.90    3.00
   7  -3   4    8.00    2.40
   7  -3   4   14.80    3.20
  -7   3  -4   12.80    3.10
  -7   3  -4   12.60    4.10
   8  -3   4    4.50    2.10
  -8   3  -4   12.10    4.50
   9   3  -3    0.50    1.80
   8   3  -3    3.10    1.80
  -7  -3   3   11.30    2.80
   7   3  -3   13.00    2.70
  -6  -3   3   55.29    5.20
   6   3  -3   43.40    5.50
  -5  -3   3    2.50    1.60
   5   3  -3    5.90    1.50
   5   3  -3    0.80    1.30
   5   3  -3    5.10    2.60
  -4  -3   3   46.80    5.00
  -4  -3   3   49.20    4.60
   4   3  -3   45.80    5.00
   4   3  -3   50.19    4.70
   4   3  -3   50.19    5.10
  -3  -3   3    5.50    1.40
  -3  -3   3   10.30    1.60
   3   3  -3    5.80    1.20
   3   3  -3    5.60    1.50
  -2  -3   3   72.39    6.80
  -2  -3   3   73.49    6.40
  -2  -3   3   66.89    6.60
  -2  -3   3   61.49    6.70
   2   3  -3   80.29    6.50
   2   3  -3   74.59    6.50
   2   3  -3   66.89    6.70
   2   3  -3   70.29    6.80
   2   3  -3   71.89    6.40
  -1  -3   3  475.55   41.20
  -1  -3   3  470.15   41.00
  -1  -3   3  455.65   41.40
  -1  -3   3  497.35   41.10
  -1  -3   3  498.65   41.40
  -1  -3   3  433.96   41.30
   1   3  -3  488.65   41.40
   1   3  -3  490.75   41.40
   1   3  -3  483.95   41.20
   1   3  -3  464.85   41.40
   0  -3   3  983.10   77.89
   0  -3   3  847.62   77.89
   0  -3   3  914.51   77.59
   0  -3   3  872.11   77.99
   0  -3   3  938.51   77.79
   0   3  -3  839.52   77.59
   0   3  -3  930.51   77.69
   0   3  -3  877.21   77.89
   0   3  -3  882.61   77.89
   0   3  -3  929.61   77.79
   1  -3   3  436.76   36.80
   1  -3   3  421.36   37.10
   1  -3   3  439.16   36.90
   1  -3   3  458.25   36.90
   1  -3   3  428.56   37.30
  -1   3  -3  392.06   36.80
  -1   3  -3  391.96   37.10
  -1   3  -3  439.46   36.80
  -1   3  -3  418.26   37.10
  -1   3  -3  418.76   36.80
   2  -3   3   71.99    7.40
   2  -3   3   85.79    7.20
   2  -3   3   77.39    7.00
   2  -3   3   81.19    7.00
  -2   3  -3   66.69    7.40
  -2   3  -3   71.39    7.30
  -2   3  -3   71.19    6.90
  -2   3  -3   81.49    6.90
  -2   3  -3   71.69    6.90
   3  -3   3   34.30    3.20
   3  -3   3   21.40    4.20
   3  -3   3   35.40    4.30
   3  -3   3   28.70    3.30
   3  -3   3   32.60    3.40
  -3   3  -3   27.70    3.10
  -3   3  -3   31.80    3.20
  -3   3  -3   32.70    4.10
  -3   3  -3   30.90    3.70
   4  -3   3   38.00    3.90
   4  -3   3   34.90    4.30
   4  -3   3   30.70    4.30
   4  -3   3   35.80    3.60
  -4   3  -3   33.60    4.10
  -4   3  -3   33.90    4.50
  -4   3  -3   38.40    3.60
  -4   3  -3   35.40    3.50
   5  -3   3    2.50    1.00
   5  -3   3   -1.30    1.90
   5  -3   3    1.40    1.20
   5  -3   3    1.00    1.20
   5  -3   3    1.90    2.30
  -5   3  -3    0.70    2.00
  -5   3  -3    4.10    1.90
  -5   3  -3    3.40    2.40
   6  -3   3   75.79    7.90
   6  -3   3   72.19    7.20
   6  -3   3   70.29    6.90
   6  -3   3   72.99    7.70
   6  -3   3   74.09    7.70
  -6   3  -3   76.19    8.10
  -6   3  -3   73.79    7.50
   7  -3   3   12.70    2.40
   7  -3   3    6.60    1.70
   7  -3   3    9.50    2.10
  -7   3  -3   11.80    4.00
   8  -3   3    5.80    1.80
  -8   3  -3    8.90    4.20
  -9  -3   2    8.10    4.30
  -8  -3   2    9.80    3.60
  -7  -3   2    1.80    3.70
   7   3  -2    1.50    1.60
  -6  -3   2   11.70    2.40
  -6  -3   2    9.10    3.30
  -5  -3   2   23.10    2.80
   5   3  -2   23.80    2.60
   5   3  -2   20.50    3.00
  -4  -3   2   14.00    1.90
   4   3  -2   12.30    1.70
   4   3  -2   12.50    2.40
   4   3  -2   12.70    2.00
  -3  -3   2   69.09    5.80
  -3  -3   2   57.29    6.10
   3   3  -2   65.59    5.70
   3   3  -2   57.49    6.00
   3   3  -2   63.19    6.00
  -2  -3   2  585.04   54.79
  -2  -3   2  656.33   54.49
   2   3  -2  662.93   54.49
   2   3  -2  674.63   54.59
   2   3  -2  639.84   54.69
   2   3  -2  580.34   54.79
  -1  -3   2   81.79    7.10
  -1  -3   2   85.99    7.30
  -1  -3   2   80.89    7.00
  -1  -3   2   85.59    7.00
  -1  -3   2   76.49    7.30
  -1  -3   2   68.99    7.20
   1   3  -2   73.09    7.10
   1   3  -2   88.39    7.10
   1   3  -2   69.89    7.20
   1   3  -2   81.99    7.30
   1   3  -2   82.69    7.30
   1   3  -2   80.89    7.00
   0  -3   2  743.33   62.59
   0  -3   2  753.42   62.69
   0  -3   2  706.13   62.69
   0  -3   2  704.13   62.79
   0   3  -2  750.72   62.59
   0   3  -2  755.22   62.69
   0   3  -2  701.03   62.69
   0   3  -2  728.13   62.59
   0   3  -2  699.73   62.79
   1  -3   2   73.59    7.00
   1  -3   2   80.59    7.00
   1  -3   2   73.19    7.20
   1  -3   2   85.39    7.00
   1  -3   2   70.29    7.30
  -1   3  -2   77.89    7.00
  -1   3  -2   75.19    7.30
  -1   3  -2   79.79    7.00
  -1   3  -2   86.99    7.00
  -1   3  -2   72.39    7.20
   2  -3   2  715.93   55.39
   2  -3   2  617.54   55.69
   2  -3   2  640.14   55.39
   2  -3   2  638.54   55.39
   2  -3   2  620.64   55.59
  -2   3  -2  628.94   55.29
  -2   3  -2  643.44   55.39
  -2   3  -2  735.63   55.29
  -2   3  -2  601.24   55.59
  -2   3  -2  575.14   55.59
   3  -3   2   18.40    2.50
   3  -3   2   21.40    3.10
   3  -3   2   25.30    2.50
   3  -3   2   23.70    2.60
   3  -3   2   22.30    3.10
  -3   3  -2   24.60    2.40
  -3   3  -2   23.30    3.20
  -3   3  -2   21.30    2.40
  -3   3  -2   25.60    3.00
   4  -3   2   12.80    2.10
   4  -3   2   17.70    3.10
   4  -3   2   18.40    2.50
   4  -3   2   20.20    2.00
  -4   3  -2   17.40    2.90
  -4   3  -2   14.00    2.50
  -4   3  -2   19.00    2.80
   5  -3   2   54.99    5.20
   5  -3   2   50.09    5.30
   5  -3   2   55.79    5.10
  -5   3  -2   52.19    5.90
   6  -3   2    1.40    1.40
   6  -3   2    5.30    1.30
   6  -3   2    9.30    2.10
   7  -3   2    1.60    1.20
   7  -3   2    0.20    1.10
   7  -3   2    4.30    1.40
  -7   3  -2    5.10    3.50
   8  -3   2   11.60    2.20
   8  -3   2    8.50    2.00
  -8   3  -2   10.20    4.50
   9  -3   2   25.60    3.20
  -9  -3   1    6.10    4.50
  -8  -3   1    2.00    3.40
   7   3  -1   17.90    2.90
  -6  -3   1   39.50    5.20
   6   3  -1   35.30    4.30
   6   3  -1   42.10    5.50
  -5  -3   1   20.50    3.30
  -5  -3   1   16.10    2.50
   5   3  -1   18.60    3.10
  -4  -3   1  131.29   11.50
  -4  -3   1  132.79   11.80
   4   3  -1  140.49   11.40
   4   3  -1  125.19   11.60
   4   3  -1  117.89   11.80
  -3  -3   1  157.98   14.10
  -3  -3   1  163.68   14.00
   3   3  -1  146.79   14.10
   3   3  -1  164.68   13.90
   3   3  -1  165.08   14.20
  -2  -3   1  688.63   60.69
  -2  -3   1  650.53   60.69
  -2  -3   1  734.93   60.59
   2   3  -1  760.72   60.69
   2   3  -1  742.93   60.59
   2   3  -1  649.34   60.69
  -1  -3   1   96.49    9.00
  -1  -3   1   95.69    9.00
  -1  -3   1  103.99    8.90
   1   3  -1  101.59    9.00
   1   3  -1   95.89    8.90
   1   3  -1  112.69    8.90
   1   3  -1  116.09    8.90
   1   3  -1   95.29    9.00
   0  -3   1   16.80    1.60
   0  -3   1   13.70    1.80
   0  -3   1   16.40    1.60
   0  -3   1   15.60    1.50
   0  -3   1   14.60    1.80
   0  -3   1   14.60    1.60
   0   3  -1   17.60    1.60
   0   3  -1   12.90    1.70
   0   3  -1   17.30    1.80
   0   3  -1   17.80    1.60
   0   3  -1   15.80    1.60
   1  -3   1   54.19    5.80
   1  -3   1   69.09    5.60
   1  -3   1   62.99    5.60
   1  -3   1   61.99    5.70
  -1   3  -1   70.79    5.60
  -1   3  -1   57.69    5.70
  -1   3  -1   61.49    5.60
  -1   3  -1   60.89    5.70
   2  -3   1  462.95   41.00
   2  -3   1  516.55   40.80
   2  -3   1  494.15   40.90
  -2   3  -1  485.05   40.90
  -2   3  -1  420.86   41.00
  -2   3  -1  464.05   41.00
   3  -3   1   93.29    8.20
   3  -3   1   94.39    8.40
   3  -3   1   97.09    8.30
  -3   3  -1  101.29    8.60
  -3   3  -1   79.39    8.40
   4  -3   1  142.29   11.50
   4  -3   1  119.49   11.40
   4  -3   1  128.29   11.50
  -4   3  -1  129.59   11.90
   5  -3   1   34.90    3.60
   5  -3   1   38.20    3.60
  -5   3  -1   34.00    4.60
   6  -3   1   70.79    6.40
   6  -3   1   62.99    6.40
  -6   3  -1   70.79    7.70
   7  -3   1   29.20    3.40
  -7   3  -1   39.70    5.90
   8  -3   1   -0.20    1.10
  -8   3  -1    2.00    3.70
   9  -3   1   -0.70    1.60
  -9  -3   0   10.70    4.70
  -8  -3   0   10.10    4.10
  -7  -3   0   10.30    3.90
  -6  -3   0  110.29   10.80
  -5  -3   0   25.60    3.70
   5   3   0   26.80    3.70
  -4  -3   0  100.59    9.60
   4   3   0  107.59    9.30
  -3  -3   0   28.20    3.20
   3   3   0   28.50    3.30
   3   3   0   33.90    3.00
  -2  -3   0  161.68   14.70
  -2  -3   0  170.98   14.80
   2   3   0  178.38   14.70
   2   3   0  167.88   14.80
  -1  -3   0  483.95   41.40
  -1  -3   0  478.75   41.40
  -1  -3   0  448.46   41.40
   1   3   0  465.25   41.40
   1   3   0  508.15   41.40
   1   3   0  535.75   41.50
   1   3   0  455.65   41.40
   0  -3   0    1.40    0.50
   0  -3   0    1.70    0.60
   0   3   0    1.10    0.50
   0   3   0    0.90    0.40
   0   3   0    1.40    0.60
   1  -3   0  440.66   39.00
   1  -3   0  434.46   38.90
  -1   3   0  496.65   39.00
  -1   3   0  416.36   39.00
  -1   3   0  475.25   38.90
   2  -3   0  172.28   14.60
   2  -3   0  161.68   14.80
  -2   3   0  173.08   14.90
   3  -3   0   38.80    3.90
   3  -3   0   37.50    3.50
  -3   3   0   38.50    4.00
   4  -3   0   85.89    8.10
   4  -3   0   89.39    7.60
  -4   3   0   81.89    8.20
   5  -3   0   29.70    3.10
  -5   3   0   30.80    4.10
   6  -3   0  120.49   10.80
  -6   3   0  120.19   11.70
  -7   3   0   27.00    6.20
   8  -3   0    1.60    1.50
   8  -3   0    6.30    2.10
  -8   3   0   16.80    4.80
   9  -3   0    2.70    1.80
  -9   3   0    8.40    5.20
  -9  -3  -1    3.40    4.40
  -8  -3  -1    6.10    3.70
  -7  -3  -1   43.40    6.20
  -6  -3  -1   57.39    6.60
  -5  -3  -1   39.70    4.70
   5   3   1   33.40    3.80
   5   3   1   41.90    4.00
  -4  -3  -1  153.18   13.50
   4   3   1  162.58   13.10
   4   3   1  136.99   13.00
   4   3   1  141.09   13.10
  -3  -3  -1  105.69    9.20
   3   3   1  114.39    9.00
   3   3   1   93.69    8.90
   3   3   1   92.69    9.00
  -2  -3  -1  421.76   41.10
  -2  -3  -1  452.25   41.00
   2   3   1  512.65   41.00
   2   3   1  530.75   40.90
   2   3   1  450.05   41.10
   2   3   1  482.65   41.10
  -1  -3  -1   53.69    5.20
  -1  -3  -1   52.39    5.40
   1   3   1   63.09    5.20
   1   3   1   63.09    5.30
   1   3   1   59.69    5.40
   1   3   1   58.59    5.40
   0  -3  -1   20.10    1.90
   0  -3  -1   18.80    1.70
   0  -3  -1   18.40    1.70
   0  -3  -1   15.20    1.90
   0   3   1   17.20    1.90
   0   3   1   18.50    1.90
   0   3   1   16.80    1.70
   0   3   1   17.80    1.70
   1  -3  -1  119.39   10.40
   1  -3  -1  102.49   10.40
   1  -3  -1  100.29   10.40
   1  -3  -1  130.49   10.30
  -1   3   1  130.19   10.30
  -1   3   1  111.49   10.50
  -1   3   1  127.79   10.40
  -1   3   1  133.49   10.60
   2  -3  -1  772.62   64.79
   2  -3  -1  741.43   64.49
  -2   3   1  738.73   64.79
  -2   3   1  753.72   64.49
   3  -3  -1  174.98   15.30
   3  -3  -1  178.78   15.00
  -3   3   1  159.98   15.30
  -3   3   1  178.38   15.00
   4  -3  -1  125.49   10.40
   4  -3  -1  114.29   10.90
  -4   3   1  120.39   10.50
  -4   3   1  114.19   10.90
   5  -3  -1   18.20    2.10
   5  -3  -1   20.30    3.20
  -5   3   1   17.30    3.40
   6  -3  -1   47.20    5.50
   6  -3  -1   53.49    4.90
  -6   3   1   52.79    6.30
   7  -3  -1   22.50    3.50
  -7   3   1   25.60    5.00
   8  -3  -1   -0.70    1.40
  -8   3   1    1.50    3.40
   9  -3  -1   -0.10    1.90
  -9   3   1    2.90    5.50
  -9  -3  -2    9.90    4.90
   9   3   2   17.40    2.40
  -8  -3  -2   16.00    4.60
   8   3   2    9.90    2.10
   8   3   2   10.90    2.10
  -7  -3  -2    4.40    4.10
   7   3   2    6.00    1.60
   7   3   2    5.10    1.50
  -6  -3  -2    5.90    3.20
   6   3   2    4.10    1.50
  -5  -3  -2   42.60    5.20
   5   3   2   41.90    4.50
   5   3   2   47.20    4.60
   5   3   2   48.80    4.60
  -4  -3  -2   14.40    2.20
  -4  -3  -2   12.30    2.30
   4   3   2   12.50    1.80
   4   3   2   17.80    2.40
   4   3   2   13.90    2.00
  -3  -3  -2   27.80    3.00
  -3  -3  -2   19.60    3.00
  -3  -3  -2   22.20    2.50
  -3  -3  -2   28.50    2.40
   3   3   2   23.90    2.70
   3   3   2   25.10    2.60
   3   3   2   23.10    3.00
   3   3   2   19.20    3.00
  -2  -3  -2  598.64   55.19
  -2  -3  -2  571.64   55.39
  -2  -3  -2  642.94   55.39
  -2  -3  -2  740.83   55.09
   2   3   2  577.14   55.39
   2   3   2  672.13   55.49
   2   3   2  686.93   55.29
   2   3   2  623.94   55.19
  -1  -3  -2   75.09    7.20
  -1  -3  -2   85.19    7.40
  -1  -3  -2   71.39    7.40
  -1  -3  -2   86.09    7.10
  -1  -3  -2   74.39    7.10
   1   3   2   90.79    7.20
   1   3   2   83.99    7.20
   1   3   2   79.49    7.40
   1   3   2   75.89    7.10
   1   3   2   72.09    7.40
   0  -3  -2  817.92   67.89
   0  -3  -2  880.81   68.09
   0  -3  -2  708.23   67.99
   0  -3  -2  778.22   67.89
   0  -3  -2  829.12   67.89
   0   3   2  719.43   67.99
   0   3   2  805.42   67.99
   0   3   2  713.03   67.79
   0   3   2  841.12   67.79
   1  -3  -2   83.49    7.00
   1  -3  -2   82.49    6.80
   1  -3  -2   79.79    6.90
   1  -3  -2   71.39    7.00
   1  -3  -2   76.39    6.70
  -1   3   2   75.79    6.90
  -1   3   2   68.29    6.90
  -1   3   2   68.59    6.70
   2  -3  -2  652.13   54.09
   2  -3  -2  626.44   54.29
   2  -3  -2  618.24   54.19
   2  -3  -2  610.24   54.19
   2  -3  -2  647.24   54.59
  -2   3   2  624.54   54.09
   3  -3  -2   53.89    6.00
   3  -3  -2   62.19    5.50
   3  -3  -2   59.69    5.80
  -3   3   2   63.69    5.50
  -3   3   2   63.69    6.00
   4  -3  -2   12.90    1.60
   4  -3  -2    8.50    2.10
   4  -3  -2   10.30    2.30
  -4   3   2   12.20    2.50
  -4   3   2   12.00    1.60
   5  -3  -2   28.00    3.00
   5  -3  -2   24.30    3.70
   5  -3  -2   29.90    4.20
  -5   3   2   30.50    3.30
  -5   3   2   33.30    4.20
   6  -3  -2   12.60    2.70
   6  -3  -2   12.40    2.10
  -6   3   2   18.20    2.80
  -6   3   2   13.90    4.00
   7  -3  -2    0.70    1.60
  -7   3   2    3.50    3.60
   8  -3  -2    2.90    1.90
  -8   3   2    9.40    3.70
   9  -3  -2   -0.10    1.80
   9   3   3    6.60    2.00
  -8  -3  -3    1.50    3.70
   8   3   3    1.70    1.40
  -7  -3  -3   17.00    4.40
   7   3   3   11.90    2.30
   7   3   3    8.10    2.10
  -6  -3  -3   60.09    7.20
  -6  -3  -3   83.89    8.10
   6   3   3   70.29    7.50
   6   3   3   75.39    7.50
   6   3   3   76.99    7.50
   6   3   3   66.79    7.00
  -5  -3  -3    0.20    1.90
  -5  -3  -3    4.20    2.60
  -5  -3  -3    4.90    1.90
   5   3   3    1.00    1.30
   5   3   3    2.90    2.10
   5   3   3    0.90    1.10
   5   3   3   -0.50    2.00
  -4  -3  -3   37.30    3.00
  -4  -3  -3   32.20    3.70
  -4  -3  -3   24.10    3.80
  -4  -3  -3   25.90    3.10
   4   3   3   23.00    3.70
   4   3   3   33.10    3.40
   4   3   3   26.50    4.10
   4   3   3   32.80    3.80
  -3  -3  -3   17.10    2.70
  -3  -3  -3   20.30    2.30
  -3  -3  -3   19.90    2.10
  -3  -3  -3   15.40    2.90
   3   3   3   19.50    4.00
   3   3   3   15.70    2.30
   3   3   3   19.90    3.10
   3   3   3   16.80    2.30
  -2  -3  -3   68.49    6.70
  -2  -3  -3   73.89    6.50
  -2  -3  -3   70.79    7.00
  -2  -3  -3   64.39    7.00
  -2  -3  -3   75.89    6.60
   2   3   3   66.39    6.70
   2   3   3   80.59    6.60
   2   3   3   75.19    6.70
   2   3   3   66.29    7.00
  -1  -3  -3  462.45   38.10
  -1  -3  -3  415.76   38.10
  -1  -3  -3  424.76   38.00
  -1  -3  -3  389.76   38.40
  -1  -3  -3  465.15   38.40
   1   3   3  404.06   38.30
   1   3   3  492.55   38.10
   1   3   3  456.35   38.10
   1   3   3  453.25   38.60
   1   3   3  426.36   38.10
   0  -3  -3  901.41   79.09
   0  -3  -3  986.30   79.29
   0  -3  -3  919.61   78.99
   0  -3  -3  964.30   78.99
   0  -3  -3  828.52   79.29
   0   3   3 1046.90   79.39
   0   3   3  898.61   79.19
   0   3   3  979.70   79.09
   0   3   3  823.22   78.99
   0   3   3  823.22   79.19
   1  -3  -3  490.75   40.50
   1  -3  -3  466.05   40.20
   1  -3  -3  481.85   40.30
   1  -3  -3  500.95   40.40
   1  -3  -3  437.46   40.50
  -1   3   3  512.35   40.10
  -1   3   3  412.76   40.40
  -1   3   3  419.46   40.10
  -1   3   3  458.95   40.40
   2  -3  -3   76.29    7.20
   2  -3  -3   83.99    6.90
   2  -3  -3   77.59    6.90
   2  -3  -3   76.99    6.80
   2  -3  -3   67.99    7.00
   2  -3  -3   76.19    6.70
  -2   3   3   67.29    6.90
  -2   3   3   72.99    6.60
  -2   3   3   69.29    6.90
   3  -3  -3   20.80    2.50
   3  -3  -3   17.30    2.90
   3  -3  -3   16.70    2.20
  -3   3   3   19.40    2.00
   4  -3  -3   62.49    6.30
   4  -3  -3   56.09    5.40
   4  -3  -3   56.69    6.10
   5  -3  -3    4.90    1.50
   5  -3  -3    3.10    1.80
  -5   3   3    4.40    1.60
   6  -3  -3   45.30    5.70
   6  -3  -3   51.59    5.10
  -6   3   3   56.19    5.30
   7  -3  -3   11.10    2.90
  -7   3   3   10.70    2.80
   9  -3  -3   -0.30    2.00
  -8  -3  -4    8.30    4.20
   8   3   4    4.50    2.20
  -7  -3  -4    8.00    2.40
  -7  -3  -4   15.10    4.30
   7   3   4    8.40    2.50
  -6  -3  -4   12.90    3.20
   6   3   4    8.20    3.00
   6   3   4    9.50    2.90
   6   3   4    6.70    2.00
  -5  -3  -4   31.70    3.70
  -5  -3  -4   38.10    3.60
  -5  -3  -4   30.40    4.70
   5   3   4   36.90    4.10
   5   3   4   33.90    4.80
   5   3   4   35.90    4.10
   5   3   4   39.30    4.70
  -4  -3  -4   18.40    3.40
  -4  -3  -4   20.70    2.40
  -4  -3  -4   17.70    2.70
  -4  -3  -4   21.60    3.30
   4   3   4   23.50    2.90
   4   3   4   22.30    3.90
   4   3   4   20.60    3.50
   4   3   4   19.80    3.00
  -3  -3  -4  114.39   10.20
  -3  -3  -4  123.49    9.90
  -3  -3  -4  101.59   10.60
  -3  -3  -4  111.79   10.50
  -3  -3  -4  107.29   10.00
   3   3   4  118.29   10.30
   3   3   4  113.19   10.70
   3   3   4   95.29   10.50
   3   3   4  102.29   10.10
  -2  -3  -4   20.80    2.60
  -2  -3  -4   19.70    3.30
  -2  -3  -4   25.10    2.60
  -2  -3  -4   25.20    3.30
  -2  -3  -4   22.50    2.90
   2   3   4   18.70    3.20
   2   3   4   26.50    2.70
   2   3   4   20.80    3.30
   2   3   4   24.30    2.80
   2   3   4   22.50    2.80
  -1  -3  -4   45.90    4.80
  -1  -3  -4   39.30    5.20
  -1  -3  -4   54.49    5.30
  -1  -3  -4   51.79    4.80
  -1  -3  -4   52.59    4.80
   1   3   4   58.49    4.90
   1   3   4   46.00    5.30
   1   3   4   40.40    5.20
   1   3   4   50.79    4.80
   1   3   4   43.50    4.70
   0  -3  -4   11.90    2.40
   0  -3  -4   11.80    1.90
   0  -3  -4    9.50    1.80
   0  -3  -4    9.20    1.80
   0  -3  -4   11.20    2.70
   0   3   4    9.00    1.70
   0   3   4   11.90    1.80
   0   3   4   10.50    2.50
   0   3   4   12.20    2.00
   0   3   4    8.50    2.30
   1  -3  -4   72.69    6.40
   1  -3  -4   58.19    6.80
   1  -3  -4   68.09    6.40
   1  -3  -4   73.79    6.70
   1  -3  -4   69.19    6.70
  -1   3   4   70.59    6.20
  -1   3   4   61.69    6.70
  -1   3   4   62.39    6.70
  -1   3   4   64.19    6.30
  -1   3   4   80.79    6.80
   2  -3  -4    5.20    1.70
   2  -3  -4    4.40    1.90
   2  -3  -4    5.80    1.40
   2  -3  -4   10.30    2.00
   2  -3  -4    6.30    1.40
  -2   3   4    8.90    1.30
  -2   3   4    8.50    1.80
  -2   3   4    7.30    1.90
  -2   3   4    8.00    2.10
  -2   3   4    7.90    1.10
  -2   3   4    8.20    1.40
   3  -3  -4  126.79   11.20
   3  -3  -4  118.89   11.20
   3  -3  -4  124.29   11.30
   3  -3  -4  129.59   11.80
  -3   3   4  125.39   11.20
   4  -3  -4   22.40    3.00
   4  -3  -4   12.80    3.10
  -4   3   4   21.30    2.40
   5  -3  -4   77.39    7.50
   5  -3  -4   75.99    8.30
  -5   3   4   84.09    7.40
   6  -3  -4   10.80    2.90
  -6   3   4   18.90    2.50
   7  -3  -4    2.70    2.00
  -7   3   4    7.40    2.70
   8  -3  -4    1.00    2.00
  -8   3   4    7.50    2.40
  -8  -3  -5   24.50    3.80
  -7  -3  -5    7.40    3.70
   7   3   5    4.40    1.70
   7   3   5   -1.10    2.80
   7   3   5    9.70    2.70
  -6  -3  -5   11.40    3.30
  -6  -3  -5   12.10    1.90
   6   3   5   10.20    2.30
   6   3   5   10.70    3.30
   6   3   5   10.70    3.10
  -5  -3  -5    7.80    2.90
  -5  -3  -5    8.90    1.80
  -5  -3  -5   10.90    2.20
   5   3   5    6.80    2.20
   5   3   5    9.70    3.00
   5   3   5   10.60    3.00
  -4  -3  -5   61.49    7.80
  -4  -3  -5   62.09    7.00
  -4  -3  -5   83.19    6.70
  -4  -3  -5   76.09    7.10
   4   3   5   82.09    7.70
   4   3   5   82.49    7.10
   4   3   5   71.19    7.30
   4   3   5   73.09    7.90
   4   3   5   59.69    7.70
  -3  -3  -5   48.30    4.80
  -3  -3  -5   53.69    5.50
  -3  -3  -5   41.10    4.90
  -3  -3  -5   47.20    5.80
  -3  -3  -5   48.60    4.70
   3   3   5   40.80    5.50
   3   3   5   49.40    4.90
   3   3   5   46.70    5.60
   3   3   5   45.40    5.00
   3   3   5   43.60    5.00
  -2  -3  -5   22.70    4.50
  -2  -3  -5   25.50    2.80
  -2  -3  -5   22.00    2.80
  -2  -3  -5   23.90    2.70
  -2  -3  -5   20.70    3.10
   2   3   5   22.00    4.20
   2   3   5   19.60    2.70
   2   3   5   17.90    2.80
   2   3   5   20.60    2.90
   2   3   5   23.80    4.30
  -1  -3  -5   99.49   10.00
  -1  -3  -5  113.69    9.90
  -1  -3  -5  113.99   10.40
  -1  -3  -5  111.19   10.00
  -1  -3  -5   96.39   10.50
   1   3   5  109.59   10.50
   1   3   5  111.79   10.00
   1   3   5  101.19    9.90
   1   3   5  120.99   10.10
   1   3   5   96.39   10.40
   0  -3  -5  155.38   13.00
   0  -3  -5  150.58   13.50
   0  -3  -5  129.99   13.50
   0  -3  -5  142.89   13.10
   0  -3  -5  148.79   13.20
   0   3   5  134.19   13.40
   0   3   5  132.39   12.90
   0   3   5  164.78   13.30
   0   3   5  136.59   13.40
   0   3   5  141.99   12.90
   1  -3  -5  100.99    9.50
   1  -3  -5  102.29    9.80
   1  -3  -5  114.89    9.90
   1  -3  -5   91.09   10.00
   1  -3  -5  110.19    9.50
  -1   3   5  110.09    9.80
  -1   3   5   94.19    9.30
  -1   3   5  106.19    9.30
  -1   3   5   96.69    9.90
  -1   3   5   98.69    9.80
   2  -3  -5   26.60    3.20
   2  -3  -5   24.10    3.40
   2  -3  -5   27.50    4.30
   2  -3  -5   23.60    2.80
  -2   3   5   21.80    2.60
  -2   3   5   26.50    2.50
  -2   3   5   19.40    3.30
  -2   3   5   28.80    3.60
  -2   3   5   22.20    3.10
  -2   3   5   22.80    2.70
   3  -3  -5   99.09    8.90
   3  -3  -5   80.49    9.10
   3  -3  -5   96.09    8.70
   3  -3  -5  105.49    8.90
   3  -3  -5   92.09    9.30
   3  -3  -5   98.49    8.70
  -3   3   5   82.59    8.70
  -3   3   5   98.19    8.40
  -3   3   5   81.79    8.90
   4  -3  -5   35.60    3.90
   4  -3  -5   34.30    4.70
   4  -3  -5   31.80    3.90
  -4   3   5   43.70    3.80
   5  -3  -5    7.80    2.60
   5  -3  -5    9.20    2.00
  -5   3   5   13.70    2.10
   6  -3  -5   18.70    5.40
  -6   3   5   17.30    2.60
   7  -3  -5    4.10    2.40
  -7   3   5    9.70    2.50
   8  -3  -5    2.20    2.20
  -8   3   5    7.40    2.60
  -7  -3  -6   12.10    2.90
   7   3   6    9.60    2.90
  -6  -3  -6    7.30    2.60
  -6  -3  -6   -1.20    1.30
  -6  -3  -6    4.10    1.40
   6   3   6    0.00    2.50
   6   3   6    2.90    1.50
   6   3   6    2.50    2.50
  -5  -3  -6   14.50    2.20
  -5  -3  -6   12.10    3.50
  -5  -3  -6    9.90    2.30
   5   3   6   12.70    2.30
   5   3   6    8.40    3.00
   5   3   6   14.20    3.90
  -4  -3  -6   21.00    2.60
  -4  -3  -6   25.30    4.90
  -4  -3  -6   20.60    3.20
   4   3   6   20.90    2.80
   4   3   6   17.50    3.30
   4   3   6   16.40    4.10
   4   3   6   21.30    4.60
  -3  -3  -6  112.09    9.80
  -3  -3  -6  102.99    9.90
  -3  -3  -6  112.69    9.70
  -3  -3  -6   98.79   10.80
   3   3   6  111.29    9.90
   3   3   6  103.69   10.60
   3   3   6   95.89    9.90
   3   3   6   86.59   10.40
  -2  -3  -6   64.59    6.10
  -2  -3  -6   57.79    6.20
  -2  -3  -6   65.69    6.80
  -2  -3  -6   68.49    6.20
  -2  -3  -6   50.99    7.00
   2   3   6   64.19    6.20
   2   3   6   57.29    6.20
   2   3   6   46.90    6.70
   2   3   6   66.79    6.30
   2   3   6   59.29    6.90
  -1  -3  -6   89.49    8.40
  -1  -3  -6   80.99    8.40
  -1  -3  -6   77.59    9.10
  -1  -3  -6  100.69    8.40
   1   3   6   79.79    8.90
   1   3   6   95.99    8.60
   1   3   6   85.79    9.00
   1   3   6   91.69    8.40
   1   3   6   80.49    8.30
   0  -3  -6  106.19    9.90
   0  -3  -6   97.49    9.40
   0  -3  -6   99.99    9.50
   0  -3  -6  107.69    9.40
   0  -3  -6   91.79   10.10
   0   3   6   89.39    9.80
   0   3   6  102.79   11.00
   0   3   6   94.69    9.80
   0   3   6  100.39    9.40
   0   3   6   90.99    9.20
   1  -3  -6   87.49    7.90
   1  -3  -6   66.99    8.50
   1  -3  -6   87.89    8.10
   1  -3  -6   89.49    8.40
   1  -3  -6   87.99    8.40
  -1   3   6   81.09    7.80
  -1   3   6   80.89    7.60
  -1   3   6   71.19    8.30
  -1   3   6   75.29    8.30
  -1   3   6   95.39    8.40
   2  -3  -6   90.79    8.50
   2  -3  -6   74.29    8.60
   2  -3  -6   84.09    8.30
   2  -3  -6   84.49    8.00
  -2   3   6   80.19    7.60
  -2   3   6   96.59    8.40
  -2   3   6   69.39    8.20
  -2   3   6   76.39    8.10
  -2   3   6   81.09    7.70
  -2   3   6   84.49    7.50
   3  -3  -6   83.79    9.70
   3  -3  -6   93.39    9.20
   3  -3  -6  107.89    9.50
   3  -3  -6  104.29    9.40
   3  -3  -6   98.79    9.90
  -3   3   6  107.39    8.90
  -3   3   6   90.19    9.30
  -3   3   6   88.89    9.50
   4  -3  -6   25.10    3.40
   4  -3  -6   28.60    3.40
   4  -3  -6   27.10    4.20
  -4   3   6   31.00    3.20
   5  -3  -6    3.50    2.40
   5  -3  -6    7.10    1.70
   5  -3  -6    5.50    1.70
  -5   3   6   10.60    1.90
   6  -3  -6    9.80    3.00
   6  -3  -6    6.10    1.70
  -6   3   6    7.00    1.90
   7  -3  -6   -2.00    2.10
  -7   3   6    1.30    1.60
  -7  -3  -7   10.70    2.90
   7   3   7   15.20    4.40
   7   3   7    8.00    2.20
  -6  -3  -7   10.30    2.00
  -6  -3  -7   12.70    3.40
   6   3   7    6.80    2.50
   6   3   7    6.80    2.40
  -5  -3  -7   12.90    2.10
  -5  -3  -7   14.50    4.00
  -5  -3  -7   13.00    2.50
   5   3   7   12.40    2.70
   5   3   7   14.70    2.90
   5   3   7   12.90    3.80
  -4  -3  -7   19.90    2.60
  -4  -3  -7   19.00    3.20
  -4  -3  -7   22.00    4.60
   4   3   7   20.40    3.10
   4   3   7   17.90    3.40
   4   3   7   20.10    4.30
  -3  -3  -7   25.30    5.30
  -3  -3  -7   25.70    3.30
  -3  -3  -7   26.40    3.60
   3   3   7   23.50    4.20
   3   3   7   23.00    3.50
   3   3   7   30.20    3.70
  -2  -3  -7   45.20    5.50
  -2  -3  -7   58.99    5.60
  -2  -3  -7   51.19    6.70
   2   3   7   48.30    5.50
   2   3   7   54.69    5.60
   2   3   7   45.40    6.30
  -1  -3  -7   19.40    3.20
  -1  -3  -7   26.70    5.30
  -1  -3  -7   21.70    3.30
  -1  -3  -7   22.10    3.90
   1   3   7   25.30    4.90
   1   3   7   23.90    3.60
   1   3   7   23.50    3.30
   0  -3  -7  168.98   17.70
   0  -3  -7  204.88   17.60
   0  -3  -7  181.38   17.10
   0  -3  -7  175.38   17.00
   0   3   7  191.28   17.60
   0   3   7  176.38   16.70
   0   3   7  198.88   16.80
   1  -3  -7   19.70    3.60
   1  -3  -7   26.50    4.90
   1  -3  -7   21.10    3.60
   1  -3  -7   21.00    3.40
  -1   3   7   25.80    4.60
  -1   3   7   23.10    3.30
  -1   3   7   18.80    2.70
   2  -3  -7   45.00    6.20
   2  -3  -7   50.79    5.50
   2  -3  -7   51.99    6.00
   2  -3  -7   58.89    6.00
  -2   3   7   46.20    4.80
  -2   3   7   47.60    5.00
  -2   3   7   51.09    5.10
  -2   3   7   42.30    6.60
   3  -3  -7   36.20    4.80
   3  -3  -7   38.40    4.50
   3  -3  -7   34.90    5.10
   3  -3  -7   30.80    5.00
  -3   3   7   42.30    4.10
  -3   3   7   39.10    4.80
   4  -3  -7   17.80    3.40
   4  -3  -7   24.40    4.40
   4  -3  -7   21.20    4.20
  -4   3   7   22.80    2.80
  -4   3   7   26.70    3.80
   5  -3  -7    6.50    2.50
   5  -3  -7    4.80    1.70
  -5   3   7    9.10    1.90
   6  -3  -7    4.70    2.60
   6  -3  -7    4.60    1.70
  -6   3   7    6.90    2.00
   7  -3  -7    6.70    3.20
  -7   3   7   12.00    2.50
  -6  -3  -8    1.40    1.40
  -6  -3  -8   11.20    3.00
   6   3   8    4.30    2.60
   6   3   8   10.60    3.10
  -5  -3  -8   10.40    2.30
  -5  -3  -8   16.40    3.50
  -5  -3  -8   11.30    2.00
   5   3   8   13.40    3.00
   5   3   8   10.10    3.30
  -4  -3  -8    4.80    2.80
  -4  -3  -8    0.20    1.20
  -4  -3  -8    1.60    1.40
   4   3   8    3.50    2.30
   4   3   8    1.60    1.50
  -3  -3  -8    5.40    4.30
  -3  -3  -8    2.90    1.50
   3   3   8    4.00    1.80
   3   3   8    3.50    2.60
  -2  -3  -8   38.30    5.00
  -2  -3  -8   47.10    4.90
   2   3   8   37.40    4.70
  -1  -3  -8    6.90    2.30
  -1  -3  -8    7.90    2.20
   1   3   8    7.20    3.10
   1   3   8    7.60    2.60
   0  -3  -8   16.10    3.10
   0  -3  -8   14.50    4.80
   0   3   8   15.20    2.80
   0   3   8   17.50    4.30
   1  -3  -8    9.80    3.00
   1  -3  -8   10.30    2.70
   1  -3  -8    8.00    3.40
  -1   3   8   13.10    3.40
  -1   3   8    8.90    2.20
   2  -3  -8   24.80    3.90
   2  -3  -8   26.60    4.30
   2  -3  -8   28.10    4.90
   2  -3  -8   36.50    4.50
  -2   3   8   36.50    5.90
  -2   3   8   28.00    4.40
  -2   3   8   30.10    3.50
  -2   3   8   24.90    3.20
   3  -3  -8   11.20    3.70
   3  -3  -8   13.80    3.30
   3  -3  -8    9.60    2.90
   3  -3  -8    8.50    2.70
  -3   3   8   18.20    2.70
   4  -3  -8    1.80    1.90
   4  -3  -8    7.60    2.60
   4  -3  -8    7.30    2.90
   4  -3  -8    2.90    2.30
  -4   3   8    7.50    1.90
   5  -3  -8   19.40    4.30
   5  -3  -8   12.10    3.20
  -5   3   8   21.40    2.70
   6  -3  -8    3.30    2.20
   6  -3  -8    8.70    3.90
  -6   3   8    9.30    2.20
  -5  -3  -9   11.10    3.90
  -5  -3  -9    6.60    1.90
   5   3   9    9.40    3.10
   5   3   9    6.30    2.50
  -4  -3  -9    8.10    3.70
  -4  -3  -9    5.40    1.90
   4   3   9    6.30    1.90
   4   3   9    9.40    4.00
  -3  -3  -9   14.80    2.80
  -3  -3  -9   18.10    4.60
  -3  -3  -9   10.90    2.50
   3   3   9    8.40    2.60
   3   3   9   13.60    3.80
  -2  -3  -9    1.50    1.60
  -2  -3  -9    2.00    1.70
  -2  -3  -9    4.50    3.10
   2   3   9    3.40    1.50
   2   3   9    0.80    2.50
  -1  -3  -9    5.40    2.20
  -1  -3  -9   13.00    4.00
  -1  -3  -9    5.30    2.40
   1   3   9    6.80    2.00
   1   3   9   10.30    3.80
   0  -3  -9    6.00    2.40
   0  -3  -9    5.60    2.20
   0  -3  -9    7.40    3.60
   0   3   9    7.30    3.00
   0   3   9    6.90    2.10
   1  -3  -9    9.10    3.50
   1  -3  -9    8.10    2.70
   1  -3  -9    4.50    2.20
  -1   3   9   10.70    3.60
  -1   3   9    9.50    2.40
  -1   3   9   13.20    2.40
   2  -3  -9    2.50    2.50
   2  -3  -9    2.30    2.00
   2  -3  -9    3.30    1.90
   2  -3  -9    5.90    2.80
  -2   3   9    4.90    1.50
  -2   3   9    3.30    2.00
  -2   3   9    9.90    2.80
   3  -3  -9   13.80    3.70
   3  -3  -9    8.60    3.40
   3  -3  -9    6.30    2.70
   3  -3  -9    7.00    2.60
  -3   3   9   10.00    2.40
   4  -3  -9   -0.20    1.80
   4  -3  -9    8.00    3.20
   4  -3  -9    0.20    1.80
  -4   3   9    3.10    1.70
   5  -3  -9    6.00    2.30
   5  -3  -9   10.30    3.40
  -5   3   9   11.20    2.40
  -3  -3 -10    4.40    3.50
   3   3  10    7.70    2.40
   3   3  10   10.10    4.70
  -2  -3 -10   -0.10    1.50
  -2  -3 -10    3.30    3.40
   2   3  10    5.60    2.90
   2   3  10    3.90    1.80
  -1  -3 -10   11.10    2.90
  -1  -3 -10   17.90    4.90
  -1  -3 -10   13.50    3.30
   1   3  10   15.00    4.10
   1   3  10   12.90    2.80
   0  -3 -10    3.90    3.10
   0  -3 -10    1.90    2.20
   0   3  10    3.40    1.50
   0   3  10    8.10    2.70
   1  -3 -10   11.70    3.10
   1  -3 -10   11.20    4.20
   1  -3 -10   13.50    3.60
  -1   3  10   15.50    3.30
  -1   3  10   23.90    4.00
   2  -3 -10    7.80    3.60
   2  -3 -10    3.50    2.40
   2  -3 -10    2.20    2.40
  -2   3  10    0.80    2.30
  -3  -4  10    8.90    2.70
   3   4 -10    6.20    3.10
   3   4 -10   13.60    3.10
  -2  -4  10   11.10    3.00
  -2  -4  10    6.80    2.80
   2   4 -10    9.60    2.70
   2   4 -10    2.80    2.20
  -1  -4  10   11.90    2.20
  -1  -4  10    5.80    2.90
  -1  -4  10   15.00    3.50
   1   4 -10    7.70    3.50
   1   4 -10    9.40    2.90
   1   4 -10    8.20    2.60
   0  -4  10    5.70    2.70
   0  -4  10    3.90    1.60
   0  -4  10    5.20    2.70
   0   4 -10    4.20    3.40
   0   4 -10    1.70    1.70
   0   4 -10    2.90    2.10
   1  -4  10    9.60    2.40
   1  -4  10   10.60    3.80
  -1   4 -10    7.90    2.60
  -1   4 -10    6.30    2.20
  -1   4 -10    4.60    4.00
   2  -4  10   12.80    4.20
   2  -4  10    9.30    2.60
  -2   4 -10   10.30    2.80
  -2   4 -10    4.50    2.10
  -2   4 -10    9.50    4.20
   3  -4  10    9.70    2.50
  -3   4 -10    2.50    2.00
  -3   4 -10    8.20    2.90
  -3   4 -10    4.20    3.80
  -5  -4   9    6.00    2.10
   5   4  -9    5.40    3.00
   5   4  -9    7.80    2.40
  -4  -4   9   13.60    2.80
   4   4  -9   12.40    3.70
   4   4  -9   15.10    4.20
   4   4  -9   14.70    3.10
  -3  -4   9   12.60    2.70
   3   4  -9    9.30    3.20
   3   4  -9   12.70    2.90
   3   4  -9   10.20    3.80
  -2  -4   9    9.50    3.00
  -2  -4   9    9.50    1.90
  -2  -4   9    5.80    2.30
   2   4  -9    4.30    2.30
   2   4  -9    6.50    2.20
   2   4  -9    7.80    3.40
   2   4  -9    4.80    2.40
  -1  -4   9    1.10    2.50
  -1  -4   9    1.80    2.20
  -1  -4   9    0.80    1.50
   1   4  -9   -0.40    1.60
   1   4  -9   -0.70    2.80
   1   4  -9    0.90    1.60
   0  -4   9   22.50    4.70
   0  -4   9   19.40    3.10
   0   4  -9   10.20    2.80
   0   4  -9    8.70    3.90
   0   4  -9   13.70    3.10
   1  -4   9    2.60    1.80
   1  -4   9    2.20    3.00
  -1   4  -9    1.10    1.50
  -1   4  -9    0.80    1.50
  -1   4  -9    2.20    3.00
   2  -4   9    7.70    2.00
   2  -4   9   12.50    3.80
  -2   4  -9   10.20    3.80
  -2   4  -9    8.50    2.30
  -2   4  -9    6.00    2.00
   3  -4   9    4.60    1.90
   3  -4   9    8.80    3.50
  -3   4  -9    9.30    2.20
  -3   4  -9    5.10    3.30
  -3   4  -9    4.10    1.90
   4  -4   9   17.30    4.60
   4  -4   9   20.40    3.50
  -4   4  -9   17.90    3.40
  -4   4  -9   13.90    2.80
  -4   4  -9   12.70    4.20
   5  -4   9   10.10    3.70
   5  -4   9    9.70    2.80
  -5   4  -9    3.90    1.80
  -5   4  -9    9.30    2.40
   6   4  -8    1.80    2.50
  -5  -4   8   16.30    2.80
   5   4  -8   11.00    3.50
   5   4  -8   15.60    3.10
  -4  -4   8    8.90    2.10
   4   4  -8    9.20    3.30
   4   4  -8   13.30    3.30
   4   4  -8    9.50    2.50
   4   4  -8    9.30    2.80
  -3  -4   8    9.20    4.10
  -3  -4   8    2.90    1.70
   3   4  -8    0.40    2.70
   3   4  -8    4.10    2.40
   3   4  -8    6.00    2.20
   3   4  -8    4.30    1.80
  -2  -4   8   29.70    3.50
  -2  -4   8   28.70    3.20
  -2  -4   8   28.30    4.60
  -2  -4   8   20.50    3.00
   2   4  -8   26.40    4.00
   2   4  -8   23.40    3.60
   2   4  -8   28.30    5.20
   2   4  -8   25.10    4.20
  -1  -4   8    4.50    2.00
  -1  -4   8    7.60    2.00
  -1  -4   8    6.20    2.90
   1   4  -8    5.10    3.00
   1   4  -8    3.80    2.60
   1   4  -8    4.90    2.00
   1   4  -8    5.20    2.70
   0  -4   8    2.60    3.00
   0  -4   8    1.10    1.50
   0   4  -8    1.70    1.90
   0   4  -8    0.30    1.70
   0   4  -8   -1.30    2.40
   1  -4   8    7.50    3.30
  -1   4  -8    4.20    3.30
  -1   4  -8    8.30    2.20
  -1   4  -8    4.00    3.00
   2  -4   8   19.40    3.40
   2  -4   8   32.50    6.60
  -2   4  -8   18.70    3.40
  -2   4  -8   23.10    3.70
  -2   4  -8   19.00    5.70
   3  -4   8    0.60    2.60
   3  -4   8    2.90    1.60
  -3   4  -8    3.40    3.40
  -3   4  -8    2.70    1.80
   4  -4   8   11.00    2.70
   4  -4   8    8.50    3.40
  -4   4  -8   10.70    3.90
  -4   4  -8    7.50    2.30
  -4   4  -8    9.50    2.50
   5  -4   8   21.70    4.00
   5  -4   8   26.00    5.20
  -5   4  -8   20.30    3.40
  -5   4  -8   24.30    4.90
  -5   4  -8   20.30    3.10
   6  -4   8   12.00    4.00
  -6   4  -8   10.40    3.60
  -6   4  -8    6.40    2.00
  -6   4  -8   11.90    2.30
  -7  -4   7    6.10    3.60
   7   4  -7    6.10    2.70
  -6  -4   7    4.80    2.10
   6   4  -7    5.70    1.80
   6   4  -7    2.80    2.00
  -5  -4   7   27.90    3.30
   5   4  -7   23.00    4.60
   5   4  -7   29.00    3.60
  -4  -4   7    9.80    2.10
   4   4  -7    7.20    2.60
   4   4  -7    8.60    2.90
   4   4  -7    8.50    2.20
   4   4  -7    6.40    2.60
  -3  -4   7   39.00    4.10
  -3  -4   7   39.50    5.00
   3   4  -7   33.80    5.20
   3   4  -7   33.40    4.80
   3   4  -7   34.00    4.20
   3   4  -7   40.30    4.90
  -2  -4   7   83.59    6.90
  -2  -4   7   78.59    7.00
  -2  -4   7   67.09    6.90
   2   4  -7   70.19    7.80
   2   4  -7   61.79    8.00
   2   4  -7   68.79    7.20
   2   4  -7   73.39    7.70
  -1  -4   7   36.10    5.20
  -1  -4   7   21.70    3.00
  -1  -4   7   23.60    3.30
  -1  -4   7   26.70    3.20
   1   4  -7   20.40    3.20
   1   4  -7   23.70    3.90
   1   4  -7   22.00    3.50
   1   4  -7   26.40    4.80
   0  -4   7    7.20    3.30
   0  -4   7   13.90    3.00
   0  -4   7   10.70    2.30
   0   4  -7    8.80    2.40
   0   4  -7   12.40    2.50
   0   4  -7   15.50    3.50
   0   4  -7   10.40    3.80
   1  -4   7   29.90    5.10
   1  -4   7   21.30    3.40
  -1   4  -7   22.30    3.50
  -1   4  -7   22.20    4.80
  -1   4  -7   18.90    3.10
   2  -4   7   55.49    5.70
   2  -4   7   52.29    6.60
  -2   4  -7   58.99    5.80
  -2   4  -7   45.50    5.50
  -2   4  -7   52.79    6.80
   3  -4   7   45.30    6.80
   3  -4   7   50.79    6.80
  -3   4  -7   56.89    5.30
  -3   4  -7   45.60    6.60
  -3   4  -7   43.60    5.20
   4  -4   7    7.00    3.00
   4  -4   7    8.20    2.40
  -4   4  -7   10.30    2.00
  -4   4  -7    9.80    3.50
  -4   4  -7    5.30    2.00
   5  -4   7   13.40    2.80
   5  -4   7   18.00    4.10
  -5   4  -7   16.90    2.50
  -5   4  -7   14.70    4.00
  -5   4  -7   14.20    2.80
   6  -4   7    7.90    3.10
   6  -4   7    4.30    2.20
  -6   4  -7    4.60    1.70
  -6   4  -7    8.80    3.20
  -6   4  -7    5.20    1.90
   7  -4   7   13.00    3.10
   7  -4   7   18.80    4.60
  -7   4  -7   17.30    5.10
  -7   4  -7   13.50    2.50
  -7  -4   6   -0.70    2.00
   7   4  -6   -1.10    1.80
  -6  -4   6   17.20    2.70
   6   4  -6   13.10    3.40
   6   4  -6   23.50    3.30
   6   4  -6   22.20    2.80
  -5  -4   6   20.70    2.80
   5   4  -6   24.70    3.10
   5   4  -6   20.90    4.00
   5   4  -6   23.80    3.00
  -4  -4   6   69.69    6.70
   4   4  -6   75.89    7.40
   4   4  -6   68.69    7.70
  -3  -4   6  128.69   11.40
  -3  -4   6  123.89   12.00
   3   4  -6  125.49   12.20
   3   4  -6  123.99   12.10
   3   4  -6  133.89   12.30
  -2  -4   6    6.20    2.20
  -2  -4   6    7.50    2.40
  -2  -4   6    6.60    1.80
  -2  -4   6    7.70    2.80
  -2  -4   6    8.80    1.90
  -2  -4   6    6.10    1.50
   2   4  -6    8.30    2.50
   2   4  -6    5.10    2.00
   2   4  -6    6.50    3.10
   2   4  -6    8.10    1.80
  -1  -4   6    3.90    1.60
  -1  -4   6    4.70    2.50
  -1  -4   6    6.90    1.90
  -1  -4   6    3.40    1.30
  -1  -4   6    4.70    1.60
  -1  -4   6    4.70    2.70
   1   4  -6    6.70    1.80
   1   4  -6    5.70    2.90
   1   4  -6    5.50    2.20
   1   4  -6    3.40    1.60
   1   4  -6    5.50    1.80
   0  -4   6    2.30    2.50
   0  -4   6    4.00    1.60
   0  -4   6    2.70    1.40
   0  -4   6    6.50    2.80
   0   4  -6    2.40    2.90
   0   4  -6    3.10    1.50
   0   4  -6    4.70    1.60
   0   4  -6    2.40    2.00
   0   4  -6    2.00    1.40
   1  -4   6    4.10    2.40
   1  -4   6    2.90    1.60
   1  -4   6    6.00    2.70
   1  -4   6    4.70    1.70
   1  -4   6    6.40    1.90
  -1   4  -6    4.30    2.80
  -1   4  -6    2.10    1.40
  -1   4  -6    4.90    1.70
  -1   4  -6    2.70    1.60
   2  -4   6   13.00    2.60
   2  -4   6   11.90    2.50
   2  -4   6   19.50    4.20
   2  -4   6   14.20    3.70
  -2   4  -6   14.50    2.60
  -2   4  -6   15.20    3.90
  -2   4  -6   13.00    2.50
  -2   4  -6   14.40    2.70
  -2   4  -6   18.20    3.60
   3  -4   6   90.09   10.30
   3  -4   6   96.19    9.60
   3  -4   6  104.89    9.70
   3  -4   6   93.49   10.30
  -3   4  -6  118.99    9.50
  -3   4  -6   97.69   10.50
  -3   4  -6   95.19    9.50
   4  -4   6   48.10    6.50
   4  -4   6   49.10    6.60
   4  -4   6   51.49    5.70
   4  -4   6   51.29    5.60
  -4   4  -6   52.99    6.60
  -4   4  -6   57.79    5.50
   5  -4   6   19.70    3.60
   5  -4   6   19.10    5.00
   5  -4   6   16.70    4.00
   5  -4   6   15.50    4.30
  -5   4  -6   23.50    4.50
  -5   4  -6   18.60    2.80
  -5   4  -6   23.80    2.80
   6  -4   6   27.70    3.70
   6  -4   6   25.30    5.50
   6  -4   6   24.00    4.70
  -6   4  -6   19.30    3.00
  -6   4  -6   21.60    4.60
  -6   4  -6   28.20    3.20
   7  -4   6    3.60    2.10
   7  -4   6    8.60    3.10
  -7   4  -6    7.00    3.40
  -7   4  -6   -1.00    3.50
  -8  -4   5    2.70    2.60
   8   4  -5    2.40    2.40
  -7  -4   5   10.60    2.40
   7   4  -5    5.30    2.90
  -6  -4   5    4.70    1.80
   6   4  -5    4.30    1.90
  -5  -4   5    9.80    2.00
   5   4  -5    7.70    2.40
   5   4  -5   11.80    1.90
  -4  -4   5   67.99    6.30
  -4  -4   5   66.09    6.90
   4   4  -5   72.49    7.10
   4   4  -5   59.19    6.40
   4   4  -5   74.49    7.30
  -3  -4   5  124.29   12.00
  -3  -4   5  143.19   11.40
  -3  -4   5  130.49   11.80
  -3  -4   5  106.09   12.90
   3   4  -5  125.09   11.90
   3   4  -5  123.09   11.50
   3   4  -5  125.59   12.00
   3   4  -5  133.29   12.20
  -2  -4   5    6.00    1.30
  -2  -4   5    6.00    1.70
  -2  -4   5    8.10    2.40
  -2  -4   5    3.10    2.30
  -2  -4   5    5.30    1.30
  -2  -4   5    8.20    1.70
   2   4  -5    7.50    2.00
   2   4  -5    6.90    1.60
   2   4  -5    5.20    2.50
   2   4  -5    7.30    2.20
  -1  -4   5   49.30    4.50
  -1  -4   5   45.00    4.90
  -1  -4   5   41.90    5.20
  -1  -4   5   42.20    5.20
  -1  -4   5   48.30    4.60
  -1  -4   5   48.50    4.60
   1   4  -5   44.90    4.60
   1   4  -5   45.30    5.60
   1   4  -5   43.90    5.10
   1   4  -5   52.29    5.00
   1   4  -5   40.10    4.60
   0  -4   5   14.40    2.30
   0  -4   5   13.00    2.20
   0  -4   5   16.00    3.50
   0  -4   5   13.10    2.30
   0  -4   5   14.70    3.20
   0   4  -5   16.10    2.50
   0   4  -5   17.80    3.70
   0   4  -5   17.80    3.30
   0   4  -5   13.10    2.20
   0   4  -5   14.60    2.30
   1  -4   5   41.90    4.20
   1  -4   5   38.80    4.90
   1  -4   5   36.90    4.80
   1  -4   5   39.10    4.30
   1  -4   5   36.50    4.10
  -1   4  -5   38.50    4.20
  -1   4  -5   40.00    4.20
  -1   4  -5   36.10    4.70
  -1   4  -5   47.80    4.30
  -1   4  -5   39.60    5.10
   2  -4   5    1.20    1.10
   2  -4   5    1.20    2.20
   2  -4   5    2.80    1.40
   2  -4   5    0.60    1.90
  -2   4  -5    2.00    1.80
  -2   4  -5    0.60    1.10
  -2   4  -5    1.10    1.20
  -2   4  -5    1.90    2.50
  -2   4  -5    2.90    1.20
   3  -4   5  194.98   19.00
   3  -4   5  204.18   19.00
   3  -4   5  209.18   18.50
   3  -4   5  194.98   18.40
   3  -4   5  224.18   18.70
  -3   4  -5  199.98   18.30
  -3   4  -5  211.18   19.10
  -3   4  -5  205.48   18.90
   4  -4   5   51.79    6.40
   4  -4   5   52.79    5.60
   4  -4   5   52.29    5.50
   4  -4   5   51.79    6.40
  -4   4  -5   54.19    6.50
  -4   4  -5   57.39    5.50
   5  -4   5    4.40    2.70
   5  -4   5    5.10    1.90
   5  -4   5    4.80    2.50
   5  -4   5    4.80    1.50
  -5   4  -5    5.40    1.60
  -5   4  -5    6.60    2.90
  -5   4  -5    5.00    1.70
  -5   4  -5    4.90    1.40
   6  -4   5   19.10    4.00
   6  -4   5   17.90    4.30
   6  -4   5   13.50    2.70
   6  -4   5   11.00    2.40
  -6   4  -5   16.90    3.70
  -6   4  -5   19.00    4.50
  -6   4  -5   16.60    2.40
  -6   4  -5   11.90    2.00
   7  -4   5   13.20    3.30
   7  -4   5    7.40    3.40
   7  -4   5   10.30    2.50
   7  -4   5    4.50    1.90
  -7   4  -5    8.90    3.80
   8  -4   5    9.30    2.50
   8  -4   5   14.00    3.70
  -8   4  -5   10.50    3.40
  -8   4  -5    4.00    4.40
  -8  -4   4   14.10    3.00
   8   4  -4    9.10    2.70
  -7  -4   4    3.40    2.00
   7   4  -4    4.30    1.90
  -6  -4   4   27.00    3.50
   6   4  -4   23.20    3.70
  -5  -4   4   20.20    2.70
   5   4  -4   20.60    3.30
  -4  -4   4  189.18   18.10
  -4  -4   4  197.48   17.60
   4   4  -4  218.28   17.80
   4   4  -4  195.78   18.20
  -3  -4   4   31.20    4.10
  -3  -4   4   42.50    3.80
  -3  -4   4   36.00    4.20
   3   4  -4   36.90    3.80
   3   4  -4   45.50    4.00
   3   4  -4   37.20    4.40
   3   4  -4   40.50    4.10
  -2  -4   4  106.29    8.10
  -2  -4   4   89.49    8.20
  -2  -4   4   93.19    8.60
  -2  -4   4   88.39    8.60
  -2  -4   4   92.89    8.20
  -2  -4   4   79.39    8.70
   2   4  -4   91.19    8.30
   2   4  -4   98.69    9.10
   2   4  -4   81.99    8.60
  -1  -4   4  200.88   19.50
  -1  -4   4  203.68   19.10
  -1  -4   4  227.78   19.00
  -1  -4   4  218.18   19.40
  -1  -4   4  213.48   19.40
  -1  -4   4  226.28   19.00
   1   4  -4  230.58   19.40
   1   4  -4  218.08   19.10
   1   4  -4  212.18   19.10
   1   4  -4  213.88   19.50
   1   4  -4  226.18   19.60
   0  -4   4   28.30    3.00
   0  -4   4   22.10    3.40
   0  -4   4   27.00    3.10
   0  -4   4   26.70    2.90
   0  -4   4   25.00    3.60
   0   4  -4   25.00    3.70
   0   4  -4   24.60    2.90
   0   4  -4   25.10    2.90
   0   4  -4   28.40    3.00
   0   4  -4   26.60    3.40
   1  -4   4  226.88   19.20
   1  -4   4  212.08   19.60
   1  -4   4  231.68   19.20
   1  -4   4  205.08   19.40
   1  -4   4  212.18   19.10
  -1   4  -4  212.28   19.60
  -1   4  -4  216.48   19.10
  -1   4  -4  202.38   19.00
  -1   4  -4  209.18   19.50
  -1   4  -4  233.28   19.20
   2  -4   4  106.89    9.40
   2  -4   4   88.89    9.70
   2  -4   4  109.39    9.50
   2  -4   4   98.89    9.90
   2  -4   4  106.19    9.40
  -2   4  -4  105.59    9.60
  -2   4  -4  101.09    9.30
  -2   4  -4  113.09    9.30
  -2   4  -4   91.99    9.70
  -2   4  -4   93.59    9.90
   3  -4   4   25.90    3.10
   3  -4   4   26.10    3.00
   3  -4   4   27.20    3.10
   3  -4   4   24.60    3.80
   3  -4   4   26.60    3.90
  -3   4  -4   22.30    2.90
  -3   4  -4   29.50    3.10
  -3   4  -4   23.70    2.90
  -3   4  -4   23.20    3.50
  -3   4  -4   26.30    4.10
   4  -4   4  189.18   17.40
   4  -4   4  181.38   17.50
   4  -4   4  187.78   17.00
   4  -4   4  188.08   16.80
  -4   4  -4  184.58   17.40
  -4   4  -4  180.08   16.70
  -4   4  -4  208.48   16.70
  -4   4  -4  186.08   17.30
   5  -4   4    4.00    2.50
   5  -4   4    4.20    2.70
   5  -4   4    4.50    1.40
   5  -4   4    4.00    1.70
   5  -4   4    5.50    1.60
  -5   4  -4    5.90    2.30
  -5   4  -4    8.00    1.50
  -5   4  -4    4.00    2.70
   6  -4   4   22.60    4.30
   6  -4   4   18.70    3.30
   6  -4   4   22.90    4.20
   6  -4   4   17.20    3.10
  -6   4  -4   22.30    4.80
  -6   4  -4   22.20    4.00
   7  -4   4    2.30    1.40
   7  -4   4    5.70    1.80
   7  -4   4   10.10    2.90
   7  -4   4    6.50    3.10
  -7   4  -4    7.80    3.60
  -7   4  -4    3.80    2.40
   8  -4   4    4.60    1.90
  -8   4  -4   10.80    4.60
   8   4  -3    0.40    1.50
  -7  -4   3   13.90    2.80
   7   4  -3   11.00    2.50
  -6  -4   3   58.09    5.80
   6   4  -3   56.79    6.10
  -5  -4   3   26.80    3.20
   5   4  -3   29.30    3.20
   5   4  -3   25.80    4.00
   5   4  -3   29.10    3.70
  -4  -4   3    8.80    1.60
  -4  -4   3    3.30    1.40
   4   4  -3    5.00    1.70
   4   4  -3    4.70    1.50
   4   4  -3    7.30    2.10
  -3  -4   3   62.39    5.30
  -3  -4   3   51.79    5.60
   3   4  -3   55.69    5.30
   3   4  -3   54.09    5.40
   3   4  -3   61.69    5.80
   3   4  -3   58.09    5.60
   3   4  -3   63.29    5.50
  -2  -4   3   79.59    6.80
  -2  -4   3   72.59    7.00
  -2  -4   3   79.79    7.20
  -2  -4   3   67.59    7.20
   2   4  -3   84.89    7.00
   2   4  -3   77.99    7.20
   2   4  -3   73.59    6.90
   2   4  -3   75.69    6.90
   2   4  -3   80.69    7.20
   2   4  -3   71.09    7.10
  -1  -4   3  140.69   11.70
  -1  -4   3  124.89   12.10
  -1  -4   3  133.89   11.70
  -1  -4   3  134.89   12.10
  -1  -4   3  135.09   11.90
  -1  -4   3  127.69   12.00
   1   4  -3  125.89   12.10
   1   4  -3  147.09   11.90
   1   4  -3  132.59   12.00
   1   4  -3  133.29   12.20
   1   4  -3  134.19   11.90
   0  -4   3  195.48   16.90
   0  -4   3  175.98   17.00
   0  -4   3  199.88   16.80
   0  -4   3  182.58   17.10
   0  -4   3  198.58   16.70
   0   4  -3  181.88   17.00
   0   4  -3  200.98   16.90
   0   4  -3  193.18   16.80
   0   4  -3  182.98   17.10
   0   4  -3  193.98   16.70
   1  -4   3  165.08   13.90
   1  -4   3  162.78   13.90
   1  -4   3  163.58   13.80
   1  -4   3  159.48   14.20
   1  -4   3  146.59   14.10
  -1   4  -3  151.18   13.80
  -1   4  -3  147.29   13.80
  -1   4  -3  144.39   14.00
  -1   4  -3  168.58   13.80
  -1   4  -3  146.89   14.10
   2  -4   3   45.50    4.40
   2  -4   3   47.20    4.40
   2  -4   3   44.60    4.80
   2  -4   3   40.80    5.00
  -2   4  -3   42.20    4.90
  -2   4  -3   42.30    4.30
  -2   4  -3   42.40    4.70
  -2   4  -3   44.00    4.30
  -2   4  -3   47.30    4.20
   3  -4   3   52.49    4.80
   3  -4   3   50.69    5.00
   3  -4   3   50.79    5.40
  -3   4  -3   48.40    5.30
  -3   4  -3   48.20    5.50
  -3   4  -3   49.50    4.80
  -3   4  -3   48.10    4.70
   4  -4   3    1.80    1.20
   4  -4   3    0.70    1.90
   4  -4   3    2.90    1.80
   4  -4   3    2.80    1.10
  -4   4  -3    3.50    1.30
  -4   4  -3    1.50    0.90
  -4   4  -3    1.80    1.70
  -4   4  -3    2.80    2.20
   5  -4   3    4.60    1.60
   5  -4   3    7.10    2.80
   5  -4   3    5.60    1.70
   5  -4   3    6.90    1.50
   5  -4   3    8.90    2.60
  -5   4  -3    8.70    2.30
  -5   4  -3    4.80    2.60
  -5   4  -3   11.40    3.00
   6  -4   3   27.90    4.30
   6  -4   3   24.20    3.10
   6  -4   3   20.30    3.30
   6  -4   3   29.30    4.10
   6  -4   3   28.10    3.40
  -6   4  -3   30.40    4.00
   7  -4   3    5.50    1.70
   7  -4   3    2.00    1.50
  -7   4  -3    7.40    3.50
  -7   4  -3    2.40    1.90
   8  -4   3    5.40    1.80
  -8   4  -3    7.80    4.10
  -9  -4   2   15.60    4.60
   8   4  -2   11.10    2.30
  -7  -4   2    1.70    3.20
   7   4  -2    3.50    1.70
  -6  -4   2   21.70    4.00
  -6  -4   2   20.40    3.10
   6   4  -2   17.10    2.80
  -5  -4   2   22.10    2.90
  -5  -4   2   27.10    3.60
   5   4  -2   24.60    2.80
   5   4  -2   25.80    3.20
   5   4  -2   21.00    4.10
  -4  -4   2  178.08   14.90
  -4  -4   2  168.58   15.10
   4   4  -2  158.98   15.10
   4   4  -2  168.48   15.10
   4   4  -2  169.98   14.80
  -3  -4   2  134.79   11.00
  -3  -4   2  113.19   11.30
   3   4  -2  125.09   11.10
   3   4  -2  132.29   11.00
   3   4  -2  112.79   11.20
  -2  -4   2 1307.57  108.19
  -2  -4   2 1292.77  108.29
  -2  -4   2 1205.38  108.49
   2   4  -2 1322.87  108.29
   2   4  -2 1223.18  108.49
   2   4  -2 1196.58  108.29
   2   4  -2 1217.58  108.29
   2   4  -2 1221.08  108.29
   2   4  -2 1351.36  108.19
  -1  -4   2  743.93   68.69
  -1  -4   2  802.82   68.59
  -1  -4   2  715.43   68.59
  -1  -4   2  833.62   68.79
  -1  -4   2  863.81   68.49
  -1  -4   2  843.92   68.49
   1   4  -2  780.22   68.59
   1   4  -2  870.61   68.59
   1   4  -2  851.21   68.49
   1   4  -2  798.62   68.69
   1   4  -2  679.63   68.69
   1   4  -2  778.52   68.69
   0  -4   2   13.60    1.60
   0  -4   2   14.10    2.30
   0  -4   2   13.40    2.10
   0  -4   2   12.70    1.60
   0  -4   2   15.70    1.70
   0   4  -2   13.40    1.60
   0   4  -2   12.90    1.70
   0   4  -2   13.00    2.20
   0   4  -2   12.70    2.00
   0   4  -2   15.80    1.70
   1  -4   2  944.91   82.89
   1  -4   2  941.71   83.09
   1  -4   2  906.51   83.19
   1  -4   2 1002.10   82.99
   1  -4   2 1043.50   82.99
  -1   4  -2  914.21   83.09
  -1   4  -2  937.31   83.19
  -1   4  -2  932.21   82.89
  -1   4  -2  980.70   82.89
  -1   4  -2 1033.60   82.89
   2  -4   2 1059.39   84.29
   2  -4   2  972.10   84.39
   2  -4   2 1029.80   84.19
   2  -4   2  934.71   84.39
  -2   4  -2  894.51   84.39
  -2   4  -2  932.71   84.39
  -2   4  -2 1011.50   84.09
  -2   4  -2  987.70   84.19
   3  -4   2  178.08   16.40
   3  -4   2  174.18   16.50
   3  -4   2  199.48   16.10
   3  -4   2  186.78   16.20
   3  -4   2  177.78   16.10
  -3   4  -2  161.58   16.30
  -3   4  -2  185.38   16.10
  -3   4  -2  209.28   16.00
  -3   4  -2  175.28   16.40
   4  -4   2  136.09   11.50
   4  -4   2  122.09   11.40
   4  -4   2  126.49   11.60
   4  -4   2  116.19   11.80
   4  -4   2  141.29   11.30
  -4   4  -2  124.39   11.60
  -4   4  -2  135.69   11.70
  -4   4  -2  111.79   11.60
   5  -4   2   23.20    3.30
   5  -4   2   16.10    2.30
   5  -4   2   15.30    2.10
   5  -4   2   16.90    2.40
  -5   4  -2   18.80    3.40
   6  -4   2   17.00    2.50
   6  -4   2   15.40    2.40
   6  -4   2   14.60    2.20
  -6   4  -2   21.60    4.40
   7  -4   2   -0.20    1.20
   7  -4   2    2.10    1.40
   7  -4   2    3.90    1.60
  -7   4  -2    2.60    3.20
   8  -4   2    4.10    1.60
   8  -4   2    9.40    2.00
  -8   4  -2   16.80    5.00
  -9   4  -2   12.10    5.30
  -9  -4   1    6.70    4.50
  -8  -4   1    5.70    3.80
  -7  -4   1   28.60    4.90
  -6  -4   1    5.60    2.90
   6   4  -1    3.50    2.40
  -5  -4   1  107.19   10.00
  -5  -4   1  114.79   10.50
   5   4  -1  115.29    9.90
   5   4  -1   96.79   10.40
   5   4  -1  119.39   10.10
  -4  -4   1  111.79   10.20
  -4  -4   1  112.79    9.90
   4   4  -1  116.79    9.80
   4   4  -1  108.89   10.00
   4   4  -1  101.99   10.20
  -3  -4   1  369.96   34.60
  -3  -4   1  409.66   34.70
  -3  -4   1  413.76   34.50
   3   4  -1  414.76   34.70
   3   4  -1  374.16   34.60
   3   4  -1  415.56   34.50
  -2  -4   1  268.57   26.00
  -2  -4   1  301.17   26.00
  -2  -4   1  333.97   25.90
   2   4  -1  268.77   26.00
   2   4  -1  325.17   26.00
  -1  -4   1  897.81   78.29
  -1  -4   1  993.30   78.19
  -1  -4   1  966.50   78.19
  -1  -4   1  819.92   78.19
  -1  -4   1  885.41   78.29
  -1  -4   1  968.10   78.19
   1   4  -1  780.72   78.19
   1   4  -1  901.61   78.19
   1   4  -1  966.90   78.29
   1   4  -1  833.12   78.29
   1   4  -1 1000.90   78.19
   0  -4   1  257.07   22.60
   0  -4   1  250.67   22.50
   0  -4   1  268.47   22.60
   0  -4   1  270.17   22.50
   0  -4   1  246.08   22.70
   0  -4   1  267.97   22.60
   0   4  -1  287.17   22.60
   0   4  -1  243.68   22.60
   0   4  -1  275.17   22.50
   0   4  -1  255.87   22.60
   0   4  -1  250.37   22.60
   1  -4   1  953.60   70.19
   1  -4   1  880.51   70.19
   1  -4   1  794.52   70.29
   1  -4   1  723.83   70.29
   1  -4   1  824.72   70.19
  -1   4  -1  773.82   70.19
  -1   4  -1  712.53   70.29
  -1   4  -1  933.61   70.19
  -1   4  -1  752.42   70.29
   2  -4   1  453.55   35.30
   2  -4   1  411.06   35.30
   2  -4   1  397.36   35.40
  -2   4  -1  471.35   35.40
  -2   4  -1  363.56   35.40
  -2   4  -1  389.06   35.30
  -2   4  -1  374.26   35.40
   3  -4   1  423.06   40.70
   3  -4   1  485.95   40.40
   3  -4   1  466.05   40.50
   3  -4   1  485.95   40.50
  -3   4  -1  455.35   40.60
  -3   4  -1  495.75   40.70
   4  -4   1   94.89    8.10
   4  -4   1   80.89    8.10
  -4   4  -1   94.39    8.60
   5  -4   1   88.49    7.00
   5  -4   1   74.59    7.00
   5  -4   1   67.39    7.00
   5  -4   1   80.09    7.10
  -5   4  -1   72.99    7.80
   6  -4   1    9.10    1.80
   6  -4   1    8.00    1.70
   6  -4   1   12.20    2.10
   7  -4   1   11.00    2.70
   8  -4   1   -0.60    1.10
  -8   4  -1    4.80    3.50
   9  -4   1    3.60    2.00
  -9  -4   0    3.60    4.20
  -8  -4   0    4.20    3.70
  -7  -4   0    3.20    3.20
  -6  -4   0   45.20    5.70
  -5  -4   0    6.20    2.50
   5   4   0    9.70    1.80
  -4  -4   0  543.75   48.40
   4   4   0  571.94   48.10
  -3  -4   0  154.98   13.70
  -3  -4   0  147.29   13.60
   3   4   0  162.48   13.50
  -2  -4   0  803.22   66.69
  -2  -4   0  771.52   66.69
  -2  -4   0  666.33   66.79
   2   4   0  801.52   66.69
   2   4   0  769.12   66.79
   2   4   0  795.12   66.69
   2   4   0  762.32   66.69
   2   4   0  834.72   66.69
  -1  -4   0   53.69    5.10
  -1  -4   0   49.60    5.10
  -1  -4   0   62.99    5.10
  -1  -4   0   56.89    5.10
   1   4   0   62.19    5.10
   1   4   0   59.69    5.10
   0  -4   0  459.25   42.00
   0  -4   0  532.35   42.10
   0  -4   0  482.85   42.00
   0  -4   0  488.45   42.00
   0   4   0  449.16   42.00
   0   4   0  533.75   42.10
   0   4   0  476.95   42.00
   1  -4   0   93.19    7.80
   1  -4   0   86.89    7.80
  -1   4   0   84.19    7.80
  -1   4   0   96.19    7.70
  -1   4   0   82.59    7.80
   2  -4   0  763.42   65.29
   2  -4   0  870.41   65.49
   2  -4   0  655.43   65.39
  -2   4   0  750.82   65.39
   3  -4   0  167.78   14.40
   3  -4   0  160.88   14.70
  -3   4   0  170.88   14.80
   4  -4   0  479.35   43.90
   4  -4   0  535.75   43.50
  -4   4   0  498.45   44.00
   5  -4   0    4.90    1.30
  -5   4   0    9.30    2.80
   6  -4   0   54.49    5.40
  -6   4   0   59.59    6.60
   7  -4   0    4.80    1.50
  -7   4   0    6.50    3.70
   8  -4   0    3.90    2.10
  -8   4   0    9.40    4.10
   9  -4   0    1.60    1.90
  -9  -4  -1    4.20    4.60
  -8  -4  -1    7.50    3.90
  -7  -4  -1   21.70    4.60
  -6  -4  -1   17.60    4.10
  -5  -4  -1   78.39    7.70
   5   4   1   74.09    6.90
   5   4   1   72.59    7.10
   5   4   1   79.79    7.10
  -4  -4  -1   91.29    8.30
   4   4   1   95.59    7.90
   4   4   1   83.59    7.80
   4   4   1   77.69    8.10
  -3  -4  -1  564.44   45.00
  -3  -4  -1  525.05   45.00
  -3  -4  -1  448.46   45.00
   3   4   1  573.34   44.90
   3   4   1  513.55   44.90
   3   4   1  519.85   45.00
   3   4   1  494.55   44.80
  -2  -4  -1  347.37   34.00
  -2  -4  -1  350.76   33.80
   2   4   1  370.36   34.00
   2   4   1  432.16   33.80
   2   4   1  407.76   34.00
   2   4   1  440.96   33.90
  -1  -4  -1  694.33   66.79
  -1  -4  -1  714.53   66.69
   1   4   1  823.62   66.89
   1   4   1  846.12   66.69
   1   4   1  769.52   66.89
   1   4   1  806.42   66.69
   0  -4  -1  324.87   24.70
   0  -4  -1  243.88   24.80
   0  -4  -1  272.97   24.70
   0   4   1  285.17   24.80
   0   4   1  258.37   24.70
   0   4   1  322.67   24.70
   0   4   1  295.67   24.80
   1  -4  -1 1036.50   90.09
   1  -4  -1 1052.39   89.99
   1  -4  -1  868.71   90.09
   1  -4  -1  998.70   90.09
  -1   4   1 1189.18   89.99
  -1   4   1 1124.39   90.09
  -1   4   1 1162.28   90.19
  -1   4   1  959.20   90.09
   2  -4  -1  329.27   26.30
   2  -4  -1  318.97   26.60
   2  -4  -1  283.67   26.40
  -2   4   1  291.67   26.60
   3  -4  -1  389.56   34.00
   3  -4  -1  400.16   33.70
  -3   4   1  392.86   33.70
  -3   4   1  382.96   34.10
   4  -4  -1  116.99    9.70
   4  -4  -1  103.49   10.20
  -4   4   1  106.59   10.20
  -4   4   1  112.89    9.80
   5  -4  -1   99.19   10.10
   5  -4  -1  109.79    9.40
  -5   4   1  108.09   10.20
   6  -4  -1    7.10    1.60
  -6   4   1   12.40    3.50
   7  -4  -1   22.10    3.50
  -7   4   1   21.60    4.60
   8  -4  -1    3.20    2.00
  -8   4   1    3.60    3.50
   9  -4  -1    2.30    1.90
  -9  -4  -2   11.40    4.80
  -8  -4  -2   14.00    4.30
   8   4   2    4.10    1.50
   8   4   2    5.00    1.80
  -7  -4  -2    5.50    3.60
   7   4   2    1.20    1.20
   7   4   2    0.40    1.10
  -6  -4  -2   24.20    4.40
   6   4   2   14.80    2.30
   6   4   2   15.20    2.60
  -5  -4  -2   14.80    3.30
   5   4   2   17.10    2.10
   5   4   2   13.60    2.10
   5   4   2   17.40    2.50
  -4  -4  -2  129.89   13.40
  -4  -4  -2  168.78   13.50
   4   4   2  134.19   13.50
   4   4   2  148.29   13.30
   4   4   2  158.58   13.50
   4   4   2  150.08   13.20
  -3  -4  -2  155.78   14.10
  -3  -4  -2  146.59   14.40
  -3  -4  -2  174.08   14.50
   3   4   2  144.49   14.40
   3   4   2  172.38   14.50
   3   4   2  166.88   14.30
   3   4   2  162.88   14.20
  -2  -4  -2 1105.69   85.19
  -2  -4  -2  881.81   85.09
  -2  -4  -2  899.41   84.89
   2   4   2  896.31   85.09
   2   4   2 1036.70   84.99
   2   4   2 1009.60   84.89
   2   4   2 1071.49   85.19
  -1  -4  -2 1072.29   81.99
  -1  -4  -2  914.01   81.59
  -1  -4  -2  857.31   81.89
  -1  -4  -2 1029.70   81.69
  -1  -4  -2  908.11   81.69
   1   4   2  993.20   81.89
   1   4   2  931.81   81.69
   1   4   2  846.02   81.79
   1   4   2  988.70   81.69
   0  -4  -2   19.80    2.00
   0  -4  -2   20.50    2.20
   0  -4  -2   19.00    2.10
   0  -4  -2   16.50    2.40
   0  -4  -2   23.60    2.40
   0   4   2   17.40    2.30
   0   4   2   17.50    2.00
   0   4   2   21.10    2.40
   0   4   2   20.50    2.00
   1  -4  -2  819.02   69.59
   1  -4  -2  854.61   69.59
   1  -4  -2  730.53   69.69
   1  -4  -2  878.01   69.89
  -1   4   2  738.53   69.69
  -1   4   2  832.12   69.69
   2  -4  -2 1300.37  111.29
   2  -4  -2 1350.56  111.49
   2  -4  -2 1389.06  111.09
   2  -4  -2 1268.87  111.09
  -2   4   2 1208.08  111.19
  -2   4   2 1244.28  110.99
   3  -4  -2  159.28   14.40
   3  -4  -2  150.98   14.60
  -3   4   2  164.88   14.50
  -3   4   2  169.98   14.10
   4  -4  -2  150.88   14.50
   4  -4  -2  164.88   14.00
   4  -4  -2  157.28   14.70
  -4   4   2  163.28   14.00
  -4   4   2  164.28   14.60
   5  -4  -2   27.60    3.60
   5  -4  -2   25.30    2.80
   5  -4  -2   28.40    4.20
  -5   4   2   29.20    3.10
  -5   4   2   26.80    4.10
   6  -4  -2   14.20    2.00
   6  -4  -2   17.90    3.10
   7  -4  -2    4.10    1.90
  -7   4   2    6.50    3.70
   8  -4  -2   15.80    3.30
  -8   4   2   17.90    4.60
   9  -4  -2    7.40    2.40
  -9   4   2    6.10    4.30
  -8  -4  -3    3.40    3.80
   8   4   3    1.50    1.40
  -7  -4  -3    8.30    3.90
   7   4   3    3.00    1.40
   7   4   3    5.20    2.40
  -6  -4  -3   23.60    3.60
   6   4   3   28.10    3.30
   6   4   3   25.60    3.70
   6   4   3   23.20    3.10
  -5  -4  -3   11.50    2.40
  -5  -4  -3    7.90    2.70
  -5  -4  -3   15.20    3.20
   5   4   3   10.00    2.80
   5   4   3    9.10    2.70
   5   4   3   11.00    2.10
   5   4   3    6.20    1.70
  -4  -4  -3    2.50    1.50
  -4  -4  -3    2.30    0.90
  -4  -4  -3    0.30    1.50
   4   4   3    3.20    1.80
   4   4   3    1.80    1.70
   4   4   3    1.90    1.20
   4   4   3    2.90    1.20
  -3  -4  -3   50.49    5.70
  -3  -4  -3   57.89    5.60
  -3  -4  -3   56.69    5.10
  -3  -4  -3   51.99    5.20
   3   4   3   49.60    5.70
   3   4   3   52.09    5.30
   3   4   3   60.29    5.40
  -2  -4  -3   36.40    4.60
  -2  -4  -3   43.80    4.10
  -2  -4  -3   39.50    4.20
  -2  -4  -3   42.20    4.10
  -2  -4  -3   48.80    4.70
   2   4   3   43.60    4.30
   2   4   3   45.50    4.90
   2   4   3   41.20    4.20
   2   4   3   49.90    4.20
   2   4   3   39.10    4.60
  -1  -4  -3  146.19   13.60
  -1  -4  -3  153.68   13.50
  -1  -4  -3  136.39   13.90
  -1  -4  -3  169.38   13.90
  -1  -4  -3  145.29   13.50
   1   4   3  156.38   13.60
   1   4   3  175.38   13.60
   1   4   3  147.09   13.60
   1   4   3  139.79   13.80
   1   4   3  159.28   13.90
   0  -4  -3  170.88   16.50
   0  -4  -3  205.38   16.50
   0  -4  -3  185.18   16.20
   0  -4  -3  182.58   16.30
   0  -4  -3  191.18   16.20
   0   4   3  195.28   16.20
   0   4   3  166.78   16.20
   0   4   3  195.58   16.50
   0   4   3  165.98   16.40
   1  -4  -3  154.58   12.30
   1  -4  -3  137.19   12.00
   1  -4  -3  119.69   12.20
   1  -4  -3  146.29   12.00
   1  -4  -3  141.69   12.30
  -1   4   3  130.39   12.20
  -1   4   3  116.49   11.90
  -1   4   3  146.89   11.90
  -1   4   3  123.59   12.20
   2  -4  -3   91.69    8.00
   2  -4  -3   84.99    7.50
   2  -4  -3   79.89    7.80
   2  -4  -3   82.39    7.60
   2  -4  -3   98.69    7.70
   2  -4  -3   84.89    7.50
  -2   4   3   73.99    7.70
  -2   4   3   80.69    7.40
  -2   4   3   83.99    7.70
  -2   4   3   73.89    7.40
   3  -4  -3   49.30    4.90
   3  -4  -3   54.29    5.20
   3  -4  -3   54.29    5.70
   3  -4  -3   50.69    4.80
  -3   4   3   56.09    4.80
   4  -4  -3    5.30    1.80
   4  -4  -3    6.00    1.30
  -4   4   3    8.40    1.50
   5  -4  -3   20.60    3.30
   5  -4  -3   23.20    2.60
  -5   4   3   21.10    2.60
   6  -4  -3   61.59    6.10
   6  -4  -3   60.39    6.90
  -6   4   3   68.49    6.30
   7  -4  -3    9.20    2.70
  -7   4   3   11.80    2.70
   8  -4  -3    0.00    1.50
  -8  -4  -4    7.80    4.30
   8   4   4    4.20    1.60
  -7  -4  -4    6.80    2.10
  -7  -4  -4    8.40    3.80
   7   4   4    4.40    1.80
  -6  -4  -4   17.80    3.60
  -6  -4  -4   21.90    4.50
   6   4   4   19.80    3.80
   6   4   4   18.20    3.90
   6   4   4   12.60    2.80
  -5  -4  -4    5.90    1.30
  -5  -4  -4    4.50    2.40
  -5  -4  -4    2.30    1.50
   5   4   4    6.00    2.50
   5   4   4    7.20    1.90
   5   4   4    4.20    1.60
   5   4   4    7.00    2.80
  -4  -4  -4  198.58   16.20
  -4  -4  -4  165.38   16.90
  -4  -4  -4  212.08   17.00
   4   4   4  154.38   16.80
   4   4   4  191.58   17.00
   4   4   4  178.68   16.50
  -3  -4  -4   32.10    2.90
  -3  -4  -4   27.30    2.90
  -3  -4  -4   24.00    3.80
  -3  -4  -4   26.80    3.50
  -3  -4  -4   27.20    3.20
   3   4   4   29.00    3.20
   3   4   4   21.10    3.60
   3   4   4   28.80    3.00
   3   4   4   22.80    3.10
   3   4   4   27.70    3.80
  -2  -4  -4  109.89   10.10
  -2  -4  -4   90.69   10.10
  -2  -4  -4  102.79    9.90
  -2  -4  -4  105.49    9.50
  -2  -4  -4  114.79    9.50
   2   4   4  111.49    9.70
   2   4   4  117.49    9.60
   2   4   4   88.89   10.00
   2   4   4  105.49   10.10
   2   4   4   96.79    9.60
  -1  -4  -4  227.78   18.90
  -1  -4  -4  189.68   18.90
  -1  -4  -4  205.58   18.50
  -1  -4  -4  227.48   18.50
  -1  -4  -4  215.38   18.50
   1   4   4  191.58   18.80
   1   4   4  212.58   18.90
   1   4   4  216.88   18.50
   1   4   4  189.48   18.40
   0  -4  -4   28.60    3.00
   0  -4  -4   32.10    3.50
   0  -4  -4   28.10    3.20
   0  -4  -4   28.20    3.00
   0  -4  -4   22.00    3.50
   0   4   4   28.60    3.20
   0   4   4   26.00    3.50
   0   4   4   23.20    3.40
   0   4   4   28.90    2.90
   0   4   4   26.20    2.90
   1  -4  -4  230.48   18.40
   1  -4  -4  190.78   18.70
   1  -4  -4  214.68   18.60
   1  -4  -4  212.38   18.40
   1  -4  -4  225.68   18.60
  -1   4   4  192.38   18.20
  -1   4   4  180.78   18.50
  -1   4   4  224.68   18.20
  -1   4   4  194.68   18.50
   2  -4  -4   98.69    9.50
   2  -4  -4  109.19    9.30
   2  -4  -4  100.69    9.10
   2  -4  -4  103.29    9.10
  -2   4   4   86.59    9.20
  -2   4   4  115.19    8.80
  -2   4   4  100.49    8.90
  -2   4   4   91.29    9.30
  -2   4   4   92.59    8.90
   3  -4  -4   41.10    3.90
   3  -4  -4   40.00    3.90
   3  -4  -4   43.20    4.60
   3  -4  -4   40.70    4.20
  -3   4   4   40.30    3.70
  -3   4   4   35.40    4.00
  -3   4   4   34.40    4.10
   4  -4  -4  205.38   19.20
   4  -4  -4  199.38   18.40
   4  -4  -4  224.28   18.80
   4  -4  -4  188.28   18.30
  -4   4   4  226.98   18.30
   5  -4  -4   15.00    3.30
   5  -4  -4   17.80    2.40
  -5   4   4   19.20    2.50
   6  -4  -4   25.90    4.40
  -6   4   4   26.40    3.20
   7  -4  -4    5.60    2.30
  -7   4   4    8.40    2.40
   8  -4  -4    6.50    2.50
  -8   4   4   11.50    2.60
  -8  -4  -5   12.30    2.70
  -8  -4  -5    2.40    4.20
   8   4   5    4.60    1.80
  -7  -4  -5   13.40    4.30
   7   4   5    7.60    2.30
   7   4   5   13.40    3.10
   7   4   5    4.40    3.20
  -6  -4  -5   14.30    3.20
  -6  -4  -5   11.50    1.90
  -6  -4  -5   10.10    1.80
   6   4   5   10.10    2.20
   6   4   5   11.60    3.50
   6   4   5    9.70    2.90
  -5  -4  -5    4.90    1.60
  -5  -4  -5    8.80    3.10
  -5  -4  -5    4.50    1.30
   5   4   5    3.10    2.20
   5   4   5    6.30    2.60
   5   4   5    5.30    1.90
  -4  -4  -5   44.10    6.20
  -4  -4  -5   59.99    5.00
   4   4   5   59.69    5.40
   4   4   5   53.49    6.20
   4   4   5   42.10    6.00
   4   4   5   48.60    5.50
  -3  -4  -5  216.58   18.70
  -3  -4  -5  220.78   18.00
  -3  -4  -5  191.68   18.20
  -3  -4  -5  190.88   18.80
   3   4   5  224.08   18.20
   3   4   5  210.38   18.30
   3   4   5  183.38   18.70
   3   4   5  180.78   18.20
   3   4   5  198.78   18.70
  -2  -4  -5    3.50    1.70
  -2  -4  -5    1.90    1.10
  -2  -4  -5    1.50    1.20
  -2  -4  -5    1.00    2.10
  -2  -4  -5    2.40    1.20
   2   4   5    1.30    1.70
   2   4   5    1.50    1.20
   2   4   5   -0.10    1.90
   2   4   5    0.50    1.70
   2   4   5    2.70    1.30
  -1  -4  -5   44.70    4.80
  -1  -4  -5   38.50    4.30
  -1  -4  -5   39.70    4.10
  -1  -4  -5   40.00    4.30
  -1  -4  -5   36.70    4.90
   1   4   5   34.90    4.70
   1   4   5   42.00    4.40
   1   4   5   37.80    4.20
   1   4   5   41.10    4.20
   1   4   5   41.90    4.80
   0  -4  -5   14.00    2.00
   0  -4  -5   13.80    2.20
   0  -4  -5   18.20    3.20
   0  -4  -5   12.80    3.20
   0  -4  -5   13.50    2.40
   0   4   5   16.80    2.60
   0   4   5   11.20    2.10
   0   4   5   11.20    1.90
   0   4   5   12.80    3.00
   0   4   5   17.10    3.20
   1  -4  -5   53.39    5.20
   1  -4  -5   46.30    5.70
   1  -4  -5   51.79    5.50
   1  -4  -5   52.49    5.10
   1  -4  -5   53.59    5.50
  -1   4   5   55.39    5.00
  -1   4   5   60.29    5.50
  -1   4   5   49.90    5.60
  -1   4   5   45.10    5.00
  -1   4   5   46.70    5.40
   2  -4  -5    6.70    2.10
   2  -4  -5    7.10    1.50
   2  -4  -5    7.00    1.70
   2  -4  -5    2.60    2.20
   2  -4  -5    4.40    1.80
  -2   4   5    7.30    2.00
  -2   4   5    8.80    1.60
  -2   4   5    5.70    2.20
  -2   4   5    6.70    1.20
  -2   4   5    5.60    1.30
   3  -4  -5  156.68   12.80
   3  -4  -5  154.28   12.80
   3  -4  -5  114.49   12.90
   3  -4  -5  137.69   12.50
   3  -4  -5  126.09   12.80
   3  -4  -5  132.29   13.10
  -3   4   5  155.58   12.30
  -3   4   5  121.19   12.70
   4  -4  -5   75.89    7.20
   4  -4  -5   75.89    8.00
   4  -4  -5   69.99    7.10
  -4   4   5   79.09    6.90
   5  -4  -5    5.50    1.40
   5  -4  -5    6.20    2.30
  -5   4   5    8.30    1.80
   6  -4  -5    5.80    2.60
  -6   4   5   10.20    2.10
   7  -4  -5    7.40    2.70
  -7   4   5    8.70    2.30
   8  -4  -5    3.20    2.70
  -8   4   5    7.00    2.30
  -7  -4  -6   -2.20    3.40
  -7  -4  -6    9.50    2.80
   7   4   6    3.10    1.90
   7   4   6    8.90    2.60
  -6  -4  -6   15.70    2.60
  -6  -4  -6   23.80    2.80
  -6  -4  -6   22.90    3.90
   6   4   6   19.80    4.30
   6   4   6   18.50    3.40
   6   4   6   18.30    4.70
  -5  -4  -6   15.40    2.60
  -5  -4  -6   16.30    3.80
   5   4   6   14.10    3.60
   5   4   6   14.10    4.00
   5   4   6   13.20    4.10
  -4  -4  -6   55.89    6.70
   4   4   6   53.69    6.60
   4   4   6   64.69    5.70
   4   4   6   42.70    6.30
   4   4   6   46.30    5.70
  -3  -4  -6   92.29    9.60
  -3  -4  -6  102.29   10.50
  -3  -4  -6  113.89    9.40
   3   4   6   78.29   10.00
   3   4   6   92.39    9.60
   3   4   6  101.59   10.30
   3   4   6  115.79    9.70
  -2  -4  -6   10.90    2.20
  -2  -4  -6   11.60    2.90
  -2  -4  -6   13.50    3.70
  -2  -4  -6    9.50    2.30
  -2  -4  -6   10.20    2.10
   2   4   6    6.30    2.80
   2   4   6    8.50    2.10
   2   4   6   10.10    2.10
   2   4   6    9.10    3.20
  -1  -4  -6    6.70    1.90
  -1  -4  -6    6.60    1.90
  -1  -4  -6    3.20    2.80
  -1  -4  -6    4.80    1.60
  -1  -4  -6    7.70    4.20
   1   4   6    5.40    1.80
   1   4   6    3.20    2.50
   1   4   6    5.80    2.50
   1   4   6    4.30    1.60
   1   4   6    3.10    1.40
   0  -4  -6    2.80    2.10
   0  -4  -6    6.60    1.90
   0  -4  -6    2.60    2.70
   0  -4  -6    4.30    1.80
   0  -4  -6    2.40    1.60
   0   4   6    7.60    2.20
   0   4   6    2.70    2.40
   0   4   6    4.80    2.50
   0   4   6    3.60    1.50
   1  -4  -6    5.90    1.70
   1  -4  -6    6.20    2.00
   1  -4  -6    5.00    1.70
   1  -4  -6    3.00    2.70
   1  -4  -6    6.70    2.20
  -1   4   6    5.20    2.50
  -1   4   6    5.30    1.60
  -1   4   6    5.70    1.40
  -1   4   6    3.00    2.00
  -1   4   6    5.90    2.00
   2  -4  -6    7.10    3.10
   2  -4  -6    8.40    1.80
   2  -4  -6    9.10    2.10
   2  -4  -6   11.60    2.60
   2  -4  -6    9.10    2.40
  -2   4   6    9.40    2.90
  -2   4   6    6.70    2.30
  -2   4   6    9.80    1.60
  -2   4   6    8.70    2.60
  -2   4   6   12.00    2.00
   3  -4  -6  101.79   11.80
   3  -4  -6  125.99   11.40
   3  -4  -6  137.99   12.00
   3  -4  -6  120.99   11.90
  -3   4   6  129.39   11.00
  -3   4   6  114.09   11.60
   4  -4  -6   59.49    6.50
   4  -4  -6   57.99    7.30
   4  -4  -6   73.09    7.60
  -4   4   6   73.39    6.20
   5  -4  -6   23.70    3.10
   5  -4  -6   25.20    3.40
   5  -4  -6   26.10    4.00
  -5   4   6   24.20    2.90
   6  -4  -6   20.90    4.30
   6  -4  -6   17.30    2.70
  -6   4   6   18.60    3.20
   7  -4  -6    0.20    1.70
  -7   4   6   -0.70    1.60
  -7  -4  -7   27.90    4.40
  -7  -4  -7   18.10    2.50
   7   4   7   14.40    3.60
   7   4   7    9.60    2.70
  -6  -4  -7    7.10    1.70
  -6  -4  -7    7.20    2.60
   6   4   7    0.70    1.90
   6   4   7    6.30    2.80
  -5  -4  -7   11.30    1.90
  -5  -4  -7   12.40    2.50
  -5  -4  -7   11.50    3.60
   5   4   7    9.70    3.20
   5   4   7    8.90    2.30
   5   4   7   13.40    2.50
  -4  -4  -7    6.10    2.90
  -4  -4  -7    6.60    1.60
   4   4   7    5.20    2.00
   4   4   7    5.20    2.50
  -3  -4  -7   43.80    6.40
  -3  -4  -7   42.80    5.30
  -3  -4  -7   54.49    5.20
   3   4   7   52.29    5.40
   3   4   7   43.00    6.30
   3   4   7   43.00    7.70
  -2  -4  -7   57.19    6.90
  -2  -4  -7   51.29    5.50
  -2  -4  -7   52.79    5.70
   2   4   7   49.99    5.60
   2   4   7   55.59    5.70
   2   4   7   43.80    6.20
  -1  -4  -7   21.30    3.20
  -1  -4  -7   23.40    3.90
  -1  -4  -7   22.80    5.00
   1   4   7   25.50    3.30
   1   4   7   18.10    3.40
   1   4   7   23.30    4.80
   0  -4  -7   14.90    3.00
   0  -4  -7   11.70    3.90
   0  -4  -7   16.10    3.40
   0  -4  -7   14.50    2.90
   0   4   7   12.70    3.70
   0   4   7   13.30    2.90
   1  -4  -7   20.50    3.40
   1  -4  -7   26.00    3.90
   1  -4  -7   23.20    3.70
   1  -4  -7   30.10    5.00
  -1   4   7   18.00    2.90
  -1   4   7   21.20    3.80
  -1   4   7   23.60    2.80
   2  -4  -7   81.29    7.90
   2  -4  -7   79.39    7.60
   2  -4  -7   75.99    8.00
   2  -4  -7   56.99    8.00
  -2   4   7   76.09    7.10
  -2   4   7   74.99    6.90
  -2   4   7   72.49    7.00
   3  -4  -7   38.00    4.70
   3  -4  -7   28.20    4.80
   3  -4  -7   31.90    4.10
   3  -4  -7   35.60    6.60
  -3   4   7   36.90    4.60
  -3   4   7   34.50    3.80
   4  -4  -7   10.80    2.90
   4  -4  -7    5.80    2.40
   4  -4  -7    8.40    2.30
   4  -4  -7    8.80    3.00
  -4   4   7   12.20    2.10
  -4   4   7   11.40    2.80
   5  -4  -7   26.60    4.80
   5  -4  -7   23.60    3.40
  -5   4   7   26.20    3.10
   6  -4  -7    1.40    1.50
   6  -4  -7    1.20    2.20
  -6   4   7    6.20    1.80
   7  -4  -7    2.20    2.50
  -7   4   7   10.50    2.20
  -6  -4  -8    9.10    2.00
  -6  -4  -8    9.80    3.20
   6   4   8   13.40    3.30
  -5  -4  -8   16.20    2.60
  -5  -4  -8   30.00    4.30
  -5  -4  -8   18.20    2.90
   5   4   8   23.60    4.00
   5   4   8   19.70    3.40
   5   4   8   17.70    4.30
  -4  -4  -8   12.80    3.80
  -4  -4  -8    8.10    1.90
  -4  -4  -8    8.70    2.40
   4   4   8    9.30    3.40
   4   4   8   11.00    2.60
  -3  -4  -8    2.10    1.70
  -3  -4  -8    3.10    3.50
  -3  -4  -8    3.40    1.50
   3   4   8    3.50    1.70
   3   4   8    1.80    2.70
  -2  -4  -8   18.30    3.00
  -2  -4  -8   18.80    5.40
  -2  -4  -8   17.20    3.40
   2   4   8   18.40    3.30
   2   4   8   17.00    5.00
  -1  -4  -8    6.20    3.60
  -1  -4  -8    7.10    2.30
  -1  -4  -8    6.10    2.00
   1   4   8    9.30    3.20
   0  -4  -8    0.60    2.60
   0  -4  -8    0.70    1.60
   0  -4  -8    2.10    1.60
   0   4   8    0.60    2.30
   0   4   8    0.50    1.30
   1  -4  -8    6.30    3.20
   1  -4  -8    4.00    3.40
   1  -4  -8    7.60    2.70
   1  -4  -8    5.20    3.10
  -1   4   8    3.10    1.70
  -1   4   8    6.20    2.70
   2  -4  -8   32.60    5.70
   2  -4  -8   26.00    4.30
   2  -4  -8   31.60    4.30
   2  -4  -8   26.70    4.00
  -2   4   8   28.80    3.40
  -2   4   8   29.00    4.30
  -2   4   8   24.30    3.10
  -2   4   8   33.50    4.00
   3  -4  -8    4.40    2.30
   3  -4  -8    4.90    2.90
   3  -4  -8    2.30    2.00
   3  -4  -8    1.90    1.60
  -3   4   8    3.80    2.20
  -3   4   8    2.00    1.70
   4  -4  -8    6.90    2.90
   4  -4  -8    5.20    2.20
   4  -4  -8   11.40    3.30
   4  -4  -8   10.40    3.10
  -4   4   8    9.80    2.00
   5  -4  -8   10.50    3.50
   5  -4  -8    9.30    2.80
  -5   4   8   17.60    2.60
  -6   4   8    5.60    1.90
  -5  -4  -9   10.90    3.70
  -5  -4  -9    8.20    2.20
   5   4   9    9.50    3.30
   5   4   9    8.80    2.60
  -4  -4  -9   14.50    2.90
  -4  -4  -9   11.00    2.40
  -4  -4  -9   19.30    4.60
   4   4   9   15.10    4.20
   4   4   9   10.90    2.40
  -3  -4  -9    7.50    3.20
   3   4   9    4.70    2.00
   3   4   9    8.00    3.20
  -2  -4  -9    7.40    2.50
  -2  -4  -9    9.10    2.50
  -2  -4  -9   14.50    4.00
   2   4   9   13.00    3.70
   2   4   9    7.80    2.20
  -1  -4  -9    0.20    1.60
  -1  -4  -9    0.30    1.50
  -1  -4  -9    2.50    2.80
   1   4   9   -0.20    1.40
   1   4   9   -0.30    2.40
   0  -4  -9   14.20    3.30
   0  -4  -9   15.60    4.40
   0  -4  -9   11.00    3.00
   0   4   9   16.00    2.90
   0   4   9   13.60    3.60
   1  -4  -9   -0.20    1.60
   1  -4  -9    1.40    1.60
   1  -4  -9    3.10    2.80
  -1   4   9    0.90    1.30
  -1   4   9   -0.20    2.10
   2  -4  -9    3.80    2.10
   2  -4  -9    9.50    3.00
   2  -4  -9    4.50    2.40
   2  -4  -9    6.00    2.90
  -2   4   9    7.60    1.70
  -2   4   9    8.40    2.60
  -2   4   9    5.30    2.20
   3  -4  -9   10.50    3.50
   3  -4  -9    6.70    2.80
   3  -4  -9    8.90    2.60
  -3   4   9   11.30    2.50
   4  -4  -9   13.90    3.50
   4  -4  -9   13.70    3.30
  -4   4   9   16.00    2.70
   5  -4  -9    3.70    2.10
   5  -4  -9    0.90    2.60
  -5   4   9    8.30    2.10
  -3  -4 -10    5.70    2.50
  -3  -4 -10   10.50    3.80
  -3  -4 -10    3.50    1.70
   3   4  10    8.10    2.40
  -2  -4 -10    3.20    1.80
  -2  -4 -10    6.90    3.80
   2   4  10    5.30    2.20
   2   4  10   11.30    3.40
  -1  -4 -10   14.60    4.40
  -1  -4 -10    5.50    2.50
  -1  -4 -10    6.80    2.40
   1   4  10    8.00    2.20
   1   4  10    8.90    3.40
   0  -4 -10    6.50    3.40
   0  -4 -10    2.20    2.00
   0  -4 -10    0.90    1.70
   0   4  10    5.90    2.60
   0   4  10    6.10    1.60
   1  -4 -10    4.40    2.60
   1  -4 -10   10.60    3.70
   1  -4 -10    6.90    2.80
  -1   4  10   11.60    2.20
  -1   4  10    4.80    2.30
  -1   4  10   12.90    3.20
   2  -4 -10   10.70    3.70
   2  -4 -10    5.40    2.80
   2  -4 -10    6.00    2.80
  -2   4  10    5.00    2.50
  -2   4  10   14.70    3.50
   3  -4 -10    6.50    2.50
   3  -4 -10    5.10    2.80
  -3   4  10    8.10    2.50
  -3  -5  10   10.30    2.70
   3   5 -10    4.90    4.30
   3   5 -10   19.00    3.60
   3   5 -10    8.70    3.40
  -2  -5  10   22.70    3.60
  -2  -5  10   32.30    4.80
  -1  -5  10    9.80    1.90
   1   5 -10    4.10    2.00
   1   5 -10    1.60    3.10
   0  -5  10   18.10    4.00
   0  -5  10   15.30    2.70
   0  -5  10   15.20    3.20
   0   5 -10   13.70    3.50
   0   5 -10   17.40    3.30
   0   5 -10    7.30    4.10
   1  -5  10    4.80    3.10
   1  -5  10    4.90    1.80
  -1   5 -10    7.20    4.10
  -1   5 -10    2.70    1.90
  -1   5 -10    0.50    1.80
   2  -5  10    4.60    2.00
   2  -5  10   18.20    4.40
  -2   5 -10    6.20    2.30
  -2   5 -10    4.20    4.20
  -2   5 -10    7.50    3.40
   3  -5  10   14.00    2.90
  -3   5 -10    8.80    2.60
  -3   5 -10   10.20    2.70
  -5  -5   9    4.40    2.20
   5   5  -9    0.20    2.70
   5   5  -9    8.30    2.30
   4   5  -9    7.10    3.00
  -3  -5   9    5.20    2.10
   3   5  -9    5.50    2.20
  -2  -5   9   18.40    3.30
  -2  -5   9   22.50    2.80
  -2  -5   9   28.20    4.30
   2   5  -9   14.30    4.20
   2   5  -9   22.30    3.90
   2   5  -9   18.40    4.70
   2   5  -9   15.50    3.60
  -1  -5   9    4.60    2.20
  -1  -5   9    5.90    3.10
   1   5  -9    2.40    2.80
   1   5  -9    5.30    2.00
   1   5  -9    4.60    2.20
   0  -5   9   12.70    2.40
   0  -5   9   13.80    3.80
   0  -5   9    9.70    2.80
   0   5  -9    6.20    3.70
   0   5  -9    6.50    2.20
   0   5  -9    4.40    2.10
   1  -5   9    7.20    3.30
   1  -5   9    4.70    2.00
  -1   5  -9    4.70    2.00
  -1   5  -9    3.40    1.90
  -1   5  -9    3.50    3.10
   2  -5   9   16.30    4.10
   2  -5   9   11.50    2.60
  -2   5  -9   13.00    4.20
  -2   5  -9    9.90    2.50
  -2   5  -9   13.00    2.80
   3  -5   9   14.40    4.00
   3  -5   9   13.20    2.70
  -3   5  -9   13.00    4.10
  -3   5  -9    9.20    2.30
  -3   5  -9    6.20    2.10
   4  -5   9    9.10    3.60
   4  -5   9    7.50    2.30
  -4   5  -9    5.20    2.20
  -4   5  -9    2.00    3.30
  -4   5  -9    4.30    1.90
   5  -5   9   17.40    4.50
   5  -5   9   13.10    3.20
  -5   5  -9    5.50    2.10
  -5   5  -9   11.10    2.60
  -6  -5   8    4.80    2.10
   6   5  -8    7.50    1.70
   6   5  -8    3.30    3.10
  -5  -5   8    6.90    2.10
   5   5  -8    3.60    2.60
  -4  -5   8    3.40    1.80
   4   5  -8    2.10    2.80
   4   5  -8    3.20    1.90
   4   5  -8   -0.20    1.90
   4   5  -8    0.40    2.10
  -3  -5   8   11.20    3.30
  -3  -5   8    4.90    1.90
   3   5  -8    2.40    2.00
   3   5  -8    5.30    2.50
   3   5  -8    3.20    3.20
   3   5  -8    5.00    2.40
  -2  -5   8   39.60    3.80
  -2  -5   8   30.70    3.70
  -2  -5   8   31.20    3.90
  -2  -5   8   38.70    5.20
   2   5  -8   30.00    5.40
   2   5  -8   28.40    4.40
   2   5  -8   45.50    6.70
   2   5  -8   31.70    4.80
  -1  -5   8   19.90    3.00
  -1  -5   8   24.00    4.50
  -1  -5   8   15.50    3.10
   1   5  -8   14.80    4.00
   1   5  -8   16.50    3.30
   1   5  -8   14.30    3.90
   1   5  -8   15.50    5.00
   0  -5   8    0.60    2.50
   0  -5   8    1.50    1.70
   0   5  -8    3.70    3.10
   0   5  -8    0.60    1.40
   0   5  -8   -0.20    1.60
   1  -5   8   15.60    4.20
   1  -5   8   13.80    2.90
  -1   5  -8   12.30    2.80
  -1   5  -8    7.90    2.20
  -1   5  -8   11.20    3.70
   2  -5   8   34.30    4.40
   2  -5   8   40.30    5.80
  -2   5  -8   30.20    4.20
  -2   5  -8   39.40    4.90
  -2   5  -8   42.90    6.40
   3  -5   8    3.90    1.80
   3  -5   8    5.10    3.10
  -3   5  -8    7.40    2.10
  -3   5  -8    8.30    3.70
  -3   5  -8    4.20    2.00
   4  -5   8    6.60    3.10
   4  -5   8    1.70    1.80
  -4   5  -8    4.80    2.00
  -4   5  -8    3.60    1.80
  -4   5  -8   10.50    4.00
   5  -5   8    4.30    3.20
   5  -5   8    5.00    2.00
  -5   5  -8    0.80    1.40
  -5   5  -8    4.80    2.80
  -5   5  -8    4.60    1.80
   6  -5   8   10.20    3.70
   6  -5   8    7.00    2.90
  -6   5  -8    2.80    1.80
  -6   5  -8    5.80    1.90
  -7  -5   7    1.80    2.10
   7   5  -7    1.50    2.60
  -6  -5   7    5.40    2.20
   6   5  -7    7.30    2.80
   6   5  -7    7.50    1.80
  -5  -5   7   16.00    2.50
   5   5  -7   12.70    3.50
   5   5  -7   13.10    2.50
  -4  -5   7    6.70    1.90
   4   5  -7    4.70    2.00
   4   5  -7    4.90    2.30
   4   5  -7    6.00    2.70
   4   5  -7    5.60    2.30
  -3  -5   7   20.50    3.90
   3   5  -7   13.90    2.70
   3   5  -7   11.60    3.00
   3   5  -7   13.50    3.40
   3   5  -7   14.40    3.30
  -2  -5   7   16.80    2.60
  -2  -5   7   23.60    6.00
  -2  -5   7   16.20    2.40
  -2  -5   7   18.40    2.70
   2   5  -7   17.90    4.00
   2   5  -7   19.40    3.90
   2   5  -7   13.80    3.20
   2   5  -7   18.70    3.10
  -1  -5   7   63.69    7.70
  -1  -5   7   69.19    6.90
  -1  -5   7   82.29    6.90
  -1  -5   7   71.19    6.90
   1   5  -7   72.89    7.70
   1   5  -7   66.99    7.10
   1   5  -7   67.79    8.10
   1   5  -7   65.49    7.30
   0  -5   7    2.20    1.60
   0  -5   7    1.20    2.60
   0   5  -7    0.10    2.80
   0   5  -7    5.00    2.40
   0   5  -7    4.40    1.90
   0   5  -7    3.00    1.60
   1  -5   7   74.79    7.30
   1  -5   7   77.89    8.30
  -1   5  -7   66.49    7.30
  -1   5  -7   73.79    7.40
  -1   5  -7   75.99    8.60
   2  -5   7   18.10    4.30
   2  -5   7   13.90    2.90
  -2   5  -7   18.40    4.70
  -2   5  -7   20.40    3.20
  -2   5  -7   17.30    3.00
   3  -5   7   11.00    3.50
  -3   5  -7    9.00    2.30
  -3   5  -7   14.10    4.10
  -3   5  -7   11.70    2.30
   4  -5   7    9.80    3.10
   4  -5   7    7.80    2.30
  -4   5  -7    7.90    2.00
  -4   5  -7   10.80    2.40
  -4   5  -7    5.40    3.40
   5  -5   7   23.50    4.90
   5  -5   7   15.90    3.30
  -5   5  -7   19.50    4.30
  -5   5  -7   18.00    4.60
  -5   5  -7   21.60    2.80
   6  -5   7   10.20    3.50
   6  -5   7    5.30    2.10
  -6   5  -7    5.20    3.20
  -6   5  -7    1.20    1.70
  -6   5  -7    7.20    2.00
   7  -5   7   12.70    3.90
   7  -5   7    8.70    2.50
  -7   5  -7    5.20    2.10
  -7  -5   6   -0.60    2.00
   7   5  -6    2.00    2.10
  -6  -5   6    5.90    2.00
   6   5  -6    7.90    1.80
   6   5  -6    7.80    1.50
   6   5  -6    6.80    2.50
  -5  -5   6    3.50    1.60
   5   5  -6    2.10    2.00
   5   5  -6    6.10    1.70
   5   5  -6    3.40    1.60
  -4  -5   6   52.29    4.90
   4   5  -6   45.70    5.10
   4   5  -6   48.20    5.10
   4   5  -6   48.40    5.80
  -3  -5   6   41.30    5.00
  -3  -5   6   40.70    4.10
   3   5  -6   44.10    5.00
   3   5  -6   41.10    5.20
   3   5  -6   38.00    4.40
   3   5  -6   36.40    4.20
  -2  -5   6   84.89    8.70
  -2  -5   6  110.79    9.00
  -2  -5   6   90.99    9.60
  -2  -5   6   91.89    9.40
  -2  -5   6   99.19    8.70
   2   5  -6   86.79    9.40
   2   5  -6   93.59    8.90
   2   5  -6  100.79    9.40
   2   5  -6   95.69    9.00
   2   5  -6   89.59    9.70
  -1  -5   6  222.28   21.10
  -1  -5   6  236.58   20.90
  -1  -5   6  256.47   20.30
  -1  -5   6  236.58   20.30
  -1  -5   6  220.28   20.40
   1   5  -6  228.88   20.50
   1   5  -6  221.18   20.40
   1   5  -6  229.68   21.10
   1   5  -6  224.08   20.70
   1   5  -6  215.98   20.90
   0  -5   6    3.30    1.60
   0  -5   6    7.60    3.00
   0  -5   6    3.40    2.80
   0  -5   6    4.60    1.60
   0  -5   6    6.70    1.90
   0   5  -6    4.70    3.00
   0   5  -6    5.60    1.50
   0   5  -6    7.60    2.50
   0   5  -6    4.40    1.70
   0   5  -6    5.10    1.80
   1  -5   6  221.78   20.40
   1  -5   6  224.98   21.10
   1  -5   6  224.68   20.50
   1  -5   6  223.08   20.90
   1  -5   6  227.48   20.20
  -1   5  -6  223.78   20.90
  -1   5  -6  250.37   20.40
  -1   5  -6  219.78   20.30
  -1   5  -6  222.08   21.00
  -1   5  -6  228.08   20.30
   2  -5   6  113.69   10.40
   2  -5   6  109.89   10.20
   2  -5   6  103.09   11.00
   2  -5   6  106.89   10.90
  -2   5  -6  108.89   10.50
  -2   5  -6   96.19   10.90
  -2   5  -6  113.69   11.00
  -2   5  -6  117.29   10.20
  -2   5  -6   99.19   10.10
   3  -5   6   13.20    3.50
   3  -5   6   10.90    2.30
   3  -5   6   11.40    3.50
   3  -5   6   13.40    2.60
  -3   5  -6   14.20    2.40
  -3   5  -6   13.70    3.90
  -3   5  -6   10.50    2.40
   4  -5   6   74.89    8.30
   4  -5   6   70.29    7.80
   4  -5   6   66.79    8.30
   4  -5   6   64.79    7.40
  -4   5  -6   76.59    7.30
  -4   5  -6   76.69    8.40
  -4   5  -6   86.19    7.20
   5  -5   6    0.90    1.70
   5  -5   6    1.90    2.40
   5  -5   6    2.20    2.60
  -5   5  -6    2.30    1.40
  -5   5  -6    4.30    2.50
  -5   5  -6    0.40    1.50
   6  -5   6    6.30    3.10
   6  -5   6    4.90    2.10
   6  -5   6    3.80    3.00
  -6   5  -6   11.80    3.10
  -6   5  -6    6.50    1.90
  -6   5  -6    5.10    1.70
   7  -5   6    2.90    1.90
  -7   5  -6    0.50    3.50
  -7   5  -6    4.10    3.30
  -8  -5   5    5.70    3.20
   8   5  -5    0.20    1.90
  -7  -5   5   11.70    2.50
   7   5  -5    4.70    2.30
  -6  -5   5    7.90    2.20
   6   5  -5   10.10    2.70
  -5  -5   5    6.20    1.80
   5   5  -5    7.30    1.60
   5   5  -5    8.50    2.30
   5   5  -5    4.40    1.80
  -4  -5   5   12.60    2.10
   4   5  -5   13.40    2.20
   4   5  -5   10.70    2.70
   4   5  -5   14.40    2.60
  -3  -5   5  162.28   14.60
  -3  -5   5  173.68   14.20
  -3  -5   5  155.28   14.80
  -3  -5   5  135.49   15.00
   3   5  -5  173.78   15.00
   3   5  -5  157.98   14.70
   3   5  -5  170.28   14.70
   3   5  -5  151.88   14.40
   3   5  -5  156.98   14.30
  -2  -5   5  216.18   22.00
  -2  -5   5  241.18   21.50
  -2  -5   5  275.17   20.90
  -2  -5   5  216.88   21.00
  -2  -5   5  245.58   21.00
   2   5  -5  240.08   21.60
   2   5  -5  241.18   21.60
   2   5  -5  243.08   21.20
   2   5  -5  233.98   21.10
  -1  -5   5   13.80    2.30
  -1  -5   5   16.00    2.20
  -1  -5   5   16.70    2.60
  -1  -5   5   13.70    2.60
  -1  -5   5   17.50    3.30
  -1  -5   5   18.70    3.50
   1   5  -5   13.00    2.10
   1   5  -5   14.90    3.30
   1   5  -5   18.10    2.70
   1   5  -5   13.90    2.40
   1   5  -5   20.70    3.40
   0  -5   5   21.90    3.80
   0  -5   5   14.00    2.30
   0  -5   5   21.20    3.90
   0  -5   5   19.00    2.60
   0  -5   5   17.30    2.50
   0   5  -5   23.50    3.80
   0   5  -5   17.50    2.40
   0   5  -5   15.00    2.50
   0   5  -5   19.50    2.60
   0   5  -5   23.20    4.10
   1  -5   5   20.80    2.70
   1  -5   5   22.60    4.00
   1  -5   5   15.90    2.60
   1  -5   5   20.00    2.60
   1  -5   5   18.70    3.50
  -1   5  -5   23.50    4.30
  -1   5  -5   21.80    2.70
  -1   5  -5   19.50    2.60
  -1   5  -5   19.90    2.90
  -1   5  -5   23.10    4.00
   2  -5   5  230.08   21.80
   2  -5   5  233.68   21.20
   2  -5   5  239.48   21.10
   2  -5   5  245.78   21.30
   2  -5   5  229.68   21.60
  -2   5  -5  236.08   21.10
  -2   5  -5  221.28   21.70
  -2   5  -5  268.37   21.10
  -2   5  -5  229.28   22.00
   3  -5   5  136.39   12.30
   3  -5   5  130.29   12.10
   3  -5   5  121.99   12.10
   3  -5   5  135.89   12.70
   3  -5   5  118.69   12.70
  -3   5  -5  131.19   12.00
  -3   5  -5  147.99   11.90
  -3   5  -5  132.79   12.70
  -3   5  -5  144.39   13.00
  -3   5  -5  112.89   12.00
   4  -5   5   11.50    3.50
   4  -5   5   15.80    3.90
   4  -5   5   14.70    2.60
   4  -5   5   13.30    2.70
  -4   5  -5   14.20    2.40
  -4   5  -5   15.10    4.00
  -4   5  -5   18.10    2.70
  -4   5  -5   19.00    2.40
   5  -5   5    1.10    2.30
   5  -5   5    2.50    1.40
   5  -5   5    4.20    2.80
   5  -5   5    1.90    1.60
  -5   5  -5    3.20    1.40
  -5   5  -5    2.60    1.80
  -5   5  -5    0.50    2.40
   6  -5   5    6.50    3.00
   6  -5   5    6.90    2.10
   6  -5   5    4.50    1.70
   6  -5   5    8.80    3.20
  -6   5  -5    6.70    1.80
  -6   5  -5    6.40    3.40
  -6   5  -5    7.50    1.50
  -6   5  -5    9.90    3.30
   7  -5   5    4.90    2.10
   7  -5   5   13.30    3.30
   7  -5   5    3.70    3.10
  -7   5  -5    4.20    2.80
  -7   5  -5    6.50    3.50
   8  -5   5   11.50    3.90
   8  -5   5    6.30    2.50
  -8   5  -5    5.10    4.10
  -8  -5   4    6.00    2.60
   8   5  -4    1.20    1.70
  -7  -5   4    5.10    2.10
   7   5  -4    3.40    2.00
  -6  -5   4   28.20    4.00
   6   5  -4   27.60    3.80
  -5  -5   4    5.10    1.90
  -5  -5   4   10.00    1.90
   5   5  -4    8.70    3.20
   5   5  -4    5.70    1.90
  -4  -5   4   23.90    2.70
  -4  -5   4   18.30    2.90
   4   5  -4   22.00    3.20
   4   5  -4   26.60    2.90
   4   5  -4   22.40    2.60
   4   5  -4   18.50    2.70
  -3  -5   4   23.70    2.80
  -3  -5   4   20.10    2.20
  -3  -5   4   16.70    3.00
  -3  -5   4   15.30    2.60
   3   5  -4   19.60    2.40
   3   5  -4   14.90    2.60
   3   5  -4   21.10    2.70
   3   5  -4   21.30    2.80
   3   5  -4   16.30    2.20
   3   5  -4   19.40    2.50
   3   5  -4   17.20    2.70
  -2  -5   4   79.89    8.20
  -2  -5   4   74.29    8.00
  -2  -5   4   96.99    7.50
  -2  -5   4   82.79    8.00
  -2  -5   4   81.39    7.90
  -2  -5   4   86.59    7.60
   2   5  -4   89.59    8.10
   2   5  -4   80.29    7.80
   2   5  -4   74.69    8.00
   2   5  -4   85.09    8.10
   2   5  -4   86.59    7.70
  -1  -5   4  134.19   12.50
  -1  -5   4  144.39   12.50
  -1  -5   4  142.69   12.30
  -1  -5   4  137.49   12.80
  -1  -5   4  128.19   12.90
  -1  -5   4  139.39   12.80
   1   5  -4  143.39   12.50
   1   5  -4  142.19   12.50
   1   5  -4  145.89   13.00
   0  -5   4  202.18   17.90
   0  -5   4  191.78   18.00
   0  -5   4  199.08   17.60
   0  -5   4  196.68   18.20
   0  -5   4  209.48   17.80
   0   5  -4  202.88   17.70
   0   5  -4  197.98   17.70
   0   5  -4  191.48   18.00
   0   5  -4  211.78   17.90
   0   5  -4  199.88   18.20
   1  -5   4   86.99    8.20
   1  -5   4   88.09    8.60
   1  -5   4   90.29    8.20
   1  -5   4   86.39    8.70
  -1   5  -4   85.79    8.50
  -1   5  -4   82.39    8.00
  -1   5  -4   84.39    8.70
  -1   5  -4   92.49    8.10
   2  -5   4   60.39    7.10
   2  -5   4   77.39    6.70
   2  -5   4   70.39    7.10
   2  -5   4   67.59    6.50
   2  -5   4   73.79    6.60
  -2   5  -4   67.59    6.40
  -2   5  -4   64.49    6.90
  -2   5  -4   68.59    7.20
  -2   5  -4   61.49    6.40
   3  -5   4   26.10    4.30
   3  -5   4   19.00    2.50
   3  -5   4   15.10    2.50
   3  -5   4   17.90    2.40
   3  -5   4   20.50    3.70
  -3   5  -4   13.30    2.20
  -3   5  -4   19.90    2.20
  -3   5  -4   14.40    2.30
  -3   5  -4   23.20    4.00
   4  -5   4    8.90    2.10
   4  -5   4   10.90    3.00
   4  -5   4    8.20    1.80
   4  -5   4   13.00    3.10
   4  -5   4    8.50    2.10
  -4   5  -4   12.60    1.80
  -4   5  -4    9.70    1.90
  -4   5  -4   11.60    2.60
  -4   5  -4    8.80    3.00
   5  -5   4   16.60    2.60
   5  -5   4   19.00    3.00
   5  -5   4   28.40    4.90
   5  -5   4   18.50    4.00
   5  -5   4   20.90    2.90
  -5   5  -4   23.40    4.30
  -5   5  -4   17.90    2.50
  -5   5  -4   27.80    3.50
   6  -5   4   29.60    4.80
   6  -5   4   34.00    4.70
   6  -5   4   27.10    3.60
   6  -5   4   33.20    4.00
  -6   5  -4   33.60    4.80
  -6   5  -4   32.10    4.70
   7  -5   4    6.10    2.60
   7  -5   4    8.00    2.20
   7  -5   4    5.30    3.00
  -7   5  -4    3.40    3.20
  -7   5  -4    7.30    2.60
   8  -5   4   14.30    2.70
  -8   5  -4   14.70    4.90
  -8  -5   3    3.20    2.20
   8   5  -3    1.20    1.70
  -7  -5   3    6.00    2.20
   7   5  -3    4.90    2.00
  -6  -5   3   14.90    2.50
   6   5  -3    6.80    1.90
  -5  -5   3   26.80    3.20
   5   5  -3   29.50    4.00
   5   5  -3   25.20    3.40
  -4  -5   3   68.79    6.00
  -4  -5   3   57.19    6.20
   4   5  -3   62.19    6.40
   4   5  -3   61.19    6.30
   4   5  -3   69.69    6.10
  -3  -5   3  129.39   13.30
  -3  -5   3  153.88   12.90
   3   5  -3  159.88   13.00
   3   5  -3  144.69   13.00
   3   5  -3  147.99   13.00
   3   5  -3  148.39   13.10
   3   5  -3  142.69   13.30
  -2  -5   3  241.18   22.20
  -2  -5   3  236.78   21.80
  -2  -5   3  287.17   21.70
  -2  -5   3  219.88   22.10
  -2  -5   3  246.68   22.00
  -2  -5   3  256.57   21.80
   2   5  -3  258.77   21.80
   2   5  -3  254.97   22.00
   2   5  -3  215.98   22.00
   2   5  -3  274.57   21.90
   2   5  -3  267.37   22.20
   2   5  -3  252.17   21.90
  -1  -5   3  325.97   27.10
  -1  -5   3  322.07   27.00
  -1  -5   3  294.07   27.40
  -1  -5   3  283.87   27.40
  -1  -5   3  306.07   27.30
  -1  -5   3  313.47   27.40
   1   5  -3  321.17   27.40
   1   5  -3  317.47   27.20
   1   5  -3  344.27   27.40
   1   5  -3  280.17   27.40
   1   5  -3  331.57   27.20
   0  -5   3  812.22   73.09
   0  -5   3  868.71   72.89
   0  -5   3  772.12   73.19
   0  -5   3  890.71   72.99
   0  -5   3  843.82   73.09
   0   5  -3  847.22   73.19
   0   5  -3  829.62   72.89
   0   5  -3  842.32   72.99
   0   5  -3  908.51   73.09
   1  -5   3  288.67   26.00
   1  -5   3  254.17   25.50
   1  -5   3  291.37   25.90
   1  -5   3  318.37   25.70
   1  -5   3  316.37   25.60
  -1   5  -3  293.87   25.60
  -1   5  -3  294.27   25.60
  -1   5  -3  292.37   25.90
  -1   5  -3  273.47   25.80
  -1   5  -3  310.67   25.60
   2  -5   3  188.38   17.60
   2  -5   3  205.38   17.70
   2  -5   3  202.08   18.00
   2  -5   3  208.68   17.70
   2  -5   3  185.38   18.00
  -2   5  -3  200.08   18.00
  -2   5  -3  191.18   17.90
  -2   5  -3  225.58   17.50
  -2   5  -3  186.68   17.60
  -2   5  -3  204.28   17.60
   3  -5   3  160.68   14.30
   3  -5   3  147.39   14.40
   3  -5   3  145.69   13.90
   3  -5   3  167.38   13.90
   3  -5   3  155.38   14.00
  -3   5  -3  165.88   14.40
  -3   5  -3  172.48   13.80
  -3   5  -3  147.29   13.90
  -3   5  -3  139.49   14.20
   4  -5   3   68.89    6.20
   4  -5   3   65.69    6.80
   4  -5   3   61.69    6.20
   4  -5   3   65.59    6.30
  -4   5  -3   67.79    7.40
  -4   5  -3   62.99    6.10
  -4   5  -3   63.49    6.80
   5  -5   3   51.09    5.30
   5  -5   3   49.40    5.90
   5  -5   3   47.90    5.00
   5  -5   3   54.29    5.80
  -5   5  -3   45.90    5.60
  -5   5  -3   50.99    5.80
  -5   5  -3   56.09    5.90
   6  -5   3   19.70    3.80
   6  -5   3    9.40    2.10
   6  -5   3   16.30    3.40
   6  -5   3   14.30    2.70
   6  -5   3   10.00    2.40
  -6   5  -3   14.50    3.00
   7  -5   3   14.40    2.60
  -7   5  -3   12.20    4.00
   8  -5   3    4.90    1.70
  -8   5  -3    8.80    4.30
  -8  -5   2   12.70    4.20
  -7  -5   2   11.30    3.70
   7   5  -2    6.00    1.90
  -6  -5   2   17.30    3.60
  -6  -5   2   15.30    2.70
   6   5  -2   14.10    2.60
  -5  -5   2    1.60    1.60
  -5  -5   2    4.30    2.40
   5   5  -2    3.50    2.30
   5   5  -2    3.10    1.30
   5   5  -2    1.00    1.20
  -4  -5   2   71.89    7.20
  -4  -5   2   85.19    7.10
   4   5  -2   76.09    7.50
   4   5  -2   77.89    7.00
   4   5  -2   75.89    7.30
  -3  -5   2  229.58   18.80
  -3  -5   2  199.88   19.00
   3   5  -2  225.08   18.70
   3   5  -2  218.78   18.80
   3   5  -2  197.98   19.00
   3   5  -2  219.28   18.90
  -2  -5   2   86.89    6.90
  -2  -5   2   82.89    6.80
  -2  -5   2   62.99    7.00
   2   5  -2   82.69    6.90
   2   5  -2   80.69    6.80
   2   5  -2   69.19    6.80
   2   5  -2   62.79    7.00
   2   5  -2   64.99    6.90
   2   5  -2   77.79    6.90
   2   5  -2   85.79    6.70
  -1  -5   2 1058.59   88.89
  -1  -5   2  972.00   88.99
  -1  -5   2 1021.10   89.19
  -1  -5   2 1129.49   88.89
   1   5  -2  908.71   89.09
   1   5  -2 1011.70   89.09
   1   5  -2 1096.59   88.99
   1   5  -2 1085.09   88.99
   1   5  -2 1046.00   88.99
   1   5  -2 1019.50   89.09
   0  -5   2 1938.31  165.58
   0  -5   2 1803.52  165.68
   0  -5   2 1903.91  165.78
   0  -5   2 1897.71  165.78
   0  -5   2 2047.00  165.68
   0  -5   2 1869.71  165.88
   0   5  -2 1785.62  165.78
   0   5  -2 1963.20  165.68
   0   5  -2 2013.40  165.78
   0   5  -2 1923.01  165.88
   0   5  -2 2078.19  165.68
   1  -5   2  873.81   75.19
   1  -5   2  831.82   75.29
   1  -5   2  900.61   75.09
  -1   5  -2  917.91   75.09
  -1   5  -2  848.42   75.29
  -1   5  -2  823.42   75.19
  -1   5  -2  906.41   74.99
   2  -5   2  144.69   13.40
   2  -5   2  150.78   13.30
   2  -5   2  143.29   13.60
   2  -5   2  162.08   13.20
   2  -5   2  141.99   13.20
  -2   5  -2  127.99   13.40
  -2   5  -2  171.58   13.20
  -2   5  -2  163.98   13.20
  -2   5  -2  142.09   13.50
   3  -5   2  247.88   19.50
   3  -5   2  205.18   19.80
   3  -5   2  223.68   19.50
   3  -5   2  239.78   19.60
   3  -5   2  230.58   19.70
  -3   5  -2  204.98   19.70
  -3   5  -2  230.98   19.80
  -3   5  -2  194.48   19.70
   4  -5   2   30.50    3.50
   4  -5   2   26.40    3.10
   4  -5   2   30.40    2.90
   4  -5   2   24.20    3.60
   4  -5   2   20.90    3.00
  -4   5  -2   29.90    3.40
  -4   5  -2   28.60    3.40
   5  -5   2   12.70    3.00
   5  -5   2   11.30    2.10
   5  -5   2   10.50    1.80
   5  -5   2    9.50    2.60
   5  -5   2   13.20    2.00
  -5   5  -2   14.20    3.20
  -5   5  -2   12.80    2.50
   6  -5   2   11.10    2.10
   6  -5   2   15.20    2.60
   6  -5   2   14.70    2.30
   6  -5   2   19.80    2.40
  -6   5  -2   19.20    4.10
   7  -5   2    3.70    1.50
   7  -5   2    7.90    2.00
  -7   5  -2   10.10    3.70
   8  -5   2   17.00    3.00
  -8   5  -2   20.30    5.40
  -9   5  -2    9.00    4.60
  -9  -5   1    6.10    4.00
  -8  -5   1   11.50    4.20
  -7  -5   1   20.80    4.40
  -6  -5   1   15.70    3.60
   6   5  -1   10.70    3.30
  -5  -5   1   25.30    3.60
  -5  -5   1   24.80    3.00
   5   5  -1   20.00    3.40
   5   5  -1   27.60    2.80
  -4  -5   1  178.18   16.20
  -4  -5   1  195.88   16.50
   4   5  -1  189.38   16.20
   4   5  -1  175.68   16.40
  -3  -5   1  298.17   25.20
  -3  -5   1  305.07   25.00
  -3  -5   1  270.67   25.10
   3   5  -1  293.57   25.00
   3   5  -1  276.27   25.10
  -2  -5   1  543.55   47.00
  -2  -5   1  494.05   47.10
  -2  -5   1  586.54   47.00
   2   5  -1  493.25   47.00
   2   5  -1  576.34   47.00
   2   5  -1  511.85   47.00
   2   5  -1  583.64   47.00
   2   5  -1  574.54   47.00
  -1  -5   1  711.13   67.89
  -1  -5   1  752.62   67.89
  -1  -5   1  689.23   67.89
  -1  -5   1  886.11   67.89
  -1  -5   1  852.81   67.79
  -1  -5   1  800.32   67.79
   1   5  -1  687.23   67.89
   1   5  -1  809.72   67.79
   1   5  -1  845.02   67.89
   1   5  -1  860.01   67.89
   0  -5   1 2882.71  236.78
   0  -5   1 2892.51  236.78
   0  -5   1 2632.64  236.88
   0  -5   1 2902.91  236.68
   0  -5   1 2520.45  236.68
   0  -5   1 2728.33  236.78
   0   5  -1 2760.42  236.78
   0   5  -1 2664.43  236.68
   0   5  -1 2644.04  236.78
   0   5  -1 2961.80  236.68
   1  -5   1  857.71   67.09
   1  -5   1  772.52   67.09
   1  -5   1  782.92   67.09
   1  -5   1  710.73   67.19
   1  -5   1  864.91   67.09
  -1   5  -1  712.93   67.09
  -1   5  -1  869.71   67.09
  -1   5  -1  755.42   67.19
  -1   5  -1  690.53   67.09
   2  -5   1  647.44   48.40
   2  -5   1  576.84   48.50
   2  -5   1  498.35   48.60
   2  -5   1  571.84   48.40
  -2   5  -1  514.45   48.40
  -2   5  -1  626.84   48.60
  -2   5  -1  542.05   48.50
  -2   5  -1  515.45   48.60
   3  -5   1  131.79   11.90
   3  -5   1  137.29   11.80
   3  -5   1  138.69   11.90
  -3   5  -1  151.78   12.10
  -3   5  -1  132.69   11.90
  -3   5  -1  111.49   12.00
   4  -5   1  157.88   14.90
   4  -5   1  164.98   14.90
   4  -5   1  166.78   15.00
   4  -5   1  197.28   15.00
  -4   5  -1  165.08   15.40
   5  -5   1   60.59    5.80
   5  -5   1   54.49    5.70
   5  -5   1   56.69    5.60
   5  -5   1   69.39    5.70
  -5   5  -1   62.19    6.60
   6  -5   1    5.10    1.60
   6  -5   1    4.00    1.30
   6  -5   1    4.00    1.30
   6  -5   1    3.60    1.50
  -6   5  -1    6.30    3.30
   7  -5   1   23.40    3.00
  -7   5  -1   29.90    5.10
  -8   5  -1    8.70    4.00
  -9   5  -1   11.50    5.70
  -9  -5   0    4.40    4.00
  -8  -5   0   -1.00    3.30
  -7  -5   0    6.60    3.40
  -6  -5   0   18.00    3.70
  -5  -5   0   41.20    4.80
   5   5   0   40.30    4.10
  -4  -5   0  102.69    9.80
   4   5   0  109.99    9.50
  -3  -5   0  182.98   15.70
  -3  -5   0  168.48   15.50
   3   5   0  184.88   15.50
   3   5   0  174.48   15.50
  -2  -5   0  106.29   11.20
  -2  -5   0  126.19   11.20
  -2  -5   0  122.89   11.20
  -2  -5   0  130.99   11.20
   2   5   0  140.79   11.20
   2   5   0  125.59   11.20
   2   5   0  135.99   11.30
   2   5   0  138.99   11.40
  -1  -5   0  514.75   46.90
  -1  -5   0  539.95   46.80
  -1  -5   0  506.85   46.90
  -1  -5   0  511.35   46.80
  -1  -5   0  605.44   46.90
   1   5   0  595.04   46.80
   1   5   0  490.55   46.80
   1   5   0  594.74   46.80
   0  -5   0    6.10    0.80
   0  -5   0    8.00    1.10
   0   5   0    4.10    0.90
   0   5   0    5.90    0.80
   0   5   0    4.30    1.10
   1  -5   0  577.64   50.79
   1  -5   0  570.94   50.79
   1  -5   0  669.33   50.89
  -1   5   0  583.64   50.79
  -1   5   0  652.13   50.89
  -1   5   0  541.65   50.79
  -1   5   0  542.05   50.89
   2  -5   0  140.09   11.10
   2  -5   0  118.79   10.90
  -2   5   0  122.19   11.00
  -2   5   0  108.49   10.90
  -2   5   0  135.39   11.10
   3  -5   0  141.59   12.70
   3  -5   0  139.29   12.50
  -3   5   0  147.89   12.80
   4  -5   0  109.39    9.70
   4  -5   0  105.09   10.30
  -4   5   0  118.09   10.40
   5  -5   0   33.80    3.50
  -5   5   0   36.60    4.50
   6  -5   0   23.50    3.50
  -6   5   0   22.70    4.10
   7  -5   0    5.20    1.60
  -7   5   0    5.00    3.40
   8  -5   0    1.80    1.80
  -8   5   0    1.80    3.80
   9  -5   0    1.30    2.00
  -9  -5  -1   13.90    5.10
  -8  -5  -1   14.70    4.60
  -7  -5  -1   34.90    5.30
  -6  -5  -1    7.80    3.20
   6   5   1    3.30    1.20
   6   5   1    5.90    1.30
  -5  -5  -1   64.99    6.50
   5   5   1   53.09    5.60
   5   5   1   59.69    5.70
   5   5   1   63.59    5.80
  -4  -5  -1  164.38   14.50
   4   5   1  152.68   14.10
   4   5   1  157.48   14.20
   4   5   1  169.28   14.20
  -3  -5  -1  147.79   11.70
  -3  -5  -1  110.39   11.70
   3   5   1  114.79   11.70
   3   5   1  150.98   11.50
   3   5   1  135.89   11.70
   3   5   1  130.59   11.50
   3   5   1  121.39   11.60
  -2  -5  -1  490.45   48.90
   2   5   1  630.04   49.00
   2   5   1  516.15   49.00
   2   5   1  597.24   48.90
   2   5   1  601.74   48.90
  -1  -5  -1  674.43   63.89
  -1  -5  -1  650.43   63.99
   1   5   1  812.22   63.99
   1   5   1  736.43   64.09
   1   5   1  805.62   63.89
   1   5   1  776.22   63.89
   0  -5  -1 3561.74  268.17
   0  -5  -1 2752.12  268.17
   0   5   1 3261.07  268.37
   0   5   1 2768.82  268.17
   0   5   1 3235.18  268.17
   0   5   1 3176.98  268.27
   1  -5  -1  699.53   69.49
   1  -5  -1  875.21   69.39
   1  -5  -1  764.12   69.39
   1  -5  -1  709.33   69.39
   1  -5  -1  842.72   69.39
  -1   5   1  917.91   69.49
  -1   5   1  925.91   69.29
  -1   5   1  725.53   69.39
   2  -5  -1  681.33   54.09
   2  -5  -1  611.54   54.19
   2  -5  -1  624.14   54.19
  -2   5   1  602.44   54.39
   3  -5  -1  323.57   28.10
  -3   5   1  319.97   28.10
   4  -5  -1  190.18   15.80
   4  -5  -1  169.58   16.30
  -4   5   1  184.98   16.40
   5  -5  -1   22.70    2.50
   5  -5  -1   24.30    3.80
   6  -5  -1    9.80    2.00
  -6   5   1   12.60    3.60
   7  -5  -1    8.30    2.40
   8  -5  -1    3.30    2.10
  -8   5   1    7.60    4.10
   9  -5  -1    1.00    1.80
  -9  -5  -2   13.20    4.80
   9   5   2    6.90    1.80
  -8  -5  -2   18.00    4.60
   8   5   2   10.00    2.50
   8   5   2   12.10    2.40
  -7  -5  -2   13.10    4.10
   7   5   2    8.80    2.40
   7   5   2    7.20    1.80
  -6  -5  -2   18.40    3.90
   6   5   2   14.90    2.40
   6   5   2   13.20    2.10
  -5  -5  -2   14.00    2.60
  -5  -5  -2   10.50    2.50
  -5  -5  -2   17.80    3.50
   5   5   2   12.40    1.90
   5   5   2   11.20    2.50
   5   5   2   15.10    2.30
   5   5   2    9.30    1.90
  -4  -5  -2   33.50    4.10
  -4  -5  -2   23.00    3.40
   4   5   2   35.90    3.30
   4   5   2   22.90    3.00
   4   5   2   26.00    3.00
   4   5   2   30.30    3.40
   4   5   2   28.40    3.50
  -3  -5  -2  217.58   20.90
  -3  -5  -2  217.08   20.60
  -3  -5  -2  267.27   20.90
   3   5   2  228.98   20.60
   3   5   2  208.58   20.90
   3   5   2  253.17   20.70
   3   5   2  258.97   21.00
  -2  -5  -2  130.79   12.50
  -2  -5  -2  161.28   12.90
  -2  -5  -2  129.09   12.80
   2   5   2  156.38   12.90
   2   5   2  153.98   12.60
   2   5   2  123.79   12.80
   2   5   2  139.19   12.50
  -1  -5  -2  815.02   75.99
  -1  -5  -2  897.61   75.69
  -1  -5  -2  864.11   75.79
   1   5   2 1004.10   76.09
   1   5   2  823.22   75.99
   1   5   2  875.81   75.79
   0  -5  -2 2144.29  170.48
   0  -5  -2 1930.81  170.38
   0  -5  -2 1715.53  170.48
   0  -5  -2 2205.08  170.38
   0   5   2 2161.88  170.58
   0   5   2 2096.09  170.28
   0   5   2 1827.72  170.38
   0   5   2 1787.52  170.48
   1  -5  -2 1146.29   94.79
   1  -5  -2  998.50   94.99
   1  -5  -2 1224.28   94.79
  -1   5   2 1041.30   94.99
   2  -5  -2   62.99    5.40
   2  -5  -2   70.29    5.70
   2  -5  -2   49.40    5.60
   2  -5  -2   60.99    5.50
  -2   5   2   58.49    5.60
  -2   5   2   62.39    5.70
   3  -5  -2  221.08   20.10
   3  -5  -2  228.88   20.40
  -3   5   2  233.08   20.50
  -3   5   2  243.68   20.10
   4  -5  -2   80.49    8.00
   4  -5  -2   76.19    7.40
  -4   5   2   85.89    8.20
  -4   5   2   92.69    7.50
   5  -5  -2    6.30    2.60
   5  -5  -2    0.50    1.20
   5  -5  -2    2.50    1.10
  -5   5   2    3.80    1.60
  -5   5   2    4.60    2.60
   6  -5  -2   10.50    1.80
   6  -5  -2    8.80    2.50
  -6   5   2   17.80    4.10
   7  -5  -2    2.80    2.00
  -7   5   2    4.90    3.30
   8  -5  -2    6.90    2.30
  -8   5   2   10.20    3.90
   9  -5  -2    6.40    2.50
  -9   5   2    8.90    4.20
  -8  -5  -3    7.40    4.00
   8   5   3    3.50    1.40
  -7  -5  -3   13.30    5.20
   7   5   3    9.90    2.10
  -6  -5  -3    5.70    2.30
   6   5   3    9.30    2.60
   6   5   3    7.00    2.10
   6   5   3    8.30    1.90
  -5  -5  -3   53.59    5.60
  -5  -5  -3   41.80    5.50
  -5  -5  -3   62.69    6.10
   5   5   3   43.50    5.10
   5   5   3   56.79    5.30
   5   5   3   43.80    5.50
   5   5   3   54.89    5.60
  -4  -5  -3   69.39    6.30
  -4  -5  -3   77.89    6.10
  -4  -5  -3   55.19    6.70
  -4  -5  -3   69.69    7.00
   4   5   3   63.09    6.40
   4   5   3   57.49    6.70
   4   5   3   69.19    6.50
  -3  -5  -3  147.89   14.00
  -3  -5  -3  136.29   13.50
  -3  -5  -3  162.68   13.90
  -3  -5  -3  163.18   13.40
   3   5   3  135.09   13.90
   3   5   3  162.08   13.60
   3   5   3  148.79   13.60
   3   5   3  154.88   13.90
  -2  -5  -3  202.08   18.10
  -2  -5  -3  227.28   18.20
  -2  -5  -3  186.88   18.70
  -2  -5  -3  190.28   18.30
  -2  -5  -3  234.88   18.70
   2   5   3  220.18   18.70
   2   5   3  223.18   18.40
   2   5   3  182.98   18.60
   2   5   3  202.78   18.30
  -1  -5  -3  289.07   26.80
  -1  -5  -3  277.57   27.10
  -1  -5  -3  309.17   26.80
  -1  -5  -3  330.37   26.80
  -1  -5  -3  346.07   27.20
   1   5   3  326.47   27.10
   1   5   3  277.97   26.70
   1   5   3  321.57   26.80
   1   5   3  285.57   27.10
   0  -5  -3  886.61   73.29
   0  -5  -3  826.32   73.09
   0  -5  -3  915.61   73.09
   0  -5  -3  789.62   73.39
   0   5   3  795.12   73.09
   0   5   3  769.12   73.29
   0   5   3  868.01   73.39
   0   5   3  930.71   73.09
   1  -5  -3  391.56   29.50
   1  -5  -3  343.87   29.20
   1  -5  -3  345.77   29.50
   1  -5  -3  299.97   29.50
   1  -5  -3  355.76   29.20
  -1   5   3  330.77   29.40
  -1   5   3  286.57   29.10
  -1   5   3  297.97   29.40
  -1   5   3  375.56   29.30
   2  -5  -3  250.47   20.60
   2  -5  -3  250.77   20.50
   2  -5  -3  254.57   21.00
   2  -5  -3  219.18   20.80
   2  -5  -3  239.98   20.50
  -2   5   3  215.38   20.40
  -2   5   3  221.38   20.70
  -2   5   3  226.38   20.30
  -2   5   3  236.98   20.60
   3  -5  -3  155.38   14.10
   3  -5  -3  157.18   14.80
   3  -5  -3  170.98   14.50
  -3   5   3  161.58   14.10
   4  -5  -3   60.69    6.30
   4  -5  -3   59.59    7.00
   4  -5  -3   77.59    7.20
  -4   5   3   73.89    6.20
   5  -5  -3   22.30    3.70
   5  -5  -3   30.10    3.10
  -5   5   3   29.60    3.20
   6  -5  -3   14.80    2.30
  -6   5   3   18.20    2.70
   7  -5  -3    5.60    2.20
   8  -5  -3    1.60    2.00
  -8  -5  -4   12.50    4.50
   8   5   4    7.50    2.10
  -7  -5  -4    3.60    3.40
  -7  -5  -4    5.30    2.10
   7   5   4   -0.30    2.30
   7   5   4    1.00    1.60
   7   5   4    4.30    2.30
  -6  -5  -4   29.70    4.30
  -6  -5  -4   39.30    5.40
   6   5   4   25.80    4.50
   6   5   4   33.80    3.80
   6   5   4   32.30    4.50
  -5  -5  -4   19.00    4.00
  -5  -5  -4   20.30    2.30
   5   5   4   21.20    3.50
   5   5   4   16.40    2.70
   5   5   4   17.60    3.70
   5   5   4   20.10    2.80
  -4  -5  -4   11.80    1.70
  -4  -5  -4    8.90    2.80
  -4  -5  -4   16.10    2.60
  -4  -5  -4    8.50    1.90
   4   5   4    8.10    2.00
   4   5   4    8.90    2.00
   4   5   4   12.80    3.10
   4   5   4    8.20    2.60
  -3  -5  -4   14.90    2.50
  -3  -5  -4   15.10    2.00
  -3  -5  -4   19.00    3.60
   3   5   4   14.70    2.30
   3   5   4   16.40    2.60
   3   5   4   19.30    3.50
   3   5   4   17.40    3.30
  -2  -5  -4   65.19    7.00
  -2  -5  -4   79.29    6.90
  -2  -5  -4   77.59    7.40
  -2  -5  -4   65.59    7.50
  -2  -5  -4   74.89    6.90
   2   5   4   69.29    7.50
   2   5   4   84.79    7.10
   2   5   4   73.69    7.00
   2   5   4   77.69    7.60
   2   5   4   70.09    7.00
  -1  -5  -4   90.89    9.80
  -1  -5  -4  104.79    9.20
  -1  -5  -4   95.19    9.30
  -1  -5  -4  106.49    9.70
   1   5   4  117.99    9.50
   1   5   4   87.19    9.60
   1   5   4  106.79    9.80
   1   5   4  100.69    9.30
   0  -5  -4  211.68   18.60
   0  -5  -4  225.88   18.50
   0  -5  -4  234.08   18.90
   0  -5  -4  206.98   18.50
   0  -5  -4  192.28   18.90
   0   5   4  222.48   18.40
   0   5   4  213.28   18.80
   0   5   4  184.28   18.40
   0   5   4  186.38   18.70
   1  -5  -4  143.29   12.70
   1  -5  -4  157.68   12.70
   1  -5  -4  145.59   13.00
  -1   5   4  122.19   12.90
  -1   5   4  127.49   12.60
  -1   5   4  153.38   12.50
  -1   5   4  140.69   12.90
   2  -5  -4   89.39    7.60
   2  -5  -4   86.39    8.10
   2  -5  -4   80.99    7.60
   2  -5  -4   95.69    7.90
   2  -5  -4   78.39    8.30
  -2   5   4   76.69    7.40
  -2   5   4   83.09    7.50
  -2   5   4   74.09    7.80
  -2   5   4   79.09    7.80
   3  -5  -4   18.10    2.30
   3  -5  -4   22.00    2.90
   3  -5  -4   19.90    3.10
   3  -5  -4   18.20    2.30
   3  -5  -4   24.10    2.70
  -3   5   4   17.00    2.60
  -3   5   4   23.20    2.20
   4  -5  -4   21.50    2.80
   4  -5  -4   32.30    3.60
   4  -5  -4   25.10    3.70
   4  -5  -4   22.90    2.70
  -4   5   4   26.90    2.80
   5  -5  -4    8.40    2.10
   5  -5  -4    4.50    2.20
  -5   5   4    9.40    1.80
   6  -5  -4   23.50    4.30
  -6   5   4   26.80    3.20
   7  -5  -4    3.10    2.40
  -7   5   4    4.30    2.10
   8  -5  -4    1.40    2.00
  -8  -5  -5    7.80    4.60
   8   5   5    3.30    1.80
  -7  -5  -5    6.00    2.50
  -7  -5  -5    9.00    3.90
   7   5   5    8.20    3.30
   7   5   5    7.10    2.80
   7   5   5    5.50    2.00
  -6  -5  -5    2.50    1.20
  -6  -5  -5    6.60    2.60
  -6  -5  -5    5.00    1.50
   6   5   5    3.00    2.40
   6   5   5    1.10    1.40
   6   5   5    6.60    2.80
  -5  -5  -5    0.60    1.20
  -5  -5  -5    3.10    2.40
  -5  -5  -5    1.20    1.60
   5   5   5    2.40    2.10
   5   5   5    2.80    2.50
   5   5   5    4.00    1.60
  -4  -5  -5   13.90    2.60
  -4  -5  -5   10.10    3.20
  -4  -5  -5   13.40    1.90
   4   5   5    9.20    3.00
   4   5   5   15.30    3.60
   4   5   5    9.50    2.30
  -3  -5  -5  111.49   11.30
  -3  -5  -5  123.19   11.40
  -3  -5  -5  106.49   11.90
  -3  -5  -5  141.79   11.90
  -3  -5  -5  132.69   11.00
   3   5   5  103.29   11.20
   3   5   5  125.49   11.40
   3   5   5  136.59   11.30
   3   5   5  121.89   11.90
   3   5   5  110.49   11.80
  -2  -5  -5  198.58   21.50
  -2  -5  -5  220.08   21.00
  -2  -5  -5  252.17   20.90
  -2  -5  -5  258.87   21.30
   2   5   5  202.78   21.40
   2   5   5  257.07   21.60
   2   5   5  240.58   21.00
   2   5   5  275.07   21.10
   2   5   5  218.98   21.00
  -1  -5  -5   18.80    2.90
  -1  -5  -5   15.80    2.30
  -1  -5  -5   18.90    2.50
  -1  -5  -5   16.50    2.50
  -1  -5  -5   19.70    3.80
   1   5   5   17.20    3.00
   1   5   5   15.90    2.40
   1   5   5   19.60    2.40
   1   5   5   20.60    3.70
   1   5   5   20.30    2.60
   0  -5  -5   16.90    2.40
   0  -5  -5   16.80    2.60
   0  -5  -5   19.30    3.00
   0  -5  -5   18.40    3.30
   0  -5  -5   19.40    2.30
   0   5   5   14.90    2.30
   0   5   5   18.90    2.30
   0   5   5   17.60    2.90
   0   5   5   18.30    3.00
   0   5   5   15.60    2.50
   1  -5  -5   14.60    2.60
   1  -5  -5   14.50    2.40
   1  -5  -5   13.10    2.40
   1  -5  -5   12.60    3.10
   1  -5  -5   12.80    2.00
  -1   5   5   15.70    3.10
  -1   5   5   16.20    2.40
  -1   5   5   12.10    1.80
  -1   5   5   14.00    2.80
   2  -5  -5  230.88   20.60
   2  -5  -5  240.08   20.10
   2  -5  -5  232.78   20.20
   2  -5  -5  200.78   20.50
  -2   5   5  253.37   19.80
  -2   5   5  229.78   19.90
  -2   5   5  213.98   19.80
  -2   5   5  212.58   20.40
  -2   5   5  224.88   20.50
   3  -5  -5  211.68   16.60
   3  -5  -5  185.38   16.30
   3  -5  -5  206.58   16.60
   3  -5  -5  163.78   16.70
   3  -5  -5  181.78   17.00
   3  -5  -5  177.38   16.40
  -3   5   5  192.08   16.00
  -3   5   5  152.98   16.50
  -3   5   5  165.98   16.60
   4  -5  -5   11.50    2.10
   4  -5  -5   14.00    3.10
  -4   5   5   16.10    2.00
   5  -5  -5    6.70    1.50
   5  -5  -5    5.80    1.50
   5  -5  -5    5.00    2.20
  -5   5   5    7.90    1.70
   6  -5  -5    9.50    2.90
  -6   5   5   12.20    2.30
   7  -5  -5    6.10    2.60
  -7   5   5   11.10    2.50
   8  -5  -5    1.80    2.60
  -8   5   5    4.80    2.10
  -7  -5  -6    1.40    3.70
   7   5   6    5.90    2.70
   7   5   6    1.30    2.00
  -6  -5  -6    6.40    2.30
  -6  -5  -6    3.50    1.40
  -6  -5  -6    1.10    1.30
   6   5   6   -1.60    2.70
   6   5   6    4.30    2.60
   6   5   6    2.00    1.60
  -5  -5  -6    0.80    1.90
  -5  -5  -6   -0.80    1.10
   5   5   6    1.90    1.70
   5   5   6    0.20    2.10
   5   5   6    1.20    2.40
  -4  -5  -6   73.19    6.50
  -4  -5  -6   78.59    7.20
  -4  -5  -6   63.49    7.80
   4   5   6   61.29    7.10
   4   5   6   52.89    7.50
   4   5   6   72.19    8.00
   4   5   6   81.19    7.00
  -3  -5  -6   15.20    2.40
  -3  -5  -6   12.10    2.60
  -3  -5  -6   12.50    3.70
   3   5   6   13.80    2.50
   3   5   6   16.00    3.70
   3   5   6   12.60    2.50
   3   5   6   13.70    3.50
  -2  -5  -6   95.79   10.30
  -2  -5  -6  128.09   10.60
  -2  -5  -6  113.69   10.30
  -2  -5  -6   94.79   11.00
  -2  -5  -6  122.49   11.10
   2   5   6  128.09   10.50
   2   5   6  107.59   11.00
   2   5   6  103.09   10.40
   2   5   6   96.29   10.90
  -1  -5  -6  249.08   21.60
  -1  -5  -6  218.28   21.10
  -1  -5  -6  256.57   21.00
  -1  -5  -6  243.38   21.10
  -1  -5  -6  203.08   21.60
   1   5   6  206.38   20.90
   1   5   6  257.17   21.00
   1   5   6  204.38   21.50
   1   5   6  236.58   21.60
   1   5   6  270.47   21.30
   0  -5  -6    4.60    1.50
   0  -5  -6    4.10    1.70
   0  -5  -6    1.70    2.50
   0  -5  -6    3.10    1.60
   0  -5  -6    5.40    2.20
   0   5   6    4.90    2.60
   0   5   6    2.50    2.10
   0   5   6    6.20    1.90
   0   5   6    5.90    1.60
   0   5   6    3.80    1.50
   1  -5  -6  238.68   21.50
   1  -5  -6  250.97   21.60
   1  -5  -6  240.58   21.20
   1  -5  -6  200.38   21.60
   1  -5  -6  249.88   21.10
  -1   5   6  276.47   21.60
  -1   5   6  220.88   20.90
  -1   5   6  223.08   21.40
  -1   5   6  232.08   20.80
   2  -5  -6  100.79   10.30
   2  -5  -6  113.69   10.20
   2  -5  -6   98.69    9.80
   2  -5  -6  109.59    9.70
   2  -5  -6   94.99   10.30
  -2   5   6  109.79    9.60
  -2   5   6  107.69    9.30
  -2   5   6  101.39   10.20
  -2   5   6   93.29   10.10
  -2   5   6  102.29    9.40
   3  -5  -6   31.00    3.90
   3  -5  -6   38.70    4.70
   3  -5  -6   33.90    3.80
   3  -5  -6   33.60    4.70
  -3   5   6   37.20    3.60
  -3   5   6   31.70    4.30
   4  -5  -6   45.70    4.90
   4  -5  -6   42.00    5.50
   4  -5  -6   41.70    5.70
   4  -5  -6   42.10    4.90
  -4   5   6   56.09    4.60
   5  -5  -6    1.80    1.30
   5  -5  -6    2.20    1.20
   5  -5  -6    1.70    2.00
  -5   5   6    3.30    1.40
   6  -5  -6    8.30    2.90
   6  -5  -6    5.50    1.80
   6  -5  -6    5.00    1.40
  -6   5   6    8.80    2.90
   7  -5  -6   -0.10    2.10
  -7   5   6    2.90    1.80
   7   5   7   12.70    2.90
   7   5   7    2.70    2.20
  -6  -5  -7    5.30    2.60
  -6  -5  -7    6.70    1.70
   6   5   7    3.10    2.70
   6   5   7    2.70    1.80
  -5  -5  -7   22.40    4.80
  -5  -5  -7   16.40    3.50
  -5  -5  -7   15.60    2.20
   5   5   7   17.80    2.80
   5   5   7   17.30    4.00
   5   5   7   13.90    2.90
  -4  -5  -7    5.50    1.50
  -4  -5  -7    7.50    3.20
   4   5   7    5.10    2.40
   4   5   7    6.00    2.20
   4   5   7    7.30    1.80
  -3  -5  -7   13.50    3.90
  -3  -5  -7   12.60    2.70
  -3  -5  -7    8.50    2.00
   3   5   7    8.50    2.10
   3   5   7    9.90    3.60
  -2  -5  -7   12.70    2.50
  -2  -5  -7    9.30    2.50
  -2  -5  -7   13.20    4.00
   2   5   7   15.10    2.70
   2   5   7   11.50    2.70
   2   5   7   12.20    3.60
  -1  -5  -7   73.79    7.00
  -1  -5  -7   62.29    7.80
  -1  -5  -7   58.29    6.90
   1   5   7   62.89    6.80
   1   5   7   80.19    7.30
   1   5   7   63.79    7.60
   0  -5  -7    3.40    2.30
   0  -5  -7    1.80    1.50
   0  -5  -7    1.40    2.70
   0  -5  -7    2.30    1.50
   0   5   7    0.90    2.40
   0   5   7    3.60    1.60
   1  -5  -7   57.89    7.50
   1  -5  -7   66.89    7.10
   1  -5  -7   69.89    7.30
   1  -5  -7   67.49    6.90
  -1   5   7   59.59    7.20
  -1   5   7   71.69    6.40
  -1   5   7   67.99    6.60
   2  -5  -7   13.60    3.20
   2  -5  -7   15.20    3.20
   2  -5  -7   12.90    3.50
   2  -5  -7   13.90    2.80
  -2   5   7   14.60    3.60
  -2   5   7   17.50    2.70
  -2   5   7   12.20    1.90
  -2   5   7   14.90    2.30
   3  -5  -7   17.70    3.80
   3  -5  -7   18.40    5.00
   3  -5  -7   19.00    3.30
   3  -5  -7   15.50    2.90
  -3   5   7   14.80    2.40
   4  -5  -7    2.80    2.10
   4  -5  -7    3.10    2.50
   4  -5  -7    2.30    2.20
   4  -5  -7    2.00    1.70
  -4   5   7    7.80    1.70
  -4   5   7    5.50    2.30
   5  -5  -7    8.40    2.80
   5  -5  -7    9.30    2.10
   6  -5  -7    8.40    2.10
   6  -5  -7    7.40    2.90
  -6   5   7    9.60    2.10
  -7   5   7    4.60    1.80
  -6  -5  -8    5.40    1.50
  -6  -5  -8    8.80    3.10
   6   5   8    2.60    2.30
   6   5   8    5.50    2.30
  -5  -5  -8    0.90    1.10
  -5  -5  -8    7.50    2.50
  -5  -5  -8    5.50    1.80
   5   5   8    3.40    2.50
   5   5   8    1.90    1.80
   5   5   8    2.70    2.10
  -4  -5  -8    3.50    1.50
  -4  -5  -8    7.10    3.40
   4   5   8    1.70    1.70
   4   5   8    4.00    2.60
  -3  -5  -8    8.70    3.70
  -3  -5  -8    2.60    1.80
  -3  -5  -8    5.10    1.70
   3   5   8    3.30    1.60
   3   5   8    3.00    2.80
  -2  -5  -8   33.60    5.70
  -2  -5  -8   27.50    4.00
  -2  -5  -8   34.10    4.00
   2   5   8   34.90    5.10
   2   5   8   26.90    3.90
  -1  -5  -8   11.00    3.70
  -1  -5  -8   12.60    2.80
  -1  -5  -8    7.50    2.30
   1   5   8   11.50    2.60
   0  -5  -8    1.10    2.70
   0  -5  -8    0.40    1.40
   0  -5  -8    1.30    1.70
   0   5   8   -1.40    1.80
   0   5   8    1.20    1.40
   1  -5  -8   15.70    3.70
   1  -5  -8   16.00    4.10
   1  -5  -8   19.50    4.20
  -1   5   8   21.20    4.30
  -1   5   8   17.40    2.90
   2  -5  -8   42.50    5.30
   2  -5  -8   41.40    7.30
   2  -5  -8   34.70    4.60
   2  -5  -8   31.70    5.30
  -2   5   8   32.60    3.90
  -2   5   8   27.80    3.50
  -2   5   8   29.70    4.70
  -2   5   8   36.40    3.80
   3  -5  -8    4.00    2.30
   3  -5  -8    3.90    2.20
   3  -5  -8    1.90    2.40
   3  -5  -8    7.40    3.00
  -3   5   8    4.10    2.20
  -3   5   8    2.40    2.00
   4  -5  -8    3.10    1.90
   4  -5  -8    1.00    2.20
   4  -5  -8    2.50    2.00
   4  -5  -8    3.30    2.50
  -4   5   8    1.30    1.40
   5  -5  -8    7.00    3.00
  -5   5   8    6.90    1.90
   6  -5  -8    2.40    2.50
   6  -5  -8    2.10    1.60
  -6   5   8    4.90    1.80
  -5  -5  -9    6.10    2.10
   5   5   9   10.70    3.40
   5   5   9    8.20    2.60
  -4  -5  -9    4.90    2.00
  -4  -5  -9    1.80    1.40
  -4  -5  -9    9.00    3.40
   4   5   9    5.20    3.40
   4   5   9    3.40    2.00
  -3  -5  -9   14.00    4.00
   3   5   9    9.80    3.60
   3   5   9    6.00    2.20
  -2  -5  -9   10.00    2.90
  -2  -5  -9   10.90    2.50
  -2  -5  -9   15.70    4.40
   2   5   9   10.60    3.70
   2   5   9    8.90    2.40
  -1  -5  -9    7.10    3.30
  -1  -5  -9    3.30    1.70
  -1  -5  -9    2.10    1.80
   1   5   9    6.50    3.30
   1   5   9    4.20    1.90
   0  -5  -9    7.90    3.40
   0  -5  -9    3.80    2.00
   0  -5  -9    1.20    1.80
   0   5   9    6.70    1.80
   0   5   9    7.70    3.40
   1  -5  -9    8.00    3.30
   1  -5  -9    2.00    1.80
   1  -5  -9    4.00    2.10
  -1   5   9    4.70    2.60
   2  -5  -9   14.20    3.60
   2  -5  -9   16.60    4.30
   2  -5  -9   20.00    5.90
   2  -5  -9   17.20    3.60
  -2   5   9   24.00    3.90
  -2   5   9   21.80    2.70
  -2   5   9   18.30    3.40
   3  -5  -9    5.30    2.30
   3  -5  -9    5.50    2.90
   3  -5  -9    5.20    2.40
  -3   5   9    5.50    2.00
   4  -5  -9    4.60    2.50
   4  -5  -9    5.60    2.70
   4  -5  -9   13.60    3.60
  -4   5   9   13.40    3.60
  -4   5   9    7.50    2.00
   5  -5  -9    4.90    2.90
   5  -5  -9    4.30    2.40
  -5   5   9    4.10    1.80
  -3  -5 -10   16.70    4.60
   3   5  10   12.10    2.60
  -2  -5 -10    3.20    1.90
  -2  -5 -10    7.10    3.60
   2   5  10   11.20    3.50
   2   5  10    4.90    2.10
  -1  -5 -10    7.20    3.70
  -1  -5 -10    0.30    1.70
  -1  -5 -10    1.00    1.70
   1   5  10    3.60    1.70
   1   5  10    3.50    2.80
   0  -5 -10   10.30    3.20
   0  -5 -10   12.60    3.30
   0  -5 -10   12.60    4.30
   0   5  10   16.40    2.90
   0   5  10   18.80    4.30
   1  -5 -10    1.80    2.30
   1  -5 -10    1.40    1.80
   1  -5 -10    5.10    3.00
  -1   5  10   10.50    2.70
  -1   5  10    5.90    1.60
  -1   5  10    1.50    2.10
   2  -5 -10   11.50    5.00
   2  -5 -10    7.50    2.60
   2  -5 -10    4.60    2.90
  -2   5  10   11.50    3.20
  -2   5  10    6.60    2.60
  -2   5  10   12.30    2.20
   3  -5 -10    7.70    2.90
   3  -5 -10    6.40    3.00
  -3   5  10    6.40    2.30
  -2  -6  10   16.10    2.20
   2   6 -10    9.90    2.70
   2   6 -10    4.60    3.50
  -1  -6  10    0.50    2.50
  -1  -6  10   12.00    2.70
  -1  -6  10    6.40    1.60
   1   6 -10   -1.00    2.00
   1   6 -10    3.70    1.90
   1   6 -10    5.50    4.80
   0  -6  10    9.60    2.90
   0  -6  10    3.20    1.60
   0  -6  10    3.30    2.60
   0   6 -10    1.70    3.50
   0   6 -10    1.40    2.00
   0   6 -10    0.90    1.50
   1  -6  10    3.80    2.00
   1  -6  10    6.60    3.50
  -1   6 -10    4.70    2.30
  -1   6 -10    2.10    3.90
  -1   6 -10    1.10    1.90
   2  -6  10   12.90    3.90
   2  -6  10   11.20    2.70
  -2   6 -10    4.00    2.20
  -2   6 -10    1.60    4.20
  -2   6 -10    9.40    4.60
   3  -6  10    7.30    2.40
   3  -6  10    8.10    4.30
  -3   6 -10    4.00    2.30
  -3   6 -10    3.90    2.10
  -4  -6   9    1.30    2.00
   4   6  -9    6.20    2.70
   4   6  -9    2.10    1.90
   4   6  -9    7.80    3.80
  -3  -6   9   11.90    2.70
   3   6  -9   15.90    3.60
   3   6  -9    6.10    2.80
   3   6  -9   11.00    2.60
   3   6  -9    9.00    3.50
  -2  -6   9    4.80    2.30
  -2  -6   9    4.80    2.90
  -2  -6   9    4.10    1.50
   2   6  -9    2.80    2.10
   2   6  -9    6.50    2.00
   2   6  -9    2.90    2.90
  -1  -6   9   31.10    4.00
  -1  -6   9   33.60    5.00
  -1  -6   9   25.70    3.80
   1   6  -9   27.80    4.20
   1   6  -9   27.10    3.90
   1   6  -9   23.80    5.20
   0  -6   9    4.20    2.40
   0  -6   9    5.40    2.00
   0   6  -9    3.20    1.90
   0   6  -9    3.70    3.30
   0   6  -9    3.10    2.00
   1  -6   9   33.00    4.00
   1  -6   9   37.20    5.20
  -1   6  -9   25.70    3.80
  -1   6  -9   23.50    3.80
  -1   6  -9   24.90    5.50
   2  -6   9    8.90    3.20
   2  -6   9    3.40    2.00
  -2   6  -9    5.20    2.10
  -2   6  -9    9.90    3.70
  -2   6  -9    5.00    2.00
   3  -6   9   12.10    3.80
   3  -6   9   11.00    2.60
  -3   6  -9    4.70    1.90
  -3   6  -9    7.80    3.70
  -3   6  -9   10.10    2.40
   4  -6   9   10.80    3.50
   4  -6   9   12.70    4.10
  -4   6  -9    9.00    4.00
  -4   6  -9    4.80    2.20
  -4   6  -9   10.80    2.60
  -6  -6   8    3.70    2.10
   6   6  -8    1.10    2.80
   6   6  -8    8.40    2.10
  -5  -6   8   -0.30    1.80
   5   6  -8   -0.90    2.20
   5   6  -8    2.70    2.00
  -4  -6   8    4.20    1.80
   4   6  -8    8.00    3.00
   4   6  -8    6.10    3.10
   4   6  -8    5.10    2.40
   4   6  -8    0.50    2.00
  -3  -6   8    1.00    1.60
   3   6  -8   -2.00    2.90
   3   6  -8   -0.40    1.70
   3   6  -8   -0.50    2.00
  -2  -6   8   21.40    2.70
  -2  -6   8   19.10    3.10
  -2  -6   8   16.00    2.70
  -2  -6   8   28.20    4.90
   2   6  -8   17.70    4.30
   2   6  -8   16.00    3.80
   2   6  -8   14.60    3.50
  -1  -6   8   26.30    4.70
  -1  -6   8   20.10    3.40
  -1  -6   8   22.80    2.90
   1   6  -8   18.10    3.40
   1   6  -8   17.00    3.50
   1   6  -8   18.50    4.40
   1   6  -8   21.20    3.80
   0  -6   8   57.89    5.50
   0  -6   8   46.80    5.50
   0  -6   8   49.50    6.50
   0   6  -8   51.49    6.90
   0   6  -8   47.80    5.60
   0   6  -8   49.70    5.70
   1  -6   8   27.20    4.90
   1  -6   8   21.20    3.10
  -1   6  -8   21.90    4.90
  -1   6  -8   19.60    3.40
  -1   6  -8   20.30    3.20
   2  -6   8   13.00    3.90
   2  -6   8    5.20    2.00
  -2   6  -8    4.30    1.80
  -2   6  -8    6.40    3.90
  -2   6  -8    9.10    2.30
   3  -6   8    4.70    2.80
   3  -6   8    3.80    2.00
  -3   6  -8    1.60    1.70
  -3   6  -8    5.70    3.30
  -3   6  -8    1.80    1.60
   4  -6   8    7.50    3.30
   4  -6   8    3.70    1.90
  -4   6  -8    5.20    2.10
  -4   6  -8    7.80    3.50
  -4   6  -8    5.40    1.90
   5  -6   8    1.30    2.10
   5  -6   8    4.80    3.30
  -5   6  -8    6.40    3.50
  -5   6  -8    5.30    2.00
  -5   6  -8    1.00    1.50
   6  -6   8    5.00    2.30
   6  -6   8   12.40    4.00
  -6   6  -8    6.10    2.00
  -6  -6   7    3.10    2.10
   6   6  -7    4.20    2.80
   6   6  -7    8.70    2.10
  -5  -6   7   12.80    2.40
   5   6  -7   12.90    3.30
   5   6  -7   14.30    2.60
  -4  -6   7    4.50    1.70
  -4  -6   7   11.20    2.70
   4   6  -7    5.70    2.60
   4   6  -7    4.80    4.30
   4   6  -7    5.80    1.90
  -3  -6   7   17.20    2.70
  -3  -6   7   24.30    4.00
   3   6  -7   16.70    3.60
   3   6  -7   14.00    2.90
   3   6  -7   15.30    3.70
   3   6  -7   12.90    4.70
  -2  -6   7   21.80    3.10
  -2  -6   7   26.80    3.40
  -2  -6   7   29.70    4.80
  -2  -6   7   31.90    3.20
   2   6  -7   30.00    4.10
   2   6  -7   23.90    3.60
   2   6  -7   26.30    4.70
   2   6  -7   29.90    3.90
  -1  -6   7    4.70    2.60
  -1  -6   7    4.50    1.50
  -1  -6   7    5.50    2.10
  -1  -6   7    5.60    1.80
   1   6  -7    7.60    3.20
   1   6  -7    5.30    2.60
   1   6  -7    4.00    1.80
   1   6  -7    4.50    1.90
   0  -6   7  104.19    9.70
   0  -6   7  111.79   10.70
   0   6  -7  101.29   10.90
   0   6  -7  108.19   10.10
   0   6  -7   96.59   10.50
   0   6  -7   96.79    9.80
   1  -6   7    6.80    2.10
   1  -6   7    5.40    2.90
  -1   6  -7    4.80    1.80
  -1   6  -7    4.10    1.80
  -1   6  -7    4.60    3.10
   2  -6   7   43.80    5.70
   2  -6   7   37.40    4.70
  -2   6  -7   42.90    6.10
  -2   6  -7   46.30    4.80
  -2   6  -7   37.70    4.60
   3  -6   7   16.70    3.00
  -3   6  -7   13.50    2.80
  -3   6  -7   16.20    2.70
  -3   6  -7   15.30    4.30
   4  -6   7    2.60    2.60
   4  -6   7    1.70    1.50
  -4   6  -7    3.00    1.50
  -4   6  -7   -0.10    2.40
  -4   6  -7    5.10    3.30
   5  -6   7   14.00    3.00
   5  -6   7   12.70    3.70
  -5   6  -7   14.90    4.20
  -5   6  -7   14.10    2.60
  -5   6  -7   15.10    3.80
   6  -6   7    5.30    2.10
   6  -6   7   10.10    3.30
  -6   6  -7    4.30    1.90
  -6   6  -7    8.10    3.60
  -7  -6   6    2.00    2.20
   7   6  -6    2.50    2.30
  -6  -6   6   10.20    2.20
   6   6  -6    9.40    3.10
   6   6  -6   11.90    2.20
  -5  -6   6    2.50    1.50
   5   6  -6    1.50    1.30
   5   6  -6    0.50    1.90
   5   6  -6    5.60    1.20
  -4  -6   6   72.49    6.70
   4   6  -6   79.69    7.80
   4   6  -6   70.29    7.20
   4   6  -6   63.89    6.80
   4   6  -6   68.89    7.00
  -3  -6   6   22.50    2.90
  -3  -6   6   23.10    4.00
   3   6  -6   25.60    2.90
   3   6  -6   26.30    3.80
   3   6  -6   27.40    4.00
   3   6  -6   21.50    3.80
   3   6  -6   20.60    3.20
  -2  -6   6   53.99    5.20
  -2  -6   6   45.30    5.10
  -2  -6   6   52.79    5.00
  -2  -6   6   53.29    6.30
   2   6  -6   49.00    6.30
   2   6  -6   51.19    5.50
   2   6  -6   52.99    6.10
   2   6  -6   54.59    5.30
   2   6  -6   51.69    5.80
  -1  -6   6   54.99    5.70
  -1  -6   6   43.90    5.10
  -1  -6   6   68.59    8.60
  -1  -6   6   53.79    6.30
  -1  -6   6   49.50    5.20
  -1  -6   6   54.29    5.20
   1   6  -6   54.09    5.40
   1   6  -6   44.40    5.40
   1   6  -6   52.99    6.00
   1   6  -6   51.09    6.40
   1   6  -6   52.09    5.60
   0  -6   6    4.40    1.70
   0  -6   6    4.00    1.60
   0  -6   6    9.80    2.90
   0  -6   6    6.70    2.90
   0  -6   6    4.60    1.60
   0   6  -6    5.50    3.00
   0   6  -6    7.80    2.60
   0   6  -6    6.50    1.80
   0   6  -6    6.10    1.60
   0   6  -6    5.20    1.70
   1  -6   6   45.30    4.90
   1  -6   6   41.40    4.70
   1  -6   6   41.20    5.60
   1  -6   6   40.20    4.60
   1  -6   6   51.99    5.90
  -1   6  -6   42.50    4.80
  -1   6  -6   41.10    5.90
  -1   6  -6   42.30    4.60
  -1   6  -6   45.30    5.50
  -1   6  -6   39.70    4.70
   2  -6   6   46.70    5.20
   2  -6   6   50.39    5.40
   2  -6   6   47.00    6.10
   2  -6   6   42.40    6.20
  -2   6  -6   48.80    5.20
  -2   6  -6   46.20    6.40
  -2   6  -6   56.59    5.20
   3  -6   6   40.10    4.90
   3  -6   6   38.90    5.70
   3  -6   6   43.50    5.80
   3  -6   6   46.30    6.10
  -3   6  -6   47.10    6.20
  -3   6  -6   50.19    4.70
  -3   6  -6   39.00    4.70
   4  -6   6   33.90    5.30
   4  -6   6   35.10    4.50
   4  -6   6   37.10    6.80
  -4   6  -6   46.30    4.30
  -4   6  -6   37.10    4.30
  -4   6  -6   34.70    5.50
   5  -6   6    4.30    2.70
   5  -6   6    4.90    2.10
   5  -6   6    4.60    3.00
  -5   6  -6    3.60    1.90
  -5   6  -6    5.50    1.80
  -5   6  -6    6.10    3.10
   6  -6   6   10.90    2.90
   6  -6   6   13.50    3.90
   6  -6   6   13.40    3.70
  -6   6  -6   16.70    4.00
  -6   6  -6   15.30    2.50
   7  -6   6   11.30    4.10
   7  -6   6    4.40    2.00
  -7   6  -6   -0.50    4.00
  -7   6  -6    4.00    3.30
  -8  -6   5    3.70    2.90
   8   6  -5    0.10    2.00
  -7  -6   5    7.90    2.30
   7   6  -5    4.90    2.40
  -6  -6   5    2.00    1.70
   6   6  -5    3.10    2.10
  -5  -6   5   28.50    3.60
   5   6  -5   31.50    3.60
   5   6  -5   34.00    3.40
   5   6  -5   29.40    4.20
  -4  -6   5   23.00    2.80
  -4  -6   5   20.20    3.20
   4   6  -5   22.40    3.00
   4   6  -5   25.40    3.20
   4   6  -5   23.60    3.50
   4   6  -5   23.20    2.90
  -3  -6   5   42.80    5.10
  -3  -6   5   41.80    5.30
  -3  -6   5   49.30    4.50
  -3  -6   5   46.80    5.10
   3   6  -5   43.90    4.70
   3   6  -5   47.20    5.20
   3   6  -5   45.10    5.20
   3   6  -5   47.60    5.20
   3   6  -5   46.00    4.70
  -2  -6   5    7.90    1.60
  -2  -6   5    4.10    1.70
  -2  -6   5    5.70    2.30
  -2  -6   5    1.60    1.00
  -2  -6   5    3.60    2.30
  -2  -6   5    5.70    1.30
   2   6  -5    4.70    2.00
   2   6  -5    3.60    1.50
   2   6  -5    3.20    1.50
   2   6  -5    4.70    2.30
   2   6  -5    4.50    1.40
  -1  -6   5   17.00    3.20
  -1  -6   5   14.00    3.50
  -1  -6   5    9.60    2.20
  -1  -6   5   15.90    2.10
  -1  -6   5   13.30    2.20
  -1  -6   5   15.90    2.30
   1   6  -5    9.80    2.20
   1   6  -5   12.50    3.00
   1   6  -5   12.20    2.30
   1   6  -5    9.60    2.00
   1   6  -5   13.10    3.20
   0  -6   5  295.47   27.90
   0  -6   5  341.77   27.80
   0  -6   5  315.67   28.20
   0  -6   5  311.97   28.50
   0   6  -5  334.97   28.50
   0   6  -5  336.17   28.10
   0   6  -5  298.97   28.30
   0   6  -5  309.37   27.90
   0   6  -5  316.27   27.90
   1  -6   5   13.50    3.20
   1  -6   5   12.60    2.30
   1  -6   5   12.00    2.20
   1  -6   5   11.50    3.30
   1  -6   5   11.40    2.20
  -1   6  -5   13.70    2.30
  -1   6  -5   13.60    3.20
  -1   6  -5   10.40    2.30
  -1   6  -5   14.20    3.60
  -1   6  -5   11.30    2.20
   2  -6   5   19.70    2.90
   2  -6   5   17.40    2.70
   2  -6   5   24.00    3.90
   2  -6   5   16.40    2.70
   2  -6   5   22.30    4.00
  -2   6  -5   20.30    3.00
  -2   6  -5   15.30    2.50
  -2   6  -5   21.50    3.40
  -2   6  -5   18.00    2.60
  -2   6  -5   23.50    4.20
   3  -6   5   66.19    7.40
   3  -6   5   69.89    6.70
   3  -6   5   73.99    6.80
   3  -6   5   66.19    6.70
   3  -6   5   67.19    7.50
  -3   6  -5   72.29    6.40
  -3   6  -5   62.89    7.30
  -3   6  -5   64.19    6.50
  -3   6  -5   69.29    7.70
  -3   6  -5   57.39    6.40
   4  -6   5   26.40    4.60
   4  -6   5   27.10    3.70
   4  -6   5   29.40    4.60
   4  -6   5   28.20    3.40
  -4   6  -5   30.50    4.70
  -4   6  -5   26.50    3.30
  -4   6  -5   30.10    3.50
   5  -6   5   21.00    4.30
   5  -6   5   23.50    4.80
   5  -6   5   15.60    3.00
   5  -6   5   20.80    3.40
  -5   6  -5   20.40    2.90
  -5   6  -5   17.30    2.70
  -5   6  -5   22.50    4.60
  -5   6  -5   26.80    2.90
   6  -6   5    4.90    2.10
   6  -6   5    5.30    2.80
   6  -6   5    6.60    2.80
  -6   6  -5    1.80    1.50
  -6   6  -5    0.90    1.30
  -6   6  -5    8.10    3.20
  -6   6  -5    2.10    2.90
   7  -6   5   12.10    3.60
   7  -6   5   10.60    2.70
   7  -6   5   17.10    4.00
  -7   6  -5    9.00    3.80
  -7   6  -5   16.40    3.70
   8  -6   5   11.60    2.80
  -8   6  -5    3.40    3.80
  -8  -6   4    9.30    2.70
   8   6  -4    3.10    2.00
  -7  -6   4    2.30    1.90
   7   6  -4    0.60    1.60
  -6  -6   4   28.70    3.60
   6   6  -4   32.00    4.10
  -5  -6   4    9.40    2.20
  -5  -6   4   13.50    2.30
   5   6  -4   10.50    2.50
   5   6  -4   16.20    3.60
  -4  -6   4   16.00    2.60
  -4  -6   4   17.40    2.40
   4   6  -4   18.60    2.50
   4   6  -4   17.00    2.50
   4   6  -4   18.10    2.20
   4   6  -4   19.70    2.90
  -3  -6   4   77.49    6.90
  -3  -6   4   75.09    7.40
  -3  -6   4   76.59    7.10
  -3  -6   4   67.39    7.30
   3   6  -4   82.09    7.30
   3   6  -4   73.69    6.90
   3   6  -4   76.59    7.40
   3   6  -4   75.79    7.20
   3   6  -4   81.39    7.10
   3   6  -4   67.89    7.10
  -2  -6   4  246.78   20.70
  -2  -6   4  232.38   21.10
  -2  -6   4  212.58   21.10
  -2  -6   4  228.08   20.80
  -2  -6   4  249.78   21.00
   2   6  -4  253.07   20.90
   2   6  -4  248.18   21.20
   2   6  -4  211.58   21.00
   2   6  -4  250.37   21.10
   2   6  -4  237.48   20.80
  -1  -6   4  373.26   34.10
  -1  -6   4  407.56   33.90
  -1  -6   4  415.26   34.20
  -1  -6   4  357.66   34.40
  -1  -6   4  380.56   34.30
  -1  -6   4  398.36   34.30
   1   6  -4  412.36   34.10
   1   6  -4  406.86   34.40
   1   6  -4  415.86   34.50
   1   6  -4  378.96   34.00
   1   6  -4  357.26   34.30
   0  -6   4   -1.30    1.80
   0  -6   4    1.40    1.00
   0  -6   4   -0.60    0.70
   0  -6   4   -1.30    0.80
   0  -6   4    1.50    1.60
   0   6  -4   -0.60    1.00
   0   6  -4    0.10    0.90
   0   6  -4   -0.60    1.20
   1  -6   4  475.35   41.10
   1  -6   4  466.65   40.90
   1  -6   4  479.65   40.70
   1  -6   4  503.55   40.90
   1  -6   4  448.46   41.20
  -1   6  -4  445.96   40.70
  -1   6  -4  487.65   40.80
  -1   6  -4  432.66   41.10
  -1   6  -4  475.05   40.70
  -1   6  -4  471.85   41.30
   2  -6   4  198.08   19.00
   2  -6   4  212.98   18.50
   2  -6   4  205.78   18.50
   2  -6   4  218.48   18.60
   2  -6   4  215.88   18.90
  -2   6  -4  214.98   18.40
  -2   6  -4  196.98   18.80
  -2   6  -4  199.68   18.90
  -2   6  -4  223.28   18.40
  -2   6  -4  191.58   18.40
   3  -6   4   76.19    7.20
   3  -6   4   71.89    7.20
   3  -6   4   73.69    7.80
   3  -6   4   72.49    7.90
  -3   6  -4   74.39    7.00
  -3   6  -4   77.39    7.90
  -3   6  -4   65.69    7.80
  -3   6  -4   88.09    7.00
  -3   6  -4   73.29    7.10
   4  -6   4    6.80    2.90
   4  -6   4    8.60    1.90
   4  -6   4   10.10    2.20
   4  -6   4    9.80    2.30
   4  -6   4    7.80    3.10
  -4   6  -4    9.80    1.90
  -4   6  -4   12.90    2.20
  -4   6  -4    9.90    3.10
  -4   6  -4   13.70    2.00
  -4   6  -4   13.30    3.10
   5  -6   4   15.60    2.80
   5  -6   4   17.30    2.90
   5  -6   4   16.60    3.80
   5  -6   4   13.30    2.40
   5  -6   4   15.40    3.90
  -5   6  -4   18.30    2.50
  -5   6  -4   14.30    2.20
  -5   6  -4   18.30    3.80
   6  -6   4    7.80    2.00
   6  -6   4   11.20    3.30
   6  -6   4   15.70    3.70
   6  -6   4   12.60    2.70
  -6   6  -4   13.40    3.20
  -6   6  -4   18.10    3.80
   7  -6   4    6.20    2.20
   7  -6   4    5.60    3.10
   7  -6   4    6.60    2.90
  -7   6  -4    7.50    2.90
  -7   6  -4    5.50    3.40
   8  -6   4    7.00    2.20
  -8   6  -4   10.00    4.50
  -8  -6   3    5.30    2.50
   8   6  -3    2.60    1.80
  -7  -6   3   12.50    2.70
   7   6  -3   11.60    2.60
  -6  -6   3   10.90    2.40
   6   6  -3    9.20    2.10
  -5  -6   3   68.79    6.60
  -5  -6   3   67.69    6.80
   5   6  -3   69.89    7.20
   5   6  -3   69.79    7.00
  -4  -6   3   11.30    2.20
  -4  -6   3   13.40    2.00
   4   6  -3   11.70    1.80
   4   6  -3   13.50    2.10
   4   6  -3   12.70    2.40
   4   6  -3   11.10    2.20
  -3  -6   3   50.39    5.30
  -3  -6   3   55.59    4.90
   3   6  -3   56.89    5.10
   3   6  -3   51.09    4.90
   3   6  -3   49.90    5.30
   3   6  -3   54.39    5.00
   3   6  -3   50.89    5.10
  -2  -6   3   13.60    1.60
  -2  -6   3    9.10    2.20
  -2  -6   3   14.80    1.40
  -2  -6   3    8.50    1.90
  -2  -6   3   11.60    2.10
  -2  -6   3    8.10    1.50
   2   6  -3   11.80    1.80
   2   6  -3    9.10    1.80
   2   6  -3   14.90    1.80
   2   6  -3   13.50    1.80
   2   6  -3   12.50    2.30
   2   6  -3   12.60    2.20
  -1  -6   3   17.50    2.60
  -1  -6   3   22.30    2.20
  -1  -6   3   19.90    2.10
  -1  -6   3   22.10    2.60
  -1  -6   3   20.20    2.30
  -1  -6   3   17.20    2.90
   1   6  -3   21.80    2.50
   1   6  -3   22.10    2.80
   1   6  -3   21.30    2.30
   1   6  -3   17.20    2.70
   1   6  -3   19.90    2.40
   0  -6   3   67.79    6.80
   0  -6   3   71.89    6.30
   0  -6   3   71.39    6.70
   0  -6   3   66.79    6.40
   0  -6   3   59.49    6.30
   0   6  -3   72.59    6.40
   0   6  -3   63.89    6.60
   0   6  -3   71.29    6.40
   0   6  -3   72.99    6.80
   0   6  -3   66.89    6.30
   1  -6   3   23.50    2.50
   1  -6   3   18.00    3.10
   1  -6   3   22.30    3.00
   1  -6   3   20.00    2.40
   1  -6   3   22.60    2.50
  -1   6  -3   23.40    2.40
  -1   6  -3   21.90    3.20
  -1   6  -3   23.50    2.40
  -1   6  -3   18.60    2.40
  -1   6  -3   17.80    2.80
   2  -6   3   28.00    2.90
   2  -6   3   26.90    3.50
   2  -6   3   24.60    3.00
   2  -6   3   28.50    3.60
   2  -6   3   27.50    3.00
  -2   6  -3   28.20    2.80
  -2   6  -3   25.10    2.90
  -2   6  -3   24.70    2.80
  -2   6  -3   22.80    3.30
  -2   6  -3   27.60    3.70
   3  -6   3   55.59    5.90
   3  -6   3   52.19    5.90
   3  -6   3   56.59    5.40
   3  -6   3   52.09    5.40
   3  -6   3   51.69    6.00
  -3   6  -3   52.69    5.80
  -3   6  -3   56.89    6.00
  -3   6  -3   61.79    5.30
  -3   6  -3   63.29    5.30
  -3   6  -3   50.79    5.30
   4  -6   3   13.20    3.10
   4  -6   3   15.30    3.10
   4  -6   3   16.70    2.50
   4  -6   3   13.20    2.30
   4  -6   3   12.20    2.00
  -4   6  -3   10.90    2.00
  -4   6  -3   16.30    3.20
  -4   6  -3   15.70    2.10
  -4   6  -3   13.80    3.10
   5  -6   3   33.60    3.80
   5  -6   3   38.60    4.70
   5  -6   3   31.40    4.20
   5  -6   3   35.90    4.10
  -5   6  -3   35.80    4.70
  -5   6  -3   37.30    4.60
  -5   6  -3   39.60    4.80
   6  -6   3   24.90    3.30
   6  -6   3   24.50    4.20
   6  -6   3   20.60    2.90
   6  -6   3   24.00    4.00
  -6   6  -3   21.80    4.70
  -6   6  -3   28.70    3.80
   7  -6   3   10.30    2.40
  -7   6  -3   13.60    4.00
   8  -6   3    5.90    1.90
  -8   6  -3    2.60    3.70
  -8  -6   2   12.70    4.30
  -7  -6   2   16.90    4.50
  -6  -6   2   17.70    2.80
  -6  -6   2   20.00    3.70
   6   6  -2   14.80    2.50
   6   6  -2   17.40    3.80
  -5  -6   2   33.80    4.20
  -5  -6   2   28.10    3.50
   5   6  -2   31.60    3.50
   5   6  -2   30.90    3.30
   5   6  -2   27.60    4.10
  -4  -6   2  113.49   11.10
  -4  -6   2  126.69   10.90
   4   6  -2  120.49   11.10
   4   6  -2  129.59   10.90
   4   6  -2  120.89   11.20
  -3  -6   2  295.57   28.60
   3   6  -2  379.96   28.30
   3   6  -2  325.97   28.60
   3   6  -2  319.87   28.40
   3   6  -2  316.77   28.70
  -2  -6   2  190.98   15.20
  -2  -6   2  176.48   15.10
  -2  -6   2  175.48   15.00
  -2  -6   2  149.49   15.60
   2   6  -2  160.58   15.30
   2   6  -2  169.88   15.10
   2   6  -2  157.28   15.10
   2   6  -2  180.08   15.20
   2   6  -2  179.28   15.10
   2   6  -2  186.08   15.00
  -1  -6   2  282.27   24.40
  -1  -6   2  291.87   24.30
  -1  -6   2  278.97   24.50
  -1  -6   2  250.87   24.50
  -1  -6   2  313.87   24.20
  -1  -6   2  242.68   24.30
   1   6  -2  308.77   24.30
   1   6  -2  292.27   24.50
   1   6  -2  280.57   24.50
   1   6  -2  300.77   24.40
   1   6  -2  245.38   24.40
   0  -6   2   39.50    4.10
   0  -6   2   43.20    3.90
   0  -6   2   40.60    3.80
   0   6  -2   44.50    3.90
   0   6  -2   42.50    4.30
   0   6  -2   42.20    4.00
   0   6  -2   41.40    3.90
   0   6  -2   37.40    4.20
   1  -6   2  236.18   20.00
   1  -6   2  238.08   19.90
   1  -6   2  234.68   20.10
   1  -6   2  218.28   19.90
   1  -6   2  209.08   20.10
  -1   6  -2  202.68   20.10
  -1   6  -2  246.58   19.90
  -1   6  -2  251.87   19.90
  -1   6  -2  231.28   20.10
  -1   6  -2  213.58   19.90
   2  -6   2  158.18   14.10
   2  -6   2  149.09   14.40
   2  -6   2  177.28   14.10
   2  -6   2  165.18   14.10
   2  -6   2  161.48   14.30
  -2   6  -2  143.39   14.30
  -2   6  -2  161.08   14.40
  -2   6  -2  138.89   14.00
  -2   6  -2  183.48   14.00
   3  -6   2  180.08   16.10
   3  -6   2  190.38   16.20
   3  -6   2  197.58   16.10
   3  -6   2  201.68   16.40
   3  -6   2  163.68   16.50
  -3   6  -2  193.48   16.40
  -3   6  -2  175.58   16.10
  -3   6  -2  161.38   16.30
   4  -6   2  179.88   15.30
   4  -6   2  161.28   15.60
   4  -6   2  188.28   15.20
   4  -6   2  173.58   15.40
   4  -6   2  167.58   15.20
  -4   6  -2  174.78   15.40
  -4   6  -2  179.68   15.50
  -4   6  -2  171.18   15.10
  -4   6  -2  145.09   15.40
   5  -6   2   18.40    2.50
   5  -6   2   21.00    3.60
   5  -6   2   17.10    2.40
   5  -6   2   26.80    3.50
  -5   6  -2   18.80    3.00
  -5   6  -2   16.50    3.50
  -5   6  -2   19.00    3.60
   6  -6   2   27.60    3.20
   6  -6   2   26.90    3.30
   6  -6   2   28.00    3.30
  -6   6  -2   28.90    4.50
   7  -6   2   14.70    2.60
  -7   6  -2   18.60    4.30
   8  -6   2    9.80    2.20
  -8   6  -2   14.70    4.90
  -9   6  -2    9.60    4.70
  -9  -6   1   10.10    4.60
  -8  -6   1   15.00    4.60
  -7  -6   1   28.60    4.90
  -6  -6   1   32.30    4.50
   6   6  -1   27.10    4.40
  -5  -6   1   75.89    7.50
  -5  -6   1   95.59    8.10
   5   6  -1   76.49    7.40
   5   6  -1   75.39    7.90
  -4  -6   1   20.90    2.50
  -4  -6   1   24.80    2.90
   4   6  -1   23.30    2.40
   4   6  -1   20.70    2.90
   4   6  -1   16.60    2.30
  -3  -6   1   49.20    4.90
  -3  -6   1   44.10    4.70
  -3  -6   1   54.49    4.70
   3   6  -1   58.09    4.60
   3   6  -1   52.99    4.70
   3   6  -1   45.10    4.70
  -2  -6   1 1091.59  108.99
  -2  -6   1 1126.59  109.19
  -2  -6   1 1447.96  109.09
  -2  -6   1 1352.86  109.09
   2   6  -1 1284.47  109.09
   2   6  -1 1296.77  109.09
   2   6  -1 1329.67  109.19
   2   6  -1 1421.26  109.09
   2   6  -1 1276.07  109.09
   2   6  -1 1073.59  109.09
  -1  -6   1  372.76   35.40
  -1  -6   1  407.46   35.30
  -1  -6   1  412.86   35.30
   1   6  -1  393.66   35.40
   1   6  -1  438.66   35.40
   1   6  -1  455.65   35.30
   1   6  -1  400.66   35.30
   1   6  -1  346.87   35.30
   1   6  -1  461.85   35.40
   0  -6   1 1634.14  150.58
   0  -6   1 1695.93  150.88
   0  -6   1 1831.32  150.78
   0  -6   1 1758.32  150.68
   0  -6   1 1752.72  150.78
   0  -6   1 1939.61  150.78
   0   6  -1 1759.42  150.78
   0   6  -1 1645.14  150.68
   0   6  -1 1844.52  150.68
   0   6  -1 1697.63  150.78
   1  -6   1  499.95   38.20
   1  -6   1  457.05   38.30
   1  -6   1  413.96   38.40
   1  -6   1  475.05   38.20
   1  -6   1  431.86   38.20
  -1   6  -1  400.26   38.30
  -1   6  -1  406.06   38.20
  -1   6  -1  479.45   38.20
  -1   6  -1  423.96   38.30
   2  -6   1 1105.09   90.79
   2  -6   1 1152.18   90.79
   2  -6   1  946.01   90.89
  -2   6  -1  966.30   90.79
  -2   6  -1  971.40   90.69
  -2   6  -1 1063.39   90.79
  -2   6  -1 1180.08   90.89
   3  -6   1  106.79    9.10
   3  -6   1  108.49    9.20
   3  -6   1   91.69    9.30
  -3   6  -1  112.79    9.40
  -3   6  -1   89.39    9.20
  -3   6  -1   95.39    9.00
  -3   6  -1  105.29    9.20
   4  -6   1   58.19    5.20
   4  -6   1   56.09    5.30
   4  -6   1   52.59    5.20
  -4   6  -1   52.69    5.40
  -4   6  -1   61.19    5.90
   5  -6   1   30.40    3.70
   5  -6   1   41.70    3.80
   5  -6   1   34.80    3.60
   5  -6   1   36.70    3.90
  -5   6  -1   38.50    4.80
   6  -6   1   22.70    3.30
   6  -6   1   18.30    2.50
   6  -6   1   19.20    2.70
  -6   6  -1   22.00    4.30
   7  -6   1    8.80    2.10
   7  -6   1   15.20    2.10
  -7   6  -1   19.50    4.20
   8  -6   1   10.00    2.10
  -8   6  -1   12.90    4.40
  -9   6  -1   11.00    4.80
  -9  -6   0    2.60    4.30
  -8  -6   0    3.40    4.00
  -7  -6   0   14.30    4.10
  -6  -6   0   13.90    3.60
  -5  -6   0    2.20    2.30
   5   6   0    3.10    1.60
  -4  -6   0  312.37   28.60
   4   6   0  311.37   28.40
   4   6   0  357.26   28.30
   4   6   0  330.77   28.50
  -3  -6   0   49.60    4.70
  -3  -6   0   53.59    4.90
   3   6   0   49.80    4.70
   3   6   0   55.49    4.70
   3   6   0   46.80    4.60
  -2  -6   0  223.78   21.20
  -2  -6   0  223.88   21.20
   2   6   0  267.97   21.30
   2   6   0  234.18   21.20
   2   6   0  271.67   21.50
   2   6   0  251.47   21.20
  -1  -6   0    6.30    0.90
  -1  -6   0    5.20    1.10
  -1  -6   0    6.90    1.00
  -1  -6   0    5.50    0.90
  -1  -6   0    7.10    1.10
   1   6   0    3.60    0.70
   1   6   0    6.10    1.20
   1   6   0    4.00    0.80
   1   6   0    4.80    0.80
   1   6   0    6.20    0.90
   0  -6   0  856.71   76.89
   0  -6   0  950.40   76.99
   0  -6   0  840.32   76.89
   0  -6   0  910.11   76.99
   0   6   0 1051.19   76.99
   0   6   0  865.51   76.89
   0   6   0  791.62   76.89
   1  -6   0    7.60    1.20
   1  -6   0   10.40    1.60
   1  -6   0   13.60    1.60
   1  -6   0    9.60    1.30
  -1   6   0   12.70    1.20
  -1   6   0   10.00    1.60
  -1   6   0    9.20    1.30
  -1   6   0   10.20    1.40
  -1   6   0   10.70    1.40
   2  -6   0  194.48   19.20
   2  -6   0  220.08   19.30
   2  -6   0  201.78   19.10
   2  -6   0  240.68   19.10
  -2   6   0  218.48   19.20
  -2   6   0  250.37   19.10
  -2   6   0  221.48   19.30
  -2   6   0  214.28   19.10
   3  -6   0   56.49    4.90
   3  -6   0   60.59    5.30
   3  -6   0   50.89    5.10
  -3   6   0   49.80    5.30
  -3   6   0   49.90    5.00
   4  -6   0  341.67   29.00
   4  -6   0  310.97   29.40
  -4   6   0  353.36   29.50
   5  -6   0    4.00    1.40
  -5   6   0    7.80    2.70
   6  -6   0    7.00    1.60
   6  -6   0    7.40    1.60
  -6   6   0   10.50    3.50
   7  -6   0    6.40    1.90
  -7   6   0    6.70    3.30
  -8   6   0    2.20    3.70
   9  -6   0   -1.20    1.90
  -9   6   0    9.10    4.50
  -9  -6  -1    4.70    4.40
  -8  -6  -1   14.70    4.50
   7   6   1    5.20    1.60
   7   6   1    2.00    1.10
  -6  -6  -1   25.10    4.00
   6   6   1   17.50    2.50
   6   6   1   18.20    2.30
  -5  -6  -1   37.10    4.40
   5   6   1   27.20    3.30
   5   6   1   40.60    3.70
   5   6   1   29.90    3.50
  -4  -6  -1   60.29    5.70
  -4  -6  -1   46.50    5.40
   4   6   1   56.59    5.20
   4   6   1   58.99    5.30
   4   6   1   58.39    5.20
   4   6   1   55.99    5.10
   4   6   1   45.20    5.50
  -3  -6  -1   72.89    7.60
  -3  -6  -1   96.29    7.80
  -3  -6  -1   76.39    7.90
   3   6   1   69.89    7.80
   3   6   1   89.09    7.70
   3   6   1   90.89    7.60
   3   6   1   87.39    7.60
   3   6   1   94.19    7.80
   2   6   1  999.20  100.29
   2   6   1 1272.57  100.09
   2   6   1 1146.39  100.19
   2   6   1 1182.98  100.09
   2   6   1 1221.28  100.29
  -1  -6  -1  355.76   36.40
  -1  -6  -1  369.76   36.20
   1   6   1  435.36   36.20
   1   6   1  475.85   36.40
   1   6   1  428.26   36.50
   1   6   1  455.15   36.30
   0  -6  -1 1651.63  159.58
   0   6   1 1928.01  159.68
   0   6   1 1878.81  159.58
   0   6   1 1718.63  159.68
   0   6   1 2122.49  159.88
   1  -6  -1  464.05   35.20
   1  -6  -1  379.96   35.20
   1  -6  -1  413.86   35.20
   1  -6  -1  399.46   35.20
  -1   6   1  460.65   35.30
  -1   6   1  457.95   35.20
  -1   6   1  346.47   35.20
  -1   6   1  347.17   35.20
   2  -6  -1 1219.68  115.29
   2  -6  -1 1524.95  115.09
   2  -6  -1 1451.65  115.19
  -2   6   1 1176.08  115.09
  -2   6   1 1333.97  115.39
   3  -6  -1   58.99    6.20
   3  -6  -1   70.49    5.70
   3  -6  -1   63.29    5.70
  -3   6   1   62.59    6.20
   4  -6  -1   22.80    2.40
   4  -6  -1   23.10    3.30
  -4   6   1   27.50    3.50
   5  -6  -1   78.39    6.90
   5  -6  -1   72.59    7.80
  -5   6   1   78.19    7.80
   6  -6  -1   17.40    2.20
  -6   6   1   21.40    3.90
  -7   6   1   22.60    4.60
   8  -6  -1    4.50    2.10
  -8   6   1   12.20    4.40
  -9   6   1   13.80    5.30
  -9  -6  -2    5.10    4.60
   9   6   2    4.60    1.50
  -8  -6  -2   10.60    4.30
  -7  -6  -2   17.50    4.40
   7   6   2   11.50    2.10
   7   6   2    7.60    1.90
  -6  -6  -2   28.60    4.50
   6   6   2   24.20    3.00
   6   6   2   26.40    3.20
  -5  -6  -2   14.20    2.70
  -5  -6  -2   18.50    3.60
  -5  -6  -2   18.70    3.00
   5   6   2   20.40    2.80
   5   6   2   21.50    2.70
   5   6   2   17.50    2.40
   5   6   2   15.10    2.80
  -4  -6  -2  175.18   15.00
  -4  -6  -2  140.39   15.00
  -4  -6  -2  186.68   15.00
   4   6   2  152.08   14.70
   4   6   2  183.08   14.70
   4   6   2  169.58   14.80
   4   6   2  140.99   14.90
   4   6   2  177.08   15.00
  -3  -6  -2  178.78   17.00
  -3  -6  -2  174.68   16.70
   3   6   2  205.38   16.80
   3   6   2  189.88   16.70
   3   6   2  213.58   17.00
   3   6   2  175.58   17.00
  -2  -6  -2  143.09   14.10
  -2  -6  -2  142.39   13.80
   2   6   2  177.88   14.10
   2   6   2  144.39   14.00
   2   6   2  155.88   13.80
   2   6   2  175.18   13.90
  -1  -6  -2  288.47   22.20
  -1  -6  -2  270.77   22.30
  -1  -6  -2  226.18   22.30
  -1  -6  -2  227.38   22.50
   1   6   2  230.88   22.50
   1   6   2  251.07   22.30
   1   6   2  267.67   22.30
   1   6   2  283.67   22.60
   0  -6  -2   23.90    3.00
   0  -6  -2   24.80    2.70
   0  -6  -2   32.70    2.90
   0   6   2   28.20    2.70
   0   6   2   25.70    3.00
   1  -6  -2  303.67   23.50
   1  -6  -2  245.38   23.70
   1  -6  -2  286.07   23.60
   1  -6  -2  277.67   23.50
  -1   6   2  264.77   23.70
  -1   6   2  285.27   23.60
  -1   6   2  231.98   23.50
   2  -6  -2  182.78   16.50
   2  -6  -2  186.28   16.40
   2  -6  -2  192.88   16.30
  -2   6   2  202.38   16.20
  -2   6   2  163.48   16.50
  -2   6   2  195.68   16.40
   3  -6  -2  335.37   30.00
   3  -6  -2  320.27   29.70
   3  -6  -2  375.06   29.60
  -3   6   2  342.27   30.10
   4  -6  -2  131.59   12.30
   4  -6  -2  131.59   12.80
  -4   6   2  145.49   13.00
  -4   6   2  153.28   12.30
   5  -6  -2   28.60    3.00
   5  -6  -2   28.60    4.20
  -5   6   2   28.70    4.20
  -5   6   2   30.00    3.60
   6  -6  -2   14.10    3.00
   6  -6  -2   14.00    2.30
  -6   6   2   22.80    3.90
   7  -6  -2    9.20    2.50
  -7   6   2   19.80    4.70
   8  -6  -2   11.70    2.90
  -8   6   2   15.70    4.20
   9  -6  -2    1.30    2.00
  -9   6   2    7.30    4.10
  -8  -6  -3    6.50    3.90
   8   6   3    4.30    1.40
   7   6   3    7.10    1.90
  -6  -6  -3   24.30    4.40
  -6  -6  -3   17.00    3.00
   6   6   3   22.00    3.00
   6   6   3   19.50    3.10
   6   6   3   20.10    3.90
   6   6   3   22.20    3.50
  -5  -6  -3   31.30    4.60
  -5  -6  -3   49.30    4.80
  -5  -6  -3   47.40    5.20
   5   6   3   37.20    4.40
   5   6   3   37.70    4.20
   5   6   3   33.40    4.60
  -4  -6  -3   10.30    2.80
  -4  -6  -3   11.10    3.20
  -4  -6  -3   10.80    1.90
  -4  -6  -3   13.40    1.60
   4   6   3    9.30    1.90
   4   6   3   13.40    2.70
   4   6   3   11.80    2.70
   4   6   3    9.80    1.90
  -3  -6  -3   64.79    5.30
  -3  -6  -3   54.09    5.50
  -3  -6  -3   62.29    5.90
  -3  -6  -3   54.09    6.00
   3   6   3   60.59    6.00
   3   6   3   52.19    6.20
   3   6   3   47.40    5.80
   3   6   3   59.09    5.60
  -2  -6  -3   27.40    3.20
  -2  -6  -3   19.40    2.60
  -2  -6  -3   23.70    3.20
  -2  -6  -3   25.00    2.50
  -2  -6  -3   22.60    2.50
   2   6   3   25.50    2.70
   2   6   3   22.50    3.10
   2   6   3   22.30    2.60
   2   6   3   25.40    3.20
  -1  -6  -3   21.80    2.50
  -1  -6  -3   21.30    3.00
  -1  -6  -3   24.90    2.50
  -1  -6  -3   27.30    3.00
  -1  -6  -3   22.20    2.60
   1   6   3   22.80    2.50
   1   6   3   18.70    2.80
   1   6   3   21.60    2.50
   1   6   3   24.90    3.00
   0  -6  -3   61.59    5.80
   0  -6  -3   52.59    5.90
   0  -6  -3   55.79    5.60
   0  -6  -3   66.99    5.60
   0   6   3   62.99    5.90
   0   6   3   62.09    5.50
   0   6   3   53.99    5.50
   0   6   3   58.09    5.90
   1  -6  -3   26.60    2.90
   1  -6  -3   21.20    2.40
   1  -6  -3   25.20    2.90
   1  -6  -3   23.80    2.50
   1  -6  -3   18.80    2.80
  -1   6   3   19.90    2.70
  -1   6   3   23.90    2.80
  -1   6   3   21.00    2.40
  -1   6   3   25.20    2.30
   2  -6  -3   13.90    1.90
   2  -6  -3    8.70    2.10
   2  -6  -3    8.80    2.00
   2  -6  -3    9.90    1.40
   2  -6  -3    9.80    1.50
  -2   6   3   10.20    1.30
  -2   6   3    7.80    1.30
  -2   6   3   10.80    1.90
  -2   6   3   10.10    1.70
   3  -6  -3   54.69    5.90
   3  -6  -3   59.99    5.70
   3  -6  -3   57.19    5.20
   3  -6  -3   53.79    5.30
  -3   6   3   59.19    5.20
   4  -6  -3   16.20    2.20
   4  -6  -3   15.10    2.00
   4  -6  -3   22.00    3.00
   4  -6  -3   16.60    3.10
  -4   6   3   20.10    2.20
   5  -6  -3   77.79    7.80
   5  -6  -3   70.29    6.90
  -5   6   3   77.29    6.90
   6  -6  -3   12.00    2.10
   6  -6  -3    9.90    2.70
  -6   6   3   16.50    2.60
   7  -6  -3    9.20    2.70
   8  -6  -3    2.40    2.20
  -8  -6  -4    7.30    4.20
   8   6   4    3.10    1.70
  -7  -6  -4    4.70    3.60
  -7  -6  -4    4.80    2.20
   7   6   4    1.50    1.50
   7   6   4    2.30    2.80
   7   6   4    5.50    2.80
  -6  -6  -4   10.30    2.90
   6   6   4   10.40    3.10
   6   6   4    9.60    2.20
   6   6   4    9.70    3.00
  -5  -6  -4   13.40    3.20
  -5  -6  -4   12.40    2.10
  -5  -6  -4   12.70    1.80
   5   6   4   13.80    3.30
   5   6   4   11.30    2.40
   5   6   4   18.10    2.60
   5   6   4   11.00    3.20
  -4  -6  -4   10.10    2.90
  -4  -6  -4   11.40    1.80
  -4  -6  -4   12.30    2.80
  -4  -6  -4   11.00    2.20
   4   6   4    7.80    2.70
   4   6   4   10.10    2.10
   4   6   4    9.10    2.10
   4   6   4   12.80    3.20
  -3  -6  -4   63.19    7.30
  -3  -6  -4   75.99    6.60
  -3  -6  -4   66.09    6.70
  -3  -6  -4   80.89    7.60
   3   6   4   73.89    6.80
   3   6   4   73.39    7.30
   3   6   4   64.09    6.70
   3   6   4   62.89    7.20
  -2  -6  -4  198.58   19.20
  -2  -6  -4  193.98   19.70
  -2  -6  -4  228.08   19.10
  -2  -6  -4  232.38   19.10
  -2  -6  -4  247.58   19.70
   2   6   4  219.68   19.70
   2   6   4  232.68   19.30
   2   6   4  211.18   19.30
   2   6   4  186.78   19.60
  -1  -6  -4  454.75   40.10
  -1  -6  -4  508.25   40.10
  -1  -6  -4  533.85   40.60
  -1  -6  -4  398.56   40.50
  -1  -6  -4  423.66   40.10
   1   6   4  479.95   40.10
   1   6   4  427.96   40.10
   1   6   4  488.05   40.60
   1   6   4  434.46   40.80
   0  -6  -4    0.80    1.30
   0  -6  -4    0.50    1.00
   0  -6  -4   -0.50    0.70
   0  -6  -4    0.50    1.00
   0   6   4   -0.20    1.30
   0   6   4    0.40    0.70
   0   6   4    0.50    1.40
   0   6   4    0.50    0.80
   1  -6  -4  333.27   33.10
   1  -6  -4  422.26   32.80
   1  -6  -4  374.86   32.70
  -1   6   4  344.27   33.00
  -1   6   4  393.46   33.00
  -1   6   4  338.07   32.60
  -1   6   4  419.36   32.50
   2  -6  -4  219.48   19.70
   2  -6  -4  226.78   19.80
   2  -6  -4  241.98   20.30
   2  -6  -4  209.38   20.10
   2  -6  -4  252.87   19.80
  -2   6   4  211.48   19.50
  -2   6   4  206.08   20.00
  -2   6   4  220.68   19.60
  -2   6   4  228.78   19.90
   3  -6  -4   74.59    6.80
   3  -6  -4   65.89    7.10
   3  -6  -4   74.59    6.80
   3  -6  -4   77.59    7.50
  -3   6   4   74.39    6.90
  -3   6   4   78.09    6.60
  -3   6   4   65.99    7.00
   4  -6  -4   18.90    3.50
   4  -6  -4   17.00    2.30
   4  -6  -4   21.70    3.10
   4  -6  -4   19.60    2.30
  -4   6   4   21.70    2.30
   5  -6  -4   12.10    2.90
  -5   6   4   13.80    2.10
   6  -6  -4   28.60    4.40
   6  -6  -4   31.30    3.50
  -6   6   4   33.90    3.70
   7  -6  -4    2.60    2.10
  -7   6   4    3.60    1.90
   8  -6  -4    5.10    2.30
  -8  -6  -5    3.10    4.20
   8   6   5    6.60    3.00
   8   6   5    0.00    1.80
  -7  -6  -5   12.70    3.10
  -7  -6  -5   12.00    4.10
   7   6   5    8.20    3.00
   7   6   5    3.70    2.80
   7   6   5    4.00    2.10
  -6  -6  -5    0.00    1.20
  -6  -6  -5    3.20    2.40
  -6  -6  -5    5.00    1.20
   6   6   5   -0.20    2.00
   6   6   5    3.50    2.20
   6   6   5    1.70    1.70
  -5  -6  -5   18.60    4.00
  -5  -6  -5   14.00    2.60
  -5  -6  -5   17.00    2.70
   5   6   5   14.70    3.70
   5   6   5   18.10    3.90
   5   6   5   18.10    3.00
  -4  -6  -5   25.80    3.30
  -4  -6  -5   27.30    2.90
  -4  -6  -5   21.60    3.80
   4   6   5   21.80    3.20
   4   6   5   26.70    4.10
   4   6   5   23.60    3.90
  -3  -6  -5   56.39    6.70
  -3  -6  -5   60.79    5.70
  -3  -6  -5   52.69    6.00
  -3  -6  -5   57.39    5.70
  -3  -6  -5   67.99    6.70
   3   6   5   52.79    6.00
   3   6   5   49.00    6.40
   3   6   5   62.59    6.00
   3   6   5   68.89    6.00
   3   6   5   57.89    6.60
  -2  -6  -5   12.80    2.50
  -2  -6  -5   16.90    3.60
  -2  -6  -5   14.60    2.40
  -2  -6  -5   13.80    2.40
  -2  -6  -5   20.30    3.00
   2   6   5   15.00    2.30
   2   6   5   17.60    3.50
   2   6   5   11.70    2.40
   2   6   5   13.80    3.10
   2   6   5   15.70    2.50
  -1  -6  -5   14.40    3.00
  -1  -6  -5   12.80    2.30
  -1  -6  -5   15.50    2.50
  -1  -6  -5   13.90    2.40
  -1  -6  -5   12.30    3.30
   1   6   5   12.60    2.30
   1   6   5   10.90    2.80
   1   6   5   12.00    2.10
   1   6   5   17.00    3.40
   1   6   5   12.40    2.30
   0  -6  -5  321.87   28.20
   0  -6  -5  368.16   28.50
   0  -6  -5  287.47   28.50
   0  -6  -5  339.87   28.00
   0  -6  -5  305.37   28.00
   0   6   5  319.27   27.80
   0   6   5  287.97   27.90
   0   6   5  313.67   28.30
   1  -6  -5   13.90    2.30
   1  -6  -5   15.50    2.50
   1  -6  -5   12.80    2.10
   1  -6  -5   10.20    2.30
   1  -6  -5   11.80    3.00
  -1   6   5   11.70    2.80
  -1   6   5   12.40    1.70
  -1   6   5   13.80    3.00
  -1   6   5   10.70    2.00
   2  -6  -5    6.70    1.40
   2  -6  -5   10.80    2.30
   2  -6  -5    5.90    1.90
   2  -6  -5    7.00    2.20
   2  -6  -5    7.00    1.70
  -2   6   5    6.90    2.20
  -2   6   5    7.40    1.60
  -2   6   5    7.70    2.50
  -2   6   5   10.20    1.70
  -2   6   5    8.00    1.30
   3  -6  -5   55.89    5.30
   3  -6  -5   45.70    4.90
   3  -6  -5   43.20    5.40
   3  -6  -5   50.79    5.70
   3  -6  -5   49.50    4.90
  -3   6   5   53.99    4.70
  -3   6   5   43.60    5.00
  -3   6   5   43.80    5.30
   4  -6  -5   22.70    3.80
   4  -6  -5   23.60    3.00
   4  -6  -5   23.10    2.90
  -4   6   5   29.40    2.80
   5  -6  -5   22.40    2.90
   5  -6  -5   25.40    2.90
   5  -6  -5   25.10    4.10
  -5   6   5   29.40    3.00
   6  -6  -5    1.60    1.90
  -6   6   5    1.60    1.50
   7  -6  -5    3.40    2.30
   8  -6  -5    0.40    2.50
  -8   6   5    5.10    2.20
  -7  -6  -6    1.00    3.50
  -7  -6  -6    5.10    2.60
   7   6   6    6.00    2.60
   7   6   6    1.50    1.90
  -6  -6  -6   10.30    3.10
  -6  -6  -6   10.00    1.90
  -6  -6  -6    5.10    1.70
   6   6   6    5.10    2.00
   6   6   6    8.20    3.00
   6   6   6    3.40    2.90
  -5  -6  -6    4.70    1.60
  -5  -6  -6    2.20    2.30
   5   6   6    4.40    2.50
   5   6   6    0.20    2.60
   5   6   6    0.90    1.50
  -4  -6  -6   28.20    4.80
  -4  -6  -6   32.70    4.10
  -4  -6  -6   31.70    3.50
   4   6   6   31.00    4.90
   4   6   6   28.60    4.10
   4   6   6   41.80    4.00
  -3  -6  -6   35.70    4.60
  -3  -6  -6   43.90    4.70
  -3  -6  -6   39.70    5.60
   3   6   6   35.30    5.20
   3   6   6   38.70    4.70
   3   6   6   49.00    4.80
   3   6   6   45.90    5.50
  -2  -6  -6   48.80    5.40
  -2  -6  -6   43.80    6.10
  -2  -6  -6   51.19    5.30
   2   6   6   45.60    5.90
   2   6   6   58.69    5.40
   2   6   6   52.19    6.00
   2   6   6   46.40    5.30
  -1  -6  -6   34.40    4.50
  -1  -6  -6   43.60    5.10
  -1  -6  -6   46.20    4.70
  -1  -6  -6   40.20    5.40
  -1  -6  -6   43.50    4.40
   1   6   6   35.10    5.20
   1   6   6   33.80    4.40
   1   6   6   42.70    5.20
   1   6   6   42.70    4.40
   1   6   6   44.20    4.70
   0  -6  -6    4.20    1.70
   0  -6  -6    3.90    2.60
   0  -6  -6    6.10    1.50
   0  -6  -6    7.10    1.90
   0  -6  -6    5.50    2.10
   0   6   6    8.10    1.90
   0   6   6    6.40    2.40
   0   6   6    8.80    2.80
   0   6   6    6.90    1.70
   0   6   6    6.80    1.60
   1  -6  -6   60.89    6.00
   1  -6  -6   52.19    5.50
   1  -6  -6   43.50    6.10
   1  -6  -6   58.29    5.50
   1  -6  -6   51.39    5.80
  -1   6   6   55.89    6.00
  -1   6   6   53.99    5.10
  -1   6   6   48.40    6.10
  -1   6   6   47.40    5.30
   2  -6  -6   54.49    5.40
   2  -6  -6   63.09    6.00
   2  -6  -6   52.99    5.50
   2  -6  -6   53.39    6.00
   2  -6  -6   45.50    6.00
  -2   6   6   52.59    5.10
  -2   6   6   53.39    4.90
  -2   6   6   48.20    5.20
  -2   6   6   45.70    5.80
   3  -6  -6   19.30    2.80
   3  -6  -6   24.90    3.40
   3  -6  -6   16.40    3.60
   3  -6  -6   16.70    2.50
   3  -6  -6   16.20    3.40
  -3   6   6   21.80    2.50
  -3   6   6   18.70    3.30
   4  -6  -6   75.29    7.50
   4  -6  -6   73.29    8.30
   4  -6  -6   75.69    7.30
  -4   6   6   68.69    7.60
  -4   6   6   84.39    7.00
   5  -6  -6    1.90    2.00
   5  -6  -6    4.20    1.40
   5  -6  -6    0.70    1.20
  -5   6   6    1.80    1.40
   6  -6  -6   10.10    3.20
   6  -6  -6    7.80    2.10
   6  -6  -6    7.70    1.80
  -6   6   6   12.80    2.10
   7  -6  -6    6.20    2.60
  -7   6   6    3.00    1.90
  -6  -6  -7    7.50    3.10
   6   6   7    1.20    2.50
   6   6   7    2.30    1.90
  -5  -6  -7    9.00    2.50
  -5  -6  -7   10.20    3.30
   5   6   7   11.40    3.60
   5   6   7    8.70    2.30
  -4  -6  -7    2.30    1.10
  -4  -6  -7    1.90    2.60
   4   6   7    2.00    1.70
   4   6   7    1.20    1.30
   4   6   7    0.60    2.00
  -3  -6  -7    9.40    2.10
  -3  -6  -7   13.40    2.80
  -3  -6  -7   11.20    3.60
   3   6   7   14.60    3.10
   3   6   7    7.30    2.20
  -2  -6  -7   34.70    4.30
  -2  -6  -7   37.60    4.20
  -2  -6  -7   42.70    5.70
   2   6   7   30.80    4.90
   2   6   7   33.40    4.30
  -1  -6  -7    6.70    2.10
  -1  -6  -7    4.00    1.80
  -1  -6  -7    3.60    2.80
   1   6   7    5.40    1.80
   1   6   7    3.90    1.70
   1   6   7    2.10    2.50
   0  -6  -7   84.79   10.00
   0  -6  -7  116.49   10.00
   0  -6  -7  101.89    9.50
   0  -6  -7  102.69    9.40
   0   6   7   77.49    8.90
   0   6   7   87.99    9.80
   1  -6  -7    6.20    2.00
   1  -6  -7    6.70    3.00
   1  -6  -7    9.10    2.50
   1  -6  -7    4.90    1.80
  -1   6   7    4.60    1.70
  -1   6   7    7.00    1.60
  -1   6   7    5.90    2.50
   2  -6  -7   21.60    3.80
   2  -6  -7   25.10    3.90
   2  -6  -7   24.20    4.80
   2  -6  -7   31.20    4.00
  -2   6   7   26.80    3.10
  -2   6   7   26.90    3.20
  -2   6   7   24.00    3.90
  -2   6   7   22.40    2.70
   3  -6  -7   16.20    3.70
   3  -6  -7   17.60    3.10
   3  -6  -7   23.50    3.90
   3  -6  -7   15.90    3.40
  -3   6   7   17.20    3.70
  -3   6   7   14.30    2.30
   4  -6  -7    4.00    1.70
   4  -6  -7    4.80    2.30
   4  -6  -7    6.30    2.80
  -4   6   7    5.50    1.60
   5  -6  -7   13.30    2.60
   5  -6  -7   10.00    3.10
  -5   6   7   21.60    3.90
   6  -6  -7    1.10    2.40
   6  -6  -7    1.40    1.50
  -6   6   7    7.20    1.80
  -6  -6  -8    5.90    3.30
  -6  -6  -8    6.00    1.50
   6   6   8    7.40    3.10
   6   6   8    2.50    1.90
  -5  -6  -8    2.60    1.30
  -5  -6  -8    0.80    1.10
   5   6   8   -0.10    2.40
   5   6   8    1.90    1.70
   5   6   8    2.10    2.60
  -4  -6  -8   11.70    3.80
  -4  -6  -8    3.00    1.20
   4   6   8    2.90    2.60
   4   6   8    2.40    2.00
   4   6   8    2.20    1.60
  -3  -6  -8    4.70    3.20
  -3  -6  -8    3.90    1.50
  -3  -6  -8    2.40    1.60
   3   6   8    1.90    2.00
   3   6   8    1.00    1.30
  -2  -6  -8    8.10    2.20
  -2  -6  -8    8.70    2.30
  -2  -6  -8   11.10    3.90
   2   6   8    4.10    1.90
   2   6   8    8.20    3.20
  -1  -6  -8   23.10    5.00
  -1  -6  -8   17.10    3.50
  -1  -6  -8   21.70    3.30
   1   6   8   20.40    3.40
   1   6   8   21.00    4.60
   0  -6  -8   50.69    5.70
   0  -6  -8   47.50    5.60
   0  -6  -8   42.80    6.40
   0   6   8   49.80    5.20
   0   6   8   47.70    6.10
   1  -6  -8   18.50    3.50
   1  -6  -8   17.40    3.60
   1  -6  -8   16.40    4.10
   1  -6  -8   25.20    3.80
  -1   6   8   17.90    2.70
  -1   6   8   19.60    4.20
   2  -6  -8   15.10    3.50
   2  -6  -8   13.60    3.70
   2  -6  -8   15.30    4.20
  -2   6   8   14.70    3.80
  -2   6   8   17.50    2.70
  -2   6   8   13.90    2.10
  -2   6   8   16.10    2.40
   3  -6  -8    1.30    1.90
   3  -6  -8    0.70    2.40
   3  -6  -8   -1.50    2.00
  -3   6   8    4.10    2.20
  -3   6   8    2.80    1.20
   4  -6  -8    4.00    2.60
   4  -6  -8    3.20    2.70
   4  -6  -8    5.60    2.90
  -4   6   8    6.90    1.80
  -4   6   8    8.10    2.60
   5  -6  -8    0.40    1.70
   5  -6  -8    2.30    2.50
  -5   6   8    0.90    1.40
   6  -6  -8    5.70    1.80
   6  -6  -8    3.10    2.80
  -6   6   8    2.40    1.70
  -4  -6  -9    4.10    1.60
  -4  -6  -9    9.20    3.60
   4   6   9    4.30    2.20
   4   6   9    8.40    3.60
  -3  -6  -9   10.50    3.70
  -3  -6  -9    6.70    2.50
  -3  -6  -9    6.10    2.30
   3   6   9    9.00    3.70
   3   6   9    7.80    2.40
  -2  -6  -9    4.60    1.80
  -2  -6  -9    3.90    2.20
  -2  -6  -9    4.30    3.10
   2   6   9    4.10    1.80
   2   6   9    2.80    2.80
  -1  -6  -9   23.80    4.20
  -1  -6  -9   26.70    3.80
  -1  -6  -9   22.80    5.40
   1   6   9   28.90    4.70
   1   6   9   21.80    3.40
   0  -6  -9    5.10    2.00
   0  -6  -9    4.00    3.10
   0  -6  -9    4.50    1.90
   0   6   9    2.60    1.50
   1  -6  -9   19.50    4.00
   1  -6  -9   22.30    4.10
   1  -6  -9   25.60    5.20
  -1   6   9   26.50    3.30
  -1   6   9   27.30    5.30
   2  -6  -9    4.40    2.90
   2  -6  -9    3.10    1.90
   2  -6  -9   -0.80    1.70
  -2   6   9    3.10    2.40
  -2   6   9    3.80    1.40
  -2   6   9    0.80    2.00
   3  -6  -9    7.40    3.20
   3  -6  -9   13.80    3.70
   3  -6  -9   12.90    3.50
   3  -6  -9   10.60    2.80
  -3   6   9   10.00    2.30
  -3   6   9   14.30    3.10
   4  -6  -9    2.20    2.80
   4  -6  -9    3.00    2.10
   4  -6  -9    1.90    2.70
  -4   6   9    4.20    1.80
  -4   6   9    9.30    3.40
  -3  -6 -10   -0.30    1.40
   3   6  10    3.10    4.00
   3   6  10    6.00    2.10
  -2  -6 -10    3.90    3.20
  -2  -6 -10    6.60    2.00
  -2  -6 -10    6.30    4.10
   2   6  10    3.10    2.30
   2   6  10    8.60    3.80
  -1  -6 -10    1.80    2.30
  -1  -6 -10    1.00    2.10
  -1  -6 -10    5.60    3.70
   1   6  10    6.20    3.30
   1   6  10    0.90    1.60
   0  -6 -10   -0.20    1.70
   0  -6 -10    0.00    1.60
   0  -6 -10    6.80    3.70
   0   6  10    3.40    1.60
   0   6  10    8.00    3.00
   1  -6 -10    4.20    3.10
   1  -6 -10    0.90    1.80
   1  -6 -10    0.30    2.00
  -1   6  10    0.40    2.10
  -1   6  10    7.00    2.40
   2  -6 -10    5.60    2.70
   2  -6 -10    4.70    4.20
  -2   6  10    5.80    3.10
  -2   6  10    2.60    2.30
  -2   6  10    9.10    1.70
   3  -6 -10    3.10    2.50
   3  -6 -10   12.00    3.90
   3  -6 -10    8.20    2.70
  -3   6  10   14.50    3.40
  -3   6  10    6.90    2.50
  -2  -7  10    5.90    2.70
   2   7 -10    6.80    2.90
   2   7 -10    1.30    4.10
   2   7 -10    9.90    2.60
  -1  -7  10   20.00    2.90
   0  -7  10   13.80    3.60
   0  -7  10    3.20    2.70
   0  -7  10    4.60    2.00
   0   7 -10    5.20    2.00
   0   7 -10    3.60    2.50
   1  -7  10    9.30    3.90
   1  -7  10    8.20    2.40
  -1   7 -10    3.60    2.40
   2  -7  10   12.50    4.10
  -2   7 -10    8.20    2.60
  -2   7 -10    3.90    2.30
   3  -7  10    8.20    4.00
   4   7  -9   15.20    3.10
   4   7  -9   11.30    3.60
   4   7  -9   16.20    4.30
  -3  -7   9    6.90    2.20
   3   7  -9    9.10    3.60
   3   7  -9    4.70    2.90
   3   7  -9    8.90    2.20
   3   7  -9    3.10    2.50
  -2  -7   9    6.40    2.60
  -2  -7   9    5.20    1.60
  -2  -7   9    1.50    2.00
   2   7  -9    0.10    1.80
   2   7  -9    3.50    1.70
   2   7  -9    1.90    3.40
  -1  -7   9   11.90    3.10
  -1  -7   9   20.20    4.40
  -1  -7   9   17.00    2.70
   1   7  -9    9.50    3.90
   1   7  -9    9.60    2.70
   1   7  -9   11.60    2.70
   0  -7   9   34.10    7.40
   0  -7   9   17.20    3.20
   0  -7   9   19.30    3.50
   0   7  -9   17.50    3.40
   0   7  -9   18.80    4.90
   0   7  -9   18.60    3.30
   1  -7   9   14.50    3.80
   1  -7   9   14.30    2.80
  -1   7  -9    8.50    2.50
  -1   7  -9   14.50    4.70
  -1   7  -9   10.70    2.70
   2  -7   9    1.10    1.70
   2  -7   9    3.50    2.40
  -2   7  -9    0.70    3.20
  -2   7  -9    0.70    1.60
  -2   7  -9    0.20    1.50
   3  -7   9   13.10    3.90
   3  -7   9    4.50    2.20
  -3   7  -9    2.90    1.90
  -3   7  -9    3.80    1.80
  -3   7  -9    4.30    3.40
   4  -7   9   12.50    5.80
  -4   7  -9    8.10    2.40
  -4   7  -9   13.30    2.80
  -4   7  -9   11.00    4.20
   6   7  -8    3.20    1.90
  -5  -7   8    5.90    2.20
   5   7  -8    5.80    1.80
   5   7  -8    4.70    2.70
  -4  -7   8    2.00    1.60
   4   7  -8    5.10    2.50
   4   7  -8    4.50    1.90
   4   7  -8    2.70    2.80
   4   7  -8    1.20    2.00
  -3  -7   8   39.60    4.30
   3   7  -8   36.40    5.10
   3   7  -8   40.00    5.40
   3   7  -8   41.80    5.70
   3   7  -8   39.50    4.80
  -2  -7   8   39.20    3.80
  -2  -7   8   34.80    4.10
  -2  -7   8   48.70    5.90
  -2  -7   8   30.60    3.90
   2   7  -8   31.80    4.60
   2   7  -8   28.00    4.20
   2   7  -8   31.70    5.50
   2   7  -8   32.50    4.90
  -1  -7   8    1.80    2.10
  -1  -7   8    4.40    3.00
  -1  -7   8    1.80    1.50
   1   7  -8    3.70    1.70
   1   7  -8    5.10    2.50
   1   7  -8    2.40    2.70
   1   7  -8    0.50    1.40
   0  -7   8    1.30    2.00
   0  -7   8    0.30    1.60
   0  -7   8   -0.70    2.40
   0   7  -8    0.80    3.00
   0   7  -8   -2.80    1.20
   0   7  -8    0.20    1.40
   1  -7   8    1.40    2.50
   1  -7   8    2.50    1.70
  -1   7  -8    0.40    1.20
  -1   7  -8    1.30    1.70
  -1   7  -8    0.00    2.90
   2  -7   8   39.30    5.80
   2  -7   8   32.60    4.40
  -2   7  -8   41.10    6.30
  -2   7  -8   47.40    4.80
  -2   7  -8   29.60    4.30
   3  -7   8   28.80    4.40
   3  -7   8   38.80    5.50
  -3   7  -8   41.40    6.10
  -3   7  -8   33.90    4.30
  -3   7  -8   39.30    4.40
   4  -7   8    2.30    2.80
   4  -7   8    5.10    2.10
  -4   7  -8    2.90    3.40
  -4   7  -8    3.40    1.80
  -4   7  -8    2.50    1.60
   5  -7   8    6.90    2.70
   5  -7   8    8.20    3.70
  -5   7  -8    5.30    1.90
  -5   7  -8    5.10    1.90
  -5   7  -8    7.80    3.90
   6  -7   8   10.20    3.80
  -6  -7   7    3.70    2.00
   6   7  -7    4.50    1.80
   6   7  -7    3.00    2.40
  -5  -7   7    4.20    1.60
   5   7  -7    3.00    2.10
   5   7  -7    3.70    1.80
  -4  -7   7    1.10    1.50
  -4  -7   7    7.60    2.50
   4   7  -7    0.40    1.70
   4   7  -7    2.30    3.30
   4   7  -7    3.20    1.60
  -3  -7   7   19.50    3.90
  -3  -7   7   12.30    2.30
   3   7  -7   11.80    3.10
   3   7  -7   17.90    5.30
   3   7  -7   11.50    4.40
   3   7  -7    9.80    2.40
  -2  -7   7   17.70    2.50
  -2  -7   7   18.60    3.00
  -2  -7   7   21.90    4.10
   2   7  -7   16.80    4.00
   2   7  -7   18.60    3.20
   2   7  -7   23.20    4.20
   2   7  -7   15.50    3.40
  -1  -7   7   28.00    3.40
  -1  -7   7   27.50    3.60
  -1  -7   7   37.00    5.60
  -1  -7   7   24.90    3.40
   1   7  -7   25.90    3.60
   1   7  -7   28.50    3.90
   1   7  -7   32.10    5.30
   0  -7   7    5.00    3.00
   0  -7   7    6.30    1.90
   0  -7   7    6.90    2.20
   0   7  -7    6.70    2.70
   0   7  -7    5.60    2.00
   0   7  -7    8.80    3.50
   0   7  -7    7.20    2.10
   1  -7   7   20.10    3.00
   1  -7   7   30.00    5.00
  -1   7  -7   17.80    3.10
  -1   7  -7   19.80    3.30
  -1   7  -7   23.00    4.70
   2  -7   7   11.30    2.50
   2  -7   7   13.50    3.70
  -2   7  -7   12.30    4.00
  -2   7  -7   10.70    2.40
  -2   7  -7   13.80    2.50
   3  -7   7    9.40    2.30
   3  -7   7    8.40    3.50
  -3   7  -7   11.70    3.10
  -3   7  -7    8.60    2.10
  -3   7  -7   11.20    4.00
   4  -7   7    3.70    2.80
   4  -7   7    3.50    1.80
  -4   7  -7    1.40    1.70
  -4   7  -7    3.70    3.20
  -4   7  -7    0.20    1.40
   5  -7   7    8.60    3.20
   5  -7   7    3.90    1.80
  -5   7  -7    2.20    3.10
  -5   7  -7    5.20    2.00
  -5   7  -7    3.40    1.60
   6  -7   7    8.80    2.50
   6  -7   7   12.70    3.80
  -6   7  -7    7.30    3.50
  -6   7  -7    5.50    2.50
  -7  -7   6    2.90    2.30
   7   7  -6    5.00    2.60
  -6  -7   6    4.30    1.90
   6   7  -6    1.90    1.80
   6   7  -6    6.10    1.70
  -5  -7   6    7.20    1.90
   5   7  -6    9.00    1.50
   5   7  -6    4.00    2.10
   5   7  -6    6.80    1.90
   4   7  -6   24.10    3.80
   4   7  -6   28.40    4.00
   4   7  -6   26.80    4.00
   4   7  -6   31.10    3.20
   4   7  -6   22.20    3.30
  -3  -7   6   36.00    4.30
  -3  -7   6   29.80    3.30
   3   7  -6   25.90    4.20
   3   7  -6   29.80    4.10
   3   7  -6   28.40    3.60
   3   7  -6   28.40    3.40
   3   7  -6   30.60    4.40
  -2  -7   6   68.89    6.40
  -2  -7   6   73.59    6.20
  -2  -7   6   55.59    6.30
  -2  -7   6   62.59    7.20
   2   7  -6   61.39    7.30
   2   7  -6   68.49    6.50
   2   7  -6   68.09    7.40
   2   7  -6   65.79    6.70
   2   7  -6   71.39    7.00
  -1  -7   6   88.09    7.70
  -1  -7   6   65.19    7.70
  -1  -7   6   86.39    8.70
  -1  -7   6   87.99    7.70
   1   7  -6   82.99    7.80
   1   7  -6   84.59    8.80
   1   7  -6   80.49    8.10
   1   7  -6   73.29    8.40
   1   7  -6   83.19    7.90
   0  -7   6   12.30    2.40
   0  -7   6   18.50    4.00
   0  -7   6   12.30    3.30
   0  -7   6   11.50    2.70
   0  -7   6    9.00    2.30
   0   7  -6   10.20    2.30
   0   7  -6   13.40    3.80
   0   7  -6   14.00    3.50
   0   7  -6   12.70    2.40
   0   7  -6   13.80    2.70
   1  -7   6   91.89    9.30
   1  -7   6   93.19    8.70
   1  -7   6   92.19    9.60
   1  -7   6   89.99    9.30
   1  -7   6   88.89    8.80
  -1   7  -6   86.89    9.60
  -1   7  -6   84.99    9.40
  -1   7  -6   87.89    8.70
  -1   7  -6   98.59    8.80
   2  -7   6   69.49    7.90
   2  -7   6   69.09    7.20
   2  -7   6   70.89    8.10
  -2   7  -6   83.59    7.20
  -2   7  -6   71.89    7.10
  -2   7  -6   65.79    8.20
   3  -7   6   29.20    4.70
   3  -7   6   23.30    3.60
   3  -7   6   28.40    4.70
  -3   7  -6   31.60    3.50
  -3   7  -6   21.20    3.30
  -3   7  -6   33.60    5.50
   4  -7   6   45.10    5.70
   4  -7   6   53.99    6.60
  -4   7  -6   54.49    7.00
  -4   7  -6   54.49    5.60
  -4   7  -6   58.19    5.50
   5  -7   6    5.90    3.00
   5  -7   6    5.90    2.20
   5  -7   6   10.60    3.40
  -5   7  -6   10.20    3.30
  -5   7  -6   10.70    2.40
  -5   7  -6   12.30    2.20
   6  -7   6    9.10    3.30
   6  -7   6    4.90    1.90
   6  -7   6    3.30    2.90
  -6   7  -6    7.20    3.20
  -6   7  -6    5.50    1.90
   7  -7   6    5.20    2.10
   7  -7   6    4.30    3.40
  -7   7  -6    1.00    3.20
  -8  -7   5    3.90    2.50
   8   7  -5    1.80    2.20
  -7  -7   5    6.50    2.30
   7   7  -5    2.70    2.00
  -6  -7   5    0.60    1.60
   6   7  -5    2.40    2.00
  -5  -7   5   17.70    3.40
   5   7  -5   18.70    2.30
   5   7  -5   13.80    2.90
   5   7  -5   14.40    2.50
  -4  -7   5   16.70    3.00
  -4  -7   5   16.10    2.40
   4   7  -5   17.50    3.20
   4   7  -5   16.70    2.70
   4   7  -5   18.20    2.90
   4   7  -5   15.50    2.40
  -3  -7   5    8.60    3.00
  -3  -7   5   13.50    2.10
  -3  -7   5   16.80    2.90
  -3  -7   5    9.50    2.30
   3   7  -5   13.90    3.20
   3   7  -5   12.70    3.00
   3   7  -5   12.80    2.20
   3   7  -5   10.30    2.40
   3   7  -5   12.10    2.30
  -2  -7   5  127.69   12.30
  -2  -7   5  116.89   11.80
  -2  -7   5  134.99   11.80
  -2  -7   5  137.79   12.30
  -2  -7   5  118.59   12.40
   2   7  -5  123.79   12.40
   2   7  -5  141.39   12.40
   2   7  -5  130.29   11.90
   2   7  -5  148.69   12.50
   2   7  -5  138.79   12.10
  -1  -7   5   78.19    9.30
  -1  -7   5   82.29    8.50
  -1  -7   5   99.09    8.40
  -1  -7   5   98.19    9.10
  -1  -7   5   92.99   10.10
  -1  -7   5   96.09    8.40
   1   7  -5   92.29    8.60
   1   7  -5   96.99    9.30
   1   7  -5   93.69    8.80
   1   7  -5   88.59    8.50
   1   7  -5   86.09    9.00
   0  -7   5   34.30    4.10
   0  -7   5   38.50    4.10
   0  -7   5   42.30    5.20
   0   7  -5   36.80    4.20
   0   7  -5   43.50    4.30
   0   7  -5   38.70    4.30
   0   7  -5   35.50    4.60
   0   7  -5   37.80    5.20
   1  -7   5   88.79    8.90
   1  -7   5   92.59    9.70
   1  -7   5   87.29    9.10
   1  -7   5   91.89    8.30
  -1   7  -5   77.39    8.30
  -1   7  -5   82.49    8.80
  -1   7  -5   93.99    8.40
  -1   7  -5   87.49    8.40
  -1   7  -5   96.49    9.30
   2  -7   5  118.19   10.90
   2  -7   5  110.99   11.60
   2  -7   5  123.39   10.90
   2  -7   5  121.39   11.50
   2  -7   5  122.99   11.00
  -2   7  -5  118.39   11.60
  -2   7  -5  104.39   10.70
  -2   7  -5  110.79   11.40
  -2   7  -5  125.89   10.70
  -2   7  -5  110.89   10.70
   3  -7   5   11.00    2.50
   3  -7   5   10.60    3.40
   3  -7   5   16.80    2.90
   3  -7   5   10.90    3.50
   3  -7   5   13.20    2.40
  -3   7  -5   14.90    3.90
  -3   7  -5   13.80    2.40
  -3   7  -5   13.00    2.20
  -3   7  -5    9.40    2.00
   4  -7   5   15.50    2.80
   4  -7   5   16.30    3.90
   4  -7   5   12.90    2.90
   4  -7   5   20.30    4.30
  -4   7  -5   16.70    2.40
  -4   7  -5   13.90    2.50
  -4   7  -5   17.30    4.20
  -4   7  -5   20.40    2.90
   5  -7   5   29.70    4.10
   5  -7   5   35.90    5.00
  -5   7  -5   29.70    3.80
  -5   7  -5   32.60    3.80
  -5   7  -5   41.80    3.90
  -5   7  -5   30.90    5.10
   6  -7   5    3.90    2.30
   6  -7   5    4.60    2.60
   6  -7   5    6.00    2.80
  -6   7  -5    7.40    3.20
  -6   7  -5    2.70    1.70
  -6   7  -5    5.20    1.50
  -6   7  -5    2.60    3.00
   7  -7   5    5.20    3.20
   7  -7   5    8.20    3.50
   7  -7   5    5.70    2.00
  -7   7  -5    2.70    3.00
  -7   7  -5    4.10    3.20
   8  -7   5    9.10    2.70
   8  -7   5   19.20    4.20
  -8   7  -5    5.00    4.40
  -8  -7   4    5.30    2.50
   8   7  -4    1.30    1.90
  -7  -7   4    3.30    2.00
   7   7  -4   -0.40    1.60
  -6  -7   4   17.20    2.80
   6   7  -4   14.00    2.90
  -5  -7   4    6.80    2.00
  -5  -7   4    7.60    2.00
   5   7  -4   11.90    1.70
   5   7  -4    8.50    1.80
   5   7  -4   11.70    2.90
   5   7  -4    6.10    2.00
  -4  -7   4   19.20    3.00
  -4  -7   4   23.80    2.70
   4   7  -4   17.60    2.50
   4   7  -4   21.10    3.20
   4   7  -4   20.20    2.70
   4   7  -4   26.50    3.20
  -3  -7   4    6.10    1.90
  -3  -7   4    4.30    1.90
  -3  -7   4    5.70    1.70
  -3  -7   4    5.60    1.40
   3   7  -4    7.70    2.20
   3   7  -4    7.10    1.70
   3   7  -4    8.40    1.70
   3   7  -4    6.60    1.40
   3   7  -4    5.00    1.90
   3   7  -4    5.90    1.50
   3   7  -4    4.60    1.70
  -2  -7   4   72.69    7.40
  -2  -7   4   68.49    7.50
  -2  -7   4   77.99    7.00
  -2  -7   4   72.39    7.10
  -2  -7   4   90.59    6.90
  -2  -7   4   73.39    7.40
   2   7  -4   74.29    7.10
   2   7  -4   79.89    7.50
   2   7  -4   85.39    7.30
   2   7  -4   67.19    7.50
   2   7  -4   79.39    7.50
  -1  -7   4  384.66   35.40
  -1  -7   4  408.86   35.60
  -1  -7   4  428.06   35.20
  -1  -7   4  429.26   35.10
  -1  -7   4  438.46   35.60
  -1  -7   4  374.36   35.70
   1   7  -4  419.96   35.70
   1   7  -4  396.46   35.30
   1   7  -4  418.26   35.60
   1   7  -4  361.26   35.60
   0  -7   4    3.90    1.10
   0  -7   4    2.10    1.90
   0  -7   4    4.80    1.30
   0  -7   4    3.40    1.40
   0  -7   4    0.40    1.70
   0   7  -4    3.60    1.20
   0   7  -4    2.20    1.30
   0   7  -4    1.30    1.10
   0   7  -4    3.50    1.80
   0   7  -4    2.70    2.10
   1  -7   4  351.16   32.00
   1  -7   4  353.46   31.70
   1  -7   4  383.86   31.50
  -1   7  -4  336.87   31.90
  -1   7  -4  348.87   31.50
  -1   7  -4  382.66   31.60
  -1   7  -4  370.06   31.50
   2  -7   4   23.80    3.00
   2  -7   4   25.70    3.10
   2  -7   4   25.50    4.00
   2  -7   4   25.40    3.90
  -2   7  -4   28.10    2.90
  -2   7  -4   22.60    2.90
  -2   7  -4   23.40    2.90
  -2   7  -4   26.90    3.60
   3  -7   4   12.60    3.20
   3  -7   4   14.40    3.40
   3  -7   4   13.30    2.30
   3  -7   4   10.60    2.30
  -3   7  -4   17.80    3.70
  -3   7  -4   16.30    2.30
  -3   7  -4   13.10    2.00
  -3   7  -4   10.90    2.10
  -3   7  -4   15.90    3.30
   4  -7   4    4.70    2.70
   4  -7   4    1.80    1.60
   4  -7   4    4.50    1.70
   4  -7   4    6.70    2.50
  -4   7  -4    5.30    1.70
  -4   7  -4    4.30    2.70
  -4   7  -4    4.70    1.40
  -4   7  -4    5.70    1.60
   5  -7   4   11.60    3.50
   5  -7   4   12.80    2.10
   5  -7   4   16.10    3.80
   5  -7   4   11.10    2.60
  -5   7  -4   12.70    2.10
  -5   7  -4   16.50    3.70
  -5   7  -4   12.10    3.30
  -5   7  -4   14.70    2.30
   6  -7   4   35.90    5.20
   6  -7   4   33.20    4.30
  -6   7  -4   32.70    5.10
  -6   7  -4   32.80    4.80
   7  -7   4    1.80    3.10
   7  -7   4    1.80    1.80
   7  -7   4    4.50    2.80
  -7   7  -4    3.00    2.80
  -7   7  -4    0.60    2.90
   8  -7   4    6.40    2.20
  -8  -7   3    9.00    2.80
   8   7  -3    6.60    2.20
  -7  -7   3   10.00    2.50
   7   7  -3    7.20    2.00
  -6  -7   3   20.00    3.80
   6   7  -3   18.30    2.90
  -5  -7   3   33.00    4.00
  -5  -7   3   37.30    3.90
   5   7  -3   33.80    4.10
   5   7  -3   40.00    5.10
  -4  -7   3   33.50    4.00
  -4  -7   3   37.60    3.80
   4   7  -3   36.30    3.80
   4   7  -3   38.00    3.60
   4   7  -3   38.30    4.10
   4   7  -3   38.40    4.20
   4   7  -3   35.70    3.80
  -3  -7   3   57.79    5.00
  -3  -7   3   49.00    5.20
  -3  -7   3   54.59    4.80
  -3  -7   3   40.20    5.10
   3   7  -3   48.60    4.90
   3   7  -3   55.99    4.90
   3   7  -3   54.59    4.90
   3   7  -3   49.99    5.10
   3   7  -3   48.00    4.70
  -2  -7   3  329.67   32.00
  -2  -7   3  380.06   32.00
  -2  -7   3  408.46   31.80
  -2  -7   3  323.57   32.20
  -2  -7   3  401.46   32.10
   2   7  -3  387.06   32.20
   2   7  -3  382.16   32.10
   2   7  -3  343.27   32.20
   2   7  -3  376.36   32.00
   2   7  -3  353.56   32.00
  -1  -7   3   59.69    5.60
  -1  -7   3   53.49    5.80
  -1  -7   3   59.29    5.30
  -1  -7   3   58.79    5.20
  -1  -7   3   57.99    5.60
   1   7  -3   62.59    5.50
   1   7  -3   60.69    5.60
   1   7  -3   55.09    5.30
   1   7  -3   58.69    5.70
   1   7  -3   47.60    5.60
   0  -7   3 1262.07  108.39
   0  -7   3 1205.58  108.29
   0  -7   3 1305.67  108.09
   0  -7   3 1112.79  108.09
   0  -7   3 1307.47  108.09
   0   7  -3 1155.18  108.39
   0   7  -3 1306.37  108.49
   0   7  -3 1308.07  108.29
   0   7  -3 1346.97  108.19
   0   7  -3 1258.57  108.19
   1  -7   3   65.89    6.30
   1  -7   3   67.79    6.70
   1  -7   3   74.39    6.50
   1  -7   3   70.89    6.30
   1  -7   3   62.39    6.80
  -1   7  -3   75.49    6.90
  -1   7  -3   68.49    6.30
  -1   7  -3   72.99    6.30
  -1   7  -3   60.79    6.70
  -1   7  -3   61.09    6.30
   2  -7   3  355.06   32.90
   2  -7   3  347.97   33.30
   2  -7   3  411.46   33.10
   2  -7   3  381.46   33.00
  -2   7  -3  345.67   32.90
  -2   7  -3  387.46   33.30
  -2   7  -3  338.37   33.20
  -2   7  -3  414.56   32.90
  -2   7  -3  423.96   32.90
   3  -7   3   20.10    2.60
   3  -7   3   18.80    3.30
   3  -7   3   23.30    2.80
   3  -7   3   22.60    2.60
   3  -7   3   18.50    3.30
  -3   7  -3   21.50    3.10
  -3   7  -3   22.10    2.60
  -3   7  -3   27.50    2.60
  -3   7  -3   21.60    3.40
   4  -7   3   25.90    4.20
   4  -7   3   17.20    2.40
   4  -7   3   22.10    3.00
   4  -7   3   17.50    2.50
   4  -7   3   23.30    3.70
  -4   7  -3   18.00    3.10
  -4   7  -3   18.30    3.20
  -4   7  -3   15.60    2.30
   5  -7   3   42.70    5.60
   5  -7   3   44.50    4.80
   5  -7   3   40.60    4.70
   5  -7   3   40.30    5.00
   5  -7   3   43.90    5.20
  -5   7  -3   49.00    5.40
  -5   7  -3   47.00    5.40
   6  -7   3   11.70    3.20
   6  -7   3    9.10    2.40
   6  -7   3   10.80    3.00
   6  -7   3    6.20    1.80
  -6   7  -3    8.70    2.80
   7  -7   3    6.90    2.10
  -7   7  -3    7.80    3.70
   8  -7   3   10.90    2.50
  -8   7  -3    7.50    4.40
  -6  -7   2   19.60    3.10
   6   7  -2   22.10    3.70
   6   7  -2   24.60    2.90
  -5  -7   2    7.70    2.00
   5   7  -2    9.40    2.80
   5   7  -2    6.10    1.60
  -4  -7   2   52.79    5.10
  -4  -7   2   47.20    5.20
   4   7  -2   54.49    5.50
   4   7  -2   57.59    4.90
   4   7  -2   52.99    5.20
  -3  -7   2  135.79   14.60
  -3  -7   2  177.38   14.40
   3   7  -2  171.68   14.40
   3   7  -2  170.48   14.40
   3   7  -2  156.18   14.60
   3   7  -2  165.78   14.40
   3   7  -2  170.78   14.60
  -2  -7   2   34.20    2.90
  -2  -7   2   28.90    3.30
  -2  -7   2   36.90    3.40
  -2  -7   2   32.50    3.10
  -2  -7   2   24.80    3.40
   2   7  -2   33.50    3.20
   2   7  -2   33.10    3.10
   2   7  -2   29.40    3.10
   2   7  -2   34.90    3.30
   2   7  -2   24.70    3.30
   2   7  -2   35.20    3.10
   2   7  -2   34.90    3.30
  -1  -7   2  413.16   32.60
  -1  -7   2  327.37   32.70
  -1  -7   2  336.27   32.60
  -1  -7   2  385.76   32.40
  -1  -7   2  410.86   32.40
  -1  -7   2  341.77   32.60
   1   7  -2  406.96   32.50
   1   7  -2  330.97   32.60
   1   7  -2  381.46   32.50
   1   7  -2  419.86   32.60
   1   7  -2  362.36   32.60
   1   7  -2  392.06   32.60
   0  -7   2  820.92   75.19
   0  -7   2  931.71   75.09
   0  -7   2  866.01   74.99
   0  -7   2  803.42   75.09
   0  -7   2  923.21   75.29
   0  -7   2  796.92   75.29
   0   7  -2  885.11   75.09
   0   7  -2  865.01   75.19
   0   7  -2  804.12   75.29
   0   7  -2  989.80   75.19
   0   7  -2  914.61   75.29
   1  -7   2  434.76   38.40
   1  -7   2  472.05   38.90
   1  -7   2  448.26   38.50
   1  -7   2  441.36   38.60
   1  -7   2  442.36   38.40
  -1   7  -2  507.25   38.40
  -1   7  -2  460.15   38.40
  -1   7  -2  394.26   38.60
  -1   7  -2  407.76   38.40
  -1   7  -2  436.96   38.60
   2  -7   2   28.20    2.60
   2  -7   2   23.60    2.60
   2  -7   2   20.80    2.90
   2  -7   2   20.50    3.10
   2  -7   2   21.50    2.50
  -2   7  -2   19.40    3.00
  -2   7  -2   20.10    2.50
  -2   7  -2   23.10    3.00
  -2   7  -2   29.70    2.50
   3  -7   2  214.18   19.10
   3  -7   2  235.38   19.10
   3  -7   2  229.28   19.20
   3  -7   2  191.08   19.40
   3  -7   2  244.18   19.60
  -3   7  -2  237.08   19.40
  -3   7  -2  193.28   19.30
  -3   7  -2  200.78   19.10
   4  -7   2   36.60    4.00
   4  -7   2   35.40    3.70
   4  -7   2   27.90    4.20
   4  -7   2   30.20    3.50
   4  -7   2   30.60    3.50
  -4   7  -2   35.50    4.10
  -4   7  -2   37.50    3.50
  -4   7  -2   36.70    4.00
  -4   7  -2   30.60    3.90
   5  -7   2   20.50    3.00
   5  -7   2   16.10    2.40
   5  -7   2   23.80    3.50
   5  -7   2   21.80    2.90
   5  -7   2   18.90    3.60
  -5   7  -2   22.00    3.60
  -5   7  -2   15.90    3.10
  -5   7  -2   16.70    3.60
   6  -7   2   11.00    2.00
   6  -7   2    8.30    1.80
   6  -7   2    5.20    1.60
   6  -7   2   10.50    2.00
  -6   7  -2   12.70    3.50
   7  -7   2   24.20    3.30
   7  -7   2   25.90    3.10
  -7   7  -2   21.80    4.70
   8  -7   2   12.40    2.10
  -8   7  -2   16.10    4.80
  -9  -7   1    7.10    4.10
  -8  -7   1   20.70    5.10
  -7  -7   1   21.50    4.40
  -6  -7   1   30.20    4.50
  -5  -7   1   20.20    3.10
  -5  -7   1   12.90    2.50
   5   7  -1   13.10    3.00
   5   7  -1   16.20    2.20
  -4  -7   1   86.39    7.50
  -4  -7   1   74.89    7.30
   4   7  -1   75.89    7.20
   4   7  -1   79.09    7.50
  -3  -7   1   65.89    6.20
  -3  -7   1   69.29    6.10
  -3  -7   1   73.09    6.20
  -3  -7   1   61.39    6.10
   3   7  -1   63.99    6.10
   3   7  -1   64.39    6.10
   3   7  -1   72.49    6.30
  -2  -7   1  670.83   55.19
  -2  -7   1  566.54   55.29
  -2  -7   1  719.63   55.29
  -2  -7   1  569.24   55.19
   2   7  -1  681.03   55.29
   2   7  -1  630.84   55.19
   2   7  -1  718.83   55.29
   2   7  -1  651.53   55.19
   2   7  -1  565.14   55.19
  -1  -7   1  285.77   25.40
  -1  -7   1  283.17   25.10
  -1  -7   1  264.27   25.20
  -1  -7   1  280.07   25.10
  -1  -7   1  326.57   25.20
   1   7  -1  269.07   25.10
   1   7  -1  325.07   25.20
   1   7  -1  301.07   25.20
   1   7  -1  305.87   25.10
   1   7  -1  269.17   25.20
   0  -7   1    6.90    1.50
   0  -7   1    3.40    0.90
   0  -7   1    5.30    0.90
   0  -7   1    3.60    0.70
   0  -7   1    5.90    1.30
   0  -7   1    3.20    0.90
   0   7  -1    4.00    1.20
   0   7  -1    4.10    0.80
   0   7  -1    3.90    0.90
   0   7  -1    6.70    1.30
   0   7  -1    3.80    0.80
   0   7  -1    6.10    1.00
   1  -7   1  283.57   23.60
   1  -7   1  249.48   23.70
   1  -7   1  285.47   23.60
   1  -7   1  274.97   23.50
  -1   7  -1  262.67   23.70
  -1   7  -1  269.37   23.60
  -1   7  -1  297.17   23.50
  -1   7  -1  249.18   23.50
   2  -7   1  635.04   54.29
   2  -7   1  542.35   54.39
   2  -7   1  717.93   54.29
   2  -7   1  716.13   54.29
   2  -7   1  677.83   54.39
  -2   7  -1  538.25   54.39
  -2   7  -1  541.35   54.29
  -2   7  -1  638.04   54.39
  -2   7  -1  661.13   54.39
   3  -7   1   29.80    3.20
   3  -7   1   33.80    3.20
   3  -7   1   25.20    3.60
   3  -7   1   36.20    3.50
   3  -7   1   35.10    3.20
  -3   7  -1   27.70    3.50
  -3   7  -1   27.60    3.10
  -3   7  -1   36.30    3.60
  -3   7  -1   33.90    3.50
   4  -7   1   53.19    5.00
   4  -7   1   55.79    4.90
   4  -7   1   48.60    4.60
   4  -7   1   54.99    4.80
  -4   7  -1   50.39    5.00
  -4   7  -1   48.60    5.40
  -4   7  -1   40.60    5.00
   5  -7   1   43.00    4.30
   5  -7   1   44.90    4.10
   5  -7   1   36.90    3.90
   5  -7   1   38.00    4.00
  -5   7  -1   39.30    5.00
   6  -7   1   30.10    3.70
   6  -7   1   34.50    3.80
   6  -7   1   39.80    3.70
  -6   7  -1   38.50    5.20
   7  -7   1   26.40    3.00
   7  -7   1   24.80    3.40
  -7   7  -1   27.70    5.50
   8  -7   1   25.70    3.10
  -8   7  -1   18.50    5.00
  -9   7  -1   16.10    5.30
  -9  -7   0    2.60    4.10
  -8  -7   0    5.60    3.70
  -7  -7   0   15.80    4.10
  -6  -7   0    5.40    3.00
  -5  -7   0    1.60    2.20
   5   7   0    1.90    1.50
   5   7   0    1.50    0.80
   5   7   0    1.10    0.90
  -4  -7   0   58.09    5.20
   4   7   0   44.70    4.80
   4   7   0   53.99    4.70
   4   7   0   48.40    4.80
  -3  -7   0  171.08   15.20
  -3  -7   0  156.28   15.30
  -3  -7   0  166.08   15.20
  -3  -7   0  178.28   15.10
   3   7   0  201.18   15.20
   3   7   0  172.88   15.20
   3   7   0  168.28   15.40
  -2  -7   0   63.09    5.50
  -2  -7   0   51.89    5.60
  -2  -7   0   56.19    5.50
   2   7   0   59.19    5.50
   2   7   0   72.89    5.60
   2   7   0   62.89    5.50
  -1  -7   0  333.67   29.90
  -1  -7   0  315.17   29.80
  -1  -7   0  340.47   30.10
  -1  -7   0  310.37   29.80
  -1  -7   0  345.67   29.80
   1   7   0  387.76   29.80
   1   7   0  351.96   29.80
   1   7   0  377.66   29.80
   0   7   0    6.10    1.30
   0   7   0    6.20    1.10
   0   7   0    3.80    0.80
   1  -7   0  419.76   34.20
   1  -7   0  392.16   34.10
   1  -7   0  362.96   34.20
   1  -7   0  428.26   34.20
  -1   7   0  453.65   34.20
  -1   7   0  347.67   34.10
  -1   7   0  396.86   34.20
  -1   7   0  370.26   34.20
   2  -7   0   44.10    4.80
   2  -7   0   50.39    4.60
  -2   7   0   52.99    4.90
  -2   7   0   49.20    4.70
  -2   7   0   46.90    4.80
  -2   7   0   56.99    4.60
   3  -7   0  217.28   16.90
   3  -7   0  198.08   17.10
   3  -7   0  182.08   16.80
  -3   7   0  156.08   16.90
  -3   7   0  211.18   17.20
   4  -7   0   49.90    5.20
   4  -7   0   47.70    4.60
  -4   7   0   48.20    5.30
   5  -7   0   -0.30    1.00
   5  -7   0    1.50    1.10
   5  -7   0    0.50    1.20
  -5   7   0   -0.20    2.10
   6  -7   0    5.60    1.40
   6  -7   0    6.30    1.60
   6  -7   0    3.50    1.50
  -6   7   0    7.90    3.10
   7  -7   0    6.80    1.80
  -7   7   0   14.10    4.00
  -8   7   0    3.80    3.90
   9  -7   0    2.10    2.10
  -9   7   0    7.70    4.50
  -9  -7  -1   10.10    4.80
  -8  -7  -1   23.30    5.10
   8   7   1   14.70    2.80
   8   7   1   14.90    2.30
  -7  -7  -1   21.80    4.60
   7   7   1   17.00    2.40
   7   7   1   20.80    2.70
  -6  -7  -1   43.30    5.60
   6   7   1   40.30    5.00
   6   7   1   46.80    4.50
  -5  -7  -1   36.20    4.50
   5   7   1   38.10    3.80
   5   7   1   33.80    3.60
   5   7   1   35.90    3.90
  -4  -7  -1   38.80    4.70
  -4  -7  -1   55.49    5.00
   4   7   1   37.60    4.70
   4   7   1   44.20    4.50
   4   7   1   48.20    4.40
   4   7   1   53.19    4.70
   4   7   1   49.00    4.60
  -3  -7  -1   31.20    3.60
  -3  -7  -1   34.90    4.00
  -3  -7  -1   42.80    3.90
   3   7   1   39.90    3.80
   3   7   1   39.60    3.60
   3   7   1   41.80    3.90
   3   7   1   40.60    3.70
   3   7   1   33.70    3.90
  -2  -7  -1  518.45   53.49
   2   7   1  548.45   53.49
   2   7   1  646.54   53.29
   2   7   1  627.14   53.39
   2   7   1  683.03   53.29
   2   7   1  688.83   53.49
  -1  -7  -1  241.28   25.50
   1   7   1  293.77   25.80
   1   7   1  315.37   25.40
   1   7   1  304.17   25.50
   1   7   1  318.17   25.70
   0  -7  -1    1.10    0.60
   0  -7  -1    1.10    0.60
   0  -7  -1    1.90    0.90
   0  -7  -1    1.30    0.60
   0  -7  -1    1.70    1.00
   0   7   1    2.00    1.20
   0   7   1    0.90    0.60
   0   7   1    1.30    0.60
   0   7   1    0.90    0.90
   1  -7  -1  286.77   24.30
   1  -7  -1  281.37   24.30
   1  -7  -1  275.07   24.40
  -1   7   1  314.87   24.30
  -1   7   1  248.48   24.30
   2  -7  -1  659.33   57.09
   2  -7  -1  592.44   56.99
   2  -7  -1  730.83   56.99
   2  -7  -1  749.92   56.79
  -2   7   1  650.13   57.09
  -2   7   1  583.94   56.79
   3  -7  -1   59.39    5.90
   3  -7  -1   55.79    5.60
   3  -7  -1   62.39    5.40
   3  -7  -1   64.39    5.40
  -3   7   1   58.89    5.90
  -3   7   1   58.89    5.60
   4  -7  -1   71.59    7.50
  -4   7   1   82.69    7.60
   5  -7  -1   19.20    3.40
  -5   7   1   20.50    3.60
   6  -7  -1   17.90    2.20
   7  -7  -1   14.80    2.20
  -7   7   1   22.70    4.60
  -8   7   1   18.40    5.10
   9  -7  -1    0.50    2.00
  -9   7   1   13.70    4.90
   9   7   2    0.50    1.40
  -8  -7  -2    9.60    4.10
   8   7   2    5.90    1.80
  -7  -7  -2   25.50    4.80
   7   7   2   19.20    2.90
   7   7   2   14.80    2.40
  -6  -7  -2   11.60    3.40
   6   7   2    7.40    1.80
   6   7   2    5.70    1.40
  -5  -7  -2   16.60    2.90
  -5  -7  -2   14.90    3.00
  -5  -7  -2   19.00    3.50
   5   7   2   13.10    2.20
   5   7   2   16.40    3.10
   5   7   2   19.40    2.70
   5   7   2   17.00    2.40
  -4  -7  -2   34.00    3.80
  -4  -7  -2   30.10    4.20
  -4  -7  -2   47.10    4.50
  -4  -7  -2   45.50    4.40
   4   7   2   31.20    4.20
   4   7   2   42.70    4.30
   4   7   2   36.50    4.80
   4   7   2   36.30    3.90
   4   7   2   44.10    4.10
  -3  -7  -2  189.68   18.10
  -3  -7  -2  185.78   17.80
   3   7   2  180.18   18.20
   3   7   2  225.28   17.90
   3   7   2  198.38   17.80
   3   7   2  232.88   18.10
  -2  -7  -2   15.40    2.60
  -2  -7  -2   26.40    2.80
  -2  -7  -2   17.70    2.20
   2   7   2   21.60    2.70
   2   7   2   19.10    2.60
   2   7   2   20.30    2.20
   2   7   2   17.80    2.20
  -1  -7  -2  378.16   36.20
  -1  -7  -2  445.16   36.20
   1   7   2  395.56   36.20
   1   7   2  382.86   36.40
   1   7   2  468.05   36.60
   1   7   2  438.16   36.20
   0  -7  -2  868.51   81.09
   0  -7  -2  818.12   81.29
   0  -7  -2 1087.39   81.09
   0   7   2 1005.10   80.99
   0   7   2  862.41   81.09
   0   7   2 1051.49   81.29
   0   7   2  900.21   81.29
   1  -7  -2  371.26   31.80
   1  -7  -2  363.36   31.80
   1  -7  -2  407.36   31.80
  -1   7   2  381.06   31.90
  -1   7   2  368.76   32.00
  -1   7   2  312.67   31.80
   2  -7  -2   44.10    4.00
   2  -7  -2   47.70    4.00
   2  -7  -2   37.20    4.00
   2  -7  -2   37.10    4.30
   2  -7  -2   41.40    4.20
  -2   7   2   45.00    3.90
  -2   7   2   48.10    4.20
  -2   7   2   43.50    4.30
   3  -7  -2  188.98   15.40
   3  -7  -2  172.58   15.80
   3  -7  -2  188.48   15.50
   3  -7  -2  156.48   15.50
  -3   7   2  180.98   15.80
   4  -7  -2   77.39    6.00
   4  -7  -2   64.39    6.80
   4  -7  -2   60.69    6.00
  -4   7   2   66.49    6.90
   5  -7  -2    5.50    1.40
  -5   7   2    7.10    1.70
  -5   7   2   10.00    3.10
   6  -7  -2   25.10    2.80
   6  -7  -2   26.60    3.70
  -6   7   2   27.80    4.50
   7  -7  -2   13.40    2.30
   7  -7  -2   21.10    3.80
  -7   7   2   21.20    4.30
   8  -7  -2    3.60    2.10
  -8   7   2    5.00    3.50
   9  -7  -2   -1.40    1.80
  -9   7   2    3.50    4.00
  -8  -7  -3   14.30    4.20
   8   7   3    6.60    1.90
   7   7   3    4.90    1.60
  -6  -7  -3    4.90    2.10
  -6  -7  -3   13.60    3.60
   6   7   3    6.90    2.60
   6   7   3    5.50    1.70
   6   7   3    7.60    2.50
   6   7   3    5.70    1.80
  -5  -7  -3   34.60    4.80
  -5  -7  -3   45.60    5.20
   5   7   3   37.60    4.70
   5   7   3   45.30    4.50
   5   7   3   36.10    4.30
   5   7   3   48.30    5.10
  -4  -7  -3   22.40    3.00
  -4  -7  -3   18.90    2.10
  -4  -7  -3   14.00    2.30
  -4  -7  -3   16.50    3.30
   4   7   3   19.70    3.40
   4   7   3   15.20    2.30
   4   7   3   22.80    2.50
   4   7   3   16.50    3.00
  -3  -7  -3   32.20    2.80
  -3  -7  -3   33.10    3.50
  -3  -7  -3   23.30    3.00
  -3  -7  -3   23.80    3.50
   3   7   3   22.10    2.90
   3   7   3   28.00    3.00
   3   7   3   28.20    3.50
   3   7   3   23.70    3.40
  -2  -7  -3  339.97   33.50
  -2  -7  -3  416.96   33.40
  -2  -7  -3  382.96   33.30
   2   7   3  356.56   33.50
   2   7   3  403.46   33.50
   2   7   3  406.96   33.90
  -1  -7  -3   58.39    6.40
  -1  -7  -3   73.09    6.00
  -1  -7  -3   65.89    6.00
  -1  -7  -3   58.49    6.00
   1   7   3   58.39    6.00
   1   7   3   69.49    6.40
   1   7   3   58.09    6.30
   1   7   3   70.99    6.00
   0  -7  -3 1452.05  109.19
   0  -7  -3 1225.78  109.19
   0  -7  -3 1303.37  109.29
   0  -7  -3 1113.09  109.39
   0   7   3 1116.69  109.39
   0   7   3 1407.16  109.49
   0   7   3 1382.36  109.09
   0   7   3 1141.79  109.09
   1  -7  -3   67.99    5.80
   1  -7  -3   61.59    6.10
   1  -7  -3   52.89    6.10
   1  -7  -3   61.29    5.70
  -1   7   3   63.09    6.00
  -1   7   3   57.69    6.00
  -1   7   3   52.99    5.70
  -1   7   3   74.29    5.60
   2  -7  -3  314.07   31.10
   2  -7  -3  360.56   32.40
   2  -7  -3  391.76   30.90
   2  -7  -3  360.26   30.80
   2  -7  -3  376.06   31.00
  -2   7   3  376.06   31.00
  -2   7   3  306.27   30.80
  -2   7   3  359.16   31.10
   3  -7  -3   51.29    5.10
   3  -7  -3   51.29    5.40
   3  -7  -3   49.80    4.70
   3  -7  -3   49.30    4.70
  -3   7   3   51.99    4.60
  -3   7   3   52.89    4.80
  -3   7   3   44.80    5.00
   4  -7  -3   41.90    3.90
   4  -7  -3   35.80    4.70
   4  -7  -3   40.10    4.70
   4  -7  -3   39.90    3.90
  -4   7   3   45.10    3.90
   5  -7  -3   34.70    4.60
   5  -7  -3   33.30    3.70
  -5   7   3   38.80    3.70
   6  -7  -3   19.00    2.50
   6  -7  -3   21.60    3.80
  -6   7   3   18.30    2.80
   7  -7  -3    5.70    2.40
   8  -7  -3    5.20    2.20
  -8  -7  -4    6.60    4.30
   8   7   4    3.20    1.60
  -7  -7  -4    3.40    2.10
  -7  -7  -4    5.90    3.70
   7   7   4    0.20    3.00
   7   7   4    1.80    2.50
   7   7   4    2.30    1.70
  -6  -7  -4   33.50    5.00
  -6  -7  -4   24.60    3.90
   6   7   4   23.80    3.40
   6   7   4   32.00    4.50
  -5  -7  -4   15.20    3.40
  -5  -7  -4   12.40    1.90
   5   7   4   15.10    3.40
   5   7   4   13.60    3.30
  -4  -7  -4    4.20    1.60
  -4  -7  -4    4.50    2.10
  -4  -7  -4    8.00    1.40
   4   7   4    4.80    1.50
   4   7   4    8.70    2.60
   4   7   4    8.20    1.90
   4   7   4    6.50    2.40
  -3  -7  -4    8.40    1.80
  -3  -7  -4   10.60    1.60
  -3  -7  -4    9.30    2.80
  -3  -7  -4   11.00    2.60
   3   7   4    7.70    2.50
   3   7   4    8.90    2.60
   3   7   4    9.80    2.00
  -2  -7  -4   41.60    4.20
  -2  -7  -4   35.80    3.40
  -2  -7  -4   28.70    3.50
  -2  -7  -4   29.30    3.30
   2   7   4   32.10    4.10
   2   7   4   28.20    3.50
   2   7   4   32.60    3.50
   2   7   4   29.90    4.00
  -1  -7  -4  420.56   34.00
  -1  -7  -4  375.96   34.10
  -1  -7  -4  454.25   34.60
  -1  -7  -4  351.26   34.10
   1   7   4  407.96   34.50
   1   7   4  351.06   34.60
   1   7   4  352.96   34.00
   1   7   4  407.56   34.00
   0  -7  -4    2.90    1.60
   0  -7  -4    0.70    0.90
   0  -7  -4    2.40    1.00
   0  -7  -4    2.20    1.60
   0  -7  -4    1.60    1.10
   0   7   4    0.20    1.40
   0   7   4    0.80    1.40
   0   7   4    1.50    0.90
   1  -7  -4  440.16   37.00
   1  -7  -4  456.35   36.70
   1  -7  -4  377.16   37.00
  -1   7   4  445.56   36.90
  -1   7   4  368.96   36.60
  -1   7   4  476.45   36.50
  -1   7   4  382.76   36.90
   2  -7  -4   74.29    7.00
   2  -7  -4   74.29    7.00
   2  -7  -4   69.19    7.40
   2  -7  -4   74.59    7.50
   2  -7  -4   76.29    7.10
  -2   7   4   71.59    6.90
  -2   7   4   73.59    6.70
  -2   7   4   73.49    7.10
  -2   7   4   66.79    7.30
  -2   7   4   88.59    6.70
   3  -7  -4    9.10    2.30
   3  -7  -4    9.40    2.30
   3  -7  -4    7.10    1.50
   3  -7  -4   14.20    2.30
   3  -7  -4    7.40    1.50
  -3   7   4    8.80    2.10
  -3   7   4    7.10    1.70
  -3   7   4    8.80    1.40
   4  -7  -4   17.50    2.20
   4  -7  -4   23.10    3.50
   4  -7  -4   15.70    2.20
   4  -7  -4   17.80    3.40
  -4   7   4   27.00    3.20
   5  -7  -4    9.80    1.60
   5  -7  -4    9.00    1.50
   5  -7  -4    7.60    2.50
  -5   7   4   10.70    1.90
   6  -7  -4    9.30    3.40
  -6   7   4   19.10    2.70
   7  -7  -4    1.20    2.00
  -7   7   4    4.30    2.00
   8  -7  -4    1.50    2.00
  -8  -7  -5    7.90    3.50
  -8  -7  -5    5.10    4.40
   8   7   5    0.60    2.10
   8   7   5   12.10    3.40
  -7  -7  -5    5.20    3.70
  -7  -7  -5    3.40    2.40
   7   7   5   -4.80    2.60
   7   7   5    2.70    1.60
   7   7   5    1.50    2.50
  -6  -7  -5    4.00    1.40
  -6  -7  -5    4.00    2.30
  -6  -7  -5   -0.20    1.20
   6   7   5    3.40    2.10
   6   7   5    1.00    1.90
   6   7   5    5.50    2.60
  -5  -7  -5   25.90    2.80
  -5  -7  -5   24.10    4.60
   5   7   5   21.20    3.30
   5   7   5   26.00    4.00
  -4  -7  -5   21.40    2.50
  -4  -7  -5   19.30    3.10
  -4  -7  -5   18.10    4.10
   4   7   5   21.20    4.10
   4   7   5   16.00    3.80
   4   7   5   16.30    3.00
  -3  -7  -5   11.30    3.30
  -3  -7  -5   11.90    1.90
  -3  -7  -5   10.50    2.30
  -3  -7  -5   10.50    1.80
   3   7   5    9.40    2.20
   3   7   5    7.20    2.10
   3   7   5    8.40    3.00
   3   7   5    7.10    2.70
  -2  -7  -5  106.79   10.10
  -2  -7  -5  130.19   10.70
  -2  -7  -5  110.99    9.90
  -2  -7  -5   94.19   10.60
  -2  -7  -5  116.49   10.00
   2   7   5   95.99   10.50
   2   7   5  111.99   10.00
   2   7   5   90.69    9.90
   2   7   5  108.89   10.60
  -1  -7  -5   91.39    9.00
  -1  -7  -5  104.29    9.00
  -1  -7  -5   83.59    8.40
  -1  -7  -5   82.09    9.00
  -1  -7  -5   95.89    8.40
   1   7   5   75.79    8.30
   1   7   5   85.19    8.90
   1   7   5   90.29    9.20
   1   7   5   90.69    8.90
   0  -7  -5   37.60    4.10
   0  -7  -5   34.20    3.70
   0  -7  -5   30.80    3.70
   0  -7  -5   27.70    4.20
   0  -7  -5   31.20    3.60
   0   7   5   30.10    4.10
   0   7   5   28.50    3.30
   0   7   5   23.20    3.30
   0   7   5   33.40    6.50
   1  -7  -5   97.89    8.30
   1  -7  -5   79.99    8.10
   1  -7  -5   88.89    7.80
   1  -7  -5   75.09    7.80
   1  -7  -5   73.29    8.30
  -1   7   5   89.39    7.50
  -1   7   5   72.69    7.60
  -1   7   5   77.59    8.20
  -1   7   5   80.89    8.40
   2  -7  -5  144.19   13.50
   2  -7  -5  174.78   14.00
   2  -7  -5  154.68   14.10
   2  -7  -5  155.48   13.50
   2  -7  -5  128.39   13.90
  -2   7   5  145.19   13.40
  -2   7   5  169.18   13.20
  -2   7   5  139.39   13.70
  -2   7   5  141.09   13.20
  -2   7   5  142.59   13.90
   3  -7  -5   14.00    2.60
   3  -7  -5   12.70    2.80
   3  -7  -5   12.40    2.90
   3  -7  -5   11.20    2.10
   3  -7  -5   15.60    2.70
   3  -7  -5   14.80    2.30
  -3   7   5   12.80    1.90
  -3   7   5   16.00    3.20
  -3   7   5   14.20    2.70
   4  -7  -5   13.00    3.10
   4  -7  -5   13.30    2.30
   4  -7  -5   17.10    2.20
  -4   7   5   16.80    2.00
   5  -7  -5   12.80    3.10
   5  -7  -5   10.10    2.10
   5  -7  -5   17.10    2.10
  -5   7   5   16.50    2.20
   6  -7  -5    1.50    1.90
   6  -7  -5    1.10    1.10
  -6   7   5    3.60    1.50
   7  -7  -5    6.20    2.30
  -7   7   5    7.20    2.50
   8  -7  -5    3.90    2.50
  -8   7   5    7.50    2.50
  -7  -7  -6    7.30    3.00
  -7  -7  -6    1.70    4.10
   7   7   6   -0.30    2.50
   7   7   6   -0.10    1.80
  -6  -7  -6    3.40    2.50
  -6  -7  -6    2.80    1.30
   6   7   6    0.50    2.80
   6   7   6    1.60    1.60
   6   7   6    2.40    2.30
  -5  -7  -6    8.10    2.70
   5   7   6    9.50    2.30
   5   7   6    8.10    3.10
   5   7   6    7.00    2.80
  -4  -7  -6   43.90    4.70
  -4  -7  -6   34.90    5.20
   4   7   6   40.80    5.30
   4   7   6   35.70    4.60
  -3  -7  -6   24.80    3.90
  -3  -7  -6   25.40    4.20
   3   7   6   21.60    4.40
   3   7   6   24.90    4.00
   3   7   6   23.00    3.30
  -2  -7  -6   64.59    7.00
  -2  -7  -6   76.49    7.00
  -2  -7  -6   58.89    7.70
   2   7   6   73.79    7.70
   2   7   6   85.39    7.20
   2   7   6   64.09    7.00
   2   7   6   65.39    7.60
  -1  -7  -6   95.09    8.50
  -1  -7  -6   78.29    8.40
  -1  -7  -6  101.19    9.10
  -1  -7  -6   78.39    9.10
   1   7   6   71.39    8.20
   1   7   6   77.69    8.90
   1   7   6   93.79    9.00
   1   7   6   94.39    8.30
   0  -7  -6   14.70    2.60
   0  -7  -6   13.40    2.40
   0  -7  -6    8.60    3.20
   0  -7  -6    9.60    2.40
   0  -7  -6   14.60    3.30
   0   7   6   11.90    2.10
   0   7   6    9.80    2.10
   0   7   6   10.80    3.00
   0   7   6    8.50    2.90
   1  -7  -6   90.89    8.50
   1  -7  -6   94.89    8.10
   1  -7  -6   72.69    8.70
   1  -7  -6   85.69    8.50
   1  -7  -6   81.59    8.10
  -1   7   6   86.39    7.70
  -1   7   6   77.99    8.60
  -1   7   6   74.79    7.90
   2  -7  -6   71.79    6.50
   2  -7  -6   67.99    6.70
   2  -7  -6   61.09    7.00
   2  -7  -6   55.59    7.10
   2  -7  -6   81.09    7.20
  -2   7   6   61.49    6.30
  -2   7   6   67.19    6.00
  -2   7   6   63.89    6.20
  -2   7   6   59.09    6.90
   3  -7  -6   32.00    3.60
   3  -7  -6   36.20    4.20
   3  -7  -6   24.80    4.20
   3  -7  -6   31.20    4.30
   3  -7  -6   28.90    3.60
  -3   7   6   30.90    4.10
  -3   7   6   32.40    3.30
   4  -7  -6   23.80    3.10
   4  -7  -6   23.90    3.20
   4  -7  -6   21.50    3.80
   4  -7  -6   35.20    3.90
  -4   7   6   25.10    3.60
  -4   7   6   29.50    3.00
   5  -7  -6    4.60    2.40
   5  -7  -6    5.50    1.50
   5  -7  -6    5.50    1.50
  -5   7   6    7.30    1.70
   6  -7  -6    3.60    1.40
   6  -7  -6    1.50    1.90
   6  -7  -6    1.50    1.20
  -6   7   6    2.60    1.60
   7  -7  -6   -0.10    2.30
  -7   7   6    5.10    1.80
  -6  -7  -7    6.70    2.00
  -6  -7  -7    6.50    2.70
   6   7   7    2.90    2.80
   6   7   7    1.80    1.70
  -5  -7  -7    3.70    2.80
   5   7   7    2.30    1.80
   5   7   7    3.60    2.50
  -4  -7  -7   -1.00    1.40
  -4  -7  -7    1.20    2.40
  -4  -7  -7    1.10    1.10
   4   7   7    0.80    2.10
   4   7   7    0.70    1.30
  -3  -7  -7    8.50    1.90
  -3  -7  -7    7.70    2.50
  -3  -7  -7    9.10    3.60
   3   7   7    7.50    2.10
   3   7   7    8.10    2.70
  -2  -7  -7   16.70    4.40
  -2  -7  -7   13.70    2.50
  -2  -7  -7   14.30    2.90
   2   7   7    8.50    2.30
   2   7   7   12.60    3.70
   2   7   7   15.30    2.90
  -1  -7  -7   19.30    3.00
  -1  -7  -7   19.50    3.10
  -1  -7  -7   18.60    4.40
   1   7   7   24.00    3.30
   1   7   7   16.80    3.00
   1   7   7   21.90    4.50
   0  -7  -7   10.10    2.80
   0  -7  -7    3.80    1.80
   0  -7  -7    5.80    2.80
   0  -7  -7    4.80    2.00
   0   7   7    6.80    3.00
   0   7   7    4.40    1.60
   1  -7  -7   22.40    4.60
   1  -7  -7   20.50    3.20
   1  -7  -7   22.80    3.50
  -1   7   7   25.40    2.80
  -1   7   7   20.90    3.80
  -1   7   7   20.80    2.90
   2  -7  -7   16.90    4.10
   2  -7  -7   16.80    3.10
   2  -7  -7   24.00    4.20
   2  -7  -7   17.90    3.50
  -2   7   7   19.70    2.70
  -2   7   7   17.60    3.90
  -2   7   7   17.50    2.50
   3  -7  -7    7.10    3.10
   3  -7  -7   10.10    2.40
   3  -7  -7   10.00    3.00
   3  -7  -7   13.10    3.10
  -3   7   7   14.10    2.30
  -3   7   7   11.70    2.60
  -3   7   7   12.00    3.20
   4  -7  -7    2.50    2.30
   4  -7  -7    1.70    1.30
   4  -7  -7    2.10    1.80
  -4   7   7    2.50    1.30
  -4   7   7    3.60    2.20
   5  -7  -7    3.60    2.30
   5  -7  -7    3.90    1.70
  -5   7   7    4.50    1.50
   6  -7  -7    4.30    1.80
   6  -7  -7    7.30    3.20
  -6   7   7    6.80    1.90
  -5  -7  -8    8.50    3.50
  -5  -7  -8    5.40    1.80
   5   7   8    1.70    2.10
   5   7   8    7.20    3.20
  -4  -7  -8    2.70    2.80
  -4  -7  -8    2.20    1.20
  -4  -7  -8    0.70    1.70
   4   7   8    1.50    1.50
   4   7   8    1.40    2.20
  -3  -7  -8   29.90    3.60
  -3  -7  -8   33.20    6.20
  -3  -7  -8   28.00    3.80
   3   7   8   25.10    3.70
   3   7   8   23.60    4.40
  -2  -7  -8   40.30    5.80
  -2  -7  -8   26.50    4.10
  -2  -7  -8   34.40    4.10
   2   7   8   30.50    4.10
   2   7   8   34.20    5.10
  -1  -7  -8   -0.10    1.20
  -1  -7  -8    2.70    2.70
  -1  -7  -8    1.80    1.60
   1   7   8    1.00    2.10
   1   7   8   -0.20    1.10
   0  -7  -8    0.40    1.60
   0  -7  -8   -0.30    2.30
   0  -7  -8    0.50    1.20
   0   7   8    1.50    2.10
   0   7   8    2.30    1.50
   1  -7  -8    2.00    2.40
   1  -7  -8    2.20    1.60
   1  -7  -8    3.10    1.50
   1  -7  -8    2.30    2.20
  -1   7   8    2.30    1.50
  -1   7   8    2.70    2.00
   2  -7  -8   27.00    3.80
   2  -7  -8   25.00    4.50
   2  -7  -8   29.70    4.50
   2  -7  -8   26.80    4.30
  -2   7   8   28.30    3.50
  -2   7   8   26.20    3.20
  -2   7   8   32.80    4.50
  -2   7   8   25.10    3.00
   3  -7  -8   37.40    4.60
   3  -7  -8   42.50    5.20
   3  -7  -8   36.20    5.40
   3  -7  -8   34.70    5.10
  -3   7   8   31.30    4.70
   4  -7  -8    4.50    2.50
   4  -7  -8   -1.00    2.40
   4  -7  -8    0.20    1.50
   4  -7  -8   -0.20    1.80
  -4   7   8    1.90    1.40
  -4   7   8    2.90    2.30
   5  -7  -8    2.30    1.60
   5  -7  -8    0.70    2.70
  -5   7   8    4.20    1.60
  -4  -7  -9   11.60    3.80
  -3  -7  -9    6.90    3.50
  -3  -7  -9    2.60    1.60
  -3  -7  -9    4.60    2.10
   3   7   9    2.80    1.90
   3   7   9    4.70    3.20
  -2  -7  -9    1.70    1.70
  -2  -7  -9    0.70    2.90
  -2  -7  -9    0.10    1.50
   2   7   9    4.00    2.50
   2   7   9    2.40    1.60
  -1  -7  -9   11.50    2.60
  -1  -7  -9    8.50    3.80
  -1  -7  -9    8.10    2.50
   1   7   9    9.20    3.00
   1   7   9   12.00    2.70
   0  -7  -9   13.80    4.20
   0  -7  -9   15.40    3.30
   0  -7  -9   16.50    3.30
   0   7   9   19.30    3.10
   0   7   9   21.30    5.40
   1  -7  -9    9.20    2.80
   1  -7  -9   12.00    4.00
   1  -7  -9   10.00    2.60
  -1   7   9   13.60    2.40
   2  -7  -9   -2.30    1.30
   2  -7  -9   -1.10    2.60
   2  -7  -9    1.40    2.30
  -2   7   9    2.40    2.10
  -2   7   9    1.00    1.90
  -2   7   9    3.80    1.50
   3  -7  -9    6.50    3.10
   3  -7  -9    5.90    2.00
   3  -7  -9    8.00    3.30
   3  -7  -9    2.50    2.30
  -3   7   9    6.10    2.40
  -3   7   9    3.20    1.90
   4  -7  -9   14.60    4.10
   4  -7  -9   15.80    3.30
  -4   7   9   17.10    4.10
  -4   7   9   15.10    2.50
   3   7  10   -0.30    2.90
  -2  -7 -10    6.70    5.70
  -2  -7 -10    5.00    2.20
  -2  -7 -10    8.00    2.70
   2   7  10   10.60    4.20
  -1  -7 -10   10.10    4.80
  -1  -7 -10    4.60    2.40
   1   7  10    6.60    2.20
   1   7  10   10.90    3.90
   0  -7 -10    4.30    2.20
   0  -7 -10    7.90    5.40
   0  -7 -10    2.00    2.00
   0   7  10    3.60    2.00
   0   7  10    4.60    2.90
   1  -7 -10    7.10    2.90
   1  -7 -10    6.00    2.70
  -1   7  10    9.20    1.90
  -1   7  10    7.50    2.60
  -1   7  10    8.80    3.10
   2  -7 -10    9.90    5.80
   2  -7 -10    5.40    2.30
  -2   7  10    4.50    2.30
  -3   7  10    7.40    3.40
  -2  -8  10    5.00    2.60
   2   8 -10    9.30    4.20
   2   8 -10   10.00    3.10
   2   8 -10    4.70    2.90
  -1  -8  10   18.00    2.50
   1   8 -10    8.00    3.10
   1   8 -10    5.40    4.80
   0  -8  10   14.60    2.90
   1  -8  10   15.80    4.70
   1  -8  10    9.90    2.30
  -1   8 -10    2.20    2.20
  -1   8 -10    0.90    2.60
   2  -8  10   14.50    4.30
   2  -8  10    8.50    2.70
  -2   8 -10    4.80    6.00
  -2   8 -10    5.70    2.50
  -4  -8   9    0.30    2.10
   4   8  -9   -0.20    2.60
   4   8  -9    4.00    3.40
   4   8  -9    4.70    2.00
  -3  -8   9   18.00    3.00
  -3  -8   9    9.40    2.40
   3   8  -9   11.60    4.20
   3   8  -9   21.70    3.60
   3   8  -9   14.30    3.90
   3   8  -9   16.40    4.30
  -2  -8   9    5.90    2.40
  -2  -8   9    6.70    1.70
   2   8  -9    2.00    3.10
   2   8  -9    3.50    2.00
   2   8  -9    4.40    1.90
  -1  -8   9   21.60    3.70
  -1  -8   9   32.30    3.50
  -1  -8   9   30.20    5.20
   1   8  -9   21.00    3.90
   1   8  -9   22.30    4.30
   1   8  -9   19.90    4.90
   0  -8   9   40.60    4.20
   0  -8   9   28.90    4.30
   0   8  -9   39.00    5.90
   0   8  -9   26.90    4.40
   0   8  -9   32.50    4.40
   1  -8   9   29.40    3.70
   1  -8   9   32.20    5.30
  -1   8  -9   25.00    3.80
  -1   8  -9   20.60    5.40
  -1   8  -9   20.20    3.90
   2  -8   9    9.30    3.40
   2  -8   9    5.30    2.00
  -2   8  -9    3.20    1.90
  -2   8  -9    4.40    2.10
  -2   8  -9    3.60    3.30
   3  -8   9   15.00    3.10
   3  -8   9   17.80    4.40
  -3   8  -9   11.20    3.10
  -3   8  -9   13.10    4.30
  -3   8  -9    9.60    2.60
   4  -8   9   10.00    2.70
  -4   8  -9    3.50    2.00
  -4   8  -9    5.80    2.30
  -4   8  -9   16.70    4.90
  -5  -8   8    4.10    2.10
   5   8  -8    3.50    2.70
   5   8  -8    6.50    2.00
  -4  -8   8    8.60    2.10
   4   8  -8    6.70    2.70
   4   8  -8    8.00    2.20
   4   8  -8    7.40    2.80
   4   8  -8   10.30    3.40
  -3  -8   8   12.70    2.50
   3   8  -8   10.10    2.90
   3   8  -8   11.30    3.60
   3   8  -8   14.50    3.50
   3   8  -8   11.80    2.80
  -2  -8   8   48.10    6.00
  -2  -8   8   39.80    3.80
  -2  -8   8   30.30    4.00
   2   8  -8   32.80    5.40
   2   8  -8   37.10    4.90
   2   8  -8   24.80    4.50
   2   8  -8   30.00    4.30
  -1  -8   8   28.20    4.80
  -1  -8   8   27.40    3.30
  -1  -8   8   18.40    3.50
   1   8  -8   23.60    3.90
   1   8  -8   20.50    4.70
   1   8  -8   18.00    3.60
   0  -8   8   18.60    3.40
   0  -8   8   23.90    4.70
   0   8  -8   18.50    4.40
   0   8  -8   15.10    3.20
   0   8  -8   15.00    3.10
   1  -8   8   31.50    5.80
   1  -8   8   23.10    3.40
  -1   8  -8   20.70    3.70
  -1   8  -8   21.30    3.70
  -1   8  -8   23.70    5.10
   2  -8   8   27.10    3.70
   2  -8   8   39.10    5.80
  -2   8  -8   31.70    6.00
  -2   8  -8   24.90    3.70
  -2   8  -8   24.80    3.70
   3  -8   8   16.60    3.10
   3  -8   8   19.40    4.40
  -3   8  -8   15.70    3.00
  -3   8  -8   23.30    5.30
  -3   8  -8   15.50    2.90
   4  -8   8    3.90    2.00
   4  -8   8   10.40    3.40
  -4   8  -8    7.20    3.50
  -4   8  -8    5.80    1.90
  -4   8  -8    6.40    2.10
   5  -8   8   11.90    4.70
   5  -8   8    4.90    2.50
  -5   8  -8    2.00    1.60
  -5   8  -8    4.10    2.00
  -5   8  -8    5.90    3.50
  -6  -8   7    3.60    1.90
   6   8  -7    3.80    2.60
   6   8  -7    9.00    2.00
  -5  -8   7    9.60    2.10
   5   8  -7    7.70    2.70
   5   8  -7   11.00    2.50
  -4  -8   7   10.80    2.60
  -4  -8   7    6.30    1.90
   4   8  -7    7.50    2.10
   4   8  -7    6.80    2.60
   4   8  -7    5.70    2.60
   4   8  -7   11.00    3.10
  -3  -8   7   14.10    2.30
  -3  -8   7   24.00    3.90
  -3  -8   7   15.40    2.60
  -3  -8   7   15.70    2.10
   3   8  -7   18.80    3.20
   3   8  -7   16.30    3.50
   3   8  -7   11.40    4.40
   3   8  -7   19.50    4.10
  -2  -8   7   -1.20    1.90
  -2  -8   7    2.90    1.50
  -2  -8   7    2.00    2.60
  -2  -8   7    0.80    1.20
   2   8  -7    2.60    1.90
   2   8  -7    2.00    1.60
   2   8  -7    2.50    2.50
   2   8  -7    2.20    2.90
  -1  -8   7   29.40    4.90
  -1  -8   7   30.70    3.80
  -1  -8   7   32.40    3.70
  -1  -8   7   29.40    3.70
   1   8  -7   34.80    5.80
   1   8  -7   27.60    3.80
   1   8  -7   28.90    4.00
   1   8  -7   36.00    5.60
   0  -8   7   10.80    2.30
   0  -8   7    8.40    3.50
   0  -8   7   12.00    2.60
   0   8  -7    6.50    2.20
   0   8  -7    9.00    3.60
   0   8  -7    9.30    2.30
   0   8  -7   11.50    3.20
   1  -8   7   36.70    4.30
   1  -8   7   39.40    5.80
  -1   8  -7   35.60    4.40
  -1   8  -7   39.10    5.80
  -1   8  -7   39.30    4.50
   2  -8   7    2.10    2.80
  -2   8  -7    0.60    1.20
  -2   8  -7    3.70    1.90
  -2   8  -7    1.40    3.00
   3  -8   7   13.00    4.00
   3  -8   7   13.00    2.70
  -3   8  -7   14.30    2.70
  -3   8  -7   12.40    4.20
  -3   8  -7   12.40    3.10
   4  -8   7   12.90    3.80
   4  -8   7   11.10    2.80
  -4   8  -7   10.80    2.40
  -4   8  -7   16.20    2.90
  -4   8  -7   12.80    4.30
   5  -8   7   10.40    3.60
   5  -8   7    8.90    2.30
  -5   8  -7    5.90    2.30
  -5   8  -7    7.00    2.00
  -5   8  -7   13.20    4.10
   6  -8   7   16.20    4.10
   6  -8   7    8.20    2.60
  -6   8  -7    3.10    2.00
  -6   8  -7    4.60    3.20
  -7  -8   6    0.40    3.40
   7   8  -6   -1.10    2.30
  -6  -8   6    8.40    2.10
   6   8  -6   10.50    2.30
   6   8  -6    4.40    2.20
  -5  -8   6   12.40    2.40
   5   8  -6   11.40    3.00
   5   8  -6   11.60    2.50
   5   8  -6   18.40    2.20
  -4  -8   6   21.00    2.90
  -4  -8   6   29.00    3.50
   4   8  -6   20.10    3.70
   4   8  -6   21.70    4.00
   4   8  -6   22.90    3.10
   4   8  -6   28.00    3.00
  -3  -8   6   32.40    3.60
  -3  -8   6   39.40    4.60
   3   8  -6   31.50    4.70
   3   8  -6   32.00    4.60
   3   8  -6   35.20    3.70
   3   8  -6   33.10    3.90
   3   8  -6   29.00    4.30
  -2  -8   6   28.50    3.60
  -2  -8   6   35.90    3.40
  -2  -8   6   34.00    3.60
  -2  -8   6   28.80    4.80
   2   8  -6   35.30    4.80
   2   8  -6   27.50    3.60
   2   8  -6   32.20    4.20
   2   8  -6   36.40    4.00
   2   8  -6   29.00    4.70
  -1  -8   6    7.10    2.10
  -1  -8   6    7.40    1.90
  -1  -8   6    5.00    3.10
  -1  -8   6    5.90    1.90
   1   8  -6    6.20    3.00
   1   8  -6    8.80    2.30
   1   8  -6   10.40    2.70
   1   8  -6    9.10    2.00
   1   8  -6    9.70    2.20
   0  -8   6   28.30    3.30
   0  -8   6   26.70    3.30
   0  -8   6   26.40    3.40
   0  -8   6   27.70    4.60
   0   8  -6   27.60    4.80
   0   8  -6   24.90    3.50
   0   8  -6   24.00    3.50
   1  -8   6    4.60    1.80
   1  -8   6    5.90    2.90
  -1   8  -6    7.40    2.90
  -1   8  -6    5.00    3.20
  -1   8  -6    5.50    1.80
  -1   8  -6    2.70    1.70
   2  -8   6   20.90    4.40
   2  -8   6   20.70    3.10
   2  -8   6   20.70    4.80
  -2   8  -6   15.80    4.30
  -2   8  -6   17.40    2.70
  -2   8  -6   15.50    2.80
   3  -8   6   29.90    5.20
   3  -8   6   21.90    3.50
   3  -8   6   26.50    5.30
  -3   8  -6   33.70    5.60
  -3   8  -6   25.60    3.20
  -3   8  -6   19.40    3.20
   4  -8   6   19.20    4.50
   4  -8   6   21.50    4.60
  -4   8  -6   25.30    3.00
  -4   8  -6   22.40    4.80
  -4   8  -6   21.60    3.30
   5  -8   6    9.10    3.50
   5  -8   6    9.40    3.20
   5  -8   6    3.70    2.10
  -5   8  -6    7.00    3.30
  -5   8  -6   11.20    2.40
  -5   8  -6    5.70    1.90
   6  -8   6    3.90    3.10
   6  -8   6    7.00    3.10
   6  -8   6    3.50    2.00
  -6   8  -6    5.00    1.90
  -6   8  -6    5.80    3.10
   7  -8   6    8.50    3.90
   7  -8   6    8.30    2.70
  -7   8  -6    7.10    3.50
  -7  -8   5    2.70    2.10
   7   8  -5   -0.10    2.10
  -6  -8   5    3.10    1.90
   6   8  -5    3.10    2.20
  -5  -8   5   13.90    2.40
   5   8  -5   15.90    3.10
   5   8  -5   16.80    2.50
  -4  -8   5   52.79    6.40
  -4  -8   5   55.69    5.40
  -4  -8   5   56.09    6.00
   4   8  -5   50.99    5.60
   4   8  -5   57.29    6.10
   4   8  -5   59.29    5.80
   4   8  -5   55.89    5.50
  -3  -8   5   19.60    3.10
  -3  -8   5   24.90    3.60
  -3  -8   5   25.00    4.10
  -3  -8   5   20.90    2.60
   3   8  -5   20.20    3.60
   3   8  -5   22.30    2.70
   3   8  -5   18.90    3.40
   3   8  -5   19.90    2.90
   3   8  -5   20.60    3.20
  -2  -8   5  127.19   12.70
  -2  -8   5  131.39   13.30
  -2  -8   5  137.19   13.20
  -2  -8   5  157.58   13.20
  -2  -8   5  144.29   12.60
   2   8  -5  150.38   13.00
   2   8  -5  135.59   12.80
   2   8  -5  155.58   13.30
   2   8  -5  148.69   13.30
   2   8  -5  131.59   13.30
  -1  -8   5   40.50    5.00
  -1  -8   5   42.30    4.20
  -1  -8   5   41.40    4.10
  -1  -8   5   37.60    4.30
  -1  -8   5   38.50    4.60
  -1  -8   5   43.10    5.10
   1   8  -5   45.70    4.60
   1   8  -5   36.00    4.90
   1   8  -5   44.40    4.50
   1   8  -5   42.00    5.20
   0  -8   5  310.77   25.00
   0  -8   5  297.67   24.90
   0  -8   5  267.77   25.80
   0  -8   5  283.17   25.30
   0  -8   5  297.67   25.50
   0  -8   5  254.57   25.10
   0   8  -5  251.97   25.40
   0   8  -5  275.57   25.10
   0   8  -5  295.37   25.20
   0   8  -5  303.37   25.70
   0   8  -5  290.37   25.10
   1  -8   5   41.10    4.40
   1  -8   5   39.40    4.50
   1  -8   5   41.80    5.20
   1  -8   5   38.40    4.40
  -1   8  -5   44.20    4.50
  -1   8  -5   39.70    4.90
  -1   8  -5   44.60    4.50
  -1   8  -5   37.50    5.30
  -1   8  -5   39.00    4.30
   2  -8   5  136.99   13.10
   2  -8   5  127.89   14.10
   2  -8   5  131.69   12.60
   2  -8   5  134.49   12.50
   2  -8   5  143.59   12.70
  -2   8  -5  136.49   12.40
  -2   8  -5  128.39   12.50
  -2   8  -5  130.99   13.10
  -2   8  -5  146.79   12.40
  -2   8  -5  143.99   13.30
   3  -8   5    9.60    3.40
   3  -8   5    8.70    2.30
   3  -8   5    9.30    2.00
   3  -8   5   12.00    3.50
  -3   8  -5   13.20    2.10
  -3   8  -5   10.20    2.30
  -3   8  -5   11.00    2.10
  -3   8  -5   11.10    3.70
   4  -8   5   27.20    4.60
   4  -8   5   28.30    4.70
   4  -8   5   24.40    3.90
  -4   8  -5   35.30    3.50
  -4   8  -5   23.20    3.30
  -4   8  -5   29.80    3.60
  -4   8  -5   28.40    4.90
   5  -8   5   15.20    3.90
   5  -8   5   15.90    3.10
   5  -8   5   16.90    4.00
  -5   8  -5   19.60    4.10
  -5   8  -5   14.90    2.50
  -5   8  -5   15.70    2.70
  -5   8  -5   21.10    2.80
   6  -8   5    5.00    1.80
   6  -8   5    6.10    2.90
   6  -8   5    5.00    2.40
  -6   8  -5    3.90    1.80
  -6   8  -5    0.50    2.90
  -6   8  -5    2.10    3.00
   7  -8   5   10.80    3.60
   7  -8   5    7.60    3.50
   7  -8   5    4.00    1.90
  -7   8  -5    6.60    4.00
  -7   8  -5    3.20    3.50
  -8  -8   4    3.20    3.90
   8   8  -4    4.50    2.00
  -7  -8   4    7.10    2.30
   7   8  -4    4.50    2.00
  -6  -8   4   17.80    2.70
   6   8  -4   14.50    2.90
  -5  -8   4   16.70    3.00
  -5  -8   4   17.00    2.70
   5   8  -4   18.90    3.00
   5   8  -4   25.60    2.50
   5   8  -4   20.50    3.40
  -4  -8   4   26.70    3.90
  -4  -8   4   37.90    3.60
   4   8  -4   32.70    3.80
   4   8  -4   30.50    4.00
   4   8  -4   34.60    4.00
   4   8  -4   34.70    3.50
  -3  -8   4   60.49    5.90
  -3  -8   4   65.89    6.50
  -3  -8   4   70.99    6.30
  -3  -8   4   56.29    6.70
   3   8  -4   61.49    6.00
   3   8  -4   74.09    7.20
   3   8  -4   66.49    6.50
   3   8  -4   52.69    6.40
   3   8  -4   66.99    6.30
   3   8  -4   67.59    6.20
  -2  -8   4   69.79    7.10
  -2  -8   4   62.29    7.20
  -2  -8   4   60.09    6.70
  -2  -8   4   80.59    7.20
  -2  -8   4   76.29    6.70
   2   8  -4   77.79    7.20
   2   8  -4   77.89    7.20
   2   8  -4   77.29    7.10
   2   8  -4   73.99    6.80
  -1  -8   4   35.60    4.60
  -1  -8   4   42.50    3.80
  -1  -8   4   42.80    4.60
  -1  -8   4   42.20    3.80
  -1  -8   4   33.50    3.90
  -1  -8   4   35.50    4.10
   1   8  -4   36.70    4.00
   1   8  -4   39.70    4.20
   1   8  -4   40.90    4.10
   1   8  -4   38.60    4.60
   1   8  -4   32.10    4.30
   0  -8   4  187.48   16.60
   0  -8   4  172.78   16.40
   0  -8   4  170.38   16.70
   0  -8   4  195.98   16.20
   0   8  -4  172.48   16.20
   0   8  -4  198.68   16.40
   0   8  -4  187.78   16.40
   0   8  -4  197.68   16.80
   0   8  -4  166.08   16.60
   1  -8   4   24.40    3.20
   1  -8   4   31.30    4.20
   1  -8   4   28.90    3.30
   1  -8   4   32.20    3.30
   1  -8   4   30.10    4.10
  -1   8  -4   26.50    3.80
  -1   8  -4   31.60    4.20
  -1   8  -4   26.30    3.20
  -1   8  -4   32.10    3.30
  -1   8  -4   30.30    3.20
   2  -8   4  122.69   11.50
   2  -8   4  129.39   11.00
   2  -8   4  110.19   10.90
   2  -8   4  109.79   11.60
   2  -8   4  116.69   11.00
  -2   8  -4  126.29   11.60
  -2   8  -4  130.99   10.90
  -2   8  -4  109.09   11.40
  -2   8  -4  130.59   11.00
  -2   8  -4  113.79   10.90
   3  -8   4   48.80    6.30
   3  -8   4   47.50    5.50
   3  -8   4   56.49    5.60
   3  -8   4   51.29    6.20
  -3   8  -4   62.89    5.30
  -3   8  -4   54.19    6.10
  -3   8  -4   48.30    5.30
  -3   8  -4   64.99    5.50
   4  -8   4   28.60    3.50
   4  -8   4   26.10    4.50
   4  -8   4   30.30    3.70
   4  -8   4   30.00    4.60
   4  -8   4   26.70    3.30
  -4   8  -4   36.10    3.50
  -4   8  -4   23.20    3.20
   5  -8   4   14.10    4.10
   5  -8   4   12.50    2.40
   5  -8   4   16.00    2.90
   5  -8   4   17.40    3.80
  -5   8  -4   18.90    3.80
  -5   8  -4   16.30    2.40
  -5   8  -4   17.30    3.90
  -5   8  -4   14.30    2.20
   6  -8   4    4.80    2.10
   6  -8   4   11.90    3.60
   6  -8   4    6.00    3.00
  -6   8  -4    8.00    3.30
  -6   8  -4    5.10    2.90
   7  -8   4    9.10    3.20
   7  -8   4    5.10    3.10
  -7   8  -4    4.80    3.60
  -7   8  -4    4.00    3.00
   8  -8   4    6.70    2.40
  -7  -8   3   11.50    2.70
   7   8  -3   12.70    2.40
  -6  -8   3   11.30    2.60
   6   8  -3   11.90    2.40
  -5  -8   3   31.20    4.00
  -5  -8   3   38.10    4.00
   5   8  -3   40.80    5.50
   5   8  -3   35.30    4.10
   5   8  -3   34.00    3.70
  -4  -8   3   21.60    2.60
  -4  -8   3   17.80    2.70
   4   8  -3   19.40    3.00
   4   8  -3   22.00    3.10
   4   8  -3   20.80    2.40
   4   8  -3   19.50    2.60
   4   8  -3   21.20    2.60
  -3  -8   3   31.70    3.20
  -3  -8   3   19.80    3.00
  -3  -8   3   26.70    2.80
  -3  -8   3   19.20    3.20
   3   8  -3   26.00    2.80
   3   8  -3   27.20    3.00
   3   8  -3   26.30    2.90
   3   8  -3   32.30    3.10
   3   8  -3   25.30    3.10
   3   8  -3   26.70    2.90
  -2  -8   3  112.29   11.30
  -2  -8   3  149.59   11.10
  -2  -8   3  105.69   11.60
  -2  -8   3  141.49   11.30
  -2  -8   3  145.09   11.50
  -2  -8   3  119.19   11.60
   2   8  -3  125.69   11.30
   2   8  -3  139.99   11.40
   2   8  -3  106.79   11.50
   2   8  -3  129.59   11.40
   2   8  -3  120.39   11.50
  -1  -8   3   18.00    2.50
  -1  -8   3   25.00    2.90
  -1  -8   3   20.50    3.20
  -1  -8   3   26.50    2.40
  -1  -8   3   25.50    2.50
  -1  -8   3   22.00    3.10
   1   8  -3   23.50    2.60
   1   8  -3   26.20    3.10
   1   8  -3   26.40    2.80
   0  -8   3    0.30    0.90
   0  -8   3   -0.10    0.90
   0  -8   3   -0.10    0.90
   0  -8   3   -1.30    1.50
   0  -8   3    0.90    1.00
   0  -8   3    0.30    1.50
   0   8  -3    1.10    1.60
   0   8  -3    0.00    1.60
   0   8  -3    0.50    0.90
   0   8  -3    0.80    0.80
   0   8  -3    0.30    1.00
   1  -8   3   21.30    3.30
   1  -8   3   24.50    2.80
   1  -8   3   26.30    2.80
   1  -8   3   25.00    3.60
   1  -8   3   22.20    2.70
  -1   8  -3   21.90    3.20
  -1   8  -3   24.80    3.40
  -1   8  -3   20.90    2.70
  -1   8  -3   29.40    2.90
  -1   8  -3   29.20    2.70
   2  -8   3   92.19    8.30
   2  -8   3   93.99    8.20
   2  -8   3   83.59    8.80
   2  -8   3   94.89    8.60
   2  -8   3   79.79    8.20
  -2   8  -3   75.69    8.10
  -2   8  -3  111.19    8.90
  -2   8  -3   86.59    8.60
  -2   8  -3  100.19    8.10
  -2   8  -3   79.89    8.50
   3  -8   3   46.70    5.70
   3  -8   3   50.99    5.60
   3  -8   3   52.69    5.20
   3  -8   3   52.19    5.10
   3  -8   3   50.89    5.10
  -3   8  -3   56.29    5.70
  -3   8  -3   68.09    5.70
  -3   8  -3   46.70    5.40
  -3   8  -3   45.50    5.00
   4  -8   3   40.70    4.50
   4  -8   3   42.80    5.00
   4  -8   3   40.40    5.30
   4  -8   3   43.00    4.40
   4  -8   3   41.20    4.40
  -4   8  -3   39.50    4.30
  -4   8  -3   41.10    5.00
  -4   8  -3   43.40    5.10
  -4   8  -3   48.40    5.10
   5  -8   3   31.80    4.60
   5  -8   3   30.30    3.60
   5  -8   3   30.50    3.60
   5  -8   3   29.50    4.30
   5  -8   3   23.00    3.30
  -5   8  -3   26.90    4.30
  -5   8  -3   28.20    3.10
  -5   8  -3   34.20    4.40
   6  -8   3   21.00    3.90
   6  -8   3   20.20    3.10
  -6   8  -3   17.60    3.70
  -6   8  -3   20.30    5.40
   7  -8   3   17.10    3.10
  -7   8  -3   18.40    4.50
  -7   8  -3   16.80    3.80
   8  -8   3   10.30    2.80
  -8   8  -3    9.20    4.30
  -6  -8   2   13.60    2.70
   6   8  -2   14.90    3.70
   6   8  -2   14.50    2.30
  -5  -8   2   16.50    2.70
  -5  -8   2   15.30    2.20
   5   8  -2   14.90    3.20
   5   8  -2   17.70    2.40
  -4  -8   2   29.30    3.40
  -4  -8   2   31.10    3.40
   4   8  -2   35.90    3.20
   4   8  -2   32.00    3.50
   4   8  -2   32.30    3.40
   4   8  -2   30.50    3.70
   4   8  -2   34.90    3.30
  -3  -8   2  101.79   10.70
  -3  -8   2  126.19   10.60
  -3  -8   2  110.09   10.80
   3   8  -2  124.89   10.50
   3   8  -2  100.49   10.60
   3   8  -2  115.49   10.70
   3   8  -2  136.59   10.50
   3   8  -2  123.09   10.70
   3   8  -2  113.19   10.50
   3   8  -2  135.59   10.60
  -2  -8   2   53.19    5.50
  -2  -8   2   47.70    5.30
  -2  -8   2   62.19    5.30
  -2  -8   2   51.69    5.60
  -2  -8   2   62.59    5.20
   2   8  -2   50.09    5.50
   2   8  -2   53.99    5.40
   2   8  -2   61.99    5.30
   2   8  -2   61.89    5.30
   2   8  -2   64.99    5.40
   2   8  -2   67.39    5.50
   2   8  -2   56.29    5.30
  -1  -8   2   91.49    9.00
  -1  -8   2  102.59    8.80
  -1  -8   2  113.49    9.10
  -1  -8   2  106.29    8.80
  -1  -8   2   85.79    8.90
  -1  -8   2   87.49    9.10
   1   8  -2  101.89    8.90
   1   8  -2   95.19    9.00
   1   8  -2  104.59    9.10
   1   8  -2  113.79    9.00
   1   8  -2  106.19    8.90
   1   8  -2   90.49    9.10
   0  -8   2  409.56   38.60
   0  -8   2  435.26   38.70
   0  -8   2  471.35   38.70
   0  -8   2  418.26   38.80
   0  -8   2  469.55   38.50
   0  -8   2  456.25   38.40
   0   8  -2  456.05   38.60
   0   8  -2  415.46   38.70
   0   8  -2  458.95   38.60
   0   8  -2  467.55   38.70
   1  -8   2   79.89    7.10
   1  -8   2   79.99    7.30
   1  -8   2   71.29    7.40
   1  -8   2   71.89    7.00
   1  -8   2   80.69    7.00
  -1   8  -2   71.49    7.30
  -1   8  -2   67.89    7.00
  -1   8  -2   83.79    7.30
  -1   8  -2   85.59    7.00
   2  -8   2   48.10    4.60
   2  -8   2   55.99    4.70
   2  -8   2   50.39    4.90
   2  -8   2   45.30    5.10
   2  -8   2   46.80    4.60
  -2   8  -2   40.60    4.90
  -2   8  -2   42.20    4.50
  -2   8  -2   51.39    5.00
   3  -8   2   95.99    8.70
   3  -8   2   89.69    8.60
   3  -8   2  104.89    8.90
   3  -8   2   97.59    8.70
  -3   8  -2  103.09    9.00
  -3   8  -2   80.39    8.90
   4  -8   2    6.70    1.60
   4  -8   2    7.60    2.50
   4  -8   2    8.30    2.40
   4  -8   2    6.80    1.70
   4  -8   2    6.90    1.50
  -4   8  -2    8.70    2.40
  -4   8  -2    7.60    2.20
  -4   8  -2    9.90    2.20
  -4   8  -2    6.10    1.30
   5  -8   2    9.70    2.60
   5  -8   2    8.60    1.80
   5  -8   2   10.40    2.70
   5  -8   2    5.60    1.60
   5  -8   2    9.20    1.90
  -5   8  -2    9.70    2.60
  -5   8  -2   12.80    2.60
  -5   8  -2   10.40    3.10
   6  -8   2   24.10    2.90
   6  -8   2   19.70    3.00
   6  -8   2   32.10    3.20
   6  -8   2   25.10    3.10
  -6   8  -2   20.30    4.30
  -6   8  -2   20.50    3.70
   7  -8   2   13.90    2.70
   7  -8   2   16.80    2.50
  -7   8  -2   15.90    4.50
   8  -8   2    6.90    2.00
  -8   8  -2    7.80    4.20
  -9  -8   1    9.10    4.30
  -8  -8   1   17.60    4.50
  -7  -8   1   15.10    4.00
  -6  -8   1   31.60    4.60
  -5  -8   1   15.50    2.80
  -5  -8   1   16.10    3.00
   5   8  -1   16.20    1.90
   5   8  -1   14.40    3.10
   5   8  -1   15.30    3.10
   5   8  -1   18.00    2.00
  -4  -8   1   34.10    3.90
  -4  -8   1   39.40    4.20
   4   8  -1   35.80    3.80
   4   8  -1   36.50    4.20
   4   8  -1   43.50    3.80
   4   8  -1   44.90    3.70
  -3  -8   1    4.80    1.40
  -3  -8   1    5.90    1.30
  -3  -8   1    4.40    1.10
   3   8  -1    8.40    1.70
   3   8  -1    5.80    1.50
   3   8  -1    4.10    1.00
   3   8  -1    7.60    1.20
   3   8  -1    7.70    1.10
   3   8  -1    5.00    1.20
  -2  -8   1   24.00    2.60
  -2  -8   1   29.40    2.70
  -2  -8   1   22.60    2.80
  -2  -8   1   27.80    3.00
  -2  -8   1   21.00    2.60
   2   8  -1   26.70    2.60
   2   8  -1   29.70    2.80
   2   8  -1   32.20    2.80
   2   8  -1   29.30    3.00
   2   8  -1   32.40    2.60
   2   8  -1   23.90    2.60
  -1  -8   1  445.26   43.50
  -1  -8   1  505.65   43.30
  -1  -8   1  481.55   43.50
  -1  -8   1  536.05   43.30
   1   8  -1  542.95   43.50
   1   8  -1  493.15   43.30
   1   8  -1  519.95   43.50
   1   8  -1  550.24   43.40
   1   8  -1  455.65   43.40
   0  -8   1  142.99   12.60
   0  -8   1  126.59   12.10
   0  -8   1  144.99   12.20
   0  -8   1  160.08   12.40
   0   8  -1  122.19   12.10
   0   8  -1  143.79   12.50
   0   8  -1  128.69   12.20
   0   8  -1  139.89   12.20
   0   8  -1  152.28   12.40
   1  -8   1  400.16   38.50
   1  -8   1  501.75   38.50
   1  -8   1  454.95   38.40
   1  -8   1  442.36   38.30
  -1   8  -1  450.35   38.50
  -1   8  -1  416.16   38.40
  -1   8  -1  422.56   38.50
  -1   8  -1  465.65   38.40
   2  -8   1   10.90    2.20
   2  -8   1   10.40    1.80
   2  -8   1   14.90    1.70
   2  -8   1   18.50    2.20
   2  -8   1   13.80    1.80
  -2   8  -1   18.20    2.10
  -2   8  -1   15.10    2.00
  -2   8  -1    9.40    1.60
  -2   8  -1   12.00    2.10
   3  -8   1   29.40    2.90
   3  -8   1   27.20    3.00
   3  -8   1   24.60    3.40
   3  -8   1   28.70    3.00
   3  -8   1   32.20    3.40
  -3   8  -1   28.30    3.30
  -3   8  -1   23.40    3.20
  -3   8  -1   30.10    3.20
   4  -8   1   38.20    3.60
   4  -8   1   34.30    3.60
   4  -8   1   29.90    4.20
   4  -8   1   40.70    3.90
   4  -8   1   35.90    3.70
  -4   8  -1   34.30    4.20
  -4   8  -1   34.10    3.80
  -4   8  -1   31.60    3.90
   5  -8   1   13.80    2.00
   5  -8   1   14.90    2.10
   5  -8   1   18.70    2.50
  -5   8  -1   16.40    2.60
  -5   8  -1   17.30    3.40
   6  -8   1   20.00    2.90
   6  -8   1   19.40    2.50
   6  -8   1   19.80    2.50
  -6   8  -1   22.90    4.30
   7  -8   1   10.30    2.40
   7  -8   1   11.10    3.10
   7  -8   1   11.50    2.20
  -7   8  -1   11.50    4.00
   8  -8   1   17.30    2.70
  -8   8  -1   19.30    4.80
   9  -8   1   34.40    3.80
  -9  -8   0    2.00    4.00
  -8  -8   0   10.90    4.00
  -7  -8   0   24.20    4.40
   7   8   0   21.30    2.70
   6   8   0    7.40    1.40
   6   8   0   10.70    1.70
  -5  -8   0   -1.50    2.00
   5   8   0   -1.30    1.40
   5   8   0   -0.50    0.70
   5   8   0    0.30    1.00
  -4  -8   0   32.60    3.80
  -4  -8   0   39.90    4.00
   4   8   0   31.00    3.70
[truncated: 535,093 more chars]
