# Supplementary material for: Halide Bond Assisted Double Desymmetrization of Meso‐Dicarboxylic Acids with Symmetrical Olefins via Asymmetric Halogenation
Source: Angew Chem Int Ed Engl. 2026 Jan 2;65(7):e20866. doi: 10.1002/anie.202520866 (PMC12887640; doi:10.1002/anie.202520866)
Supplement: Supplementary file 2 — Supporting Information [file ANIE-65-e20866-s002.zip › 3c.cif]

 
data_zqy3
 
_audit_creation_method            SHELXL-2014/6
_chemical_name_systematic         ?
_chemical_name_common             ?
_chemical_melting_point           ?
_chemical_formula_moiety          ?
_chemical_formula_sum
 'C9 H10 O4' 
_chemical_formula_weight          182.17

loop_
 _atom_type_symbol
 _atom_type_description
 _atom_type_scat_dispersion_real
 _atom_type_scat_dispersion_imag
 _atom_type_scat_source
 'C'  'C'   0.0033   0.0016
 'International Tables Vol C Tables 4.2.6.8 and 6.1.1.4'
 'H'  'H'   0.0000   0.0000
 'International Tables Vol C Tables 4.2.6.8 and 6.1.1.4'
 'O'  'O'   0.0106   0.0060
 'International Tables Vol C Tables 4.2.6.8 and 6.1.1.4'
 
_space_group_crystal_system       monoclinic
_space_group_IT_number            14
_space_group_name_H-M_alt         'P 21/c'
_space_group_name_Hall            '-P 2ybc'
 
_shelx_space_group_comment
;
The symmetry employed for this shelxl refinement is uniquely defined
by the following loop, which should always be used as a source of
symmetry information in preference to the above space-group names.
They are only intended as comments.
;
 
loop_
 _space_group_symop_operation_xyz
 'x, y, z'
 '-x, y+1/2, -z+1/2'
 '-x, -y, -z'
 'x, -y-1/2, z-1/2'
 
_cell_length_a                    11.010(2)
_cell_length_b                    7.4001(13)
_cell_length_c                    10.4884(17)
_cell_angle_alpha                 90
_cell_angle_beta                  98.369(6)
_cell_angle_gamma                 90
_cell_volume                      845.5(3)
_cell_formula_units_Z             4
_cell_measurement_temperature     296(2)
_cell_measurement_reflns_used     2110
_cell_measurement_theta_min       15
_cell_measurement_theta_max       15
 
_exptl_crystal_description        block
_exptl_crystal_colour             colourless
_exptl_crystal_density_meas       ?
_exptl_crystal_density_method     ?
_exptl_crystal_density_diffrn     1.431          
_exptl_crystal_F_000              384
_exptl_transmission_factor_min    ?
_exptl_transmission_factor_max    ?
_exptl_crystal_size_max           0.500
_exptl_crystal_size_mid           0.400
_exptl_crystal_size_min           0.300
_exptl_absorpt_coefficient_mu     0.113
_shelx_estimated_absorpt_T_min    0.945
_shelx_estimated_absorpt_T_max    0.967
_exptl_absorpt_correction_type    multi-scan
_exptl_absorpt_correction_T_min   0.6269  
_exptl_absorpt_correction_T_max   0.7456
_exptl_absorpt_process_details    ?
_exptl_absorpt_special_details    ?
_diffrn_ambient_temperature       296(2)
_diffrn_radiation_wavelength      0.71073
_diffrn_radiation_type            MoK\a
_diffrn_source                    ?
_diffrn_measurement_device_type   'BRUKER D8VENTURE DIFFRACTOMETER'
_diffrn_measurement_method        'PHI & OMEGA SCAN'
_diffrn_detector_area_resol_mean  ?
_diffrn_reflns_number             15832
_diffrn_reflns_av_unetI/netI      0.0233
_diffrn_reflns_av_R_equivalents   0.0396
_diffrn_reflns_limit_h_min        -14
_diffrn_reflns_limit_h_max        14
_diffrn_reflns_limit_k_min        -9
_diffrn_reflns_limit_k_max        9
_diffrn_reflns_limit_l_min        -13
_diffrn_reflns_limit_l_max        13
_diffrn_reflns_theta_min          3.328
_diffrn_reflns_theta_max          27.896
_diffrn_reflns_theta_full         25.242
_diffrn_measured_fraction_theta_max   0.998
_diffrn_measured_fraction_theta_full  0.997
_diffrn_reflns_Laue_measured_fraction_max    0.998
_diffrn_reflns_Laue_measured_fraction_full   0.997
_diffrn_reflns_point_group_measured_fraction_max   0.998
_diffrn_reflns_point_group_measured_fraction_full  0.997
_reflns_number_total              2014
_reflns_number_gt                 1791
_reflns_threshold_expression      'I > 2\s(I)'
_reflns_Friedel_coverage          0.000
_reflns_Friedel_fraction_max      .
_reflns_Friedel_fraction_full     .
 
_reflns_special_details
;
 Reflections were merged by SHELXL according to the crystal
 class for the calculation of statistics and refinement.
 
 _reflns_Friedel_fraction is defined as the number of unique
 Friedel pairs measured divided by the number that would be
 possible theoretically, ignoring centric projections and
 systematic absences.
;
 
_computing_data_collection        'BRUKER D8VENTURE DIFFRACTOMETER'
_computing_cell_refinement        'BRUKER D8VENTURE DIFFRACTOMETER'
_computing_data_reduction         'BRUKER D8VENTURE DIFFRACTOMETER'
_computing_structure_solution     'BRUKER D8VENTURE DIFFRACTOMETER'
_computing_structure_refinement 'SHELXL-2014/6 (Sheldrick, 2014)'
_computing_molecular_graphics     'BRUKER SHELXTL'
_computing_publication_material   'BRUKER SHELXTL'
_refine_special_details           ?
_refine_ls_structure_factor_coef  Fsqd
_refine_ls_matrix_type            full
_refine_ls_weighting_scheme       calc
_refine_ls_weighting_details
'w=1/[\s^2^(Fo^2^)+(0.0660P)^2^+0.3505P] where P=(Fo^2^+2Fc^2^)/3'
_atom_sites_solution_primary      ?
_atom_sites_solution_secondary    ?
_atom_sites_solution_hydrogens    mixed
_refine_ls_hydrogen_treatment     mixed
_refine_ls_extinction_method      none
_refine_ls_extinction_coef        .
_refine_ls_number_reflns          2014
_refine_ls_number_parameters      126
_refine_ls_number_restraints      0
_refine_ls_R_factor_all           0.0545
_refine_ls_R_factor_gt            0.0493
_refine_ls_wR_factor_ref          0.1314
_refine_ls_wR_factor_gt           0.1272
_refine_ls_goodness_of_fit_ref    1.036
_refine_ls_restrained_S_all       1.036
_refine_ls_shift/su_max           0.000
_refine_ls_shift/su_mean          0.000
 
loop_
 _atom_site_label
 _atom_site_type_symbol
 _atom_site_fract_x
 _atom_site_fract_y
 _atom_site_fract_z
 _atom_site_U_iso_or_equiv
 _atom_site_adp_type
 _atom_site_occupancy
 _atom_site_site_symmetry_order  
 _atom_site_calc_flag
 _atom_site_refinement_flags_posn
 _atom_site_refinement_flags_adp
 _atom_site_refinement_flags_occupancy
 _atom_site_disorder_assembly
 _atom_site_disorder_group
O1 O 0.95487(11) 0.79257(15) 0.49656(11) 0.0444(3) Uani 1 1 d . . . . .
O2 O 0.89045(12) 1.00537(15) 0.62056(13) 0.0469(3) Uani 1 1 d . . . . .
H2B H 0.940(2) 1.073(4) 0.574(2) 0.074(7) Uiso 1 1 d . . . . .
O3 O 0.63765(12) 0.8917(2) 0.48908(11) 0.0565(4) Uani 1 1 d . . . . .
O4 O 0.53140(15) 0.8948(3) 0.65121(14) 0.0796(6) Uani 1 1 d . . . . .
H4 H 0.472(4) 0.973(5) 0.593(4) 0.139(14) Uiso 1 1 d . . . . .
C1 C 0.77681(16) 0.4108(2) 0.71413(17) 0.0450(4) Uani 1 1 d . . . . .
H1A H 0.7714 0.2810 0.7021 0.054 Uiso 1 1 calc R U . . .
H1B H 0.7959 0.4401 0.8050 0.054 Uiso 1 1 calc R U . . .
C2 C 0.86405(14) 0.50153(19) 0.63182(15) 0.0354(3) Uani 1 1 d . . . . .
H2A H 0.9492 0.4586 0.6462 0.043 Uiso 1 1 calc R U . . .
C3 C 0.79520(16) 0.4703(2) 0.49858(16) 0.0402(4) Uani 1 1 d . . . . .
H3A H 0.8297 0.4500 0.4240 0.048 Uiso 1 1 calc R U . . .
C4 C 0.67677(16) 0.4770(2) 0.50723(18) 0.0458(4) Uani 1 1 d . . . . .
H4A H 0.6128 0.4630 0.4396 0.055 Uiso 1 1 calc R U . . .
C5 C 0.66374(15) 0.5115(2) 0.64654(17) 0.0421(4) Uani 1 1 d . . . . .
H5A H 0.5851 0.4760 0.6722 0.051 Uiso 1 1 calc R U . . .
C6 C 0.84475(12) 0.70282(19) 0.66724(12) 0.0299(3) Uani 1 1 d . . . . .
H6A H 0.8887 0.7196 0.7546 0.036 Uiso 1 1 calc R U . . .
C7 C 0.89916(12) 0.83589(19) 0.58354(13) 0.0313(3) Uani 1 1 d . . . . .
C8 C 0.70518(13) 0.7124(2) 0.67900(13) 0.0339(3) Uani 1 1 d . . . . .
H8A H 0.6972 0.7358 0.7694 0.041 Uiso 1 1 calc R U . . .
C9 C 0.62393(13) 0.8432(2) 0.59677(14) 0.0359(3) Uani 1 1 d . . . . .
 
loop_
 _atom_site_aniso_label
 _atom_site_aniso_U_11
 _atom_site_aniso_U_22
 _atom_site_aniso_U_33
 _atom_site_aniso_U_23
 _atom_site_aniso_U_13
 _atom_site_aniso_U_12
O1 0.0513(7) 0.0389(6) 0.0477(6) -0.0069(5) 0.0231(5) -0.0046(5)
O2 0.0579(8) 0.0331(6) 0.0538(7) -0.0056(5) 0.0225(6) 0.0006(5)
O3 0.0514(7) 0.0812(10) 0.0407(6) 0.0232(6) 0.0197(5) 0.0356(7)
O4 0.0704(10) 0.1245(15) 0.0513(8) 0.0333(9) 0.0334(7) 0.0667(10)
C1 0.0500(10) 0.0387(8) 0.0480(9) 0.0124(7) 0.0132(7) 0.0079(7)
C2 0.0310(7) 0.0329(7) 0.0425(8) 0.0027(6) 0.0057(6) 0.0086(5)
C3 0.0455(9) 0.0361(8) 0.0403(8) -0.0070(6) 0.0101(6) -0.0018(6)
C4 0.0407(9) 0.0472(9) 0.0474(9) -0.0039(7) 0.0000(7) -0.0088(7)
C5 0.0320(8) 0.0473(9) 0.0491(9) 0.0098(7) 0.0130(6) -0.0001(6)
C6 0.0279(6) 0.0337(7) 0.0271(6) 0.0003(5) 0.0008(5) 0.0062(5)
C7 0.0274(6) 0.0332(7) 0.0322(7) -0.0030(5) 0.0010(5) 0.0027(5)
C8 0.0323(7) 0.0427(8) 0.0280(6) 0.0060(5) 0.0094(5) 0.0112(6)
C9 0.0324(7) 0.0447(8) 0.0321(7) 0.0038(6) 0.0099(5) 0.0124(6)
 
_geom_special_details
;
 All esds (except the esd in the dihedral angle between two l.s. planes)
 are estimated using the full covariance matrix.  The cell esds are taken
 into account individually in the estimation of esds in distances, angles
 and torsion angles; correlations between esds in cell parameters are only
 used when they are defined by crystal symmetry.  An approximate (isotropic)
 treatment of cell esds is used for estimating esds involving l.s. planes.
;
 
loop_
 _geom_bond_atom_site_label_1
 _geom_bond_atom_site_label_2
 _geom_bond_distance
 _geom_bond_site_symmetry_2
 _geom_bond_publ_flag
O1 C7 1.2141(18) . ?
O2 C7 1.3205(18) . ?
O2 H2B 0.93(3) . ?
O3 C9 1.2154(18) . ?
O4 C9 1.2956(18) . ?
O4 H4 1.01(4) . ?
C1 C5 1.533(2) . ?
C1 C2 1.536(2) . ?
C1 H1A 0.9700 . ?
C1 H1B 0.9700 . ?
C2 C3 1.507(2) . ?
C2 C6 1.557(2) . ?
C2 H2A 0.9800 . ?
C3 C4 1.321(2) . ?
C3 H3A 0.9300 . ?
C4 C5 1.510(3) . ?
C4 H4A 0.9300 . ?
C5 C8 1.577(2) . ?
C5 H5A 0.9800 . ?
C6 C7 1.501(2) . ?
C6 C8 1.5610(19) . ?
C6 H6A 0.9800 . ?
C8 C9 1.5024(19) . ?
C8 H8A 0.9800 . ?
 
loop_
 _geom_angle_atom_site_label_1
 _geom_angle_atom_site_label_2
 _geom_angle_atom_site_label_3
 _geom_angle
 _geom_angle_site_symmetry_1
 _geom_angle_site_symmetry_3
 _geom_angle_publ_flag
C7 O2 H2B 106.4(16) . . ?
C9 O4 H4 113(2) . . ?
C5 C1 C2 93.43(12) . . ?
C5 C1 H1A 113.0 . . ?
C2 C1 H1A 113.0 . . ?
C5 C1 H1B 113.0 . . ?
C2 C1 H1B 113.0 . . ?
H1A C1 H1B 110.4 . . ?
C3 C2 C1 100.53(13) . . ?
C3 C2 C6 107.46(12) . . ?
C1 C2 C6 99.53(12) . . ?
C3 C2 H2A 115.7 . . ?
C1 C2 H2A 115.7 . . ?
C6 C2 H2A 115.7 . . ?
C4 C3 C2 107.38(14) . . ?
C4 C3 H3A 126.3 . . ?
C2 C3 H3A 126.3 . . ?
C3 C4 C5 107.85(15) . . ?
C3 C4 H4A 126.1 . . ?
C5 C4 H4A 126.1 . . ?
C4 C5 C1 100.38(14) . . ?
C4 C5 C8 107.63(13) . . ?
C1 C5 C8 99.68(13) . . ?
C4 C5 H5A 115.7 . . ?
C1 C5 H5A 115.7 . . ?
C8 C5 H5A 115.7 . . ?
C7 C6 C2 114.08(11) . . ?
C7 C6 C8 119.86(11) . . ?
C2 C6 C8 103.43(12) . . ?
C7 C6 H6A 106.2 . . ?
C2 C6 H6A 106.2 . . ?
C8 C6 H6A 106.2 . . ?
O1 C7 O2 122.55(14) . . ?
O1 C7 C6 123.68(13) . . ?
O2 C7 C6 113.51(12) . . ?
C9 C8 C6 119.64(12) . . ?
C9 C8 C5 110.74(13) . . ?
C6 C8 C5 101.39(11) . . ?
C9 C8 H8A 108.2 . . ?
C6 C8 H8A 108.2 . . ?
C5 C8 H8A 108.2 . . ?
O3 C9 O4 122.32(14) . . ?
O3 C9 C8 125.43(13) . . ?
O4 C9 C8 112.17(13) . . ?
 
_refine_diff_density_max    0.383
_refine_diff_density_min   -0.425
_refine_diff_density_rms    0.048

_shelxl_version_number 2014/6

_shelx_res_file
;
TITL P_a.res in P2(1)/c
CELL  0.71073  11.0101   7.4001  10.4884   90.000   98.369   90.000
ZERR   4.000   0.0021   0.0013   0.0017    0.000    0.006    0.000
LATT 1
SYMM -X, 1/2+Y, 1/2-Z
SFAC C  H  O
UNIT 36 40 16
REM C9 H10 O4
REM D8VENTURE BLOCK COLOURLESS
SIZE 0.50 0.40 0.30
L.S. 10
BOND $H
FMAP 2
PLAN 20
TEMP 23
ACTA
WGHT    0.066000    0.350500
FVAR       1.15659
O1    3    0.954872    0.792566    0.496558    11.00000    0.05129    0.03890 =
         0.04770   -0.00690    0.02312   -0.00463
O2    3    0.890447    1.005366    0.620557    11.00000    0.05795    0.03310 =
         0.05383   -0.00564    0.02249    0.00061
H2B   2    0.940035    1.073138    0.573549    11.00000    0.07448
O3    3    0.637648    0.891738    0.489078    11.00000    0.05139    0.08123 =
         0.04070    0.02321    0.01974    0.03561
O4    3    0.531396    0.894755    0.651209    11.00000    0.07036    0.12446 =
         0.05134    0.03327    0.03335    0.06670
H4    2    0.471715    0.972588    0.593035    11.00000    0.13859
C1    1    0.776806    0.410846    0.714133    11.00000    0.05002    0.03871 =
         0.04796    0.01236    0.01322    0.00795
AFIX  23
H1A   2    0.771415    0.280974    0.702106    11.00000   -1.20000
H1B   2    0.795883    0.440054    0.805002    11.00000   -1.20000
AFIX   0
C2    1    0.864051    0.501532    0.631815    11.00000    0.03098    0.03288 =
         0.04254    0.00271    0.00567    0.00859
AFIX  13
H2A   2    0.949153    0.458618    0.646224    11.00000   -1.20000
AFIX   0
C3    1    0.795199    0.470310    0.498578    11.00000    0.04548    0.03606 =
         0.04033   -0.00697    0.01014   -0.00182
AFIX  43
H3A   2    0.829726    0.450041    0.424029    11.00000   -1.20000
AFIX   0
C4    1    0.676766    0.477047    0.507234    11.00000    0.04073    0.04721 =
         0.04743   -0.00388   -0.00002   -0.00880
AFIX  43
H4A   2    0.612791    0.463042    0.439580    11.00000   -1.20000
AFIX   0
C5    1    0.663735    0.511537    0.646536    11.00000    0.03200    0.04726 =
         0.04913    0.00980    0.01304   -0.00006
AFIX  13
H5A   2    0.585054    0.475988    0.672250    11.00000   -1.20000
AFIX   0
C6    1    0.844749    0.702824    0.667242    11.00000    0.02794    0.03374 =
         0.02706    0.00034    0.00078    0.00617
AFIX  13
H6A   2    0.888733    0.719647    0.754602    11.00000   -1.20000
AFIX   0
C7    1    0.899164    0.835891    0.583536    11.00000    0.02745    0.03319 =
         0.03218   -0.00301    0.00102    0.00273
C8    1    0.705176    0.712370    0.678998    11.00000    0.03234    0.04275 =
         0.02803    0.00598    0.00939    0.01121
AFIX  13
H8A   2    0.697241    0.735797    0.769379    11.00000   -1.20000
AFIX   0
C9    1    0.623930    0.843231    0.596771    11.00000    0.03240    0.04466 =
         0.03206    0.00376    0.00989    0.01239

HKLF 4

REM  P_a.res in P2(1)/c
REM R1 =  0.0493 for    1791 Fo > 4sig(Fo)  and  0.0545 for all    2014 data
REM    126 parameters refined using      0 restraints

END

WGHT      0.0651      0.3553

REM Highest difference peak  0.383,  deepest hole -0.425,  1-sigma level  0.048
Q1    1   0.5874  0.9810  0.6566  11.00000  0.05    0.38
Q2    1   0.5784  0.8132  0.4736  11.00000  0.05    0.25
Q3    1   0.6728  0.7863  0.6385  11.00000  0.05    0.23
Q4    1   0.8472  0.6023  0.6428  11.00000  0.05    0.20
Q5    1   0.8356  0.4884  0.5590  11.00000  0.05    0.20
Q6    1   0.7687  0.7112  0.6657  11.00000  0.05    0.20
Q7    1   0.8620  0.7616  0.6140  11.00000  0.05    0.19
Q8    1   0.8373  0.9980  0.5591  11.00000  0.05    0.18
Q9    1   0.6701  0.6167  0.6578  11.00000  0.05    0.18
Q10   1   0.5160  0.8619  0.6659  11.00000  0.05    0.17
Q11   1   0.8329  0.4407  0.6761  11.00000  0.05    0.17
Q12   1   0.7173  0.4674  0.6949  11.00000  0.05    0.16
Q13   1   0.6646  0.4969  0.5797  11.00000  0.05    0.15
Q14   1   0.9871  0.7751  0.5665  11.00000  0.05    0.15
Q15   1   0.7942  1.0196  0.6081  11.00000  0.05    0.14
Q16   1   0.5239  0.8363  0.6099  11.00000  0.05    0.13
Q17   1   0.7367  0.5320  0.4972  11.00000  0.05    0.13
Q18   1   0.6407  0.9554  0.5460  11.00000  0.05    0.13
Q19   1   0.7674  0.1892  0.6269  11.00000  0.05    0.12
Q20   1   0.5851  0.5520  0.4129  11.00000  0.05    0.11
;
_shelx_res_checksum   45922

_shelx_hkl_file
;
   0   0   2 3078.99  134.09
   0   0  -3   -0.10    0.80
   0   0   3    0.20    0.30
   0   0  -3    0.30    0.30
   0   0  -4  190.18    8.30
   0   0   4  189.48    8.30
   0   0  -4  189.88    8.60
   0   0  -4  192.78    8.30
   0   0  -4  174.18    8.80
   0   0   5    0.60    0.30
   0   0  -5    0.90    0.30
   0   0  -5    2.10    1.10
   0   0  -5    0.40    0.40
   0   0  -5    0.80    0.60
   0   0  -6 3815.52  164.18
   0   0  -7    2.70    1.30
   0   0   7    0.50    0.50
   0   0  -7    1.00    0.40
   0   0  -7    0.40    0.50
   0   0  -7    2.20    0.90
   0   0  -8  901.41   39.60
   0   0  -8  891.11   39.20
   0   0  -8  899.91   39.00
   0   0  -8  908.31   39.90
   0   0  -8  918.41   39.80
   0   0  -9    0.80    0.50
   0   0  -9   -0.30    0.60
   0   0  -9    0.60    0.80
   0   0  -9   -1.10    0.90
   0   0  -9   -0.80    0.50
   0   0 -10  208.18    9.70
   0   0 -10  217.18   10.50
   0   0 -10  210.98   10.20
   0   0 -11   -0.40    0.80
   0   0 -11   -0.20    0.80
   0   0 -11    0.40    0.60
   0   0 -12  219.98   10.90
   0   0 -12  212.98    9.90
   0   0 -12  219.78   10.60
   0   0 -12  209.38   12.20
   0   0 -13   -0.90    2.00
   0   0 -13    0.60    0.60
   0   0 -13    2.80    1.20
   0   1   0   -0.10    0.30
   0   1   0   -0.10    0.30
   0   1   0    0.50    0.30
   0   1   0    0.00    0.30
   0  -1   0    0.10    0.20
   0  -1   0    0.60    0.30
   0  -1   0   -0.20    0.30
   0  -1   0   -0.20    0.30
   0  -1   0    0.00    0.40
   0   1  -1    6.20    0.60
   0   1   1    6.10    0.70
   0   1   1    5.60    0.50
   0   1   1    5.80    0.60
   0   1  -1    6.10    0.60
   0   1   1    5.90    0.60
   0   1  -1    5.50    0.50
   0   1  -1    5.20    0.60
   0   1   1    5.80    0.40
   0   1  -1    6.20    0.60
   0  -1  -1    5.60    0.60
   0  -1   1    5.10    0.50
   0  -1   1    6.20    0.60
   0  -1  -1    5.50    0.40
   0  -1   1    5.70    0.70
   0  -1  -1    7.30    0.70
   0  -1  -1    6.30    0.50
   0  -1  -1    6.40    0.70
   0  -1   1    6.10    0.60
   0  -1   1    4.90    0.50
   0   1  -2 3836.82  192.38
   0   1   2 4199.38  186.18
   0  -1  -2 4317.37  186.48
   0  -1   2 4443.86  190.38
   0   1  -3   21.50    1.60
   0   1  -3   18.40    1.20
   0   1  -3   18.00    1.30
   0   1   3   21.30    1.40
   0  -1  -3   20.30    1.30
   0  -1   3   19.10    1.20
   0  -1  -3   17.40    1.20
   0  -1  -3   19.70    1.40
   0  -1  -3   17.20    1.60
   0   1  -4  219.18    9.60
   0   1  -4  202.38    9.50
   0   1  -4  218.38    9.90
   0  -1  -4  217.48    9.70
   0  -1  -4  213.68    9.50
   0  -1   4  211.28    9.50
   0  -1  -4  205.98   10.00
   0   1  -5 1053.09   46.10
   0   1  -5 1086.49   46.00
   0   1  -5 1078.69   46.50
   0  -1  -5 1100.19   46.30
   0  -1  -5 1097.09   46.10
   0  -1  -5  976.60   46.70
   0  -1   5 1105.29   46.20
   0  -1  -5 1053.19   45.70
   0  -1  -5 1037.20   46.30
   0   1  -6  335.17   14.30
   0   1  -6  322.77   14.40
   0   1  -6  315.27   15.00
   0  -1  -6  319.17   14.40
   0  -1   6  307.67   14.40
   0  -1  -6  310.97   14.60
   0  -1  -6  335.97   14.70
   0  -1  -6  329.67   14.00
   0   1  -7   18.80    2.50
   0   1  -7   13.40    1.40
   0  -1  -7   14.30    1.70
   0  -1  -7   19.00    2.70
   0  -1  -7   14.80    1.70
   0  -1  -7   13.00    1.30
   0  -1  -7   13.70    1.00
   0   1  -8    4.80    0.90
   0   1  -8    0.80    1.60
   0   1  -8    0.50    0.80
   0  -1  -8    2.30    0.90
   0  -1  -8    2.10    0.80
   0  -1  -8    1.40    0.40
   0  -1  -8    3.90    1.10
   0  -1  -8    1.20    1.70
   0   1  -9    3.70    0.90
   0   1  -9    4.30    1.80
   0   1  -9    3.10    1.20
   0  -1  -9    3.30    1.10
   0  -1  -9    4.30    0.90
   0  -1  -9    2.90    1.90
   0  -1  -9    4.30    1.10
   0  -1  -9    3.80    0.50
   0   1 -10  319.47   14.50
   0   1 -10  311.67   14.50
   0   1 -10  329.57   15.10
   0  -1 -10  300.37   14.40
   0  -1 -10  318.57   14.90
   0  -1 -10  324.87   15.00
   0  -1 -10  325.77   15.80
   0   1 -11   13.40    1.60
   0   1 -11   16.30    3.20
   0   1 -11   11.60    1.50
   0   1 -11   11.80    2.70
   0  -1 -11   11.50    1.40
   0  -1 -11   12.90    1.90
   0  -1 -11   16.20    2.60
   0   1 -12    2.50    2.00
   0   1 -12   -0.70    0.80
   0   1 -12    1.50    0.90
   0   1 -12   -0.30    0.80
   0  -1 -12    1.50    1.00
   0   1 -13    5.40    1.10
   0   1 -13    7.30    2.30
   0   1 -13    3.50    1.40
   0  -1 -13    6.10    1.50
   0   2   0 3237.38  154.08
   0  -2   0 3249.87  154.88
   0   2   1 1069.29   47.40
   0   2  -1 1047.70   47.30
   0  -2   1 1009.40   47.10
   0  -2  -1 1170.28   47.30
   0  -2   1 1129.09   47.30
   0  -2   1 1113.59   47.20
   0  -2  -1 1175.58   47.50
   0  -2   1 1114.49   47.20
   0  -2  -1 1072.39   47.40
   0  -2  -1 1100.09   47.10
   0  -2   1 1044.50   47.40
   0   2   2  386.16   16.30
   0   2  -2  358.76   16.40
   0   2  -2  359.16   16.40
   0   2   2  379.16   16.40
   0   2  -2  382.66   16.30
   0   2   2  352.46   16.10
   0   2  -2  370.06   16.20
   0   2   2  354.56   16.50
   0  -2   2  373.46   16.40
   0  -2   2  342.17   16.60
   0  -2   2  376.66   16.40
   0  -2   2  353.26   16.30
   0  -2  -2  365.76   16.50
   0  -2   2  395.86   16.40
   0  -2  -2  412.06   16.80
   0  -2  -2  370.56   16.20
   0  -2  -2  385.86   16.50
   0   2  -3  190.58    8.80
   0   2   3  204.88    8.80
   0   2  -3  200.08    8.60
   0   2  -3  201.88    8.90
   0   2   3  188.48    8.90
   0   2  -3  184.58    8.80
   0  -2  -3  202.98    9.30
   0  -2   3  196.68    8.90
   0  -2   3  199.48    8.80
   0  -2  -3  179.08    8.70
   0  -2  -3  182.48    8.90
   0  -2   3  182.38    8.70
   0  -2  -3  204.48    9.00
   0   2  -4  524.35   23.20
   0   2  -4  572.14   23.10
   0   2   4  470.35   23.20
   0   2   4  528.85   23.20
   0   2  -4  534.55   23.00
   0   2   4  528.05   23.20
   0  -2  -4  538.25   23.30
   0  -2  -4  551.54   23.30
   0  -2   4  462.95   22.90
   0  -2  -4  518.65   23.10
   0  -2  -4  573.64   23.80
   0  -2   4  517.95   23.10
   0  -2   4  532.15   23.80
   0   2  -5    8.50    1.30
   0   2   5    6.00    1.00
   0   2  -5    8.80    0.90
   0   2  -5    7.30    1.10
   0   2   5    6.30    1.10
   0  -2  -5   12.00    2.10
   0  -2  -5   11.70    1.20
   0  -2   5    5.60    0.70
   0  -2  -5    7.20    1.20
   0  -2   5    8.00    1.10
   0   2  -6   72.09    4.10
   0   2   6   75.49    3.90
   0   2  -6   76.19    3.50
   0   2  -6   73.29    3.90
   0  -2  -6   70.79    4.00
   0  -2  -6   69.29    3.90
   0  -2  -6   65.79    4.80
   0  -2  -6   70.59    3.80
   0  -2   6   61.89    3.30
   0  -2   6   70.89    3.80
   0  -2   6   68.39    4.30
   0   2   7  320.27   14.30
   0   2  -7  324.87   13.70
   0   2  -7  320.07   14.60
   0   2  -7  308.67   14.30
   0  -2   7  306.67   14.30
   0  -2  -7  314.97   14.40
   0  -2  -7  346.87   15.90
   0  -2   7  269.97   13.70
   0  -2  -7  320.87   14.60
   0  -2  -7  311.17   14.40
   0   2  -8  567.04   26.20
   0   2  -8  578.74   26.50
   0   2   8  616.54   26.10
   0  -2  -8  564.14   26.20
   0  -2  -8  616.34   27.90
   0  -2  -8  588.24   26.30
   0  -2  -8  595.14   26.50
   0   2  -9   74.09    4.40
   0   2  -9   78.49    4.70
   0   2   9   92.89    4.50
   0   2  -9   82.99    5.00
   0  -2  -9   82.79    6.20
   0  -2  -9   80.59    4.80
   0  -2  -9   77.69    4.60
   0  -2  -9   76.49    4.60
   0   2 -10    5.30    1.20
   0   2  10    8.30    1.10
   0   2 -10    3.10    1.60
   0   2 -10    6.40    1.40
   0   2 -10    7.20    1.00
   0  -2 -10    5.00    1.20
   0  -2 -10    5.50    1.30
   0  -2 -10    7.90    2.30
   0   2 -11    2.50    1.10
   0   2 -11    0.90    0.90
   0   2 -11    1.50    1.40
   0   2 -11    0.20    0.80
   0  -2 -11   -1.10    2.20
   0  -2 -11   -0.30    0.90
   0  -2 -11    0.00    0.90
   0   2 -12   45.40    2.80
   0   2 -12   43.70    3.20
   0   2 -12   45.90    3.50
   0   2 -12   46.40    3.90
   0  -2 -12   47.10    3.50
   0  -2 -12   43.00    3.30
   0  -2 -12   49.00    4.90
   0   2 -13   10.50    1.70
   0   2 -13   12.70    2.10
   0  -2 -13    8.90    3.00
   0  -2 -13    9.90    1.60
   0  -2 -13   10.50    2.10
   0   3   0    0.00    0.20
   0   3   0    0.10    0.50
   0   3   0    0.30    0.40
   0   3   0    0.20    0.50
   0   3   0    0.00    0.50
   0  -3   0    0.20    0.50
   0  -3   0    0.20    0.70
   0  -3   0    0.00    0.30
   0  -3   0    0.40    0.60
   0   3   1 4627.24  220.38
   0   3  -1 4510.65  221.38
   0  -3   1 4613.24  223.68
   0  -3  -1 4794.02  222.38
   0   3   2   13.50    1.40
   0   3  -2   15.70    1.10
   0   3   2   14.80    1.50
   0   3   2   15.00    1.00
   0   3   2   15.50    1.40
   0   3  -2   15.60    1.40
   0   3  -2   12.90    1.20
   0   3   2   17.50    1.10
   0   3  -2   14.50    1.20
   0   3  -2   16.40    1.40
   0  -3   2   17.10    1.40
   0  -3   2   15.60    1.70
   0  -3  -2   15.60    1.60
   0  -3   2   17.50    1.40
   0  -3  -2   14.40    1.00
   0  -3  -2   15.40    1.80
   0  -3   2   15.20    1.30
   0  -3  -2   16.60    1.40
   0  -3   2   15.40    1.40
   0   3  -3 1899.81   79.39
   0   3   3 1720.73   79.49
   0   3  -3 1940.51   78.99
   0   3  -3 1871.01   79.19
   0   3   3 1811.52   79.39
   0   3   3 1858.91   78.89
   0   3  -3 1749.92   79.29
   0  -3   3 1829.92   79.39
   0  -3   3 1851.21   79.39
   0  -3  -3 1811.12   79.39
   0  -3   3 1879.41   79.89
   0  -3   3 1834.92   79.39
   0  -3  -3 1768.92   79.59
   0  -3  -3 1920.81   80.09
   0   3   4   52.99    3.40
   0   3   4   54.49    3.20
   0   3   4   56.69    3.20
   0   3   4   57.69    2.70
   0   3  -4   57.49    3.20
   0   3  -4   57.09    3.30
   0   3  -4   57.69    2.90
   0   3  -4   59.29    3.20
   0  -3   4   56.09    3.30
   0  -3   4   55.49    3.40
   0  -3  -4   61.79    3.50
   0  -3   4   53.09    3.10
   0  -3   4   59.09    3.90
   0   3  -5   29.00    1.90
   0   3   5   28.50    2.10
   0   3  -5   28.30    2.30
   0   3   5   31.80    2.30
   0   3  -5   36.20    1.90
   0   3   5   28.20    2.10
   0   3  -5   35.60    2.30
   0  -3  -5   25.80    1.90
   0  -3  -5   27.20    3.00
   0  -3   5   28.50    3.40
   0  -3   5   29.40    2.30
   0  -3   5   34.80    2.20
   0  -3  -5   29.20    2.40
   0  -3  -5   23.80    2.20
   0   3  -6  216.38    9.60
   0   3  -6  209.88    9.50
   0   3   6  219.58   10.20
   0   3  -6  208.78   10.10
   0   3   6  211.78   10.10
   0   3  -6  204.68   10.00
   0  -3  -6  219.88   10.30
   0  -3  -6  206.78    9.80
   0  -3   6  192.88    9.90
   0  -3  -6  207.98   11.10
   0  -3  -6  210.88   10.20
   0   3  -7  232.28   11.90
   0   3   7  260.17   11.90
   0   3  -7  256.17   11.80
   0   3  -7  254.97   11.40
   0  -3  -7  242.78   12.10
   0  -3  -7  254.17   12.10
   0  -3  -7  249.88   11.70
   0   3  -8    4.30    0.60
   0   3  -8    2.00    1.00
   0   3  -8    5.10    1.50
   0   3  -8    3.70    0.90
   0   3   8    4.80    1.10
   0  -3  -8    7.30    2.60
   0  -3   8    2.60    1.50
   0  -3  -8    2.90    0.90
   0  -3   8    1.50    0.60
   0  -3  -8    3.90    1.30
   0   3  -9  252.57   12.50
   0   3   9  295.87   12.70
   0   3  -9  262.77   12.00
   0  -3  -9  268.97   14.60
   0  -3  -9  253.87   12.80
   0  -3  -9  248.08   12.50
   0   3 -10    1.40    0.60
   0   3  10    1.00    0.80
   0   3 -10    0.80    0.90
   0   3 -10    1.00    0.80
   0   3 -10    0.80    0.90
   0  -3 -10    0.80    2.10
   0  -3 -10   -0.40    0.60
   0  -3 -10   -0.70    1.00
   0   3 -11   15.10    2.00
   0   3 -11   15.10    1.60
   0   3 -11   16.40    2.10
   0   3 -11   17.00    1.30
   0  -3 -11   17.50    2.50
   0  -3 -11   27.10    4.20
   0  -3 -11   14.20    2.00
   0   3 -12   22.80    2.70
   0   3 -12   20.20    2.50
   0   3 -12   25.30    1.80
   0  -3 -12   21.90    2.90
   0  -3 -12   23.30    2.40
   0  -3 -12   23.30    4.40
   0   4   0 1522.85   67.69
   0   4   0 1511.55   67.59
   0   4   0 1481.95   67.99
   0   4   0 1591.34   67.99
   0  -4   0 1526.25   67.39
   0  -4   0 1623.64   67.79
   0  -4   0 1451.65   68.29
   0  -4   0 1649.44   67.69
   0  -4   0 1740.33   68.39
   0   4   1  344.57   15.50
   0   4   1  357.76   15.10
   0   4  -1  353.06   15.60
   0   4  -1  334.77   15.30
   0   4   1  329.67   15.70
   0   4  -1  324.17   15.30
   0   4   1  337.67   15.20
   0   4   1  354.66   15.60
   0   4  -1  309.17   16.60
   0   4  -1  342.97   14.90
   0  -4   1  362.36   15.90
   0  -4  -1  328.87   15.90
   0  -4   1  350.86   15.40
   0  -4   1  334.17   16.00
   0  -4  -1  343.07   15.30
   0  -4  -1  356.26   16.00
   0  -4   1  352.06   15.40
   0  -4   1  339.37   15.20
   0  -4  -1  318.97   14.90
   0  -4  -1  348.37   15.50
   0   4   2    6.80    1.10
   0   4  -2    8.20    1.20
   0   4   2    7.10    1.30
   0   4   2    8.50    1.00
   0   4   2    7.50    0.90
   0   4  -2    8.10    1.20
   0   4  -2    7.60    1.00
   0   4  -2    8.30    0.70
   0   4   2    4.90    1.30
   0  -4  -2    6.40    0.70
   0  -4   2   10.80    1.40
   0  -4  -2    8.90    1.40
   0  -4   2    8.20    1.20
   0  -4   2    7.40    1.20
   0  -4   2    7.90    1.70
   0  -4  -2    8.30    1.60
   0  -4   2    9.10    1.40
   0   4   3  557.54   22.80
   0   4   3  506.85   23.30
   0   4  -3  517.15   22.90
   0   4   3  534.65   23.10
   0   4   3  502.55   23.50
   0   4  -3  546.95   23.30
   0   4  -3  531.95   22.80
   0   4  -3  486.45   23.20
   0  -4  -3  530.45   24.00
   0  -4   3  528.55   23.20
   0  -4   3  520.85   23.30
   0  -4   3  508.05   23.40
   0  -4   3  532.85   24.00
   0  -4  -3  499.55   22.80
   0  -4   3  535.35   23.30
   0  -4  -3  538.05   23.40
   0  -4  -3  496.05   23.70
   0   4   4   87.19    4.70
   0   4  -4   75.09    4.10
   0   4  -4   80.09    4.40
   0   4  -4   81.79    4.00
   0   4  -4   84.39    4.40
   0   4   4   80.39    4.50
   0   4   4   78.39    3.80
   0   4   4   78.29    4.30
   0  -4  -4   73.49    4.80
   0  -4   4   82.69    4.70
   0  -4  -4   78.19    4.00
   0  -4   4   81.39    5.20
   0  -4   4   80.09    4.40
   0  -4  -4   81.79    4.60
   0  -4  -4   79.09    5.30
   0  -4   4   76.79    4.40
   0   4   5   89.59    4.90
   0   4  -5   80.19    4.80
   0   4   5   82.49    4.70
   0   4  -5   93.19    4.60
   0   4  -5   87.89    4.20
   0   4   5   90.49    4.00
   0   4   5   84.69    5.00
   0   4  -5   87.49    4.70
   0  -4  -5   78.69    5.20
   0  -4  -5   88.49    5.00
   0  -4   5   88.79    5.00
   0  -4  -5   81.29    4.30
   0  -4   5   88.79    4.90
   0  -4  -5   71.29    5.60
   0  -4   5   89.69    5.80
   0   4  -6  338.77   16.20
   0   4   6  374.06   16.40
   0   4   6  370.86   16.50
   0   4  -6  362.36   15.50
   0   4  -6  329.37   16.00
   0   4  -6  353.56   15.80
   0  -4   6  357.26   16.30
   0  -4  -6  348.67   16.70
   0  -4  -6  366.56   16.50
   0  -4   6  329.67   16.00
   0  -4  -6  341.27   17.40
   0  -4   6  351.16   17.30
   0  -4  -6  342.17   15.80
   0   4  -7  345.57   16.10
   0   4  -7  348.67   16.70
   0   4   7  384.76   17.00
   0   4  -7  366.46   16.70
   0   4  -7  364.86   15.90
   0  -4  -7  385.56   18.40
   0  -4  -7  351.86   16.30
   0  -4   7  347.37   17.70
   0  -4  -7  355.66   17.20
   0   4  -8  143.99    7.70
   0   4   8  164.08    7.90
   0   4  -8  148.69    6.60
   0  -4  -8  140.09    8.10
   0  -4  -8  140.59    7.30
   0  -4  -8  135.49    9.20
   0   4  -9   24.80    2.60
   0   4  -9   22.90    2.40
   0   4   9   29.40    2.40
   0   4  -9   23.50    1.40
   0   4  -9   23.30    1.50
   0  -4   9   26.40    2.90
   0  -4  -9   30.40    4.80
   0  -4  -9   19.50    1.90
   0  -4  -9   22.40    3.80
   0   4 -10    4.70    1.40
   0   4  10    5.00    1.20
   0  -4 -10    3.40    1.60
   0  -4 -10    4.50    1.20
   0  -4 -10    9.50    2.90
   0   4 -11   -0.20    1.10
   0   4 -11    2.00    1.00
   0  -4 -11    0.30    0.90
   0  -4 -11    1.50    1.20
   0  -4 -11   -0.20    2.70
   0   4 -12   -1.40    1.10
   0   4 -12   -0.30    0.80
   0  -4 -12    0.40    1.10
   0  -4 -12    1.70    1.50
   0   5   0    0.90    0.70
   0   5   0    1.50    0.90
   0   5   0    0.20    0.40
   0   5   0   -0.30    0.80
   0   5   0   -0.40    0.80
   0  -5   0   -1.10    1.20
   0  -5   0    0.40    1.00
   0  -5   0   -0.50    0.80
   0  -5   0   -0.20    0.70
   0   5   1  127.89    6.70
   0   5   1  118.29    6.80
   0   5  -1  127.99    6.50
   0   5  -1  120.99    6.80
   0   5  -1  130.79    6.70
   0   5   1  135.99    6.80
   0   5   1  126.49    6.10
   0   5  -1  135.29    6.50
   0   5  -1  130.89    5.90
   0  -5   1  125.49    8.00
   0  -5  -1  127.39    7.30
   0  -5   1  138.39    7.50
   0  -5  -1  132.89    7.30
   0  -5   1  126.19    6.60
   0  -5   1  131.99    6.50
   0  -5  -1  132.89    6.10
   0  -5   1  129.49    6.60
   0  -5  -1  126.59    6.60
   0   5  -2  101.29    4.80
   0   5   2  112.09    5.20
   0   5   2   98.79    5.60
   0   5  -2  102.79    5.50
   0   5   2  100.19    5.10
   0   5  -2  106.09    5.30
   0   5  -2  105.19    5.60
   0   5   2  100.89    5.90
   0  -5   2  111.49    5.50
   0  -5   2  106.39    5.90
   0  -5   2  108.69    6.50
   0  -5  -2   94.89    4.90
   0  -5  -2  101.79    6.30
   0  -5  -2  105.29    5.70
   0  -5  -2   97.89    6.20
   0  -5   2  101.49    5.50
   0   5   3  133.29    7.20
   0   5  -3  141.49    7.10
   0   5   3  134.09    7.40
   0   5   3  137.69    6.80
   0   5   3  143.69    6.60
   0   5  -3  134.69    6.30
   0   5  -3  132.79    7.00
   0   5  -3  145.19    6.70
   0  -5  -3  140.99    7.90
   0  -5   3  144.19    8.10
   0  -5   3  133.89    7.10
   0  -5   3  141.69    7.10
   0  -5  -3  148.19    8.00
   0  -5  -3  128.39    6.40
   0  -5   3  127.89    7.30
   0  -5   3  145.39    7.10
   0  -5  -3  143.89    7.30
   0   5   4  109.19    5.30
   0   5   4  108.39    6.10
   0   5  -4  108.69    5.30
   0   5   4  120.19    6.40
   0   5  -4  109.29    6.00
   0   5  -4  111.39    5.50
   0   5   4  110.39    5.70
   0  -5  -4  119.29    6.20
   0  -5   4  109.79    7.00
   0  -5   4  108.09    6.20
   0  -5  -4  112.89    6.90
   0  -5  -4  102.19    5.30
   0  -5  -4  109.09    6.60
   0  -5   4  109.69    6.10
   0  -5   4  112.99    6.00
   0   5   5  178.28    8.00
   0   5   5  186.38    9.20
   0   5  -5  163.18    8.80
   0   5  -5  175.38    8.10
   0   5  -5  175.78    8.60
   0   5  -5  176.08    8.20
   0  -5   5  163.98    9.00
   0  -5  -5  171.78    8.10
   0  -5   5  174.28    8.90
   0  -5   5  172.08   10.00
   0  -5  -5  176.68    9.50
   0  -5  -5  178.78   10.10
   0   5  -6   31.00    2.30
   0   5  -6   28.60    2.60
   0   5  -6   31.00    2.00
   0   5  -6   31.00    2.30
   0   5   6   33.50    2.90
   0   5   6   29.00    1.60
   0  -5   6   30.40    2.80
   0  -5  -6   35.10    3.90
   0  -5  -6   28.10    2.00
   0  -5   6   32.90    2.60
   0  -5  -6   28.40    3.10
   0  -5   6   27.60    3.80
   0   5   7  305.77   14.10
   0   5  -7  290.57   13.20
   0   5  -7  274.97   13.80
   0   5  -7  283.77   12.70
   0   5  -7  268.17   13.30
   0  -5  -7  293.87   13.20
   0  -5   7  283.87   15.00
   0  -5  -7  280.77   14.50
   0  -5  -7  293.67   15.70
   0   5  -8  127.39    6.40
   0   5  -8  128.59    7.30
   0   5  -8  135.69    6.00
   0   5   8  140.19    7.30
   0   5  -8  135.79    7.00
   0  -5   8  109.89    9.60
   0  -5  -8  136.89    6.70
   0  -5  -8  122.99    8.90
   0  -5  -8  128.99    8.00
   0   5   9  107.19    6.10
   0   5  -9   99.39    6.00
   0   5  -9  101.39    6.50
   0   5  -9   99.39    4.90
   0  -5  -9   93.99    6.60
   0  -5  -9   98.39    7.90
   0  -5  -9   90.59    5.30
   0   5  10    1.60    1.20
   0   5 -10    0.50    1.20
   0  -5 -10   -0.20    1.30
   0  -5 -10    0.50    2.60
   0  -5  10   -0.20    2.00
   0  -5 -10    0.20    0.70
   0   5 -11    2.40    1.50
   0  -5 -11    4.70    2.00
   0  -5 -11    6.70    1.60
   0   6   0  646.64   28.70
   0   6   0  627.44   29.10
   0   6   0  653.13   28.00
   0   6   0  610.84   28.40
   0  -6   0  620.94   28.70
   0  -6   0  645.54   29.90
   0  -6   0  671.73   28.30
   0   6  -1  208.18    9.50
   0   6   1  222.08   10.10
   0   6  -1  197.88   10.20
   0   6   1  212.78    9.80
   0   6  -1  217.78   10.60
   0   6   1  214.88   10.60
   0   6  -1  200.68   10.20
   0   6   1  198.48   10.80
   0  -6  -1  218.28   11.60
   0  -6  -1  220.08    9.90
   0  -6   1  217.28   10.20
   0  -6   1  197.08   10.30
   0  -6  -1  211.98   10.40
   0  -6  -1  212.38   11.50
   0  -6   1  228.98   11.70
   0   6  -2  161.88    8.30
   0   6   2  156.98    7.80
   0   6  -2  157.68    7.20
   0   6   2  154.58    7.60
   0   6  -2  163.08    8.20
   0   6  -2  149.99    7.90
   0   6   2  167.68    8.40
   0   6   2  147.99    8.40
   0  -6  -2  168.98    8.40
   0  -6  -2  167.98    7.50
   0  -6  -2  152.78    9.20
   0  -6   2  154.48    8.00
   0  -6   2  166.38    9.40
   0  -6   2  155.18    8.10
   0  -6  -2  162.88    9.10
   0   6  -3    6.90    1.50
   0   6  -3    5.50    1.30
   0   6   3    6.80    1.10
   0   6   3    6.30    1.50
   0   6  -3    4.00    0.60
   0   6  -3    6.90    1.20
   0  -6  -3    3.10    1.80
   0  -6  -3    4.60    0.80
   0  -6  -3    9.00    2.40
   0  -6   3    4.00    2.00
   0  -6   3    5.60    1.40
   0   6  -4  429.16   19.10
   0   6   4  454.55   19.50
   0   6   4  440.36   20.50
   0   6  -4  455.15   20.10
   0   6  -4  420.56   20.10
   0   6  -4  447.86   19.60
   0  -6  -4  449.06   21.50
   0  -6  -4  439.86   21.30
   0  -6   4  449.86   21.70
   0  -6  -4  420.76   19.30
   0  -6   4  395.06   20.20
   0   6  -5  110.29    6.00
   0   6   5  109.99    5.30
   0   6  -5   94.49    6.00
   0   6  -5  108.89    5.30
   0   6  -5  105.99    5.50
   0   6   5  111.59    6.40
   0  -6   5  103.49    6.40
   0  -6  -5  109.39    7.10
   0  -6  -5  108.59    5.40
   0  -6  -5  109.99    7.50
   0  -6   5  129.59    7.90
   0   6  -6   10.10    1.90
   0   6  -6   10.90    1.30
   0   6   6    7.90    0.90
   0   6   6    9.70    1.90
   0   6  -6    8.90    1.20
   0   6  -6    9.80    1.90
   0  -6  -6    7.80    2.70
   0  -6  -6    7.50    2.30
   0  -6   6   14.20    3.10
   0  -6   6    7.70    2.00
   0   6  -7   12.00    2.00
   0   6  -7   12.50    1.60
   0   6  -7   15.60    1.70
   0   6  -7   13.00    1.30
   0   6   7   15.80    2.30
   0  -6  -7   11.70    1.50
   0  -6   7   14.30    3.10
   0  -6  -7   12.00    2.70
   0  -6  -7   13.30    3.10
   0   6  -8   63.39    3.70
   0   6   8   67.19    4.70
   0   6  -8   60.69    4.50
   0   6  -8   63.39    3.80
   0  -6  -8   69.19    6.40
   0  -6  -8   60.59    5.30
   0  -6  -8   56.89    3.60
   0  -6   8   61.99    5.90
   0   6   9   11.80    2.00
   0   6  -9   12.60    2.30
   0   6  -9   11.60    1.40
   0  -6  -9    8.70    3.20
   0  -6  -9   13.00    1.70
   0  -6  -9   10.70    2.70
   0  -6   9   10.70    3.20
   0   6 -10   -0.40    1.20
   0  -6 -10    1.40    0.90
   0  -6 -10   -2.10    1.40
   0   7   0    2.20    1.00
   0   7   0   -0.10    0.50
   0  -7   0    0.10    1.30
   0  -7   0   -0.50    0.90
   0   7   1    0.80    0.90
   0   7  -1    0.60    0.80
   0   7  -1    1.40    1.10
   0   7   1   -0.20    1.00
   0   7   1    0.40    0.50
   0   7  -1    0.30    0.50
   0  -7   1   -0.50    1.10
   0  -7  -1    0.50    1.40
   0  -7   1   -1.30    1.30
   0  -7  -1    1.50    1.00
   0  -7   1   -0.20    1.00
   0   7  -2   48.00    2.70
   0   7  -2   50.29    3.60
   0   7   2   45.30    3.90
   0   7  -2   50.79    3.40
   0   7   2   53.39    3.40
   0   7  -2   45.50    3.40
   0  -7  -2   52.39    3.10
   0  -7   2   48.70    3.60
   0  -7   2   50.89    3.80
   0  -7  -2   49.60    4.70
   0  -7   2   55.19    5.10
   0   7  -3  195.48   10.10
   0   7   3  212.08   10.00
   0   7  -3  202.98   10.50
   0   7   3  223.48   11.20
   0   7  -3  194.68   11.00
   0  -7   3  214.98   10.50
   0  -7  -3  216.78    9.80
   0  -7   3  215.88   12.30
   0  -7   3  198.88   11.30
   0  -7  -3  208.28   12.20
   0   7  -4    2.50    1.20
   0   7  -4    1.10    0.90
   0   7  -4    3.00    0.90
   0   7  -4    0.90    0.50
   0   7   4    1.50    1.30
   0   7   4    1.30    0.80
   0  -7   4   -0.40    1.30
   0  -7  -4    1.90    1.80
   0  -7  -4    1.50    0.70
   0  -7   4    1.00    1.10
   0  -7   4    4.60    2.00
   0   7  -5   34.30    2.10
   0   7   5   35.80    3.50
   0   7   5   36.40    2.50
   0   7  -5   39.50    2.60
   0   7  -5   35.20    2.90
   0   7  -5   30.50    3.10
   0  -7   5   39.00    5.10
   0  -7  -5   37.70    2.40
   0  -7  -5   32.10    4.00
   0  -7   5   31.90    3.70
   0   7   6    5.10    0.90
   0   7  -6    3.90    1.00
   0   7  -6    3.10    1.30
   0   7   6    5.80    1.90
   0   7  -6    4.40    0.80
   0  -7  -6    1.70    1.80
   0  -7  -6    2.50    0.80
   0  -7   6    7.10    2.80
   0  -7   6    3.80    1.90
   0   7  -7  105.79    5.10
   0   7  -7   82.59    6.10
   0   7   7  105.39    6.70
   0   7  -7  101.49    5.80
   0  -7  -7   97.09    7.40
   0  -7   7  105.59    6.20
   0  -7   7  103.49    8.50
   0  -7  -7  105.39    5.30
   0   7  -8    3.00    1.60
   0   7  -8    6.40    1.50
   0  -7  -8    7.70    1.20
   0  -7  -8    6.00    2.50
   0  -7   8    8.10    3.20
   0   7  -9   13.10    3.60
   0  -7  -9   10.50    3.30
   0   8   0   25.20    3.10
   0  -8   0   26.40    2.80
   0  -8   0   27.70    4.30
   0   8  -1    8.50    1.80
   0   8   1   12.60    1.90
   0  -8  -1   12.20    1.90
   0  -8  -1   11.80    3.20
   0  -8   1   10.50    2.00
   0  -8   1   15.00    3.40
   0   8   2    1.00    1.00
   0   8  -2    2.10    1.20
   0  -8   2    1.50    1.50
   0  -8  -2    0.40    1.60
   0  -8   2    2.20    2.20
   0  -8  -2    0.60    1.10
   0   8  -3   30.60    3.00
   0   8   3   29.40    2.50
   0  -8   3   31.20    5.00
   0  -8  -3   30.40    4.60
   0  -8   3   35.50    3.10
   0  -8  -3   31.90    2.50
   0   8   4   57.79    3.60
   0   8  -4   63.09    4.20
   0   8  -4   57.59    3.30
   0   8  -4   49.60    4.10
   0  -8  -4   61.69    3.60
   0  -8  -4   55.89    5.70
   0  -8   4   55.59    6.00
   0  -8   4   57.49    4.70
   0   8   5    0.20    0.80
   0   8  -5    0.80    1.20
   0   8  -5    0.10    1.10
   0  -8  -5   -0.40    1.60
   0  -8   5    0.10    2.10
   0  -8   5   -1.10    2.10
   0  -8  -5    0.40    0.80
   0   8  -6   -0.10    1.30
   0   8   6    2.10    0.80
   0  -8  -6    0.80    0.80
   0  -8   6    3.20    2.70
   0  -8   6    0.30    2.30
   0  -8  -6    3.50    2.20
   0   8  -7    2.00    1.50
   0   8   7    1.00    0.60
   0  -8  -7    0.50    0.80
   0  -8   7    4.90    3.00
   0  -8  -7    0.80    2.30
   0   9   0   -0.30    1.00
   0  -9   0    1.60    1.60
   0  -9   0    0.10    2.00
   0   9   1    8.10    1.70
   0   9  -1    7.00    1.70
   0  -9  -1   13.50    3.40
   0  -9   1    8.90    2.00
   0  -9   1   11.60    3.00
   0  -9  -1    6.80    1.70
   0   9  -2    0.20    1.10
   0   9   2    1.30    1.20
   0  -9   2    6.70    2.80
   0  -9  -2   -0.10    1.10
   0  -9  -2    1.60    1.80
   0  -9   2    0.80    1.50
   0   9   3   56.79    4.00
   0   9  -3   57.89    4.40
   0  -9   3   58.79    9.90
   0  -9  -3   57.69    6.30
   0  -9  -3   55.29    4.00
   0  -9   3   55.99    4.30
   0   9   4    0.70    1.00
   0  -9  -4    4.40    2.40
   0  -9   4    4.50    3.00
   0  -9  -4    0.70    1.00
   0   9  -5    7.20    2.00
   0   9   5    3.20    1.20
   0  -9  -5    8.10    1.60
   0  -9  -5    4.20    2.50
   0  -9   5    7.30    3.70
   1   0 -13    1.00    2.10
   1   0 -13   -0.20    0.60
   1   0 -13    0.70    1.00
   1   0 -12   -1.20    0.90
   1   0 -12   -1.30    0.90
   1   0 -12    1.30    0.60
   1   0 -11   -0.10    0.80
   1   0 -11    1.60    1.10
   1   0 -11   -0.40    0.80
   1   0 -11    0.30    0.40
   1   0 -11   -0.90    0.50
   1   0 -10  107.59    5.30
   1   0 -10  109.19    5.70
   1   0 -10  111.19    6.20
   1   0 -10  114.29    5.50
   1   0 -10  111.09    6.50
   1   0  -9    0.70    0.70
   1   0  -9   -1.00    1.40
   1   0  -9    0.20    0.40
   1   0  -9   -0.20    0.60
  -1   0   9   -0.40    0.40
   1   0  -9    0.10    0.80
   1   0  -8   40.90    2.50
   1   0  -8   44.30    4.00
   1   0  -8   39.50    2.60
   1   0  -8   43.00    3.10
  -1   0   8   39.80    2.40
   1   0  -7    0.70    0.60
   1   0  -7    0.20    0.50
   1   0  -7    1.40    1.50
  -1   0   7    0.10    1.00
   1   0  -7    0.40    0.80
  -1   0   7   -0.40    0.40
  -1   0   6   49.90    2.50
  -1   0   6   38.20    3.00
   1   0  -6   48.30    2.60
   1   0  -6   52.09    3.80
   1   0  -6   48.70    2.60
   1   0  -5   -0.70    0.40
   1   0  -5    1.90    1.30
   1   0  -5    0.10    0.40
  -1   0   5    0.20    0.30
  -1   0   5   -0.20    1.10
   1   0  -4 1808.82   77.09
  -1   0   4 1736.23   76.89
   1   0  -3    0.10    0.30
  -1   0   3    0.60    0.30
   1   0  -3   -1.30    1.00
   1   0  -3    0.10    0.30
   1   0  -1    0.10    0.30
  -1   0   1    0.10    0.20
  -1   0   1   -0.50    0.90
   1   0  -1    1.50    0.40
   1   0  -1   -0.70    0.80
  -1   0  -1    1.00    0.20
   1   0   1    0.10    0.60
  -1   0  -1    0.70    0.80
   1   0   1    0.10    0.20
  -1   0  -1    0.60    0.70
   1   0   3   -0.10    0.10
  -1   0  -3    0.30    0.30
  -1   0  -3   -0.10    0.30
  -1   0  -3    0.40    0.30
  -1   0  -4 1186.48   53.39
  -1   0  -4 1217.08   53.59
  -1   0  -4 1304.37   53.49
  -1   0  -4 1265.87   53.49
  -1   0  -5    0.10    0.30
  -1   0  -5    0.10    0.30
  -1   0  -5   -0.50    0.40
  -1   0  -6  751.42   32.30
  -1   0  -6  737.93   32.60
  -1   0  -7   -0.90    0.40
  -1   0  -7   -0.60    0.60
  -1   0  -8   14.90    1.30
  -1   0  -8   14.60    1.70
  -1   0  -9   -0.40    0.70
  -1   0  -9   -0.50    0.50
  -1   0 -10    3.60    0.80
  -1   0 -10   -2.00    1.60
  -1   0 -10    5.00    1.20
  -1   0 -10    3.70    1.10
  -1   0 -11    1.10    0.60
  -1   0 -11    3.70    2.40
  -1   0 -11    1.30    0.90
  -1   0 -11    0.40    0.90
  -1   0 -12    3.10    2.40
  -1   0 -12    2.40    1.10
  -1   0 -12    0.90    0.60
  -1   0 -13    0.10    0.60
  -1   0 -13    1.40    1.00
  -1   0 -13   -3.30    2.10
   1   1 -13    8.20    1.60
   1   1 -13    9.90    2.40
   1   1 -13    9.10    1.40
   1  -1 -13   10.10    1.90
   1   1 -12   75.59    4.50
   1   1 -12   85.19    5.70
   1   1 -12   82.59    5.20
   1   1 -12   82.59    4.50
   1  -1 -12   78.09    4.40
   1  -1 -12   86.59    5.30
   1  -1 -12   93.39    6.00
   1   1 -11    0.60    0.80
  -1   1  11    2.50    0.70
   1   1 -11    1.60    1.60
   1   1 -11    2.10    0.80
   1   1 -11    3.90    1.40
   1  -1 -11    0.70    0.90
   1  -1 -11    1.70    0.80
   1  -1 -11    1.50    1.10
   1   1 -10    0.50    0.80
   1   1 -10    0.50    0.90
   1   1 -10    2.60    1.50
   1   1 -10    0.00    0.70
   1  -1 -10   -1.30    0.80
   1  -1 -10   -0.50    0.80
   1  -1 -10   -0.20    0.40
   1  -1 -10    0.80    1.80
   1  -1 -10    0.10    0.60
   1   1  -9  112.99    5.50
   1   1  -9  112.19    6.20
   1   1  -9  120.29    6.60
   1   1  -9  117.59    5.90
   1  -1  -9  106.19    7.30
   1  -1  -9  107.89    5.80
   1  -1  -9  108.79    5.10
   1  -1  -9  105.89    5.60
   1  -1  -9  113.09    6.10
   1   1  -8    7.80    2.00
  -1   1   8    8.20    1.40
   1   1  -8   10.50    1.30
   1  -1  -8    9.00    0.90
   1  -1  -8    9.10    1.40
   1  -1  -8   10.10    1.20
  -1  -1   8    9.70    1.20
   1  -1  -8    8.30    1.40
   1  -1  -8   11.30    2.90
  -1  -1   8   11.40    1.70
  -1   1   7   70.89    3.50
   1   1  -7   76.99    3.80
   1   1  -7   79.79    4.00
   1   1  -7   76.19    4.60
  -1  -1   7   72.89    3.90
   1  -1  -7   74.89    3.60
   1  -1  -7   79.59    4.20
   1  -1  -7   77.49    4.00
   1  -1  -7   67.39    5.30
   1  -1  -7   78.59    4.40
   1   1  -6  542.35   24.50
  -1   1   6  539.25   23.50
   1   1  -6  545.45   23.90
   1   1  -6  551.24   23.60
   1  -1  -6  548.35   24.00
   1  -1  -6  527.95   24.20
   1  -1  -6  555.44   25.30
   1  -1  -6  548.15   23.50
  -1  -1   6  537.45   23.80
   1  -1  -6  538.15   23.90
   1   1  -5  351.26   15.80
   1   1  -5  356.56   16.40
   1   1  -5  372.16   15.50
  -1   1   5  357.36   15.40
   1  -1  -5  342.57   16.00
  -1  -1   5  356.96   15.90
   1  -1  -5  382.76   17.00
   1  -1  -5  362.96   15.80
   1  -1  -5  358.96   15.90
  -1  -1   5  327.47   16.60
   1  -1  -5  341.17   15.40
   1   1  -4    3.20    0.60
  -1   1   4    1.20    0.90
   1   1  -4    3.60    1.10
   1   1  -4    2.70    0.40
   1  -1  -4    2.60    0.60
   1  -1  -4    2.90    0.40
   1  -1  -4    3.60    1.50
  -1  -1   4    3.70    0.60
   1  -1  -4    3.20    0.60
  -1  -1   4    1.80    1.20
   1  -1  -4    1.80    0.60
   1   1  -3  266.67   12.00
   1   1  -3  279.37   12.90
   1   1  -3  276.67   12.10
   1   1  -3  276.57   12.30
  -1   1   3  269.97   12.40
  -1   1   3  303.07   12.10
   1  -1  -3  284.77   12.40
  -1  -1   3  292.37   12.30
   1  -1  -3  261.17   12.10
  -1   1   2    9.50    1.30
  -1   1   2    8.20    0.90
   1   1  -2   10.50    0.80
   1   1  -2    7.90    0.90
  -1   1   2    8.60    0.60
   1   1  -2    8.70    1.30
  -1  -1   2    8.30    1.40
   1  -1  -2   10.40    0.90
   1  -1  -2   10.50    1.60
  -1  -1   2    9.90    0.80
   1  -1  -2    9.80    0.80
  -1   1   1 1010.10   42.50
   1   1  -1  957.20   42.50
   1  -1  -1 1013.80   42.60
  -1  -1   1  931.71   42.60
   1   1   0 5224.58  233.68
  -1   1   0 5120.89  235.78
  -1  -1   0 5253.67  233.78
   1  -1   0 5495.65  236.48
  -1   1  -1 1313.57   55.99
   1  -1   1 1285.67   56.09
  -1  -1  -1 1299.87   56.09
   1   1   2  457.65   19.50
  -1   1  -2  460.05   19.50
   1   1   2  428.36   19.30
  -1   1  -2  422.56   19.80
   1   1   2  484.05   19.40
   1  -1   2  452.15   19.90
  -1  -1  -2  443.06   19.50
  -1  -1  -2  422.76   19.20
  -1  -1  -2  458.45   19.40
  -1  -1  -2  438.96   19.60
   1   1   3 1174.28   48.60
   1   1   3 1080.59   48.30
  -1   1  -3 1116.29   48.40
  -1   1  -3 1152.28   48.90
   1   1   3 1114.29   48.40
  -1  -1  -3 1082.39   48.10
  -1  -1  -3 1106.99   48.50
  -1  -1  -3 1060.39   48.40
   1  -1   3 1213.98   48.20
   1   1   4  363.36   16.00
  -1   1  -4  358.76   15.90
   1   1   4  357.36   15.80
  -1   1  -4  367.96   16.50
  -1  -1  -4  358.46   15.50
  -1  -1  -4  352.66   15.50
  -1  -1  -4  375.86   16.00
  -1  -1  -4  351.36   15.90
  -1   1  -5    7.40    1.50
   1   1   5   10.90    0.90
  -1   1  -5    7.20    0.90
  -1   1  -5    8.00    1.00
  -1  -1  -5    5.90    0.90
  -1  -1  -5    7.40    0.50
  -1  -1  -5    8.80    1.40
  -1  -1  -5    5.60    0.90
  -1   1  -6   39.70    2.20
  -1   1  -6   35.30    3.30
  -1   1  -6   38.90    2.40
  -1  -1  -6   36.50    2.30
  -1  -1  -6   31.00    2.80
  -1  -1  -6   37.10    1.80
  -1  -1  -6   35.10    2.30
  -1   1  -7  516.05   22.90
  -1   1  -7  480.25   21.90
  -1   1  -7  495.25   21.70
  -1  -1  -7  472.95   21.90
  -1  -1  -7  477.85   21.70
  -1  -1  -7  503.95   22.50
  -1  -1  -7  492.25   21.20
  -1   1  -8    6.80    1.20
  -1   1  -8    7.70    1.10
  -1   1  -8    7.30    2.10
  -1  -1  -8    6.40    0.70
  -1  -1  -8    6.00    1.20
  -1  -1  -8    7.90    2.50
  -1   1  -9   30.00    2.40
  -1   1  -9   35.60    3.70
  -1   1  -9   34.20    2.60
  -1  -1  -9   31.20    1.70
  -1  -1  -9   30.40    2.40
  -1  -1  -9   35.90    3.10
  -1  -1  -9   35.50    2.70
  -1  -1  -9   31.60    2.30
  -1   1 -10   28.50    2.20
  -1   1 -10   35.50    2.60
  -1   1 -10   29.50    3.80
  -1  -1 -10   34.70    3.10
  -1  -1 -10   31.60    2.50
  -1  -1 -10   25.20    2.10
  -1  -1 -10   30.60    2.90
  -1   1 -11   -0.50    0.70
  -1   1 -11    0.00    0.60
  -1   1 -11    0.40    1.90
  -1  -1 -11   -0.50    0.80
  -1   1 -12   86.09    5.00
  -1   1 -12   87.19    4.90
  -1   1 -12   72.99    4.40
  -1   1 -12   87.69    6.40
  -1  -1 -12   84.49    5.10
  -1   1 -13    0.30    0.90
  -1   1 -13    0.60    1.00
  -1   1 -13    2.10    2.20
  -1  -1 -13    9.90    3.20
  -1  -1 -13   -0.20    0.80
   1   2 -13    7.60    1.70
   1   2 -13   10.80    1.70
   1   2 -13    8.70    1.60
   1  -2 -13   13.10    2.30
   1  -2 -13    9.00    1.50
   1   2 -12    9.50    1.60
   1   2 -12   13.30    2.10
   1   2 -12   11.10    1.70
   1  -2 -12   14.00    3.30
   1  -2 -12   11.40    1.80
   1  -2 -12   10.20    1.90
   1   2 -11   30.50    2.60
  -1   2  11   38.80    2.90
   1   2 -11   33.60    2.90
   1  -2 -11   34.70    4.80
   1  -2 -11   34.20    3.00
   1  -2 -11   29.80    2.60
   1   2 -10  260.77   11.40
  -1   2  10  259.67   12.00
   1   2 -10  240.58   12.00
   1   2 -10  249.68   12.10
   1  -2 -10  248.68   12.30
   1  -2 -10  266.77   14.30
   1  -2 -10  248.28   12.00
   1   2  -9  155.08    7.10
   1   2  -9  151.38    7.60
   1   2  -9  155.38    7.00
   1   2  -9  146.19    7.60
   1  -2  -9  155.78    7.80
   1  -2  -9  151.68    7.80
   1  -2  -9  158.68    9.60
   1  -2  -9  144.89    7.60
   1   2  -8   -0.50    0.70
   1   2  -8   -2.40    0.90
  -1   2   8    1.50    0.90
   1   2  -8    0.20    0.80
   1   2  -8   -0.10    0.50
   1  -2  -8    2.20    2.40
   1  -2  -8    0.10    1.00
  -1  -2   8    0.40    0.40
  -1  -2   8    0.10    1.40
  -1  -2   8   -0.40    0.70
   1  -2  -8    0.20    0.70
   1  -2  -8   -0.20    0.70
   1   2  -7    2.30    0.90
   1   2  -7    2.60    1.00
   1   2  -7    0.90    0.50
   1   2  -7    0.50    0.80
  -1   2   7    2.40    1.10
   1  -2  -7    2.10    1.00
   1  -2  -7    0.80    0.70
   1  -2  -7    2.00    0.90
  -1  -2   7    1.50    0.80
   1  -2  -7    0.30    2.00
   1   2  -6   21.00    1.80
   1   2  -6   20.70    1.60
   1   2  -6   20.20    2.00
  -1  -2   6   23.00    2.70
   1  -2  -6   24.50    1.90
  -1  -2   6   18.90    1.60
   1  -2  -6   24.30    1.80
   1  -2  -6   22.60    1.80
   1  -2  -6   26.90    3.70
   1   2  -5  872.01   37.10
  -1   2   5  883.51   37.40
   1   2  -5  882.21   37.40
   1   2  -5  834.52   36.70
  -1  -2   5  814.62   37.00
   1  -2  -5  869.91   37.20
   1  -2  -5  856.31   37.20
  -1  -2   5  826.12   39.60
   1  -2  -5  807.52   38.20
   1   2  -4 1450.15   63.09
   1   2  -4 1481.95   63.29
   1   2  -4 1431.96   62.99
  -1   2   4 1548.45   62.49
   1  -2  -4 1497.45   62.99
   1  -2  -4 1572.04   63.99
   1  -2  -4 1378.46   62.99
  -1  -2   4 1451.45   63.89
  -1  -2   4 1437.36   62.89
   1  -2  -4 1326.37   62.89
  -1   2   3  505.15   23.50
   1   2  -3  571.54   23.50
   1   2  -3  552.94   23.40
   1   2  -3  516.65   23.70
  -1   2   3  535.25   23.80
  -1   2   3  579.14   23.50
   1   2  -3  519.75   23.10
  -1  -2   3  522.75   23.40
  -1  -2   3  549.74   23.10
   1  -2  -3  564.24   24.30
   1  -2  -3  511.05   23.30
   1  -2  -3  520.55   23.50
   1  -2  -3  550.44   23.50
  -1  -2   3  476.65   24.10
  -1   2   2 1514.15   65.79
   1   2  -2 1490.45   65.89
   1   2  -2 1552.54   65.49
   1  -2  -2 1665.83   66.19
  -1  -2   2 1596.74   65.19
  -1  -2   2 1397.96   65.59
  -1  -2   2 1426.26   66.09
   1   2  -1  974.20   41.00
  -1   2   1  887.71   40.60
   1   2  -1  991.50   40.50
   1   2  -1  900.61   40.60
   1  -2  -1 1044.30   41.20
   1  -2  -1  970.90   40.70
  -1  -2   1  853.91   41.10
  -1  -2   1  903.61   40.60
  -1  -2   1  899.51   40.70
  -1  -2   1  971.90   40.50
  -1   2   0  364.56   15.50
  -1   2   0  342.57   15.60
  -1   2   0  350.06   15.40
  -1   2   0  337.27   15.10
   1   2   0  347.87   15.70
  -1   2   0  325.17   15.30
   1   2   0  369.86   15.20
   1   2   0  348.87   15.30
   1  -2   0  335.57   15.40
   1  -2   0  369.96   15.50
   1  -2   0  388.16   15.80
  -1  -2   0  324.67   15.80
   1  -2   0  330.17   15.10
  -1  -2   0  337.07   15.30
  -1  -2   0  348.37   15.50
  -1  -2   0  360.36   15.30
  -1  -2   0  373.06   15.40
   1   2   1 4242.28  202.98
  -1   2  -1 4316.17  207.88
  -1  -2  -1 4515.75  204.48
   1  -2   1 4676.13  209.78
  -1   2  -2   20.00    1.50
  -1   2  -2   18.40    1.30
  -1   2  -2   17.90    1.20
   1   2   2   18.30    1.40
   1   2   2   17.30    1.00
   1   2   2   18.50    1.40
  -1   2  -2   15.80    1.10
   1   2   2   19.40    1.20
  -1   2  -2   18.70    1.20
  -1  -2  -2   20.00    1.70
  -1  -2  -2   17.00    1.00
   1  -2   2   14.30    1.30
  -1  -2  -2   17.90    1.10
  -1  -2  -2   18.90    1.40
   1  -2   2   19.60    1.70
   1  -2   2   17.00    1.20
  -1   2  -3 1265.17   54.59
   1   2   3 1303.37   54.79
  -1   2  -3 1284.47   54.99
   1   2   3 1235.38   54.79
   1   2   3 1261.07   54.79
   1   2   3 1272.77   54.39
  -1   2  -3 1298.47   54.69
  -1   2  -3 1231.28   54.79
  -1  -2  -3 1232.58   55.09
  -1  -2  -3 1206.78   54.39
  -1  -2  -3 1326.67   54.99
   1  -2   3 1282.47   54.79
   1  -2   3 1294.97   55.19
   1   2   4  750.82   33.60
  -1   2  -4  751.12   33.60
  -1   2  -4  769.12   33.80
   1   2   4  879.71   33.70
   1   2   4  773.12   33.50
  -1   2  -4  843.92   33.20
  -1  -2  -4  775.32   33.80
  -1  -2  -4  732.23   33.40
  -1  -2  -4  645.34   33.70
   1  -2   4  770.32   33.90
   1   2   5   88.49    4.50
  -1   2  -5   89.99    5.10
  -1   2  -5   84.29    4.60
   1   2   5   91.79    4.80
   1   2   5  106.39    4.70
  -1  -2  -5   83.19    5.00
  -1  -2  -5   90.19    4.50
  -1  -2  -5   88.39    4.90
   1  -2   5   93.89    4.70
   1   2   6 1236.98   48.10
   1   2   6 1106.49   48.30
  -1   2  -6 1068.19   48.60
  -1   2  -6 1079.99   48.10
  -1  -2  -6 1089.99   48.00
  -1  -2  -6 1125.79   48.70
  -1  -2  -6 1098.19   48.40
  -1  -2  -6 1033.80   48.30
  -1   2  -7    3.90    1.00
  -1   2  -7    3.50    1.70
   1   2   7    4.00    1.00
  -1  -2  -7    4.60    1.20
  -1  -2  -7    3.20    1.80
  -1  -2  -7    4.70    1.00
  -1  -2  -7    3.40    1.20
  -1   2  -8   13.60    1.70
  -1   2  -8   13.20    1.60
  -1   2  -8   13.30    2.40
  -1  -2  -8   11.50    1.80
  -1  -2  -8   13.00    2.70
  -1  -2  -8   11.30    1.50
  -1  -2  -8   12.90    1.80
  -1   2  -9  338.77   15.90
  -1   2  -9  361.56   16.90
  -1   2  -9  357.06   16.10
  -1  -2  -9  336.17   16.20
  -1  -2  -9  355.66   16.10
  -1  -2  -9  339.27   17.20
  -1   2 -10  169.78    8.70
  -1   2 -10  181.58    8.90
  -1  -2 -10  183.08   10.20
  -1  -2 -10  182.38    8.90
  -1  -2 -10  171.58    9.00
  -1   2 -11    4.20    1.20
  -1   2 -11    4.90    1.80
  -1   2 -11    1.90    1.00
  -1  -2 -11    4.70    2.20
  -1  -2 -11    2.80    1.30
  -1  -2 -11    4.40    1.20
  -1   2 -12  165.28    8.60
  -1   2 -12  174.88    9.50
  -1   2 -12  157.78    8.30
  -1   2 -12  162.88    8.10
  -1  -2 -12  173.48    8.60
  -1  -2 -12  168.58    9.20
  -1  -2 -12  155.08    8.30
  -1   2 -13   15.90    2.80
  -1   2 -13   10.80    1.80
  -1   2 -13    9.60    1.60
  -1  -2 -13   15.60    3.10
   1   3 -13   27.10    2.80
   1   3 -13   24.40    2.80
   1  -3 -13   31.10    2.80
   1  -3 -13   25.30    3.00
  -1   3  12    5.30    1.20
   1   3 -12    4.80    1.40
   1   3 -12    4.90    1.50
   1  -3 -12    9.20    3.50
   1  -3 -12    5.10    1.60
   1  -3 -12    6.20    1.60
   1   3 -11   19.20    2.20
  -1   3  11   22.00    2.10
   1  -3 -11   15.60    2.10
   1  -3 -11   20.80    2.40
   1  -3 -11   19.60    4.00
   1   3 -10    1.90    0.90
  -1   3  10    1.60    0.80
   1  -3 -10    2.50    1.00
   1  -3 -10    2.00    1.00
   1  -3 -10    3.60    2.80
  -1  -3  10    1.20    0.50
   1   3  -9   -0.50    1.40
   1   3  -9   -0.70    0.80
  -1   3   9    0.00    0.80
   1   3  -9   -0.20    0.50
  -1  -3   9    0.40    0.40
   1  -3  -9    0.10    2.20
   1  -3  -9   -0.50    0.80
   1  -3  -9   -0.60    0.60
  -1  -3   9    1.80    1.50
  -1   3   8    4.60    1.20
   1   3  -8    6.30    1.30
   1   3  -8    6.50    1.00
   1   3  -8    6.70    1.60
   1  -3  -8    4.30    1.20
   1  -3  -8    4.70    1.10
   1  -3  -8    7.80    1.60
  -1  -3   8    5.80    0.90
  -1  -3   8    4.70    1.10
   1   3  -7   50.69    3.10
  -1   3   7   49.99    3.50
   1   3  -7   51.79    3.60
   1   3  -7   56.99    3.40
   1  -3  -7   56.79    5.40
  -1  -3   7   51.29    3.20
   1  -3  -7   48.30    3.40
   1  -3  -7   55.29    3.50
  -1  -3   7   45.80    2.80
  -1  -3   7   59.49    4.80
   1  -3  -7   51.69    3.20
   1   3  -6    4.70    1.10
   1   3  -6    4.90    1.30
  -1   3   6    5.40    1.30
   1   3  -6    5.50    1.20
  -1  -3   6    5.00    1.10
   1  -3  -6    5.80    1.00
   1  -3  -6    5.90    2.20
  -1  -3   6    4.90    0.90
   1  -3  -6    3.70    1.10
   1  -3  -6    7.30    1.40
  -1  -3   6    4.30    2.20
  -1   3   5   80.29    4.40
   1   3  -5   81.69    3.60
   1   3  -5   81.89    4.40
  -1   3   5   80.59    3.60
  -1   3   5   83.69    4.70
  -1   3   5   82.59    3.60
   1   3  -5   81.69    4.50
   1   3  -5   82.89    4.50
  -1  -3   5   66.79    4.10
  -1  -3   5   75.19    5.40
   1  -3  -5   82.49    4.50
   1  -3  -5   80.99    4.50
  -1  -3   5   80.19    4.30
   1  -3  -5   87.49    5.70
   1  -3  -5   84.29    4.20
   1   3  -4    4.80    1.10
   1   3  -4    3.30    0.90
  -1   3   4    4.80    0.50
   1   3  -4    4.00    1.00
   1   3  -4    4.80    0.50
  -1   3   4    4.70    0.90
  -1   3   4    3.50    1.10
  -1  -3   4    4.00    1.50
  -1  -3   4    3.70    0.80
   1  -3  -4    4.90    1.80
   1  -3  -4    3.30    0.90
  -1  -3   4    3.80    0.80
   1  -3  -4    3.90    0.70
  -1  -3   4    3.30    0.70
  -1   3   3   95.99    5.10
  -1   3   3   84.79    5.20
  -1   3   3  106.09    5.10
   1   3  -3   89.09    4.90
  -1   3   3   84.49    4.50
   1   3  -3   92.69    4.50
  -1   3   3  116.79    5.00
   1   3  -3  108.49    5.00
   1   3  -3   96.39    5.20
   1  -3  -3   88.69    5.10
  -1  -3   3   88.89    4.90
   1  -3  -3  105.09    5.10
   1  -3  -3  114.49    4.80
  -1  -3   3   95.89    4.90
  -1  -3   3   82.29    5.60
  -1  -3   3  115.19    5.20
   1  -3  -3   94.39    5.70
  -1  -3   3  115.19    4.80
  -1   3   2    4.20    1.00
  -1   3   2    4.70    0.90
   1   3  -2    6.40    0.70
  -1   3   2    4.70    0.60
   1   3  -2    6.70    1.00
  -1   3   2    5.10    0.70
   1   3  -2    4.80    1.00
  -1   3   2    5.50    1.00
  -1  -3   2    4.50    0.80
   1  -3  -2    3.50    0.50
   1  -3  -2    5.00    0.90
   1  -3  -2    5.30    1.00
  -1  -3   2    5.00    0.70
  -1  -3   2    4.40    1.30
   1  -3  -2    6.10    1.60
  -1  -3   2    4.30    1.00
  -1  -3   2    4.60    0.80
   1   3  -1   26.60    1.80
   1   3  -1   30.60    1.70
  -1   3   1   26.30    1.90
  -1   3   1   29.30    1.60
  -1   3   1   27.60    2.10
  -1   3   1   25.20    1.70
   1   3  -1   29.10    2.20
  -1   3   1   31.60    2.00
   1  -3  -1   26.10    1.40
   1  -3  -1   26.40    2.00
  -1  -3   1   27.00    2.40
  -1  -3   1   28.00    2.00
   1  -3  -1   30.00    2.00
  -1  -3   1   29.30    1.80
  -1  -3   1   30.20    1.80
  -1  -3   1   29.90    1.90
  -1   3   0 1196.38   52.69
  -1   3   0 1153.78   52.29
  -1   3   0 1259.47   52.49
   1   3   0 1300.57   53.19
  -1   3   0 1214.68   52.39
   1   3   0 1157.08   52.29
   1  -3   0 1305.57   52.89
   1  -3   0 1256.87   52.49
  -1  -3   0 1272.07   52.39
  -1  -3   0 1137.99   52.19
   1  -3   0 1121.79   52.59
  -1  -3   0 1125.49   52.99
  -1  -3   0 1251.27   52.69
  -1   3  -1  119.09    5.00
   1   3   1  108.99    5.70
  -1   3  -1  109.79    5.60
  -1   3  -1  115.09    5.50
   1   3   1  119.79    5.20
   1   3   1  111.79    5.30
   1   3   1  100.99    5.60
  -1   3  -1  123.09    5.60
  -1   3  -1  108.59    5.40
  -1  -3  -1  116.89    5.30
  -1  -3  -1  102.99    5.10
  -1  -3  -1  119.99    5.80
  -1  -3  -1  116.49    5.50
   1  -3   1  110.59    5.80
  -1  -3  -1  107.59    6.00
   1  -3   1  117.49    5.20
   1  -3   1  116.89    5.60
   1  -3   1  108.99    5.60
  -1   3  -2 1406.96   58.89
  -1   3  -2 1338.77   59.29
   1   3   2 1411.46   59.59
  -1   3  -2 1457.95   59.39
  -1   3  -2 1332.07   59.39
  -1   3  -2 1353.96   59.39
   1   3   2 1348.67   59.59
   1   3   2 1368.06   59.09
  -1  -3  -2 1417.76   59.49
  -1  -3  -2 1420.86   59.09
  -1  -3  -2 1441.76   59.69
   1  -3   2 1436.36   59.69
   1  -3   2 1406.86   59.59
  -1  -3  -2 1293.47   59.89
   1  -3   2 1288.77   59.19
   1  -3   2 1252.17   59.49
  -1   3  -3 1316.17   55.59
  -1   3  -3 1292.67   55.69
  -1   3  -3 1304.17   55.29
   1   3   3 1267.67   55.69
   1   3   3 1191.18   55.69
   1   3   3 1348.37   55.29
  -1   3  -3 1314.47   55.49
   1   3   3 1326.37   55.49
  -1  -3  -3 1341.37   55.89
  -1  -3  -3 1147.49   56.49
   1  -3   3 1282.07   55.79
   1  -3   3 1339.27   56.09
  -1  -3  -3 1270.27   55.19
  -1  -3  -3 1239.98   56.09
   1   3   4  322.97   14.60
   1   3   4  308.67   14.70
   1   3   4  346.97   14.80
  -1   3  -4  327.97   14.50
  -1   3  -4  296.27   15.00
  -1   3  -4  328.77   14.40
   1   3   4  320.47   14.10
  -1   3  -4  313.97   14.50
  -1  -3  -4  310.47   14.30
  -1  -3  -4  318.77   15.10
  -1  -3  -4  339.97   15.20
  -1  -3  -4  339.07   14.90
   1  -3   4  337.87   15.20
   1  -3   4  317.37   14.90
  -1   3  -5   95.69    4.50
  -1   3  -5   88.29    4.80
  -1   3  -5   93.89    4.90
   1   3   5   90.09    4.90
   1   3   5  100.09    5.00
  -1   3  -5   93.09    4.90
   1   3   5   97.99    5.00
   1  -3   5   88.69    6.70
  -1  -3  -5   93.29    5.40
   1  -3   5   95.09    5.40
  -1  -3  -5  101.29    5.20
  -1  -3  -5   91.09    4.60
  -1   3  -6  121.29    6.50
   1   3   6  130.89    6.70
  -1   3  -6  125.89    6.60
  -1   3  -6  127.99    6.60
   1   3   6  142.99    6.70
   1   3   6  124.49    6.60
  -1  -3  -6  126.59    6.80
  -1  -3  -6  137.59    7.50
  -1  -3  -6  135.29    7.10
  -1  -3  -6  128.69    6.30
  -1   3  -7  346.57   15.60
  -1   3  -7  314.57   15.50
  -1   3  -7  323.67   15.60
   1   3   7  370.96   15.70
  -1  -3  -7  349.47   15.90
   1  -3   7  323.17   15.60
  -1  -3  -7  364.06   16.70
  -1  -3  -7  343.17   16.10
  -1  -3  -7  307.17   15.20
  -1   3  -8   42.10    3.20
  -1   3  -8   47.90    3.10
  -1  -3  -8   49.10    2.90
  -1  -3  -8   32.10    3.80
  -1  -3  -8   44.10    3.50
  -1   3  -9   -0.80    0.70
  -1   3  -9    0.30    0.90
  -1   3  -9    0.00    1.30
  -1  -3  -9    5.90    2.00
  -1  -3  -9   -0.60    1.00
  -1   3 -10   36.30    2.80
  -1   3 -10   32.20    2.60
  -1   3 -10   30.90    2.60
  -1  -3 -10   41.10    4.50
  -1  -3 -10   26.60    2.40
  -1  -3 -10   32.30    3.10
  -1   3 -11    3.20    1.30
  -1   3 -11    1.00    1.10
  -1   3 -11    4.60    1.20
  -1  -3 -11    2.10    2.70
  -1  -3 -11    3.70    1.10
  -1  -3 -11    5.90    2.50
  -1   3 -12   14.90    2.00
  -1   3 -12   15.60    2.10
  -1   3 -12   14.70    2.10
  -1  -3 -12   12.10    4.10
  -1  -3 -12   13.60    1.90
  -1  -3 -12   16.40    2.70
  -1   4  12    3.10    1.30
   1   4 -12    4.40    1.50
   1   4 -12    3.10    1.30
   1  -4 -12    1.10    2.10
   1  -4 -12    1.20    1.40
  -1   4  11   25.00    2.40
   1   4 -11   17.10    2.40
   1  -4 -11   24.00    2.80
   1  -4 -11   31.20    5.40
   1  -4 -11   20.50    2.20
  -1   4  10    4.20    1.20
   1   4 -10    3.90    1.30
   1   4 -10    5.10    0.70
   1  -4 -10    4.80    1.10
  -1  -4  10    3.30    2.10
  -1  -4  10    2.20    0.70
   1  -4 -10    4.80    3.30
   1  -4 -10    3.10    1.40
   1   4  -9    0.20    1.00
  -1   4   9    0.90    0.90
   1  -4  -9    2.10    0.90
  -1  -4   9    0.80    1.20
  -1  -4   9    0.90    0.60
   1   4  -8    2.00    1.20
   1   4  -8    1.70    0.70
   1   4  -8    3.50    1.40
  -1   4   8    1.70    1.00
   1  -4  -8    1.80    0.90
   1  -4  -8    0.70    1.10
   1  -4  -8    4.10    2.60
  -1  -4   8    3.00    2.00
   1   4  -7   54.09    3.80
   1   4  -7   54.79    3.70
  -1   4   7   61.39    4.00
   1   4  -7   59.39    3.50
  -1  -4   7   58.69    5.20
   1  -4  -7   57.69    4.00
  -1  -4   7   53.39    3.40
   1  -4  -7   60.09    5.50
   1  -4  -7   58.29    3.40
   1   4  -6  344.17   15.90
   1   4  -6  339.77   15.80
   1   4  -6  346.97   15.70
  -1   4   6  340.67   15.90
  -1   4   6  346.57   16.20
  -1  -4   6  321.17   15.60
   1  -4  -6  364.16   16.10
   1  -4  -6  333.57   15.40
   1  -4  -6  308.67   16.10
  -1  -4   6  353.06   15.80
   1  -4  -6  359.36   17.60
  -1  -4   6  346.67   17.30
  -1   4   5  605.74   26.90
   1   4  -5  606.14   25.60
   1   4  -5  607.34   26.40
   1   4  -5  570.04   26.40
  -1   4   5  595.54   25.60
  -1   4   5  609.24   26.80
   1   4  -5  571.84   26.30
   1  -4  -5  576.04   26.00
   1  -4  -5  591.74   26.80
   1  -4  -5  609.34   26.60
   1  -4  -5  614.84   27.90
  -1  -4   5  592.74   27.80
  -1  -4   5  577.14   26.00
  -1  -4   5  543.25   26.20
  -1  -4   5  600.04   26.40
   1   4  -4    0.80    0.80
   1   4  -4    1.00    0.90
  -1   4   4    1.20    0.50
   1   4  -4    0.70    0.50
  -1   4   4    1.80    1.00
   1   4  -4    0.40    0.80
  -1   4   4    0.20    0.90
  -1   4   4    1.20    0.70
  -1  -4   4    2.50    1.60
  -1  -4   4    0.80    0.70
  -1  -4   4    0.20    0.70
   1  -4  -4    0.90    0.50
   1  -4  -4    0.70    1.00
   1  -4  -4    1.30    1.80
  -1  -4   4   -0.20    0.90
   1  -4  -4   -0.20    0.70
   1   4  -3   76.39    4.00
  -1   4   3   81.19    4.10
  -1   4   3   73.29    4.60
  -1   4   3   75.59    3.90
   1   4  -3   72.39    4.30
   1   4  -3   78.39    3.90
   1   4  -3   81.69    4.50
  -1   4   3   72.79    4.40
  -1   4   3   83.19    4.50
   1  -4  -3   81.19    5.30
  -1  -4   3   84.19    4.30
  -1  -4   3   77.69    4.40
  -1  -4   3   88.09    4.20
   1  -4  -3   78.39    3.90
   1  -4  -3   74.69    4.60
  -1  -4   3   85.59    5.40
  -1  -4   3   79.79    4.40
   1  -4  -3   80.69    4.50
   1   4  -2  136.39    6.10
   1   4  -2  136.19    6.80
  -1   4   2  123.89    6.80
  -1   4   2  138.59    6.20
  -1   4   2  124.09    6.60
   1   4  -2  131.79    6.30
  -1   4   2  134.89    6.70
  -1   4   2  124.69    6.20
   1   4  -2  125.19    6.50
  -1  -4   2  125.49    7.40
  -1  -4   2  136.29    6.70
  -1  -4   2  129.79    6.50
  -1  -4   2  138.39    6.50
  -1  -4   2  123.89    6.50
   1  -4  -2  136.09    7.40
   1  -4  -2  138.69    7.30
   1  -4  -2  133.89    6.60
   1  -4  -2  127.19    6.00
   1   4  -1  116.89    5.40
  -1   4   1  118.99    6.00
  -1   4   1  118.29    5.50
  -1   4   1  117.49    5.70
  -1   4   1  112.29    6.10
   1   4  -1  122.49    6.20
   1   4  -1  106.99    5.70
  -1   4   1  115.69    5.90
   1  -4  -1  122.69    6.60
  -1  -4   1  120.99    6.10
   1  -4  -1  122.29    6.00
   1  -4  -1  115.59    6.20
  -1  -4   1  119.69    5.80
   1  -4  -1  114.29    5.30
  -1  -4   1  118.29    5.70
  -1  -4   1  109.69    5.80
  -1  -4   1  113.49    6.70
  -1   4   0 1366.76   61.29
  -1   4   0 1383.66   60.39
   1   4   0 1461.85   60.79
  -1   4   0 1365.96   60.39
   1   4   0 1425.96   59.99
   1   4   0 1375.66   60.39
  -1   4   0 1426.86   60.59
   1  -4   0 1391.06   60.79
  -1  -4   0 1304.07   61.29
   1  -4   0 1308.47   59.99
  -1  -4   0 1409.76   60.39
   1  -4   0 1477.25   61.09
  -1  -4   0 1447.76   60.39
   1  -4   0 1393.06   60.59
  -1  -4   0 1494.15   60.89
  -1  -4   0 1294.67   60.19
   1   4   1  130.19    6.90
   1   4   1  137.69    6.80
  -1   4  -1  142.09    6.60
  -1   4  -1  137.69    6.00
  -1   4  -1  134.99    6.60
  -1   4  -1  127.39    6.50
   1   4   1  131.09    6.40
   1   4   1  134.79    6.20
  -1   4  -1  133.59    7.30
   1  -4   1  132.59    6.90
  -1  -4  -1  126.19    7.20
  -1  -4  -1  124.69    6.20
   1  -4   1  137.79    7.10
  -1  -4  -1  139.79    6.40
  -1  -4  -1  130.99    6.60
   1  -4   1  131.49    6.70
   1  -4   1  133.89    6.30
  -1  -4  -1  140.09    7.00
  -1   4  -2  978.40   45.30
  -1   4  -2 1043.90   44.80
   1   4   2 1010.60   45.10
   1   4   2 1044.80   45.60
  -1   4  -2 1042.00   45.30
  -1   4  -2  939.21   45.50
  -1   4  -2 1083.89   45.40
   1   4   2 1076.69   45.80
   1   4   2 1083.29   45.10
  -1  -4  -2  953.20   46.10
  -1  -4  -2 1088.49   45.90
   1  -4   2 1070.79   45.90
   1  -4   2 1108.39   45.90
  -1  -4  -2 1046.60   45.50
   1  -4   2 1051.79   45.60
  -1  -4  -2 1016.10   45.10
   1  -4   2 1069.09   45.20
  -1   4  -3    0.40    0.60
  -1   4  -3    1.10    0.70
   1   4   3    0.40    0.80
  -1   4  -3    1.20    0.70
   1   4   3    0.50    0.60
  -1   4  -3    0.50    0.40
   1   4   3   -0.10    0.50
   1   4   3    0.30    0.40
  -1   4  -3    0.10    0.50
   1  -4   3   -0.70    1.00
  -1  -4  -3    0.10    1.00
  -1  -4  -3   -0.60    1.00
  -1  -4  -3    3.30    0.60
   1  -4   3    1.40    1.00
  -1  -4  -3    0.60    0.50
  -1  -4  -3    0.00    0.70
   1  -4   3    1.30    1.20
  -1   4  -4  273.17   13.00
   1   4   4  280.67   12.90
   1   4   4  277.57   13.10
   1   4   4  283.87   12.40
  -1   4  -4  284.07   12.70
  -1   4  -4  281.67   12.80
   1   4   4  288.77   13.30
   1  -4   4  273.47   13.50
  -1  -4  -4  261.27   12.50
  -1  -4  -4  278.47   13.60
   1  -4   4  285.97   13.50
   1  -4   4  278.47   13.20
  -1  -4  -4  292.37   13.30
  -1  -4  -4  286.57   13.80
  -1   4  -5  637.64   29.30
   1   4   5  663.33   28.40
   1   4   5  692.33   29.30
   1   4   5  728.43   29.60
  -1   4  -5  670.43   28.90
  -1   4  -5  655.73   28.90
  -1   4  -5  665.33   28.90
   1   4   5  677.23   29.40
  -1  -4  -5  679.03   29.60
   1  -4   5  658.63   29.90
  -1  -4  -5  606.04   29.90
  -1  -4  -5  652.63   28.80
   1  -4   5  656.53   29.80
  -1  -4  -5  669.53   30.10
   1  -4   5  575.74   29.20
   1   4   6    0.40    1.00
   1   4   6    0.20    0.70
  -1   4  -6    0.00    1.00
  -1   4  -6    0.50    1.00
  -1   4  -6   -1.30    0.60
  -1   4  -6   -0.30    0.50
   1  -4   6    1.00    1.40
  -1  -4  -6   -0.30    0.50
   1  -4   6    1.70    1.50
  -1  -4  -6    1.00    1.50
  -1  -4  -6   -0.80    1.20
   1  -4   6    0.90    0.90
  -1   4  -7   55.89    3.00
   1   4   7   56.99    3.70
  -1   4  -7   50.09    2.90
  -1   4  -7   48.10    3.40
  -1   4  -7   50.89    3.40
  -1  -4  -7   49.30    3.00
  -1  -4  -7   47.90    4.00
  -1   4  -8  598.04   27.10
  -1   4  -8  602.54   27.30
  -1   4  -8  638.44   26.60
  -1  -4  -8  567.64   27.90
  -1  -4  -8  580.74   26.80
   1  -4   8  591.74   27.50
  -1  -4  -8  649.54   29.00
  -1   4  -9   12.50    1.40
  -1   4  -9    7.80    1.60
  -1   4  -9    9.90    1.80
  -1  -4  -9    6.60    1.20
  -1  -4  -9   12.70    2.80
  -1  -4  -9   10.40    3.30
  -1   4 -10   21.30    2.10
  -1   4 -10   24.00    2.50
  -1   4 -10   22.70    1.70
  -1  -4 -10   28.20    4.80
  -1  -4 -10   22.30    3.20
  -1  -4 -10   20.60    2.00
  -1   4 -11    3.50    1.40
  -1   4 -11    3.40    0.80
  -1   4 -11    1.50    1.00
  -1  -4 -11    0.60    2.40
  -1  -4 -11    2.80    1.10
  -1  -4 -11    0.10    1.50
  -1   4 -12   -1.10    0.80
  -1   4 -12   -0.70    1.10
  -1  -4 -12    0.70    1.70
  -1  -4 -12    0.30    0.90
  -1   5  11   14.70    2.30
   1   5 -11   11.80    2.10
   1  -5 -11   11.60    2.60
   1  -5 -11   15.70    2.00
   1   5 -10   12.40    2.20
  -1   5  10   18.00    2.50
   1   5 -10   13.80    1.30
   1  -5 -10   13.00    1.80
   1  -5 -10   10.70    3.70
   1  -5 -10   14.00    2.60
  -1  -5  10   16.50    3.20
   1   5  -9   87.79    5.40
   1   5  -9   80.29    4.40
  -1   5   9   86.79    5.40
   1  -5  -9   84.19    5.80
   1  -5  -9   92.99    8.10
  -1  -5   9   70.39    7.30
   1  -5  -9   80.99    4.70
   1   5  -8   33.50    3.00
   1   5  -8   32.10    2.40
   1   5  -8   31.50    3.00
  -1   5   8   32.60    3.00
  -1  -5   8   27.30    4.40
   1  -5  -8   30.10    2.40
   1  -5  -8   31.10    3.40
   1  -5  -8   45.50    5.00
   1   5  -7  313.87   15.60
   1   5  -7  331.37   15.20
  -1   5   7  341.77   15.90
   1   5  -7  339.57   15.40
   1  -5  -7  310.47   16.10
   1  -5  -7  337.67   15.00
  -1  -5   7  340.87   17.50
   1  -5  -7  308.77   17.50
   1   5  -6    0.40    0.70
   1   5  -6    1.50    1.20
   1   5  -6   -0.20    1.00
  -1   5   6    0.90    1.10
  -1   5   6    1.50    0.40
  -1   5   6    1.50    0.40
   1  -5  -6    3.00    2.10
   1  -5  -6    1.00    1.10
   1  -5  -6    0.90    0.70
  -1  -5   6    2.30    2.10
  -1  -5   6    2.50    1.00
   1   5  -5   50.79    3.20
  -1   5   5   48.90    3.70
  -1   5   5   49.80    2.70
   1   5  -5   50.79    3.50
   1   5  -5   50.99    4.10
  -1   5   5   49.90    3.30
   1  -5  -5   47.40    3.80
   1  -5  -5   50.09    4.80
  -1  -5   5   53.99    4.90
  -1  -5   5   48.10    3.40
  -1  -5   5   50.69    3.40
   1  -5  -5   48.70    2.80
  -1   5   4   45.10    3.40
   1   5  -4   40.10    3.00
  -1   5   4   38.80    2.70
   1   5  -4   43.90    2.50
   1   5  -4   39.80    3.00
   1   5  -4   41.30    2.50
  -1   5   4   38.30    2.40
  -1   5   4   39.00    3.00
  -1  -5   4   40.20    4.00
   1  -5  -4   44.90    4.10
  -1  -5   4   42.40    2.90
  -1  -5   4   41.00    3.00
   1  -5  -4   45.20    3.30
  -1  -5   4   40.60    4.40
   1  -5  -4   38.90    2.30
  -1  -5   4   40.40    3.30
   1  -5  -4   37.80    3.30
  -1   5   3   43.80    3.30
   1   5  -3   42.20    2.60
  -1   5   3   42.50    3.20
  -1   5   3   40.90    3.00
   1   5  -3   41.30    3.00
   1   5  -3   42.00    3.10
  -1   5   3   42.10    2.70
   1   5  -3   39.40    2.30
  -1   5   3   42.00    2.50
   1  -5  -3   42.20    3.30
   1  -5  -3   44.10    3.10
  -1  -5   3   42.50    3.60
  -1  -5   3   37.60    4.00
   1  -5  -3   41.30    3.90
   1  -5  -3   40.30    2.30
  -1  -5   3   39.90    2.80
  -1  -5   3   38.60    3.00
  -1  -5   3   43.90    2.90
  -1   5   2  267.07   13.50
   1   5  -2  282.27   12.70
   1   5  -2  288.87   13.70
  -1   5   2  288.17   13.00
  -1   5   2  291.37   13.90
   1   5  -2  280.77   13.40
  -1   5   2  316.87   13.10
  -1   5   2  289.87   13.60
  -1  -5   2  299.57   14.70
   1  -5  -2  306.27   14.60
   1  -5  -2  289.97   14.10
   1  -5  -2  267.97   13.90
  -1  -5   2  291.17   13.80
  -1  -5   2  275.27   13.20
   1  -5  -2  280.97   12.70
   1   5  -1 1028.10   46.10
  -1   5   1 1074.09   45.60
   1   5  -1 1035.50   45.40
  -1   5   1 1082.49   46.40
  -1   5   1 1060.49   46.20
   1   5  -1 1070.09   46.40
  -1   5   1 1040.00   46.50
  -1   5   1 1018.90   45.80
   1  -5  -1 1187.28   47.40
  -1  -5   1 1041.70   46.40
   1  -5  -1 1047.60   46.20
  -1  -5   1 1033.10   46.00
  -1  -5   1  953.30   49.30
  -1  -5   1 1032.00   46.00
   1  -5  -1 1040.10   46.80
   1  -5  -1 1107.49   45.50
   1   5   0  361.56   16.60
   1   5   0  357.16   17.50
  -1   5   0  371.86   17.00
  -1   5   0  384.46   17.40
  -1   5   0  394.26   17.70
   1   5   0  350.56   17.10
  -1   5   0  397.46   16.70
  -1   5   0  381.76   17.20
   1  -5   0  407.26   16.80
   1  -5   0  437.26   18.50
  -1  -5   0  360.56   17.00
   1  -5   0  432.06   17.50
  -1  -5   0  353.76   17.10
  -1  -5   0  371.46   17.70
  -1  -5   0  351.96   16.90
  -1  -5   0  344.57   18.20
  -1   5  -1  343.77   14.10
   1   5   1  286.97   14.20
  -1   5  -1  323.77   13.30
  -1   5  -1  335.47   14.00
  -1   5  -1  307.77   14.10
  -1   5  -1  358.26   14.60
   1   5   1  277.07   13.50
  -1  -5  -1  281.47   13.70
  -1  -5  -1  267.07   14.90
  -1  -5  -1  265.47   13.50
  -1  -5  -1  273.07   13.90
  -1  -5  -1  278.87   14.50
   1  -5   1  344.17   14.90
   1   5   2  164.38    7.70
  -1   5  -2  151.08    8.30
  -1   5  -2  161.88    8.00
  -1   5  -2  164.68    7.40
  -1   5  -2  168.08    8.20
  -1   5  -2  155.38    8.10
   1   5   2  170.88    7.90
   1   5   2  153.88    8.50
   1  -5   2  169.68    8.80
  -1  -5  -2  171.78    8.90
   1  -5   2  188.08    8.90
  -1  -5  -2  161.88    7.60
  -1  -5  -2  153.68    7.80
  -1  -5  -2  153.38    9.10
   1  -5   2  178.08    8.50
  -1  -5  -2  157.38    8.30
   1  -5   2  187.28    8.00
  -1   5  -3   61.49    4.00
  -1   5  -3   63.59    3.90
   1   5   3   60.89    4.10
  -1   5  -3   63.39    3.80
   1   5   3   66.19    4.00
   1   5   3   63.39    3.40
   1   5   3   65.39    3.50
  -1   5  -3   66.09    3.60
  -1   5  -3   62.49    3.00
   1  -5   3   62.59    3.70
  -1  -5  -3   58.09    3.20
   1  -5   3   56.69    4.20
  -1  -5  -3   66.69    4.50
   1  -5   3   63.69    4.60
  -1  -5  -3   64.59    4.80
  -1  -5  -3   59.09    3.90
   1  -5   3   61.19    4.30
  -1   5  -4   14.50    1.90
  -1   5  -4   12.80    1.10
  -1   5  -4   13.30    1.50
   1   5   4   17.30    1.60
   1   5   4   12.30    1.30
   1   5   4   12.50    1.80
   1   5   4   11.30    1.80
  -1   5  -4   15.10    1.60
  -1  -5  -4   11.20    1.10
  -1  -5  -4   13.20    2.00
  -1  -5  -4   13.80    2.60
   1  -5   4   13.10    2.40
   1  -5   4   13.40    2.00
  -1  -5  -4   17.20    2.70
   1  -5   4   11.30    2.10
   1   5   5  510.65   21.50
  -1   5  -5  466.75   20.30
  -1   5  -5  474.95   21.20
   1   5   5  467.15   20.20
  -1   5  -5  474.65   20.50
  -1   5  -5  469.35   20.70
   1  -5   5  466.05   21.90
   1  -5   5  416.26   21.40
  -1  -5  -5  421.06   20.30
  -1  -5  -5  462.35   22.10
   1  -5   5  441.36   21.20
  -1   5  -6   55.69    3.20
  -1   5  -6   55.29    3.30
  -1   5  -6   55.49    3.70
  -1   5  -6   53.49    3.20
   1   5   6   57.49    4.00
  -1  -5  -6   64.19    4.80
   1  -5   6   49.10    4.10
  -1  -5  -6   54.09    4.50
  -1  -5  -6   50.69    3.00
   1  -5   6   55.29    4.50
   1   5   7    1.10    0.90
  -1   5  -7   -0.10    0.50
  -1   5  -7    0.70    1.00
  -1   5  -7    0.20    1.00
  -1   5  -7    0.20    0.70
  -1  -5  -7   -0.80    1.10
   1  -5   7    3.50    1.20
   1  -5   7    2.20    1.80
  -1  -5  -7    1.60    1.60
  -1   5  -8   26.30    1.90
  -1   5  -8   28.00    2.70
  -1   5  -8   28.70    2.50
  -1  -5  -8   24.00    2.00
  -1  -5  -8   23.10    3.90
  -1  -5  -8   26.10    3.60
  -1   5  -9   11.80    1.80
  -1   5  -9   10.20    1.90
  -1  -5  -9   16.50    3.10
  -1  -5  -9    7.70    1.30
  -1  -5  -9   10.50    2.50
   1  -5   9   15.50    2.70
  -1   5 -10   56.89    2.90
  -1   5 -10   59.89    4.20
  -1  -5 -10   42.30    5.40
  -1  -5 -10   56.59    3.60
  -1  -5 -10   55.49    5.10
  -1   5 -11   57.59    3.90
  -1   5 -11   61.09    4.60
  -1  -5 -11   68.39    5.80
  -1  -5 -11   70.49    5.60
   1   6 -10    0.50    1.30
  -1   6  10    1.60    1.40
   1  -6 -10   -1.70    1.60
   1  -6 -10   -1.30    0.60
   1   6  -9   42.30    3.80
   1   6  -9   43.40    2.90
  -1   6   9   44.20    3.80
   1  -6  -9   44.70    4.40
   1  -6  -9   46.40    3.10
  -1  -6   9   49.40    5.70
   1   6  -8    1.50    1.20
  -1   6   8    2.30    1.40
   1   6  -8    2.10    0.90
   1  -6  -8    2.50    1.70
   1  -6  -8    3.80    1.00
  -1  -6   8    1.70    2.20
   1   6  -7   -0.30    0.90
  -1   6   7    1.40    1.20
   1   6  -7    0.40    1.10
   1   6  -7   -0.70    0.70
  -1  -6   7    1.60    2.20
   1  -6  -7   -0.50    0.60
   1  -6  -7    1.50    1.50
  -1   6   6  190.88    8.60
   1   6  -6  183.98    9.00
   1   6  -6  189.48    9.50
  -1   6   6  204.38   10.20
   1   6  -6  185.58    9.80
   1  -6  -6  180.88   10.50
   1  -6  -6  172.38   13.00
   1  -6  -6  190.98    8.90
  -1  -6   6  189.28   11.70
  -1  -6   6  182.78    9.40
   1   6  -5    2.60    1.00
   1   6  -5    1.50    0.80
   1   6  -5    1.90    1.20
  -1   6   5    2.10    1.20
  -1   6   5    3.30    0.80
   1  -6  -5    2.30    0.70
   1  -6  -5    7.00    3.00
  -1  -6   5    1.80    1.30
  -1  -6   5    2.70    2.00
   1  -6  -5    2.10    1.40
   1   6  -4  150.68    8.00
  -1   6   4  154.48    8.40
  -1   6   4  156.48    7.30
   1   6  -4  142.59    7.10
   1   6  -4  159.88    8.10
   1  -6  -4  161.08    7.20
   1  -6  -4  148.99    8.80
  -1  -6   4  144.19    7.80
   1  -6  -4  147.29    9.80
  -1  -6   4  159.28    9.70
  -1  -6   4  152.68    8.10
  -1   6   3  303.57   14.20
   1   6  -3  295.37   14.50
   1   6  -3  300.27   13.60
  -1   6   3  314.97   14.00
  -1   6   3  297.57   14.80
  -1   6   3  298.17   15.00
   1   6  -3  304.27   14.70
  -1  -6   3  306.27   14.60
  -1  -6   3  325.37   16.40
   1  -6  -3  299.87   15.40
   1  -6  -3  332.07   16.90
  -1  -6   3  293.97   14.30
   1  -6  -3  326.47   13.70
   1   6  -2  180.88    9.30
  -1   6   2  184.18    9.80
  -1   6   2  185.98    9.00
  -1   6   2  185.78    9.20
  -1   6   2  191.28    9.60
  -1   6   2  193.28    9.60
   1   6  -2  194.28    9.70
   1   6  -2  180.68    8.50
   1  -6  -2  212.38   13.80
   1  -6  -2  181.48   10.10
  -1  -6   2  195.58   11.10
   1  -6  -2  194.08    8.60
  -1  -6   2  189.98    9.40
  -1  -6   2  176.78    9.20
  -1   6   1    0.80    1.00
   1   6  -1    1.00    0.50
   1   6  -1    1.30    1.00
  -1   6   1    0.90    0.60
  -1   6   1    0.40    0.90
   1   6  -1    1.40    1.10
  -1   6   1    0.40    0.90
  -1   6   1   -0.40    1.10
  -1  -6   1    1.10    0.90
   1  -6  -1    0.60    0.70
  -1  -6   1    1.80    1.70
   1  -6  -1   -0.10    1.20
   1  -6  -1    1.60    1.20
  -1  -6   1    0.30    0.80
  -1  -6   1    0.40    1.20
  -1   6   0  101.59    6.00
  -1   6   0  106.49    6.40
   1   6   0  112.09    5.90
  -1   6   0  107.19    5.80
  -1   6   0  112.89    6.20
   1   6   0  113.09    6.20
  -1   6   0  107.19    5.30
   1  -6   0  108.19    6.20
  -1  -6   0  118.79    7.60
   1  -6   0  107.59    6.90
  -1  -6   0  117.89    5.90
  -1  -6   0  110.49    5.90
   1  -6   0  115.09    5.60
  -1   6  -1    1.40    0.90
   1   6   1    0.90    1.00
  -1   6  -1    1.20    1.10
  -1   6  -1    1.10    1.00
  -1   6  -1    0.30    0.90
   1   6   1   -0.30    0.80
  -1  -6  -1    0.40    0.80
  -1  -6  -1   -0.30    0.90
  -1  -6  -1   -0.20    1.60
   1  -6   1    1.30    1.60
   1  -6   1    1.30    1.10
  -1  -6  -1    0.20    1.40
  -1  -6  -1    0.20    0.80
  -1   6  -2  311.27   15.10
  -1   6  -2  302.07   14.50
   1   6   2  328.97   14.40
  -1   6  -2  308.07   14.70
  -1   6  -2  309.87   13.80
   1   6   2  320.07   14.30
  -1   6  -2  303.37   14.80
   1  -6   2  329.77   15.80
  -1  -6  -2  311.17   16.20
   1  -6   2  293.37   15.00
  -1  -6  -2  324.27   15.70
   1  -6   2  300.07   14.40
  -1  -6  -2  332.57   15.00
  -1  -6  -2  319.07   14.20
  -1   6  -3  346.17   15.80
  -1   6  -3  336.87   14.80
   1   6   3  345.67   15.30
  -1   6  -3  325.77   15.50
  -1   6  -3  336.87   15.80
   1  -6   3  339.67   15.50
   1  -6   3  316.27   16.10
  -1  -6  -3  335.97   17.20
  -1  -6  -3  340.77   16.80
  -1  -6  -3  329.87   15.10
   1  -6   3  359.26   17.00
  -1   6  -4    1.30    0.40
   1   6   4    0.40    1.00
   1   6   4   -0.70    0.70
  -1   6  -4    1.90    1.00
  -1   6  -4    0.70    0.80
  -1  -6  -4    0.90    1.40
  -1  -6  -4    0.80    1.60
   1  -6   4    5.00    1.90
  -1  -6  -4    0.70    0.60
  -1   6  -5   18.00    1.20
  -1   6  -5   19.50    1.80
  -1   6  -5   17.70    1.80
   1   6   5   17.50    1.50
  -1   6  -5   16.00    2.10
   1  -6   5   18.70    3.10
  -1  -6  -5   15.40    1.50
  -1  -6  -5   18.00    3.10
  -1  -6  -5   24.10    3.40
   1  -6   5   17.00    2.80
  -1   6  -6  132.69    6.20
  -1   6  -6  129.79    5.90
  -1   6  -6  119.29    6.50
  -1   6  -6  126.69    7.00
   1   6   6  125.19    5.80
   1  -6   6  131.59    8.20
   1  -6   6  111.89    7.20
  -1  -6  -6  124.19    8.20
  -1  -6  -6  114.29    7.90
  -1  -6  -6  119.49    6.10
  -1   6  -7   31.20    3.00
  -1   6  -7   30.70    2.30
  -1   6  -7   37.40    2.30
  -1   6  -7   35.90    2.20
  -1  -6  -7   30.50    4.20
   1  -6   7   30.00    3.40
  -1  -6  -7   32.60    4.40
   1  -6   7   35.00    4.20
  -1  -6  -7   27.20    2.20
  -1   6  -8    9.50    1.90
  -1   6  -8    7.70    1.60
  -1   6  -8   11.70    1.20
   1  -6   8    9.70    2.70
  -1  -6  -8    6.90    2.30
  -1  -6  -8    8.80    3.00
  -1  -6  -8    8.70    1.40
  -1   6  -9   68.29    4.80
  -1   6  -9   63.69    3.30
  -1   6  -9   62.69    3.90
  -1  -6  -9   64.49    5.70
  -1  -6  -9   61.69    3.80
  -1  -6  -9   63.59    6.50
  -1   6 -10    0.20    1.40
  -1  -6 -10    0.90    2.00
  -1  -6 -10    2.40    1.30
   1  -7  -9    6.00    1.40
  -1  -7   9    8.30    4.00
   1  -7  -9    4.40    2.70
   1   7  -8   43.90    3.60
   1   7  -8   50.69    4.30
  -1   7   8   49.50    4.30
   1  -7  -8   52.79    5.20
   1  -7  -8   53.89    3.20
  -1  -7   8   55.39    6.40
   1   7  -7   14.00    2.00
  -1   7   7   14.10    2.30
   1   7  -7   14.80    2.60
  -1   7   7   13.30    1.10
  -1   7   7   11.00    1.00
   1  -7  -7   12.60    2.80
  -1  -7   7   13.40    1.90
  -1  -7   7   15.70    4.10
   1  -7  -7   13.60    1.50
   1   7  -6   17.40    2.50
   1   7  -6   20.40    2.30
  -1   7   6   26.50    3.30
  -1   7   6   22.60    1.70
   1  -7  -6   20.50    3.40
   1  -7  -6   21.90    1.70
  -1  -7   6   18.00    2.60
  -1  -7   6   26.50    6.00
   1   7  -5   18.90    2.50
   1   7  -5   19.90    2.30
  -1   7   5   19.10    1.70
  -1   7   5   17.60    2.80
   1   7  -5   18.60    1.50
   1  -7  -5   18.20    1.90
   1  -7  -5   20.40    3.40
  -1  -7   5   19.10    2.50
  -1  -7   5   21.20    4.20
   1   7  -4   90.09    5.50
  -1   7   4   91.09    4.90
   1   7  -4   89.69    5.60
  -1   7   4  103.99    6.30
   1   7  -4   91.69    4.50
  -1  -7   4   94.19    7.50
  -1  -7   4   91.59    5.60
   1  -7  -4   89.19    6.60
   1  -7  -4   93.99    4.70
  -1  -7   4   78.89    5.30
   1   7  -3   38.50    3.20
  -1   7   3   40.40    2.70
  -1   7   3   43.80    3.70
   1   7  -3   36.00    3.70
   1   7  -3   35.30    2.20
   1  -7  -3   38.70    2.40
  -1  -7   3   44.00    3.50
  -1  -7   3   45.30    4.90
   1  -7  -3   41.50    4.20
  -1  -7   3   36.50    3.10
  -1   7   2   75.49    5.40
  -1   7   2   83.29    4.70
  -1   7   2   81.59    4.50
  -1   7   2   71.89    5.10
   1   7  -2   86.29    5.20
   1   7  -2   75.09    4.90
   1   7  -2   82.69    4.10
   1  -7  -2   93.69    6.30
  -1  -7   2   86.39    6.80
  -1  -7   2   86.49    5.20
  -1  -7   2   76.29    4.90
   1  -7  -2   87.89    4.40
   1   7  -1  119.49    6.00
  -1   7   1  117.39    6.20
  -1   7   1  125.49    6.60
  -1   7   1  123.89    7.20
   1   7  -1  132.29    6.90
   1   7  -1  129.59    7.30
  -1   7   1  117.79    6.90
   1  -7  -1  138.29    8.30
  -1  -7   1  119.69    6.80
   1  -7  -1  132.69    6.40
  -1  -7   1  132.39    8.70
  -1  -7   1  119.19    6.70
  -1   7   0   -1.40    0.90
  -1   7   0   -0.10    0.60
   1   7   0    0.40    0.90
  -1   7   0    1.50    1.10
  -1   7   0   -0.20    0.90
  -1   7   0    0.30    1.10
   1  -7   0   -0.10    0.90
   1  -7   0   -2.10    1.10
  -1  -7   0    1.00    1.70
  -1  -7   0    1.70    1.20
  -1   7  -1   44.70    2.70
  -1   7  -1   42.80    3.40
  -1   7  -1   46.70    3.40
  -1   7  -1   51.89    3.70
   1   7   1   47.20    3.30
  -1   7  -1   46.80    4.50
   1  -7   1   48.40    3.40
   1  -7   1   53.99    4.60
  -1  -7  -1   50.89    3.40
  -1  -7  -1   56.59    5.20
  -1   7  -2  107.79    5.30
   1   7   2  114.39    6.00
  -1   7  -2  108.29    7.00
  -1   7  -2  107.59    6.10
  -1   7  -2  101.49    6.10
   1  -7   2  116.09    6.20
  -1  -7  -2  117.59    8.10
   1  -7   2  114.69    6.80
  -1  -7  -2  115.29    5.90
   1  -7   2  126.19    7.80
  -1   7  -3   50.79    3.90
   1   7   3   64.29    3.70
  -1   7  -3   58.59    3.80
  -1   7  -3   54.99    3.00
  -1   7  -3   61.49    4.10
   1  -7   3   53.99    4.50
   1  -7   3   61.89    3.90
   1  -7   3   62.89    5.30
  -1  -7  -3   61.49    3.50
  -1  -7  -3   60.39    6.50
  -1   7  -4   51.99    3.50
  -1   7  -4   53.39    3.90
  -1   7  -4   54.89    3.70
   1   7   4   51.69    3.20
  -1   7  -4   50.79    2.70
  -1  -7  -4   52.89    5.30
   1  -7   4   47.60    4.80
   1  -7   4   48.10    4.30
  -1  -7  -4   51.19    3.40
  -1   7  -5    7.10    1.30
  -1   7  -5    4.30    1.40
  -1   7  -5    3.80    0.60
  -1   7  -5    8.00    1.50
   1  -7   5    5.00    2.10
   1  -7   5    8.90    2.40
  -1  -7  -5    3.40    2.20
  -1  -7  -5    5.10    1.10
  -1   7  -6   25.70    2.10
  -1   7  -6   21.00    2.10
   1   7   6   23.60    1.70
  -1   7  -6   19.50    2.60
  -1   7  -6   21.30    1.40
  -1  -7  -6   20.50    1.80
   1  -7   6   19.60    3.20
   1  -7   6   30.30    4.60
  -1  -7  -6   21.80    3.80
  -1   7  -7    3.10    0.90
  -1   7  -7    1.30    1.30
  -1   7  -7   -0.10    0.50
   1  -7   7    1.20    2.10
   1  -7   7   -2.50    1.80
  -1  -7  -7    1.00    0.80
  -1  -7  -7    0.10    1.80
  -1   7  -8   36.80    3.80
  -1   7  -8   39.40    2.60
   1  -7   8   43.90    5.50
  -1  -7  -8   43.20    5.00
  -1  -7  -8   43.80    2.90
  -1   7  -9   69.39    5.40
  -1  -7  -9   68.39    4.10
  -1  -7  -9   76.69    6.70
  -1   8   7   10.20    1.10
   1   8  -7   10.10    2.60
  -1   8   7    8.50    2.30
  -1  -8   7    8.10    3.80
   1  -8  -7   10.30    1.40
   1  -8  -7    6.30    3.30
  -1   8   6   13.10    2.50
  -1   8   6   12.00    1.40
   1   8  -6   14.90    2.50
  -1  -8   6   10.00    3.60
   1  -8  -6   11.10    1.40
  -1  -8   6    7.50    2.60
   1  -8  -6   11.40    3.00
   1   8  -5   -0.90    0.90
  -1   8   5    1.20    0.80
  -1   8   5    1.00    1.60
   1   8  -5    0.10    1.10
   1  -8  -5   -0.90    0.60
   1  -8  -5   -0.90    1.60
  -1  -8   5    2.70    2.70
  -1  -8   5    0.30    1.80
   1   8  -4   25.70    3.10
  -1   8   4   31.70    2.50
  -1   8   4   29.80    3.30
   1   8  -4   27.30    2.90
   1  -8  -4   27.30    2.20
  -1  -8   4   24.00    3.10
  -1  -8   4   36.20    3.20
   1  -8  -4   29.40    4.40
  -1  -8   4   33.80    5.40
   1   8  -3    2.60    1.30
  -1   8   3    4.20    1.50
  -1   8   3    3.10    1.10
  -1  -8   3    0.20    2.20
   1  -8  -3    2.30    2.00
   1  -8  -3    4.00    1.20
  -1  -8   3    3.50    1.80
  -1  -8   3    6.30    1.80
   1   8  -2   41.10    3.40
  -1   8   2   31.70    3.50
  -1   8   2   37.40    3.00
   1  -8  -2   41.60    2.80
  -1  -8   2   38.00    5.50
  -1  -8   2   35.40    3.40
   1  -8  -2   38.60    5.00
   1   8  -1   45.60    3.50
  -1   8   1   41.70    3.90
  -1   8   1   50.39    3.40
  -1  -8   1   46.90    5.50
  -1  -8   1   41.20    3.70
   1  -8  -1   44.90    3.30
   1  -8  -1   48.00    5.10
   1   8   0    0.80    1.30
  -1   8   0    3.20    2.40
  -1   8   0    1.60    1.20
  -1   8   0    0.60    1.00
   1  -8   0    3.30    2.20
   1  -8   0    2.90    1.30
  -1  -8   0    3.40    1.60
  -1   8  -1   35.50    2.50
  -1   8  -1   41.60    3.20
  -1   8  -1   36.30    3.20
   1   8   1   36.30    3.00
  -1  -8  -1   36.70    3.20
   1  -8   1   43.00    4.70
  -1  -8  -1   42.10    5.10
   1  -8   1   39.10    3.20
   1   8   2    1.80    1.10
  -1   8  -2    2.30    1.10
  -1   8  -2    0.70    0.60
  -1   8  -2    2.80    1.30
   1  -8   2    4.50    1.50
  -1  -8  -2   -0.50    1.20
   1  -8   2    0.50    1.60
  -1  -8  -2    1.70    2.20
  -1   8  -3    1.10    1.20
  -1   8  -3    2.00    1.10
   1   8   3    1.50    0.90
  -1   8  -3   -0.20    0.90
  -1   8  -3    0.90    0.60
  -1  -8  -3    2.50    2.00
   1  -8   3    4.90    2.20
   1  -8   3    2.00    1.10
  -1  -8  -3    1.90    1.10
  -1   8  -4   27.00    2.40
  -1   8  -4   19.20    2.70
  -1   8  -4   26.50    2.60
   1   8   4   18.40    2.10
  -1   8  -4   20.40    1.50
  -1  -8  -4   19.70    2.10
   1  -8   4   19.40    3.90
  -1  -8  -4   17.20    3.60
  -1   8  -5    1.50    1.00
  -1   8  -5    0.30    0.50
   1   8   5    1.40    0.90
  -1   8  -5    1.10    1.20
  -1   8  -5    1.80    1.00
   1  -8   5    2.20    2.40
   1  -8   5   -3.40    2.40
  -1  -8  -5   -0.70    0.70
  -1  -8  -5    2.00    2.20
  -1   8  -6   69.89    4.20
  -1   8  -6   73.99    5.20
   1  -8   6   64.19    6.00
  -1  -8  -6   69.49    6.70
  -1  -8  -6   71.69    4.20
   1  -8   6   62.69    6.50
  -1   8  -7    0.40    1.30
  -1  -8  -7    2.70    2.20
   1  -8   7   -1.90    2.60
  -1  -8  -7    2.40    1.20
  -1   9   5    2.60    1.10
  -1   9   5   -0.80    1.40
   1   9  -5   -0.60    1.40
   1  -9  -5    2.80    2.20
   1  -9  -5    0.70    1.00
  -1  -9   5    3.30    3.40
   1   9  -4   -0.20    2.50
  -1   9   4    0.50    1.10
  -1   9   4    4.80    1.90
  -1  -9   4    0.60    3.00
  -1  -9   4    1.90    1.40
   1  -9  -4   -2.50    2.20
   1  -9  -4    0.90    0.90
   1   9  -3    7.50    2.00
  -1   9   3   10.00    1.70
  -1  -9   3   12.20    2.10
  -1  -9   3   14.10    3.90
   1  -9  -3    3.80    2.50
   1  -9  -3    8.00    1.50
  -1   9   2   49.20    3.70
   1   9  -2   51.09    4.10
  -1  -9   2   49.90    6.90
  -1  -9   2   52.69    4.20
   1  -9  -2   42.70    5.30
   1  -9  -2   48.70    3.50
  -1   9   1   56.79    4.00
   1   9  -1   60.99    4.30
   1  -9  -1   53.59    5.70
   1  -9  -1   43.10    4.00
  -1  -9   1   49.00    4.20
  -1  -9   1   50.59    6.90
   1   9   0   20.40    2.60
  -1   9   0   21.40    2.70
  -1  -9   0   16.40    4.20
   1  -9   0   25.50    4.40
   1  -9   0   17.60    2.60
  -1  -9   0   25.30    3.10
  -1   9  -1   15.40    2.30
   1   9   1   17.50    2.30
  -1  -9  -1   20.50    4.60
   1  -9   1   15.70    2.30
   1  -9   1   21.80    4.30
  -1  -9  -1   19.70    2.80
  -1   9  -2    8.60    1.80
   1   9   2    9.50    1.80
  -1  -9  -2   12.00    2.20
  -1  -9  -2    7.90    3.50
   1  -9   2   10.30    3.30
   1  -9   2   10.70    2.00
  -1   9  -3    1.10    1.40
   1   9   3    0.50    1.10
   1  -9   3    2.60    1.40
  -1  -9  -3    1.50    1.30
   1  -9   3    1.60    2.50
  -1  -9  -3    2.80    2.40
  -1   9  -4    7.80    2.40
   1   9   4   10.30    1.70
   1  -9   4   13.10    3.90
  -1  -9  -4   11.90    1.90
   1  -9   5    8.70    3.10
  -1  -9  -5   16.30    4.20
   2   0 -13   -2.80    1.70
   2   0 -13   -0.20    1.00
   2   0 -13    1.00    0.70
   2   0 -13   -1.30    0.80
   2   0 -12   -0.80    0.90
   2   0 -12    0.10    0.60
   2   0 -12    0.20    1.50
   2   0 -12    0.00    0.50
   2   0 -12   -0.50    1.00
   2   0 -11   -0.50    1.00
   2   0 -11    0.00    0.50
   2   0 -11    0.20    0.70
   2   0 -11   -0.40    0.80
  -2   0  11   -0.80    0.60
   2   0 -10  158.88    7.60
   2   0 -10  161.28    7.70
   2   0 -10  155.38    8.40
   2   0 -10  166.08    7.60
   2   0 -10  160.58    9.40
  -2   0  10  152.18    7.50
  -2   0   9    0.20    0.50
   2   0  -9    0.70    1.00
   2   0  -9   -0.70    0.50
   2   0  -9    0.00    0.70
   2   0  -9    0.80    1.90
   2   0  -9    0.30    0.50
  -2   0   8   99.69    4.90
   2   0  -8  102.29    7.00
  -2   0   8   99.29    5.90
   2   0  -8  102.29    5.10
   2   0  -8  103.09    5.10
   2   0  -7    0.40    1.70
   2   0  -7    0.30    0.60
  -2   0   7   -0.50    0.40
   2   0  -7   -0.90    0.50
  -2   0   7    0.80    1.50
  -2   0   6    8.70    1.00
   2   0  -6    7.90    1.00
   2   0  -6    8.40    1.00
   2   0  -6    5.40    2.00
  -2   0   6    7.60    2.20
   2   0  -5    0.80    0.50
   2   0  -5    0.40    1.30
  -2   0   5    0.20    0.40
   2   0  -5   -0.10    0.40
  -2   0   5   -0.50    1.30
  -2   0   4 1729.03   71.99
   2   0  -4 1719.23   71.99
  -2   0   4 1515.35   72.99
   2   0  -4 1687.03   73.39
   2   0  -4 1727.43   71.89
  -2   0   4 1661.33   71.89
   2   0  -3   -0.20    0.40
   2   0  -3    0.40    0.40
  -2   0   3    0.40    0.40
  -2   0   3   -0.50    1.10
   2   0  -3    0.80    1.30
  -2   0   3    0.20    0.30
  -2   0   2   20.30    1.30
   2   0  -2   19.70    1.30
  -2   0   2   22.90    1.30
   2   0  -2   17.00    2.30
  -2   0   2   17.50    2.20
   2   0  -2   19.90    1.40
  -2   0   1   -0.10    1.20
   2   0  -1   -0.30    0.30
   2   0  -1   -0.20    0.40
   2   0  -1    1.50    0.80
  -2   0   1    0.30    0.30
  -2   0   1    0.30    0.60
   2   0  -1    0.60    1.10
   2   0   0  946.11   41.70
  -2   0   0  952.90   41.70
  -2   0   0  986.40   42.10
   2   0   0  948.71   42.00
   2   0   1    0.80    0.90
   2   0   1    0.00    0.10
  -2   0  -1    0.30    0.20
  -2   0  -1    0.20    0.90
   2   0   1    0.50    1.00
  -2   0  -1    0.00    0.90
  -2   0  -1    1.30    0.40
   2   0   2 3045.50  127.29
  -2   0  -2 2928.31  127.79
  -2   0  -2 2919.51  127.49
   2   0   3    0.10    0.40
  -2   0  -3   -0.40    0.70
   2   0   3   -0.50    0.30
  -2   0  -3   -1.70    1.00
   2   0   4  152.38    7.20
  -2   0  -4  153.88    7.00
  -2   0  -4  154.48    7.20
   2   0   4  156.88    6.80
  -2   0  -5    0.60    0.40
  -2   0  -5    0.30    0.40
  -2   0  -6  219.38   10.20
  -2   0  -6  225.58   10.00
  -2   0  -7    0.50    0.50
  -2   0  -7    0.10    0.60
  -2   0  -8   13.90    1.50
  -2   0  -8   12.70    1.20
  -2   0  -8   18.90    3.00
  -2   0  -9    0.50    0.60
  -2   0  -9   -0.70    1.40
  -2   0  -9    0.50    0.60
  -2   0 -10    1.60    0.90
  -2   0 -10    2.60    0.70
  -2   0 -10    2.20    2.00
  -2   0 -11    0.00    0.50
  -2   0 -11    0.60    0.80
  -2   0 -11    1.70    2.20
  -2   0 -12   12.10    1.80
  -2   0 -12    8.90    3.00
  -2   0 -12   11.10    1.20
  -2   0 -13   -5.40    2.10
  -2   0 -13   -0.50    0.80
   2   1 -13   12.60    2.20
   2   1 -13   14.50    1.70
   2   1 -13   17.80    2.70
   2  -1 -13   18.80    2.60
   2  -1 -13   11.30    2.70
   2  -1 -13   12.30    1.60
   2   1 -12   -0.50    0.80
   2   1 -12    1.80    1.50
   2   1 -12    3.10    0.80
   2   1 -12    3.30    1.00
   2   1 -12    1.10    1.20
   2  -1 -12    0.40    2.10
   2  -1 -12    1.10    1.10
   2  -1 -12    1.80    0.90
   2   1 -11    3.10    1.20
   2   1 -11    2.40    1.00
   2   1 -11    1.40    0.80
   2   1 -11    1.20    1.50
   2   1 -11    2.10    1.20
   2   1 -11    1.80    0.60
  -2  -1  11    0.90    1.10
   2  -1 -11    1.80    1.10
   2  -1 -11    2.60    0.90
   2  -1 -11    2.10    0.60
   2  -1 -11    1.50    1.00
   2  -1 -11    3.80    2.20
   2   1 -10    4.50    1.60
   2   1 -10    4.10    0.90
  -2   1  10    1.60    1.00
   2   1 -10    2.60    0.90
   2  -1 -10    3.90    0.70
   2  -1 -10    5.30    1.50
   2  -1 -10    7.50    1.60
   2  -1 -10    6.50    2.30
  -2  -1  10    4.20    1.00
   2  -1 -10    2.90    0.90
   2   1  -9    4.10    1.10
   2   1  -9    4.10    1.00
   2   1  -9    3.60    1.50
  -2   1   9    3.40    0.60
  -2   1   9    2.00    1.30
   2  -1  -9    0.90    2.20
  -2  -1   9    2.80    0.80
   2  -1  -9    3.30    0.70
   2  -1  -9    3.70    0.90
   2  -1  -9    5.40    1.40
   2  -1  -9    3.10    1.10
   2   1  -8   78.99    3.80
   2   1  -8   78.69    5.30
  -2   1   8   75.39    3.70
   2   1  -8   72.59    4.20
  -2  -1   8   77.99    5.20
   2  -1  -8   75.29    4.30
   2  -1  -8   78.99    3.80
   2  -1  -8   74.29    4.60
   2  -1  -8   85.09    4.30
  -2  -1   8   73.89    4.10
   2  -1  -8   80.49    6.40
   2   1  -7  296.37   13.30
  -2   1   7  293.17   12.80
  -2   1   7  265.87   13.80
   2   1  -7  294.47   14.50
   2   1  -7  297.57   12.90
   2  -1  -7  300.07   15.30
   2  -1  -7  297.97   13.70
  -2  -1   7  285.07   13.20
   2  -1  -7  297.17   13.40
   2  -1  -7  294.17   13.30
  -2  -1   7  289.97   14.40
   2  -1  -7  290.57   12.90
   2   1  -6   15.10    1.50
   2   1  -6   15.00    1.00
  -2   1   6   15.00    1.10
   2   1  -6   17.10    2.50
  -2   1   6   11.60    2.00
   2  -1  -6   14.40    1.40
   2  -1  -6   13.80    1.70
  -2  -1   6   16.20    2.70
  -2  -1   6   13.10    1.20
   2  -1  -6   17.50    3.20
   2  -1  -6   16.60    1.10
   2   1  -5  260.37   12.80
   2   1  -5  259.67   11.20
  -2   1   5  257.07   12.40
  -2   1   5  241.38   11.60
  -2   1   5  253.57   11.30
   2   1  -5  262.57   11.70
   2  -1  -5  257.57   11.30
  -2  -1   5  275.17   13.00
  -2  -1   5  259.77   11.60
   2  -1  -5  246.58   13.00
   2  -1  -5  253.67   11.60
  -2   1   4   28.60    2.70
  -2   1   4   35.10    1.80
  -2   1   4   31.20    2.00
   2   1  -4   33.60    3.00
   2   1  -4   32.40    1.70
   2   1  -4   34.70    2.00
  -2  -1   4   36.70    2.20
   2  -1  -4   31.10    1.70
  -2  -1   4   32.00    3.20
   2  -1  -4   34.30    2.00
   2  -1  -4   38.00    3.30
  -2   1   3 1162.88   51.49
   2   1  -3 1179.68   50.69
  -2   1   3 1280.27   50.49
   2   1  -3 1115.19   51.69
  -2   1   3 1125.79   50.69
   2   1  -3 1171.38   50.39
   2  -1  -3 1172.78   50.49
  -2  -1   3 1097.09   50.29
   2  -1  -3 1209.78   50.69
  -2  -1   3 1105.79   51.79
   2  -1  -3 1241.08   51.89
  -2  -1   3 1229.68   50.69
   2   1  -2   39.80    3.10
  -2   1   2   40.30    2.10
   2   1  -2   41.30    2.40
  -2   1   2   42.60    3.20
  -2   1   2   41.80    2.20
   2   1  -2   41.70    2.20
  -2  -1   2   37.00    2.10
   2  -1  -2   34.30    3.20
  -2  -1   2   40.60    2.20
   2  -1  -2   41.90    2.30
  -2  -1   2   37.00    3.20
  -2   1   1 3843.52  174.68
  -2   1   1 3708.43  173.08
   2   1  -1 3590.64  172.98
  -2  -1   1 3886.11  173.08
   2   1   0   64.49    3.30
   2   1   0   71.69    3.20
   2   1   0   67.69    4.10
  -2   1   0   74.59    4.10
   2  -1   0   71.49    3.80
   2  -1   0   70.19    4.10
  -2  -1   0   69.79    3.30
  -2  -1   0   59.09    4.10
  -2  -1   0   67.59    3.30
   2   1   1 4071.79  190.68
  -2  -1  -1 4346.17  195.68
   2  -1   1 4305.57  195.28
  -2   1  -2    9.70    1.10
   2   1   2   10.10    1.20
   2   1   2   11.10    0.70
   2   1   2    9.50    0.70
  -2   1  -2   10.40    0.60
  -2   1  -2   11.60    1.70
  -2  -1  -2   10.50    1.50
   2  -1   2   11.70    1.40
   2  -1   2    9.80    1.60
  -2  -1  -2   10.30    0.70
  -2  -1  -2   10.00    0.80
   2   1   3   73.29    3.80
  -2   1  -3   76.39    3.50
   2   1   3   78.69    3.90
  -2   1  -3   77.69    4.60
  -2  -1  -3   81.99    3.60
  -2  -1  -3   71.29    3.60
   2  -1   3   81.79    4.60
   2  -1   3   77.59    3.40
  -2  -1  -3   79.09    3.70
   2  -1   3   73.79    3.90
  -2  -1  -3   74.39    4.20
  -2   1  -4   29.80    1.70
   2   1   4   35.10    1.90
  -2   1  -4   24.00    2.70
  -2   1  -4   29.90    1.90
   2   1   4   30.20    1.70
  -2  -1  -4   28.10    1.70
  -2  -1  -4   29.00    2.20
  -2  -1  -4   27.90    1.80
  -2  -1  -4   29.90    1.60
   2   1   5  479.55   21.60
   2   1   5  480.65   22.00
  -2   1  -5  510.65   21.80
  -2   1  -5  510.15   23.00
  -2   1  -5  511.45   21.90
  -2  -1  -5  479.05   22.20
  -2  -1  -5  490.15   21.50
  -2  -1  -5  527.75   21.90
  -2  -1  -5  484.45   21.80
  -2   1  -6    6.70    1.00
  -2   1  -6    6.40    1.00
   2   1   6    6.50    1.10
  -2   1  -6    7.50    1.90
  -2  -1  -6    6.50    0.70
  -2  -1  -6    6.90    1.00
  -2  -1  -6    7.30    1.50
  -2  -1  -6    6.50    0.70
  -2  -1  -6    5.80    1.20
  -2   1  -7  170.78    9.80
  -2   1  -7  189.28    8.40
  -2  -1  -7  176.68    7.90
  -2  -1  -7  176.88    8.70
  -2  -1  -7  178.28    8.50
  -2  -1  -7  176.38    8.00
  -2   1  -8    4.20    0.90
  -2   1  -8    7.10    2.30
  -2   1  -8    7.80    1.20
  -2  -1  -8    4.00    1.20
  -2  -1  -8    4.90    1.60
  -2  -1  -8    6.10    0.70
  -2  -1  -8    5.40    1.10
  -2  -1  -8    5.90    0.70
  -2   1  -9   53.99    3.40
  -2   1  -9   48.50    4.60
  -2   1  -9   56.19    3.30
  -2  -1  -9   56.09    3.40
  -2  -1  -9   58.79    2.80
  -2  -1  -9   53.39    2.70
  -2   1 -10   68.99    3.80
  -2   1 -10   71.49    5.80
  -2   1 -10   64.79    4.00
  -2  -1 -10   68.59    3.20
  -2  -1 -10   69.39    4.00
  -2  -1 -10   64.79    3.20
  -2   1 -11   15.30    1.60
  -2   1 -11   19.20    3.50
  -2   1 -11   15.50    1.90
  -2  -1 -11   14.20    1.90
  -2   1 -12   51.69    3.40
  -2   1 -12   48.00    5.30
  -2   1 -12   40.90    2.90
  -2  -1 -12   50.69    5.90
  -2  -1 -12   53.59    3.40
  -2   1 -13   32.50    2.50
  -2   1 -13   35.90    2.90
  -2   1 -13   30.50    4.70
  -2  -1 -13   40.20    5.70
  -2  -1 -13   42.30    3.10
   2   2 -13    9.20    1.90
   2   2 -13    9.30    1.70
   2  -2 -13   10.20    1.70
   2  -2 -13   10.40    2.80
   2   2 -12   20.90    2.40
   2   2 -12   18.40    2.60
  -2   2  12   20.10    2.00
   2  -2 -12   19.40    2.10
   2  -2 -12   25.40    4.30
   2  -2 -12   19.60    2.50
   2   2 -11   83.09    4.10
   2   2 -11   70.79    4.50
   2  -2 -11   84.79    5.00
   2  -2 -11   78.59    4.50
   2  -2 -11   96.09    7.50
  -2  -2  11   59.29    4.20
   2   2 -10  290.87   14.00
   2   2 -10  297.07   13.90
   2  -2 -10  333.97   16.90
   2  -2 -10  314.07   14.90
  -2  -2  10  280.87   13.90
   2  -2 -10  292.67   14.30
   2  -2 -10  296.27   14.00
  -2   2   8   87.19    5.10
   2   2  -8   79.69    5.10
   2   2  -8   77.79    4.50
   2  -2  -8   80.49    4.70
   2  -2  -8   96.59    7.00
  -2  -2   8   79.89    4.40
  -2  -2   8   78.59    5.70
   2  -2  -8   81.09    4.70
   2  -2  -8   81.99    4.60
   2   2  -7   81.59    4.70
  -2   2   7   88.89    4.00
   2   2  -7   84.79    5.30
   2  -2  -7   91.49    4.80
   2  -2  -7   90.19    4.90
   2  -2  -7   97.99    6.90
  -2  -2   7   82.49    4.60
  -2  -2   7   85.79    6.10
   2  -2  -7   92.49    4.90
  -2   2   6   30.00    1.50
  -2   2   6   27.90    2.70
   2   2  -6   28.50    2.80
  -2  -2   6   23.10    1.90
   2  -2  -6   35.40    4.40
   2  -2  -6   24.30    2.00
  -2  -2   6   34.30    3.90
   2  -2  -6   27.70    2.10
   2  -2  -6   27.00    2.10
  -2   2   5  699.83   32.10
   2   2  -5  695.73   31.80
   2   2  -5  691.23   31.50
  -2   2   5  742.93   31.00
   2   2  -5  737.63   32.40
  -2   2   5  700.83   31.60
  -2  -2   5  721.33   33.00
   2  -2  -5  731.63   31.70
   2  -2  -5  711.53   31.60
  -2  -2   5  718.43   31.40
   2  -2  -5  754.32   33.20
   2   2  -4 2346.87   98.19
  -2   2   4 2069.49   97.29
   2   2  -4 2241.48   97.49
  -2   2   4 2215.88   97.89
   2  -2  -4 2276.47   97.29
  -2  -2   4 2274.67   97.19
  -2  -2   4 2286.87   98.69
   2  -2  -4 2364.86   98.79
  -2   2   3  180.48    9.50
   2   2  -3  191.48    9.00
  -2   2   3  218.78    8.70
   2   2  -3  206.48    9.20
   2   2  -3  199.68    9.80
  -2   2   3  177.08    9.00
   2  -2  -3  208.68   10.30
   2  -2  -3  181.28    8.80
  -2  -2   3  200.88    9.00
   2  -2  -3  197.28    9.00
  -2  -2   3  178.28   10.10
   2  -2  -3  195.18    9.10
  -2   2   2 4023.20  201.48
   2   2  -2 4366.16  202.08
   2  -2  -2 4394.36  203.78
  -2  -2   2 4302.97  202.08
  -2   2   1  137.79    6.80
  -2   2   1  128.19    6.20
   2   2  -1  136.19    6.10
   2   2  -1  138.79    6.90
  -2  -2   1  122.19    7.10
  -2  -2   1  136.99    6.10
   2  -2  -1  127.59    6.20
   2  -2  -1  139.59    7.00
   2  -2  -1  124.69    5.90
  -2  -2   1  125.09    6.20
   2  -2  -1  131.69    6.30
  -2   2   0  985.90   40.50
   2   2   0  889.41   39.90
  -2   2   0  926.81   39.70
  -2   2   0  880.91   40.10
   2   2   0  979.30   40.60
  -2  -2   0  849.81   40.80
  -2  -2   0  958.00   39.90
   2  -2   0  881.31   40.00
   2  -2   0  961.10   40.30
   2  -2   0 1003.20   40.80
  -2  -2   0  844.92   39.90
   2   2   1 1317.87   55.69
  -2   2  -1 1320.07   55.49
  -2   2  -1 1215.28   55.49
   2  -2   1 1152.88   54.79
  -2  -2  -1 1344.07   55.19
   2  -2   1 1303.37   55.79
   2  -2   1 1381.76   55.89
  -2  -2  -1 1217.68   55.99
  -2   2  -2 1031.80   45.80
  -2   2  -2 1065.69   46.50
   2   2   2 1054.89   46.00
  -2   2  -2 1026.80   46.20
   2   2   2 1029.10   46.50
  -2  -2  -2 1177.98   46.40
   2  -2   2 1113.59   46.90
  -2  -2  -2 1022.70   46.80
   2  -2   2 1043.90   46.10
  -2  -2  -2 1143.49   46.00
   2  -2   2 1037.20   46.50
  -2   2  -3  369.56   16.40
   2   2   3  338.67   16.00
  -2   2  -3  366.46   16.90
   2   2   3  375.96   16.20
   2   2   3  347.87   16.40
  -2  -2  -3  386.16   16.00
   2  -2   3  378.96   17.10
  -2  -2  -3  358.46   16.10
  -2  -2  -3  390.46   16.50
  -2  -2  -3  367.46   17.00
   2   2   4  603.44   27.00
  -2   2  -4  660.73   26.80
  -2   2  -4  582.84   27.60
  -2   2  -4  630.64   27.10
   2   2   4  593.84   27.00
  -2  -2  -4  629.14   26.60
  -2  -2  -4  615.64   26.80
  -2  -2  -4  598.34   27.60
  -2  -2  -4  632.44   27.20
  -2   2  -5  169.68    8.70
  -2   2  -5  170.08    7.60
   2   2   5  172.98    7.90
   2   2   5  162.18    7.80
  -2   2  -5  173.28    7.90
  -2  -2  -5  162.78    7.70
  -2  -2  -5  154.48    8.30
   2  -2   5  160.78    7.60
  -2  -2  -5  165.58    7.20
  -2   2  -6  449.56   19.90
   2   2   6  419.76   19.70
   2   2   6  447.46   20.10
  -2   2  -6  492.55   19.80
  -2   2  -6  428.06   20.80
  -2  -2  -6  433.66   19.70
  -2  -2  -6  439.96   20.40
   2   2   7  237.98   11.70
  -2   2  -7  249.78   11.40
  -2   2  -7  243.18   11.50
  -2   2  -7  252.87   12.60
  -2  -2  -7  258.47   12.10
  -2  -2  -7  240.78   12.00
  -2  -2  -7  245.88   11.40
  -2   2  -8  561.14   24.60
  -2   2  -8  565.94   24.50
  -2   2  -8  589.04   26.00
  -2  -2  -8  486.85   25.20
  -2  -2  -8  553.34   24.50
  -2  -2  -8  552.74   25.10
  -2   2  -9   22.00    3.00
  -2   2  -9   17.30    1.70
  -2   2  -9   19.40    1.70
  -2  -2  -9   17.90    1.70
  -2  -2  -9   19.90    2.30
  -2  -2  -9   17.70    2.80
  -2   2 -10    2.60    0.90
  -2   2 -10    0.70    1.70
  -2   2 -10    1.70    0.90
  -2  -2 -10    3.00    0.90
  -2  -2 -10    9.10    3.20
  -2  -2 -10    1.20    1.20
  -2   2 -11   16.00    1.90
  -2   2 -11   16.70    3.10
  -2   2 -11   18.80    2.10
  -2  -2 -11   19.50    2.80
  -2  -2 -11   18.50    2.10
  -2  -2 -11   17.00    2.30
  -2   2 -12   -0.80    0.80
  -2   2 -12    0.30    0.70
  -2   2 -12   -1.10    1.80
  -2  -2 -12   -0.10    0.80
   2   3 -13    2.60    1.30
   2   3 -13   -0.50    1.10
   2  -3 -13    2.20    1.20
   2  -3 -13    2.10    1.30
   2   3 -12   15.10    2.30
  -2   3  12   17.80    2.10
   2  -3 -12   15.80    2.30
   2  -3 -12   17.70    2.40
   2  -3 -12   17.20    4.40
  -2   3  11   15.40    2.00
   2   3 -11   14.70    1.20
   2   3 -11   14.70    2.00
  -2  -3  11    9.50    1.10
   2  -3 -11   22.30    5.80
   2  -3 -11   14.70    2.10
   2  -3 -11   15.30    2.20
  -2  -3  11   10.80    2.20
   2   3 -10   14.70    1.90
  -2   3  10   11.00    1.70
   2   3 -10   15.80    1.60
  -2  -3  10    7.50    2.20
   2  -3 -10   14.10    1.90
   2  -3 -10   14.10    2.10
   2  -3 -10   18.60    4.00
  -2  -3  10   10.10    1.20
  -2   3   9    6.30    1.40
   2   3  -9    5.90    1.40
   2   3  -9    6.50    1.20
   2  -3  -9    5.70    1.30
   2  -3  -9    5.80    1.40
  -2  -3   9    4.80    0.90
   2  -3  -9   10.50    2.90
  -2  -3   9    6.10    2.80
   2   3  -8   22.80    2.60
   2   3  -8   20.10    2.00
  -2   3   8   17.20    2.30
   2   3  -8   19.60    2.10
  -2  -3   8   26.50    3.80
   2  -3  -8   24.20    2.20
   2  -3  -8   20.20    3.80
   2  -3  -8   19.00    2.00
  -2  -3   8   16.50    1.50
  -2  -3   8   17.50    1.90
   2  -3  -8   21.00    2.20
   2   3  -7   93.99    5.50
   2   3  -7   86.29    5.20
   2   3  -7   93.89    6.30
   2  -3  -7  114.49    7.70
   2  -3  -7   95.49    5.30
  -2  -3   7  105.09    7.10
  -2  -3   7   86.99    5.00
   2  -3  -7   96.89    5.20
   2  -3  -7   95.49    5.30
   2   3  -6  107.99    5.90
  -2   3   6  100.19    4.60
  -2   3   6  106.79    6.00
   2   3  -6   98.49    5.40
   2   3  -6   96.99    5.70
   2  -3  -6  102.59    5.30
   2  -3  -6   97.99    5.50
   2  -3  -6  114.99    7.50
  -2  -3   6   99.39    7.10
  -2  -3   6   97.09    5.30
   2  -3  -6   99.59    5.50
   2   3  -5  111.29    6.00
  -2   3   5  117.09    6.40
  -2   3   5  108.99    6.00
   2   3  -5  122.79    6.40
   2   3  -5  115.89    5.90
  -2   3   5  111.79    5.20
   2  -3  -5  110.59    5.60
  -2  -3   5  112.29    5.70
   2  -3  -5  118.79    7.50
   2  -3  -5  102.89    5.80
  -2  -3   5  117.69    7.40
   2  -3  -5  115.89    6.00
   2   3  -4  817.22   34.40
  -2   3   4  780.42   34.90
  -2   3   4  709.83   34.80
   2   3  -4  778.92   34.40
   2   3  -4  832.82   35.00
  -2  -3   4  775.52   34.30
   2  -3  -4  815.82   35.80
   2  -3  -4  791.72   34.40
   2  -3  -4  737.03   34.10
  -2  -3   4  811.62   35.90
   2  -3  -4  758.72   34.40
  -2   3   3    8.00    1.50
   2   3  -3    7.30    1.50
   2   3  -3    6.20    1.00
  -2   3   3    9.70    1.10
   2  -3  -3   12.10    1.30
   2  -3  -3   11.30    2.20
  -2  -3   3    4.50    1.60
   2  -3  -3    8.90    1.30
   2   3  -2   41.60    3.00
  -2   3   2   35.70    2.50
  -2   3   2   39.30    2.90
   2   3  -2   39.70    2.30
  -2   3   2   40.70    2.50
   2   3  -2   39.70    2.50
   2  -3  -2   38.60    2.50
   2  -3  -2   37.00    2.50
   2  -3  -2   40.60    2.10
  -2  -3   2   40.70    2.40
  -2  -3   2   37.20    2.60
   2  -3  -2   47.70    3.60
  -2  -3   2   41.20    2.10
  -2  -3   2   37.80    3.30
   2   3  -1  487.45   21.60
   2   3  -1  479.55   20.70
  -2   3   1  455.05   21.40
  -2   3   1  458.05   21.00
   2   3  -1  461.45   21.00
  -2   3   1  482.55   20.70
  -2  -3   1  499.15   21.20
   2  -3  -1  464.95   21.10
   2  -3  -1  469.95   21.20
  -2  -3   1  434.46   21.90
   2  -3  -1  515.15   22.00
  -2  -3   1  503.25   20.90
   2  -3  -1  454.05   20.50
  -2  -3   1  491.45   20.80
  -2  -3   1  457.95   21.00
  -2   3   0 2157.78   90.59
   2   3   0 2174.78   90.79
   2  -3   0 2243.08   90.49
   2  -3   0 2177.28   90.99
  -2  -3   0 1891.91   89.99
  -2  -3   0 1922.41   91.09
  -2   3  -1  219.18   10.20
   2   3   1  218.68    9.60
   2   3   1  219.88   10.30
  -2   3  -1  221.98   10.00
  -2   3  -1  223.78    9.40
   2   3   1  209.28    9.80
   2  -3   1  213.28   10.30
  -2  -3  -1  214.98   10.10
  -2  -3  -1  205.08    9.70
  -2  -3  -1  203.28   10.80
  -2  -3  -1  228.38    9.80
   2  -3   1  210.38   10.00
   2  -3   1  211.98   10.50
   2  -3   1  212.48    9.50
  -2  -3  -1  225.48   10.00
   2   3   2 1099.09   48.50
  -2   3  -2 1141.79   48.10
  -2   3  -2 1129.69   48.80
   2   3   2 1102.79   48.50
  -2   3  -2 1109.29   48.80
   2   3   2 1097.09   49.00
  -2   3  -2 1174.58   48.90
  -2  -3  -2 1062.69   48.40
   2  -3   2 1089.59   49.10
  -2  -3  -2 1161.98   49.00
   2  -3   2 1171.08   48.80
  -2  -3  -2 1187.58   48.50
   2  -3   2 1125.19   49.40
  -2  -3  -2 1069.29   49.60
  -2   3  -3  373.06   17.20
   2   3   3  364.86   17.30
  -2   3  -3  377.56   17.10
   2   3   3  406.86   16.90
  -2   3  -3  391.46   16.70
  -2   3  -3  392.66   17.40
   2   3   3  399.26   17.00
   2  -3   3  391.06   17.20
  -2  -3  -3  392.26   16.80
   2  -3   3  376.26   17.50
   2  -3   3  394.96   18.00
  -2  -3  -3  358.76   16.80
  -2  -3  -3  370.66   18.00
  -2   3  -4   67.19    3.70
  -2   3  -4   58.09    3.40
   2   3   4   67.99    3.60
   2   3   4   69.49    3.20
  -2   3  -4   65.29    3.90
  -2   3  -4   68.29    3.40
   2   3   4   64.19    3.70
   2  -3   4   69.79    3.70
   2  -3   4   58.89    3.80
   2  -3   4   59.09    3.80
  -2  -3  -4   68.79    3.90
  -2  -3  -4   70.49    3.10
  -2  -3  -4   67.49    4.40
   2  -3   4   65.39    4.50
  -2  -3  -4   62.59    3.30
  -2   3  -5  252.97   11.70
   2   3   5  260.07   11.60
  -2   3  -5  264.27   12.00
  -2   3  -5  249.08   11.40
   2   3   5  256.17   11.60
  -2  -3  -5  250.87   11.30
  -2  -3  -5  244.68   12.40
  -2  -3  -5  261.17   12.00
  -2  -3  -5  237.08   10.80
   2  -3   5  224.18   11.60
   2  -3   5  250.47   12.30
  -2   3  -6  366.06   16.10
   2   3   6  348.67   15.80
   2   3   6  314.57   15.60
  -2   3  -6  339.57   15.50
  -2   3  -6  351.46   15.70
   2  -3   6  342.27   15.60
  -2  -3  -6  335.57   16.10
  -2  -3  -6  325.47   15.30
  -2  -3  -6  355.06   16.10
  -2  -3  -6  349.67   16.50
   2   3   7   -0.60    0.50
  -2   3  -7    0.60    0.80
  -2   3  -7    1.20    1.40
  -2   3  -7   -0.70    0.60
  -2  -3  -7    0.20    1.20
  -2  -3  -7    2.50    1.50
  -2  -3  -7    0.40    0.70
  -2   3  -8  115.79    6.60
  -2   3  -8  124.99    5.90
  -2   3  -8  112.79    6.10
  -2  -3  -8  110.39    5.80
  -2  -3  -8  119.49    7.10
  -2  -3  -8  106.89    6.80
  -2   3  -9   55.89    3.80
  -2   3  -9   52.09    5.80
  -2   3  -9   60.69    3.50
  -2  -3  -9   69.89    5.00
  -2  -3  -9   56.29    4.50
  -2  -3  -9   57.39    3.60
  -2   3 -10    7.60    1.90
  -2   3 -10    8.50    1.30
  -2   3 -10    5.40    1.30
  -2  -3 -10    8.10    3.00
  -2  -3 -10    6.50    1.20
  -2  -3 -10    4.80    1.70
  -2   3 -11    3.10    1.40
  -2   3 -11    1.40    1.10
  -2   3 -11    1.00    0.90
  -2  -3 -11    4.70    2.30
  -2  -3 -11    1.50    1.80
  -2  -3 -11    1.20    0.90
  -2   3 -12   18.10    2.20
  -2   3 -12   17.60    1.90
  -2   3 -12   18.00    2.70
  -2  -3 -12   19.90    2.00
  -2  -3 -12   21.00    2.90
  -2   4  12    7.30    1.70
   2   4 -12    3.40    1.50
   2  -4 -12    9.50    2.20
   2   4 -11   14.20    1.30
   2   4 -11   14.40    2.20
  -2   4  11   15.00    2.30
   2  -4 -11   11.80    1.90
   2  -4 -11   12.90    4.30
  -2  -4  11   15.00    2.90
   2  -4 -11   14.80    2.30
   2   4 -10    1.20    0.70
  -2   4  10    1.00    1.00
   2   4 -10    0.30    1.00
   2  -4 -10    2.40    1.00
   2  -4 -10   -0.90    1.00
   2  -4 -10    1.80    3.00
   2   4  -9    1.60    0.80
   2   4  -9    2.10    1.10
   2  -4  -9    1.40    0.90
   2  -4  -9    0.60    1.00
   2  -4  -9    4.90    2.90
  -2  -4   9    3.30    2.20
   2   4  -8   18.60    2.50
   2   4  -8   18.10    2.00
   2   4  -8   20.10    2.40
  -2  -4   8   17.70    1.70
   2  -4  -8   18.30    2.20
  -2  -4   8   14.80    3.40
   2  -4  -8   18.90    4.20
   2  -4  -8   17.50    1.80
   2   4  -7   19.90    2.10
   2   4  -7   18.20    2.30
   2   4  -7   21.80    2.40
   2  -4  -7   24.30    2.00
  -2  -4   7   15.40    1.70
   2  -4  -7   30.50    4.70
  -2  -4   7   20.60    3.70
   2  -4  -7   19.30    2.20
  -2   4   6  110.89    5.10
   2   4  -6  108.19    6.20
   2   4  -6  117.69    6.20
   2   4  -6  111.09    6.00
  -2   4   6  112.49    5.00
  -2  -4   6  112.99    5.90
  -2  -4   6  111.89    7.80
   2  -4  -6  119.59    6.20
   2  -4  -6  103.29    5.60
  -2  -4   6   99.89    5.70
   2  -4  -6  111.29    6.20
   2  -4  -6  110.29    7.80
   2   4  -5   51.79    3.40
  -2   4   5   47.50    2.50
   2   4  -5   43.20    3.20
  -2   4   5   51.09    2.50
  -2   4   5   43.50    3.40
   2   4  -5   49.60    3.50
   2  -4  -5   46.70    3.40
  -2  -4   5   50.29    3.20
   2  -4  -5   49.80    4.90
  -2  -4   5   38.50    3.00
   2  -4  -5   45.50    2.80
   2  -4  -5   53.19    3.50
  -2  -4   5   50.79    4.90
  -2   4   4   63.99    4.00
  -2   4   4   63.39    3.20
   2   4  -4   65.59    3.70
  -2   4   4   67.19    3.70
   2   4  -4   63.99    3.80
  -2   4   4   58.39    5.50
   2  -4  -4   64.69    4.00
   2  -4  -4   63.99    3.90
  -2  -4   4   65.19    3.70
  -2  -4   4   62.79    3.70
  -2  -4   4   63.89    5.30
   2  -4  -4   64.89    5.20
   2  -4  -4   59.49    3.30
  -2  -4   4   64.29    3.30
  -2  -4   4   57.09    4.00
   2   4  -3  109.29    5.70
  -2   4   3  107.79    5.80
  -2   4   3  112.39    5.50
   2   4  -3  120.19    6.20
   2   4  -3  106.09    5.40
  -2   4   3  101.99    6.60
  -2   4   3  113.89    5.30
   2  -4  -3  112.49    7.00
   2  -4  -3  112.89    5.80
  -2  -4   3  106.69    5.80
   2  -4  -3  106.69    5.90
  -2  -4   3  102.89    5.90
  -2  -4   3  112.39    5.20
   2  -4  -3  105.09    5.20
  -2  -4   3  111.29    5.60
  -2  -4   3  110.49    7.10
  -2   4   2  339.97   15.10
   2   4  -2  327.37   15.40
  -2   4   2  340.37   15.50
   2   4  -2  353.06   16.00
  -2   4   2  322.07   16.00
  -2   4   2  349.37   15.10
   2   4  -2  350.06   15.00
   2  -4  -2  323.27   17.10
   2  -4  -2  317.57   14.80
   2  -4  -2  334.77   15.60
  -2  -4   2  316.27   16.60
  -2  -4   2  338.97   15.60
  -2  -4   2  356.66   15.40
   2  -4  -2  358.16   16.70
  -2  -4   2  355.76   15.10
  -2  -4   2  322.07   15.50
  -2   4   1  628.84   29.60
   2   4  -1  649.43   29.20
   2   4  -1  677.23   28.80
   2   4  -1  684.73   29.80
  -2   4   1  676.43   28.80
  -2   4   1  635.84   29.00
   2  -4  -1  698.73   30.40
   2  -4  -1  636.34   28.60
   2  -4  -1  678.33   29.50
  -2  -4   1  663.23   29.00
  -2  -4   1  687.33   29.10
   2  -4  -1  659.33   29.50
  -2  -4   1  666.03   29.30
  -2  -4   1  631.54   30.50
  -2  -4   1  667.03   29.50
   2   4   0  277.07   13.30
   2   4   0  305.57   14.00
   2   4   0  308.17   13.00
  -2   4   0  283.77   13.30
  -2   4   0  296.67   13.60
  -2   4   0  304.07   13.00
  -2   4   0  293.87   13.50
  -2   4   0  284.27   13.80
  -2  -4   0  304.87   13.30
   2  -4   0  289.97   13.70
  -2  -4   0  292.87   13.70
   2  -4   0  308.37   12.90
  -2  -4   0  300.67   13.40
  -2  -4   0  293.07   13.40
   2  -4   0  276.57   13.60
   2  -4   0  304.47   14.40
  -2  -4   0  268.47   14.50
  -2   4  -1    0.30    0.70
  -2   4  -1   -0.10    0.70
  -2   4  -1    0.70    0.30
   2   4   1   -0.20    0.50
   2   4   1   -0.10    0.70
  -2   4  -1    0.00    0.50
   2   4   1    0.10    0.30
  -2   4  -1   -0.10    0.40
   2  -4   1   -0.40    0.50
   2  -4   1   -1.10    0.80
   2  -4   1   -1.90    1.10
  -2  -4  -1    0.10    0.70
   2  -4   1   -0.30    0.60
  -2  -4  -1    0.50    0.70
  -2  -4  -1   -0.10    1.20
  -2  -4  -1   -0.70    0.40
  -2   4  -2  244.58   12.10
  -2   4  -2  241.98   11.90
   2   4   2  252.97   11.60
  -2   4  -2  260.67   11.90
   2   4   2  256.27   12.30
  -2   4  -2  265.97   12.00
  -2   4  -2  258.57   11.20
   2   4   2  279.17   11.70
   2  -4   2  263.37   12.10
  -2  -4  -2  254.07   11.50
  -2  -4  -2  267.17   12.10
  -2  -4  -2  243.08   12.90
  -2  -4  -2  257.97   12.30
   2  -4   2  253.97   12.50
  -2  -4  -2  267.17   11.60
   2  -4   2  257.57   11.50
   2   4   3  306.17   13.20
  -2   4  -3  294.87   12.80
  -2   4  -3  303.87   13.60
  -2   4  -3  297.17   13.50
  -2   4  -3  274.77   13.60
   2   4   3  309.27   13.80
   2   4   3  301.67   13.30
  -2   4  -3  289.47   13.60
  -2  -4  -3  297.17   13.30
  -2  -4  -3  320.67   13.90
  -2  -4  -3  285.07   13.90
   2  -4   3  295.57   14.30
  -2  -4  -3  274.87   14.60
   2  -4   3  286.17   14.10
   2  -4   3  298.57   13.80
  -2  -4  -3  280.97   13.10
  -2   4  -4   30.20    1.70
   2   4   4   31.90    1.90
  -2   4  -4   27.00    2.10
  -2   4  -4   29.00    2.30
  -2   4  -4   29.60    2.30
   2   4   4   34.50    2.20
   2   4   4   31.70    2.40
   2  -4   4   31.50    3.50
  -2  -4  -4   29.90    1.90
  -2  -4  -4   35.70    2.60
  -2  -4  -4   32.60    3.20
  -2  -4  -4   28.40    1.70
   2  -4   4   29.40    2.50
  -2  -4  -4   30.30    2.70
   2   4   5   10.90    1.60
   2   4   5   10.20    0.90
  -2   4  -5   10.90    1.30
  -2   4  -5   12.10    1.60
   2   4   5   13.70    1.60
  -2   4  -5   13.00    1.70
  -2  -4  -5   12.60    1.90
  -2  -4  -5   10.40    1.10
   2  -4   5    9.70    2.00
  -2  -4  -5    9.10    2.10
   2  -4   5   11.60    2.40
   2  -4   5   13.10    2.00
  -2  -4  -5   13.00    2.20
  -2   4  -6  667.33   28.60
  -2   4  -6  658.43   28.10
  -2   4  -6  656.73   28.40
  -2  -4  -6  665.83   29.20
  -2  -4  -6  622.44   29.60
   2  -4   6  571.94   28.40
  -2  -4  -6  649.64   28.00
   2  -4   6  607.94   29.10
  -2   4  -7    0.90    1.00
  -2   4  -7    2.50    1.00
  -2   4  -7    4.10    1.10
   2  -4   7    3.00    1.10
   2  -4   7    0.90    1.20
  -2  -4  -7    1.10    0.60
  -2  -4  -7    2.80    1.50
  -2  -4  -7    3.60    1.50
  -2   4  -8   29.20    2.40
  -2   4  -8   28.50    2.60
  -2   4  -8   27.90    2.10
  -2   4  -8   27.40    2.40
  -2  -4  -8   29.60    3.50
  -2  -4  -8   24.10    2.00
  -2  -4  -8   27.70    3.60
   2  -4   8   23.70    2.00
  -2   4  -9   54.29    3.90
  -2   4  -9   56.19    3.90
  -2   4  -9   49.30    3.70
  -2   4  -9   57.99    3.40
  -2  -4  -9   56.29    5.00
  -2  -4  -9   54.69    6.10
  -2  -4  -9   54.19    3.40
  -2   4 -10   20.10    2.40
  -2   4 -10   22.90    2.40
  -2   4 -10   15.80    1.80
  -2  -4 -10   22.80    3.40
  -2  -4 -10   17.80    1.80
  -2  -4 -10   26.00    4.70
  -2   4 -11    6.10    1.60
  -2   4 -11    6.30    1.20
  -2   4 -11    6.10    1.60
  -2  -4 -11    6.60    2.20
  -2  -4 -11    4.50    1.20
  -2   4 -12   20.70    2.70
  -2   4 -12   18.30    2.30
  -2  -4 -12   20.50    2.10
  -2  -4 -12   19.60    3.30
   2   5 -11   41.20    3.60
  -2   5  11   44.50    3.70
   2   5 -11   37.30    2.50
   2  -5 -11   41.70    3.90
  -2  -5  11   48.30    4.90
   2  -5 -11   43.70    3.20
   2   5 -10   12.20    2.20
  -2   5  10   14.60    2.30
   2   5 -10   15.30    1.60
   2  -5 -10   12.20    1.70
   2  -5 -10   15.00    2.60
  -2   5   9   20.80    2.40
   2   5  -9   16.60    2.40
   2   5  -9   15.90    1.80
   2  -5  -9   30.10    5.60
   2  -5  -9   11.50    1.70
  -2  -5   9   17.40    3.90
   2  -5  -9   16.20    2.60
   2   5  -8   13.10    1.80
   2   5  -8    9.30    1.70
  -2   5   8   13.40    2.20
  -2  -5   8   13.90    3.30
   2  -5  -8   11.60    4.70
   2  -5  -8    8.60    2.00
   2  -5  -8    9.80    1.50
   2   5  -7  299.17   14.10
  -2   5   7  293.37   12.90
   2   5  -7  284.07   14.30
   2   5  -7  294.97   14.10
  -2   5   7  310.87   14.70
   2  -5  -7  333.97   19.90
  -2  -5   7  293.47   16.40
   2  -5  -7  286.67   13.60
   2  -5  -7  286.47   14.60
   2   5  -6   16.80    2.00
  -2   5   6   15.40    1.10
   2   5  -6   14.70    1.90
  -2   5   6   15.20    2.30
  -2   5   6   15.10    1.20
   2   5  -6   12.70    2.00
   2  -5  -6   13.60    1.40
   2  -5  -6   12.70    2.10
  -2  -5   6   18.10    3.70
  -2   5   5  155.08    7.40
  -2   5   5  176.38    8.90
  -2   5   5  157.18    8.10
   2   5  -5  167.38    8.50
   2   5  -5  147.99    8.10
   2   5  -5  158.78    8.30
  -2   5   5  155.88    8.50
  -2  -5   5  158.78    7.70
  -2  -5   5  180.98    9.90
   2  -5  -5  159.08    7.60
   2  -5  -5  158.68    8.70
  -2  -5   5  165.98   10.20
  -2   5   4   11.40    1.30
  -2   5   4   10.90    1.90
   2   5  -4    9.40    1.60
   2   5  -4   15.00    2.20
   2   5  -4   10.60    1.40
  -2   5   4   10.20    1.90
  -2  -5   4   11.60    2.00
   2  -5  -4    7.80    1.70
  -2  -5   4    9.50    1.60
  -2  -5   4   12.00    1.40
  -2  -5   4   12.90    1.60
   2  -5  -4   14.80    2.10
   2  -5  -4    9.70    1.10
  -2  -5   4    9.60    2.90
  -2   5   3   45.10    3.60
   2   5  -3   46.50    3.50
   2   5  -3   41.80    3.10
  -2   5   3   46.90    2.90
   2   5  -3   45.20    2.70
  -2   5   3   40.70    3.20
  -2   5   3   48.40    2.80
  -2  -5   3   49.40    4.90
   2  -5  -3   50.99    3.40
  -2  -5   3   46.50    3.30
   2  -5  -3   47.50    3.60
  -2  -5   3   45.20    3.10
  -2  -5   3   43.70    2.80
   2  -5  -3   48.00    2.50
  -2  -5   3   49.40    3.50
  -2   5   2    2.80    1.30
   2   5  -2    2.30    0.70
   2   5  -2    1.60    1.00
   2   5  -2    3.50    1.00
  -2   5   2    1.90    1.10
  -2   5   2    2.20    0.70
  -2  -5   2    2.90    1.10
  -2  -5   2    1.00    1.20
  -2  -5   2    1.30    2.50
   2  -5  -2    2.50    1.20
  -2  -5   2    2.80    1.00
  -2  -5   2    2.20    0.80
   2  -5  -2    2.60    0.50
   2  -5  -2    2.10    1.10
  -2   5   1  188.98    8.70
  -2   5   1  181.48    9.20
  -2   5   1  182.98    8.90
  -2   5   1  192.48    9.40
  -2   5   1  189.88    9.70
   2   5  -1  182.28    9.10
   2   5  -1  188.68    8.50
   2   5  -1  193.98    9.60
  -2  -5   1  181.88    8.90
   2  -5  -1  188.68    9.60
  -2  -5   1  191.88    9.00
  -2  -5   1  179.28    9.20
   2  -5  -1  200.28   11.50
   2  -5  -1  181.48    9.40
  -2  -5   1  179.98   10.60
   2  -5  -1  196.88    8.40
  -2  -5   1  192.38    9.50
  -2   5   0   10.40    1.80
  -2   5   0   12.10    1.80
  -2   5   0   12.70    1.60
   2   5   0   11.10    1.00
  -2   5   0   11.10    1.00
   2   5   0   13.50    1.90
   2   5   0   12.90    1.60
  -2   5   0   12.10    1.70
  -2  -5   0   10.20    1.60
   2  -5   0   13.70    2.40
  -2  -5   0   15.40    1.80
   2  -5   0   11.20    1.10
  -2  -5   0   11.40    1.90
   2  -5   0   12.50    2.00
   2  -5   0   12.90    2.40
  -2  -5   0   10.80    2.60
  -2  -5   0   15.40    1.50
  -2   5  -1  775.42   34.90
   2   5   1  811.12   35.40
   2   5   1  833.02   34.90
  -2   5  -1  809.62   35.20
   2   5   1  794.02   34.50
  -2   5  -1  776.72   34.30
  -2   5  -1  792.72   35.40
  -2   5  -1  772.12   35.00
   2  -5   1  803.72   34.50
  -2  -5  -1  772.22   36.50
   2  -5   1  767.72   35.40
  -2  -5  -1  781.32   35.50
  -2  -5  -1  761.32   34.70
   2  -5   1  846.02   35.50
  -2  -5  -1  780.02   35.00
  -2  -5  -1  802.52   34.70
   2  -5   1  802.22   36.10
  -2   5  -2   91.59    5.20
  -2   5  -2   91.49    5.40
  -2   5  -2   89.29    5.10
   2   5   2   96.69    4.70
  -2   5  -2   96.59    4.30
   2   5   2   94.79    5.40
   2   5   2   95.69    4.90
  -2   5  -2   89.29    5.10
   2  -5   2   91.19    5.60
   2  -5   2  100.29    6.00
  -2  -5  -2   92.79    4.80
   2  -5   2   94.89    5.60
  -2  -5  -2   93.99    5.50
   2  -5   2   94.99    4.80
  -2  -5  -2   94.89    4.70
  -2  -5  -2   93.89    6.40
  -2   5  -3  213.88    9.40
  -2   5  -3  204.18   10.10
   2   5   3  221.88   10.00
  -2   5  -3  200.98   10.50
   2   5   3  221.78   10.60
   2   5   3  220.38   10.00
  -2   5  -3  214.08   10.40
  -2   5  -3  229.18   11.00
  -2  -5  -3  204.68    9.80
   2  -5   3  206.88   11.10
  -2  -5  -3  206.18   10.80
  -2  -5  -3  225.68   10.60
  -2  -5  -3  209.08    9.80
  -2  -5  -3  212.68   11.70
   2  -5   3  222.98   10.90
  -2   5  -4    4.20    1.20
  -2   5  -4    7.80    1.50
  -2   5  -4    3.90    1.00
  -2   5  -4    5.50    0.60
  -2   5  -4    4.40    1.20
   2   5   4    5.20    0.90
  -2  -5  -4    5.10    2.00
   2  -5   4    3.70    1.90
  -2  -5  -4    4.70    0.80
   2  -5   4    5.40    1.50
  -2  -5  -4    6.40    1.90
  -2  -5  -4    5.40    0.90
   2  -5   4    1.50    1.30
  -2   5  -5   47.30    3.30
   2   5   5   46.30    2.50
  -2   5  -5   46.60    2.40
  -2  -5  -5   44.20    3.90
  -2  -5  -5   42.40    2.60
   2  -5   5   40.00    4.00
   2  -5   5   45.20    3.60
   2  -5   5   47.90    3.70
  -2  -5  -5   47.80    4.40
  -2   5  -6    4.80    0.80
  -2   5  -6    4.50    1.50
  -2   5  -6    4.00    1.30
   2  -5   6    3.20    1.60
  -2  -5  -6    5.80    2.00
  -2  -5  -6    4.30    0.90
   2  -5   6    8.30    2.00
   2  -5   6    5.30    1.50
  -2  -5  -6    5.30    2.10
  -2   5  -7   44.70    2.70
  -2   5  -7   45.70    3.80
  -2   5  -7   49.90    4.70
   2  -5   7   41.70    3.40
   2  -5   7   40.00    3.80
   2  -5   7   51.49    5.20
  -2  -5  -7   42.50    6.90
  -2  -5  -7   40.50    2.60
  -2  -5  -7   30.90    3.70
  -2   5  -8   11.30    2.10
  -2   5  -8   11.20    2.00
  -2   5  -8   10.90    1.50
  -2  -5  -8    6.90    2.30
   2  -5   8    7.10    1.80
  -2  -5  -8   10.80    2.50
  -2  -5  -8    8.20    1.30
   2  -5   8    9.60    2.10
  -2   5  -9    0.20    1.20
  -2   5  -9    1.30    0.80
  -2   5  -9    1.20    1.10
  -2   5  -9   -0.70    1.00
  -2  -5  -9    1.70    1.60
  -2  -5  -9    1.30    2.30
  -2  -5  -9    0.10    0.70
  -2   5 -10    3.10    1.40
  -2   5 -10    2.00    0.80
  -2   5 -10    3.70    1.30
  -2   5 -10    2.80    0.90
  -2  -5 -10    3.00    1.00
  -2  -5 -10    4.00    2.60
  -2  -5 -10    3.60    1.80
  -2   5 -11   51.49    3.20
  -2   5 -11   49.90    3.30
  -2   5 -11   54.09    4.30
  -2  -5 -11   56.49    3.60
  -2  -5 -11   53.39    5.30
   2   6 -10    4.40    1.80
  -2   6  10    6.30    1.90
  -2  -6  10    9.50    3.60
   2  -6 -10    5.90    2.10
   2  -6 -10    5.70    1.20
   2   6  -9   -1.00    0.90
   2   6  -9   -0.20    0.70
  -2   6   9   -1.20    1.10
  -2  -6   9   -0.30    2.40
   2  -6  -9   -0.30    0.80
   2  -6  -9   -0.40    1.30
   2   6  -8    4.40    1.30
  -2   6   8    4.80    1.60
   2   6  -8    3.60    1.50
  -2  -6   8    8.30    3.20
   2  -6  -8    4.70    1.10
   2  -6  -8    4.80    1.90
  -2   6   7   63.69    3.10
  -2   6   7   62.59    4.70
  -2   6   7   57.89    3.10
   2   6  -7   62.99    4.10
   2   6  -7   62.19    4.40
   2  -6  -7   64.19    3.60
  -2  -6   7   60.59    6.30
   2  -6  -7   58.39    4.70
  -2   6   6    0.30    1.20
  -2   6   6    0.50    0.60
   2   6  -6    0.10    0.80
   2   6  -6   -0.60    0.90
   2  -6  -6    1.20    0.70
  -2  -6   6    0.60    2.00
   2  -6  -6    2.50    1.40
  -2  -6   6    0.10    0.90
   2   6  -5    2.00    0.70
   2   6  -5    0.40    1.10
  -2   6   5    1.20    1.30
   2   6  -5    2.00    1.00
  -2   6   5    1.80    0.70
   2  -6  -5    1.30    0.60
   2  -6  -5    2.10    1.20
  -2  -6   5    1.00    2.20
  -2   6   4   -0.70    0.50
  -2   6   4   -1.20    1.00
   2   6  -4   -0.40    0.90
   2   6  -4    1.50    1.00
   2   6  -4   -0.90    0.40
  -2   6   4    0.60    0.80
  -2   6   4   -1.40    0.80
   2  -6  -4    0.10    0.40
  -2  -6   4   -1.20    0.80
  -2  -6   4    0.30    1.70
  -2  -6   4   -0.20    1.10
   2  -6  -4   -0.50    1.10
  -2   6   3   28.50    2.90
   2   6  -3   26.20    2.70
   2   6  -3   27.90    2.60
  -2   6   3   31.60    2.30
   2   6  -3   26.90    1.90
  -2   6   3   33.50    3.10
  -2   6   3   30.70    2.20
  -2  -6   3   31.00    2.40
  -2  -6   3   29.80    2.90
   2  -6  -3   30.70    1.80
  -2  -6   3   32.60    4.50
   2  -6  -3   32.90    3.20
   2   6  -2  240.78   11.80
  -2   6   2  254.27   11.10
   2   6  -2  222.28   11.30
  -2   6   2  228.78   10.90
   2   6  -2  238.38   10.60
  -2   6   2  223.88   11.80
  -2   6   2  210.18   11.40
   2  -6  -2  232.68   12.00
  -2  -6   2  228.48   11.00
   2  -6  -2  241.08   10.50
  -2  -6   2  246.78   13.50
  -2  -6   2  237.18   11.60
   2   6  -1  129.09    7.20
  -2   6   1  132.69    6.70
  -2   6   1  129.09    6.30
  -2   6   1  133.69    7.10
  -2   6   1  120.89    7.20
  -2   6   1  127.59    7.00
   2   6  -1  130.89    6.10
   2   6  -1  122.29    6.80
  -2  -6   1  127.19    6.70
  -2  -6   1  131.89    7.00
  -2  -6   1  132.59    6.70
   2  -6  -1  129.49    7.50
   2  -6  -1  130.09    7.20
  -2  -6   1  134.59    8.70
   2  -6  -1  131.89    6.10
   2   6   0   10.30    1.60
  -2   6   0    9.30    1.60
  -2   6   0    8.20    1.70
   2   6   0    8.80    1.70
  -2   6   0    9.50    1.10
  -2   6   0    7.50    1.50
  -2   6   0    8.50    1.40
   2   6   0    7.20    0.90
  -2  -6   0    7.60    2.70
  -2  -6   0    9.50    1.80
   2  -6   0   13.10    2.30
   2  -6   0    8.70    1.20
  -2  -6   0   11.30    1.50
  -2  -6   0    6.90    1.60
   2  -6   0    9.10    1.90
   2   6   1    7.60    1.50
  -2   6  -1    5.50    0.80
  -2   6  -1    5.90    1.30
  -2   6  -1    7.50    1.50
  -2   6  -1    6.40    1.30
   2   6   1    7.20    1.40
   2   6   1    7.10    1.00
  -2   6  -1    6.60    1.60
  -2  -6  -1    5.80    1.20
   2  -6   1    6.40    1.20
   2  -6   1    8.60    2.00
   2  -6   1    5.70    1.80
  -2  -6  -1    6.50    2.40
  -2  -6  -1    2.70    2.10
  -2  -6  -1    5.30    1.30
  -2   6  -2   22.40    2.20
  -2   6  -2   21.80    1.40
  -2   6  -2   23.10    2.20
  -2   6  -2   23.80    2.30
   2   6   2   21.70    2.00
  -2   6  -2   21.10    2.40
  -2  -6  -2   20.30    2.50
  -2  -6  -2   21.90    1.90
   2  -6   2   24.00    3.30
  -2  -6  -2   21.80    1.80
   2  -6   2   19.20    2.00
  -2  -6  -2   25.50    4.00
  -2   6  -3   93.39    6.10
   2   6   3  108.79    5.60
  -2   6  -3  117.49    6.00
  -2   6  -3  108.29    5.00
  -2   6  -3  103.39    5.80
  -2   6  -3  112.59    6.00
  -2  -6  -3  111.29    6.80
  -2  -6  -3  106.89    5.50
   2  -6   3  112.69    5.60
   2  -6   3   98.79    6.60
  -2  -6  -3  108.89    5.50
  -2  -6  -3  106.69    7.50
   2  -6   3  118.29    6.80
  -2   6  -4   12.20    1.60
  -2   6  -4    9.70    0.80
   2   6   4   10.70    1.40
  -2   6  -4    7.00    1.50
  -2   6  -4   12.40    1.70
   2  -6   4    9.20    2.20
  -2  -6  -4   11.50    2.30
  -2  -6  -4    9.00    1.20
  -2  -6  -4   11.10    2.70
  -2   6  -5   51.59    2.60
   2   6   5   54.89    3.00
  -2   6  -5   52.29    3.40
  -2   6  -5   55.39    3.90
   2  -6   5   50.29    4.70
   2  -6   5   53.69    4.50
  -2  -6  -5   51.69    4.50
  -2  -6  -5   49.70    5.10
  -2  -6  -5   55.79    3.40
  -2   6  -6  136.69    6.70
  -2   6  -6  129.39    7.30
  -2   6  -6  131.89    5.90
   2   6   6  136.89    6.10
   2  -6   6  120.59    8.00
  -2  -6  -6  123.19    8.60
  -2  -6  -6  127.29    8.20
  -2  -6  -6  122.49    6.40
   2  -6   6  132.79    8.10
  -2   6  -7    1.30    1.00
  -2   6  -7    1.00    0.50
  -2   6  -7    0.00    0.80
  -2  -6  -7    0.90    0.60
  -2  -6  -7    1.10    1.90
   2  -6   7    2.80    1.80
  -2  -6  -7    4.60    2.10
   2  -6   7    0.90    1.70
  -2   6  -8    4.60    1.60
  -2   6  -8    5.90    0.90
  -2   6  -8    6.00    1.10
  -2  -6  -8    6.10    2.30
  -2  -6  -8    4.40    1.00
  -2  -6  -8    5.00    2.30
  -2   6  -9   58.69    4.60
  -2   6  -9   62.69    3.60
  -2   6  -9   59.39    3.90
  -2  -6  -9   72.79    3.90
  -2  -6  -9   62.19    6.10
   2  -6   9   70.09    5.40
  -2  -6  -9   55.39    5.80
  -2   6 -10    6.20    1.20
  -2   6 -10    6.40    1.10
  -2   6 -10    1.80    1.50
  -2  -6 -10    5.90    1.20
  -2  -6 -10    4.70    2.60
  -2   7   9    3.40    1.60
  -2  -7   9    5.60    3.60
   2  -7  -9    3.60    1.10
   2  -7  -9    3.10    1.90
  -2   7   8    8.10    2.20
   2   7  -8    6.80    1.80
   2   7  -8    4.90    1.60
   2  -7  -8    9.90    2.70
  -2  -7   8    5.90    3.60
   2  -7  -8    6.10    1.20
  -2   7   7    0.40    0.60
   2   7  -7    0.20    0.90
  -2   7   7    1.50    1.70
   2   7  -7   -0.10    1.40
  -2   7   7    0.70    0.60
   2  -7  -7    0.80    0.70
  -2  -7   7    0.80    2.70
   2  -7  -7    3.20    2.00
   2   7  -6    0.80    1.30
   2   7  -6   -0.50    1.00
   2  -7  -6    1.30    1.40
  -2  -7   6   -0.50    2.40
   2  -7  -6    1.60    0.70
  -2   7   5   53.39    3.10
   2   7  -5   45.30    3.70
   2   7  -5   47.10    3.80
  -2   7   5   62.59    5.20
  -2  -7   5   45.60    3.70
   2  -7  -5   52.89    2.90
  -2  -7   5   57.09    6.10
   2  -7  -5   47.50    4.40
  -2   7   4   80.99    4.30
   2   7  -4   66.59    4.80
   2   7  -4   74.49    5.00
  -2   7   4   79.69    5.60
   2  -7  -4   77.79    5.70
  -2  -7   4   74.39    5.00
  -2  -7   4   69.49    4.60
  -2  -7   4   71.09    6.90
   2  -7  -4   75.29    3.90
  -2   7   3    5.80    1.80
   2   7  -3    2.10    1.10
  -2   7   3    3.20    1.00
  -2   7   3    6.00    1.60
   2   7  -3    1.70    1.30
   2  -7  -3    2.00    0.70
  -2  -7   3    2.20    1.50
  -2  -7   3    1.50    1.00
   2  -7  -3    2.40    1.70
  -2  -7   3   -1.70    1.90
  -2   7   2   -0.20    1.00
  -2   7   2    0.10    0.80
   2   7  -2    1.50    1.20
  -2   7   2   -0.20    1.10
  -2   7   2    1.20    0.80
   2   7  -2   -0.60    0.90
   2  -7  -2    0.20    1.30
   2  -7  -2    0.20    0.50
  -2  -7   2   -2.20    1.60
  -2  -7   2    1.10    1.50
  -2  -7   2    0.00    0.80
   2   7  -1   58.39    3.90
  -2   7   1   64.89    3.80
  -2   7   1   47.60    3.90
  -2   7   1   49.80    4.70
  -2  -7   1   53.09    4.10
   2  -7  -1   56.39    3.20
   2  -7  -1   59.19    4.70
  -2  -7   1   52.69    3.70
  -2  -7   1   55.39    5.70
  -2   7   0   18.30    2.40
  -2   7   0   23.00    2.30
  -2   7   0   20.10    2.40
   2   7   0   22.20    2.20
  -2   7   0   18.00    1.60
   2  -7   0   21.10    3.30
   2  -7   0   21.40    2.00
  -2  -7   0   24.40    2.80
  -2  -7   0   24.40    4.00
  -2   7  -1   17.50    2.30
   2   7   1   21.30    2.30
  -2   7  -1   13.40    2.50
  -2   7  -1   17.30    2.10
  -2   7  -1   15.90    1.40
  -2   7  -1   22.30    2.50
  -2  -7  -1   24.10    2.50
  -2  -7  -1   24.80    4.30
   2  -7   1   21.80    3.20
   2  -7   1   19.00    2.10
   2   7   2   37.50    2.80
  -2   7  -2   35.40    2.10
  -2   7  -2   40.80    4.90
  -2   7  -2   38.70    3.20
  -2   7  -2   33.50    2.90
  -2   7  -2   32.30    3.20
  -2  -7  -2   39.30    2.90
  -2  -7  -2   34.40    4.80
   2  -7   2   40.90    3.20
  -2  -7  -2   32.30    2.60
   2  -7   2   41.10    4.00
  -2   7  -3    8.10    1.80
  -2   7  -3   11.10    0.90
  -2   7  -3   11.30    1.80
   2   7   3   12.30    1.70
  -2   7  -3   11.70    2.00
  -2   7  -3   13.40    2.00
   2  -7   3   13.50    1.70
  -2  -7  -3   10.30    2.90
  -2  -7  -3   11.40    2.40
   2  -7   3    9.70    2.50
   2  -7   3   13.30    2.70
  -2   7  -4    1.40    1.10
  -2   7  -4    0.00    0.80
   2   7   4    0.10    0.80
  -2   7  -4    0.10    0.40
   2  -7   4    1.90    1.80
  -2  -7  -4    1.80    1.80
   2  -7   4   -0.10    1.40
  -2  -7  -4    1.10    0.80
   2   7   5   61.99    4.60
  -2   7  -5   61.89    3.10
  -2   7  -5   62.69    3.90
  -2   7  -5   65.89    4.50
  -2  -7  -5   60.29    6.00
  -2  -7  -5   61.99    3.70
   2  -7   5   66.39    5.40
   2  -7   5   62.59    5.50
   2   7   6   13.60    1.30
  -2   7  -6   15.20    1.80
  -2   7  -6   14.30    2.20
  -2   7  -6   11.70    0.90
   2  -7   6   15.70    3.10
  -2  -7  -6   14.00    1.50
  -2  -7  -6   12.20    3.40
   2  -7   6   10.30    2.90
  -2   7  -7   18.60    1.90
  -2   7  -7   17.20    1.20
  -2   7  -7   20.70    2.90
  -2  -7  -7   18.90    3.90
   2  -7   7   27.40    4.20
  -2  -7  -7   19.50    1.90
  -2   7  -8    1.60    1.50
  -2   7  -8    3.90    1.00
  -2  -7  -8    3.50    2.70
   2  -7   8    3.40    2.40
  -2  -7  -8    0.60    0.90
  -2   7  -9    9.30    1.80
  -2   7  -9    8.10    1.10
  -2   7  -9    8.30    2.20
  -2  -7  -9    7.00    1.40
  -2  -7  -9    6.30    2.90
  -2   8   7    1.80    1.60
   2   8  -7    1.60    1.70
  -2   8   7    3.20    1.00
  -2  -8   7    6.20    4.00
   2  -8  -7    3.10    1.00
   2  -8  -7    2.30    2.60
   2   8  -6    6.10    1.80
  -2   8   6    7.60    2.10
   2   8  -6    7.70    1.80
  -2   8   6    5.80    1.10
  -2  -8   6    3.70    2.20
  -2  -8   6    6.80    3.50
   2  -8  -6    4.10    2.20
   2  -8  -6    5.30    1.10
   2   8  -5    9.30    1.90
  -2   8   5    9.50    2.30
   2   8  -5    8.90    2.10
  -2   8   5    9.50    1.40
   2  -8  -5    6.90    1.20
  -2  -8   5    5.40    2.00
   2  -8  -5    6.90    2.50
  -2  -8   5    8.60    3.30
   2   8  -4    8.90    1.90
  -2   8   4   10.10    1.60
  -2   8   4   12.30    2.50
  -2  -8   4   10.00    3.80
   2  -8  -4   11.60    1.40
   2  -8  -4   11.00    2.70
  -2  -8   4   12.70    2.00
  -2  -8   4   16.60    2.50
  -2   8   3    0.90    0.90
  -2   8   3    2.10    1.60
   2   8  -3    0.80    1.20
  -2  -8   3    0.50    1.30
   2  -8  -3   -0.20    0.70
  -2  -8   3    4.80    3.00
  -2  -8   3    1.90    1.60
   2  -8  -3   -0.20    1.70
  -2   8   2   55.19    4.50
  -2   8   2   52.89    4.30
  -2   8   2   58.19    3.80
   2   8  -2   55.39    4.10
  -2  -8   2   59.89    6.70
  -2  -8   2   54.69    4.40
   2  -8  -2   54.19    3.40
   2  -8  -2   53.69    5.20
  -2   8   1   -1.10    1.00
   2   8  -1    0.20    1.10
  -2   8   1    0.30    1.20
   2  -8  -1    0.50    0.90
  -2  -8   1   -1.70    1.30
   2  -8  -1   -1.30    2.70
  -2  -8   1    2.10    2.90
  -2   8   0    2.20    1.30
  -2   8   0    0.90    0.80
  -2   8   0   -0.20    1.10
   2   8   0    0.50    0.90
  -2   8   0    2.60    1.30
   2  -8   0    3.90    2.00
  -2  -8   0    1.10    2.50
  -2  -8   0    0.30    1.40
   2  -8   0    0.70    1.10
  -2   8  -1   -1.00    1.00
   2   8   1    0.00    0.90
  -2   8  -1    0.20    0.90
  -2   8  -1    1.10    0.60
  -2  -8  -1   -1.30    1.10
   2  -8   1    0.50    1.00
   2  -8   1    2.10    1.80
  -2  -8  -1    0.50    1.80
  -2   8  -2    0.60    0.60
  -2   8  -2    3.00    1.20
   2   8   2    0.10    0.90
  -2   8  -2   -0.90    0.90
   2  -8   2    1.90    1.70
   2  -8   2    3.40    1.20
  -2  -8  -2   -0.10    1.20
  -2  -8  -2    1.40    2.00
  -2   8  -3   -0.10    0.50
  -2   8  -3   -0.20    1.00
  -2   8  -3    2.80    1.20
   2   8   3   -1.00    0.90
  -2  -8  -3    1.10    1.20
  -2  -8  -3   -0.80    2.00
   2  -8   3    2.60    1.00
   2  -8   3   -0.50    1.40
  -2   8  -4    0.50    0.50
   2   8   4    0.00    0.70
  -2   8  -4    0.90    1.00
  -2   8  -4    0.30    1.00
   2  -8   4    1.10    1.70
  -2  -8  -4    0.20    2.00
  -2  -8  -4    0.40    0.80
  -2   8  -5    5.10    1.30
  -2   8  -5    3.10    0.70
   2   8   5    5.20    1.10
  -2   8  -5    7.10    1.90
   2  -8   5    2.80    2.40
  -2  -8  -5    2.70    1.10
  -2  -8  -5    3.70    2.50
  -2   8  -6   10.30    1.70
  -2   8  -6    4.40    2.00
   2  -8   6   11.40    5.20
  -2  -8  -6   10.70    1.70
  -2  -8  -6   14.10    3.80
  -2   8  -7   15.80    1.90
  -2   8  -7   13.90    2.60
  -2  -8  -7   11.80    1.70
  -2  -8  -7   10.10    3.50
   2  -8   7   15.00    3.90
  -2   9   5   13.10    1.90
  -2   9   5   13.80    2.80
   2   9  -5   19.20    2.80
   2  -9  -5   12.70    3.30
   2  -9  -5   13.40    1.70
  -2  -9   5   19.10    5.30
  -2   9   4    5.80    2.20
   2  -9  -4    5.40    1.30
  -2  -9   4   10.30    2.20
  -2  -9   4    7.80    3.70
   2  -9  -4    5.40    2.30
   2   9  -3    9.10    2.10
  -2   9   3    9.70    1.70
  -2   9   3    8.10    2.20
  -2  -9   3    9.50    2.30
   2  -9  -3    8.90    1.60
   2  -9  -3   10.50    2.90
  -2  -9   3    9.30    4.30
  -2   9   2   -1.00    1.00
  -2   9   2    0.90    1.50
   2   9  -2   -0.10    1.20
  -2  -9   2    3.20    2.90
  -2  -9   2    3.60    1.70
   2  -9  -2   -1.30    2.00
   2  -9  -2    0.40    1.00
  -2   9   1    3.80    1.40
   2   9  -1    4.10    1.60
  -2   9   1    6.30    2.00
   2  -9  -1    3.20    2.30
  -2  -9   1    5.30    1.80
  -2  -9   1    9.00    4.20
   2  -9  -1    7.60    1.60
  -2   9   0   17.00    2.40
  -2   9   0   11.00    2.10
   2   9   0   16.40    2.30
  -2   9   0   15.00    2.70
  -2  -9   0   15.70    4.30
  -2  -9   0   12.50    2.50
   2  -9   0   15.80    2.30
   2  -9   0   13.70    3.30
  -2   9  -1    9.60    1.90
   2   9   1   10.00    1.90
  -2   9  -1    9.50    2.00
   2  -9   1   13.30    2.10
   2  -9   1   15.00    3.50
  -2  -9  -1   13.70    3.80
  -2  -9  -1   13.20    2.50
   2   9   2    4.00    1.50
  -2   9  -2    2.60    1.30
  -2   9  -2    4.00    1.30
   2  -9   2    3.50    1.50
   2  -9   2    1.80    3.90
  -2  -9  -2    7.10    3.50
  -2  -9  -2    6.40    1.70
  -2   9  -3    4.50    1.50
   2   9   3    6.20    1.60
  -2   9  -3    9.90    2.20
  -2  -9  -3    3.20    2.80
  -2  -9  -3    6.70    1.90
   2  -9   3    3.50    2.80
   2   9   4    4.80    1.40
  -2   9  -4    4.00    1.70
  -2   9  -4    4.50    1.50
  -2  -9  -4    4.70    1.60
  -2  -9  -4    5.50    3.30
   2  -9   4    6.10    3.20
  -3   0  13   -0.50    1.10
   3   0 -13    0.30    0.70
   3   0 -13    0.40    1.70
   3   0 -13   -0.50    1.00
   3   0 -13    0.20    1.00
   3   0 -12   73.39    3.90
   3   0 -12   67.29    4.10
   3   0 -12   68.29    5.60
   3   0 -12   63.99    4.80
   3   0 -12   68.89    3.90
  -3   0  11    0.30    1.50
   3   0 -11    0.60    0.60
   3   0 -11    0.80    0.80
   3   0 -11   -0.30    1.00
   3   0 -11    0.90    0.80
  -3   0  11   -0.60    0.60
   3   0 -11    0.80    1.90
   3   0 -10  206.88   10.60
   3   0 -10  216.08    9.90
  -3   0  10  207.78   10.70
   3   0 -10  210.88    9.90
  -3   0  10  198.78    9.60
   3   0 -10  215.48   12.30
  -3   0   9    0.50    0.50
   3   0  -9   -0.60    0.60
   3   0  -9   -0.40    1.90
   3   0  -9   -0.80    0.60
  -3   0   8  146.49    8.60
   3   0  -8  147.49    7.10
  -3   0   8  146.29    7.00
   3   0  -8  157.48    7.20
   3   0  -8  142.99    9.30
  -3   0   7    0.20    2.10
   3   0  -7   -1.80    1.70
  -3   0   7    0.20    0.50
   3   0  -7   -0.50    0.90
   3   0  -7   -0.40    0.70
  -3   0   6 3079.59  132.99
   3   0  -6 3055.19  133.59
   3   0  -6 3018.30  131.29
  -3   0   6 3082.29  131.29
  -3   0   5    0.30    0.40
  -3   0   5    0.10    0.50
   3   0  -5   -0.30    0.50
   3   0  -5    0.50    0.50
  -3   0   5   -1.30    1.50
   3   0  -5    0.10    1.60
   3   0  -4 1411.76   61.69
  -3   0   4 1331.27   61.39
  -3   0   4 1347.67   59.79
  -3   0   4 1457.05   59.89
   3   0  -4 1362.26   59.89
   3   0  -4 1421.06   59.89
  -3   0   3   -0.40    0.40
   3   0  -3   -0.10    0.60
   3   0  -3   -0.10    1.50
  -3   0   3    0.00    0.40
   3   0  -3    0.60    0.50
  -3   0   3   -1.30    1.30
  -3   0   2   29.40    1.80
  -3   0   2   27.50    3.00
   3   0  -2   29.70    3.10
   3   0  -2   31.40    2.20
  -3   0   2   29.10    1.90
   3   0  -1   -0.40    1.40
   3   0  -1    0.00    0.60
  -3   0   1    0.40    0.40
  -3   0   1    0.30    0.90
   3   0  -1   -0.30    0.40
   3   0  -1    0.40    1.10
  -3   0   1    0.50    1.40
   3   0   0   27.50    1.50
   3   0   0   28.10    2.90
  -3   0   0   22.30    1.50
  -3   0   0   23.90    1.50
   3   0   0   24.90    2.40
  -3   0   0   22.30    2.80
  -3   0   0   24.70    2.40
  -3   0  -1   -0.70    1.30
   3   0   1    0.50    1.20
   3   0   1   -0.20    0.20
   3   0   1   -1.60    1.10
  -3   0  -1    0.20    0.30
  -3   0  -1   -0.20    0.40
  -3   0  -1    1.60    1.40
  -3   0  -2 9999.00  432.76
   3   0   2 9651.73  432.56
  -3   0  -3    0.10    0.20
  -3   0  -3    1.00    1.40
  -3   0  -3    0.50    1.00
   3   0   3    0.10    0.30
   3   0   3   -0.50    0.70
   3   0   4 3298.77  136.09
  -3   0  -4 3082.89  136.59
  -3   0  -4 3135.09  137.49
   3   0   5   -0.10    0.40
  -3   0  -5    0.30    1.40
   3   0   5   -0.20    0.20
  -3   0  -5    0.50    0.40
  -3   0  -5    0.80    0.90
  -3   0  -6  361.16   19.30
  -3   0  -6  414.56   17.70
  -3   0  -6  414.46   17.80
  -3   0  -7    0.30    2.00
  -3   0  -7   -0.70    0.50
  -3   0  -7    0.30    0.50
  -3   0  -8    0.10    0.50
  -3   0  -8    0.20    0.60
  -3   0  -8   -0.70    1.80
  -3   0  -9   -0.60    0.50
  -3   0  -9    4.50    2.20
  -3   0  -9    1.40    0.70
  -3   0 -10   58.89    5.30
  -3   0 -10   48.00    3.10
  -3   0 -10   47.40    2.80
  -3   0 -11   -0.30    2.20
  -3   0 -11    0.00    0.50
  -3   0 -11   -0.10    0.70
  -3   0 -12   -4.40    2.10
  -3   0 -12    0.70    0.60
  -3   0 -12    1.80    0.90
   3   1 -13    0.80    1.00
   3   1 -13    1.20    1.40
   3   1 -13   -0.10    0.90
   3   1 -13   -0.70    1.00
   3   1 -13    0.30    0.40
   3  -1 -13    0.10    0.80
   3  -1 -13    0.30    1.20
   3   1 -12   52.39    3.90
   3   1 -12   59.99    4.40
   3   1 -12   54.49    3.20
   3   1 -12   57.89    3.20
   3   1 -12   51.79    4.10
   3   1 -12   55.19    3.50
   3  -1 -12   51.09    4.00
   3  -1 -12   53.19    3.50
  -3  -1  12   56.99    3.50
   3  -1 -12   58.49    3.90
   3  -1 -12   57.89    2.90
   3  -1 -12   64.29    6.10
   3   1 -11   17.00    1.80
   3   1 -11   15.10    2.70
   3   1 -11   18.70    1.90
  -3   1  11   11.40    2.00
   3   1 -11   23.60    2.50
   3  -1 -11   19.60    1.80
   3  -1 -11   17.60    1.40
   3  -1 -11   19.60    2.50
   3  -1 -11   14.90    3.60
  -3  -1  11   15.50    1.60
   3  -1 -11   18.10    2.10
  -3  -1  11   14.20    2.40
   3   1 -10   45.10    4.20
   3   1 -10   50.29    2.80
   3   1 -10   46.50    3.20
  -3   1  10   48.50    2.60
   3  -1 -10   50.09    2.70
  -3  -1  10   54.69    4.30
  -3  -1  10   48.60    3.00
   3  -1 -10   45.40    3.20
   3  -1 -10   47.30    3.20
   3  -1 -10   49.30    5.40
   3   1  -9  280.17   12.40
   3   1  -9  260.87   12.80
  -3   1   9  247.28   13.50
  -3   1   9  264.57   12.30
   3   1  -9  280.87   14.50
   3  -1  -9  294.37   12.40
   3  -1  -9  275.77   12.80
   3  -1  -9  287.87   15.60
   3  -1  -9  284.77   12.90
   3  -1  -9  284.57   13.40
  -3  -1   9  274.37   12.70
   3   1  -8    3.60    0.80
   3   1  -8    3.40    1.00
  -3   1   8    1.30    1.70
   3   1  -8    5.00    2.20
  -3  -1   8    5.50    1.00
   3  -1  -8    4.20    0.80
   3  -1  -8    3.00    2.20
  -3  -1   8    4.40    2.30
   3  -1  -8    2.80    1.10
   3  -1  -8    3.00    1.00
  -3   1   7   24.50    3.00
   3   1  -7   24.90    2.00
  -3   1   7   23.20    1.60
   3   1  -7   23.10    1.60
   3   1  -7   24.80    3.70
  -3  -1   7   22.40    1.80
   3  -1  -7   33.70    4.70
   3  -1  -7   22.00    1.90
   3  -1  -7   27.80    1.70
  -3  -1   7   31.20    4.10
  -3   1   6   27.10    1.70
   3   1  -6   29.10    3.60
  -3   1   6   30.30    3.60
   3   1  -6   26.00    2.00
   3   1  -6   26.90    1.70
  -3   1   6   23.80    1.90
   3  -1  -6   34.30    4.30
   3  -1  -6   24.40    1.70
  -3  -1   6   29.40    4.00
   3  -1  -6   26.20    2.00
  -3  -1   6   29.10    1.90
  -3   1   5  409.16   19.70
   3   1  -5  411.66   20.00
   3   1  -5  423.96   18.10
  -3   1   5  406.16   18.40
  -3   1   5  423.36   18.20
   3   1  -5  405.66   18.50
  -3  -1   5  450.35   20.40
   3  -1  -5  396.46   18.20
  -3  -1   5  405.46   18.40
   3  -1  -5  408.56   20.30
   3  -1  -5  416.06   18.40
  -3   1   4  243.98   11.40
   3   1  -4  258.67   12.90
  -3   1   4  257.07   11.20
   3   1  -4  249.68   11.40
  -3   1   4  248.78   12.70
   3   1  -4  250.77   11.30
   3  -1  -4  252.47   13.10
  -3  -1   4  236.48   13.00
   3  -1  -4  241.28   11.20
  -3  -1   4  265.37   11.00
  -3  -1   4  255.47   11.40
   3   1  -3  474.45   21.70
  -3   1   3  447.36   20.20
   3   1  -3  456.65   20.20
   3   1  -3  457.55   20.20
  -3   1   3  438.46   21.40
  -3   1   3  478.25   20.10
   3   1  -3  476.65   20.50
  -3  -1   3  423.86   20.00
   3  -1  -3  478.25   20.40
  -3  -1   3  451.85   20.20
  -3  -1   3  445.16   21.80
   3  -1  -3  488.55   21.90
   3  -1  -3  452.85   20.10
  -3   1   2  376.36   18.60
   3   1  -2  413.76   18.90
  -3   1   2  392.76   17.60
  -3   1   2  396.96   17.40
   3   1  -2  404.96   17.70
   3   1  -2  390.96   17.60
  -3  -1   2  408.96   17.50
  -3  -1   2  375.26   19.00
   3  -1  -2  450.15   17.90
  -3  -1   2  369.46   17.60
   3  -1  -2  395.76   18.90
  -3  -1   2  382.16   17.70
   3   1  -1 1307.67   54.99
  -3   1   1 1170.88   55.89
   3   1  -1 1394.56   56.39
  -3   1   1 1199.38   55.19
  -3  -1   1 1262.67   56.39
   3  -1  -1 1363.86   55.49
   3  -1  -1 1314.17   56.29
  -3  -1   1 1254.97   55.09
  -3  -1   1 1206.18   55.29
  -3  -1   0 4342.87  187.38
  -3   1  -1 1605.74   68.79
  -3   1  -1 1531.75   69.79
   3   1   1 1652.13   69.99
  -3   1  -1 1544.15   69.79
   3  -1   1 1710.13   70.09
   3  -1   1 1643.84   69.99
  -3  -1  -1 1552.54   70.19
  -3   1  -2 1633.04   72.49
   3   1   2 1627.94   72.69
   3  -1   2 1658.23   73.09
  -3  -1  -2 1686.43   72.69
   3  -1   2 1710.23   72.39
  -3   1  -3 1549.34   72.39
   3   1   3 1666.23   72.59
  -3   1  -3 1704.63   73.39
  -3  -1  -3 1746.73   72.09
  -3  -1  -3 1688.03   73.19
   3  -1   3 1688.93   73.29
   3  -1   3 1701.63   72.79
   3   1   4   85.39    4.40
  -3   1  -4   90.49    5.80
   3   1   4   85.09    4.50
  -3   1  -4   93.29    4.20
  -3  -1  -4   90.79    4.30
  -3  -1  -4   89.99    5.30
   3  -1   4   91.69    4.60
  -3  -1  -4  103.29    4.50
  -3  -1  -4   90.19    4.30
  -3   1  -5   48.40    4.30
   3   1   5   49.30    2.70
   3   1   5   49.99    2.90
  -3   1  -5   53.19    2.70
  -3  -1  -5   49.90    2.70
  -3  -1  -5   52.19    2.70
  -3  -1  -5   49.40    3.60
  -3  -1  -5   58.19    2.90
  -3   1  -6   -0.40    0.70
   3   1   6    0.90    0.50
  -3   1  -6   -0.10    0.40
   3   1   6    1.10    0.80
  -3   1  -6    3.60    2.20
  -3  -1  -6    1.10    0.50
  -3  -1  -6    0.70    0.90
  -3  -1  -6    0.60    1.30
  -3  -1  -6    1.00    0.50
  -3   1  -7   92.89    4.70
  -3   1  -7   91.89    6.60
  -3  -1  -7   86.99    5.00
  -3  -1  -7   88.69    4.30
  -3  -1  -7   89.59    4.30
  -3  -1  -7   86.79    5.20
  -3  -1  -7   87.99    4.50
  -3   1  -8  295.57   16.10
  -3   1  -8  329.97   14.20
  -3   1  -8  306.07   14.10
  -3  -1  -8  317.97   13.80
  -3  -1  -8  320.97   14.20
  -3  -1  -8  305.17   14.40
  -3  -1  -8  300.77   13.70
  -3   1  -9    5.50    2.40
  -3   1  -9    3.50    0.90
  -3   1  -9    2.70    0.90
  -3  -1  -9    2.30    0.50
  -3  -1  -9    3.30    0.90
  -3  -1  -9    2.50    0.60
  -3   1 -10   47.80    3.00
  -3   1 -10   48.10    5.50
  -3   1 -10   44.90    2.90
  -3  -1 -10   46.50    2.40
  -3  -1 -10   45.30    3.00
  -3  -1 -10   45.50    2.40
  -3  -1 -10   41.70    5.30
  -3   1 -11    4.10    1.00
  -3   1 -11    2.30    2.40
  -3   1 -11    3.00    0.90
  -3  -1 -11    3.90    2.90
  -3  -1 -11    3.80    1.10
  -3   1 -12    3.40    1.10
  -3   1 -12    5.80    1.10
  -3   1 -12    5.60    2.90
  -3  -1 -12    6.90    3.10
  -3  -1 -12    5.30    1.20
  -3   2  13   10.00    1.70
   3   2 -13   14.10    2.20
   3   2 -13   13.70    1.90
   3  -2 -13   11.90    1.80
   3   2 -12    4.10    1.20
   3   2 -12    1.60    1.00
  -3   2  12    0.60    0.90
   3  -2 -12    7.70    3.50
  -3  -2  12    2.80    1.50
   3  -2 -12    2.00    1.30
   3  -2 -12    2.30    1.00
   3   2 -11   50.69    3.70
   3   2 -11   40.00    3.20
   3  -2 -11   45.20    3.50
   3  -2 -11   45.50    3.20
   3  -2 -11   49.70    5.90
   3   2 -10  114.79    7.00
  -3   2  10  131.89    7.00
   3   2 -10  109.29    6.30
   3  -2 -10  121.29    6.40
   3  -2 -10  117.89    6.70
   3  -2 -10  120.79    6.50
   3  -2 -10  144.19   10.60
  -3  -2  10  113.79    6.20
   3   2  -9   38.90    3.50
  -3   2   9   36.60    1.90
  -3   2   9   34.30    3.30
   3   2  -9   37.90    2.80
  -3  -2   9   42.10    4.30
  -3  -2   9   35.10    2.60
   3  -2  -9   56.39    7.90
   3  -2  -9   36.20    2.90
   3  -2  -9   35.60    2.70
   3  -2  -9   38.00    2.90
   3   2  -8  261.07   13.20
  -3   2   8  256.87   11.30
   3   2  -8  250.57   12.10
  -3  -2   8  255.67   13.80
   3  -2  -8  262.57   12.20
   3  -2  -8  262.57   12.20
   3  -2  -8  249.38   12.30
   3  -2  -8  262.27   14.80
  -3  -2   8  242.28   11.90
   3   2  -7    3.20    1.90
  -3   2   7    0.60    1.70
  -3   2   7    0.70    0.50
   3   2  -7    0.90    0.90
   3   2  -7    3.50    1.50
  -3  -2   7   -0.10    0.60
  -3  -2   7    0.00    2.20
   3  -2  -7    1.60    0.90
   3  -2  -7   -1.50    2.20
   3  -2  -7    1.40    0.90
   3  -2  -7   -0.60    0.90
  -3   2   6  236.38   13.00
   3   2  -6  281.67   12.70
  -3   2   6  272.47   11.70
   3   2  -6  274.07   13.50
  -3   2   6  256.17   12.70
   3   2  -6  260.17   12.20
  -3  -2   6  255.87   12.00
   3  -2  -6  268.87   12.20
   3  -2  -6  257.27   14.30
   3  -2  -6  257.47   12.30
  -3  -2   6  263.37   14.10
   3   2  -5    9.10    2.20
  -3   2   5    8.00    0.90
   3   2  -5    7.10    1.40
   3   2  -5    8.20    1.30
  -3   2   5    6.80    1.10
  -3   2   5    7.90    2.00
  -3  -2   5    8.40    2.60
   3  -2  -5    6.80    2.40
   3  -2  -5    8.30    1.20
   3  -2  -5    9.50    1.30
  -3  -2   5   10.00    1.20
   3   2  -4  263.17   12.10
  -3   2   4  274.27   11.80
   3   2  -4  261.47   12.30
  -3   2   4  264.67   13.10
  -3   2   4  252.17   12.10
   3   2  -4  279.27   13.40
  -3  -2   4  277.17   12.10
  -3  -2   4  237.98   13.70
   3  -2  -4  267.57   12.20
   3  -2  -4  248.58   12.00
   3  -2  -4  271.57   13.80
   3   2  -3  100.19    4.80
  -3   2   3   86.89    4.50
  -3   2   3   80.29    5.30
   3   2  -3   84.09    4.50
  -3   2   3   93.09    4.30
   3   2  -3   92.29    5.70
  -3  -2   3   88.09    4.50
  -3  -2   3   90.29    4.30
  -3  -2   3   84.19    4.80
   3  -2  -3   86.59    4.40
  -3  -2   3   84.29    6.00
   3  -2  -3   91.09    6.10
   3   2  -2 1388.96   56.99
   3   2  -2 1303.87   55.69
   3   2  -2 1338.77   55.79
  -3   2   2 1246.48   55.69
  -3   2   2 1275.47   56.59
   3  -2  -2 1378.66   57.19
  -3  -2   2 1209.08   55.69
  -3  -2   2 1356.56   55.69
   3  -2  -2 1215.78   55.39
   3  -2  -2 1312.37   55.89
  -3  -2   2 1219.48   57.19
  -3  -2   2 1202.48   55.79
  -3   2   1  398.46   19.20
   3   2  -1  405.46   18.50
   3   2  -1  447.96   19.60
  -3   2   1  410.96   18.60
   3   2  -1  407.46   18.40
  -3  -2   1  398.66   19.80
   3  -2  -1  441.36   18.90
   3  -2  -1  431.96   19.80
   3  -2  -1  404.76   18.10
  -3  -2   1  427.36   18.40
  -3  -2   1  417.66   18.60
   3   2   0  409.16   18.40
   3   2   0  406.36   18.60
  -3   2   0  412.16   18.90
   3   2   0  441.46   19.60
  -3   2   0  424.56   19.40
   3  -2   0  394.86   18.20
  -3  -2   0  412.36   20.00
  -3  -2   0  451.85   18.60
  -3  -2   0  422.76   18.60
   3  -2   0  448.76   19.30
  -3   2  -1 2768.32  116.49
   3   2   1 2821.92  116.79
  -3   2  -1 2588.04  116.39
   3  -2   1 2561.24  116.89
  -3  -2  -1 2698.83  117.29
   3  -2   1 2760.12  116.79
   3   2   2  617.94   26.20
  -3   2  -2  608.14   27.10
   3   2   2  609.84   27.00
   3   2   2  596.04   26.30
  -3   2  -2  521.35   26.70
   3  -2   2  574.64   27.20
   3  -2   2  621.44   27.50
  -3  -2  -2  596.84   27.60
  -3  -2  -2  651.03   26.40
   3  -2   2  636.14   26.40
  -3  -2  -2  616.44   26.20
  -3   2  -3   17.90    0.90
   3   2   3   20.30    1.30
   3   2   3   16.50    1.70
   3   2   3   19.50    1.30
  -3   2  -3   23.00    2.40
   3  -2   3   22.00    2.40
  -3  -2  -3   19.00    1.50
   3  -2   3   22.10    1.30
  -3  -2  -3   19.80    1.30
   3  -2   3   22.00    2.80
  -3  -2  -3   17.90    1.20
  -3  -2  -3   19.90    2.40
  -3   2  -4  117.29    6.90
   3   2   4  116.49    6.10
   3   2   4  123.29    5.90
  -3   2  -4  124.99    5.80
  -3   2  -4  131.99    5.50
   3  -2   4  120.59    7.00
  -3  -2  -4  124.59    6.00
  -3  -2  -4  128.79    5.80
   3  -2   4  111.59    6.30
  -3  -2  -4  126.39    5.70
  -3  -2  -4  120.49    7.00
   3   2   5   57.59    3.40
  -3   2  -5   68.19    3.10
  -3   2  -5   62.49    3.60
   3   2   5   60.69    3.50
  -3   2  -5   64.19    4.80
  -3  -2  -5   62.49    3.10
   3  -2   5   61.89    3.00
  -3  -2  -5   63.89    3.20
  -3  -2  -5   62.19    3.60
  -3  -2  -5   61.59    4.40
  -3   2  -6   32.40    1.80
  -3   2  -6   28.90    3.60
  -3   2  -6   26.10    2.10
   3   2   6   26.70    1.90
  -3  -2  -6   27.90    3.00
  -3  -2  -6   27.10    1.80
  -3  -2  -6   27.30    1.60
  -3  -2  -6   26.80    2.30
   3   2   7  124.19    6.40
  -3   2  -7  118.69    7.60
   3   2   7  116.89    5.90
  -3   2  -7  123.79    6.30
  -3   2  -7  128.99    5.90
  -3  -2  -7  121.09    5.50
  -3  -2  -7  126.49    6.00
  -3  -2  -7  114.79    7.00
  -3  -2  -7  123.59    5.50
  -3   2  -8   22.70    1.80
  -3   2  -8   28.20    3.60
  -3   2  -8   24.20    2.10
  -3  -2  -8   23.80    1.90
  -3  -2  -8   26.20    2.60
  -3  -2  -8   22.90    2.80
  -3   2  -9   12.60    2.80
  -3   2  -9   11.40    1.60
  -3   2  -9   15.90    1.50
  -3  -2  -9   17.10    2.60
  -3  -2  -9   12.50    2.20
  -3  -2  -9   13.40    1.60
  -3   2 -10    3.70    0.90
  -3   2 -10    3.30    1.10
  -3   2 -10    7.10    2.40
  -3  -2 -10    2.90    0.90
  -3  -2 -10    0.60    1.30
  -3  -2 -10    9.10    2.00
  -3   2 -11   44.70    3.10
  -3   2 -11   44.60    5.20
  -3   2 -11   39.80    2.90
  -3  -2 -11   49.30    3.10
  -3   2 -12   22.60    2.00
  -3   2 -12   21.50    3.60
  -3   2 -12   17.10    2.00
  -3  -2 -12   22.90    2.10
   3   3 -13   -0.40    1.10
   3  -3 -13   -0.20    1.10
   3  -3 -13    0.00    1.10
   3   3 -12    1.50    1.30
  -3   3  12    1.60    1.20
   3   3 -12    1.60    0.90
   3  -3 -12    2.50    1.20
   3  -3 -12    2.00    1.20
  -3  -3  12    3.20    2.10
   3  -3 -12    8.00    5.40
   3   3 -11   47.80    3.70
   3   3 -11   53.59    3.60
   3  -3 -11   57.79    4.00
   3  -3 -11   54.69    3.90
   3  -3 -11   55.49    6.60
   3   3 -10    0.90    1.10
  -3   3  10    2.60    1.40
   3   3 -10    0.90    1.00
   3  -3 -10    2.50    2.70
   3  -3 -10    1.40    1.00
  -3  -3  10   -1.00    2.30
   3  -3 -10    0.20    0.90
   3   3  -9  179.08    9.40
   3   3  -9  190.58    9.80
   3  -3  -9  194.88    9.60
   3  -3  -9  185.38    9.80
  -3  -3   9  178.78   10.90
   3  -3  -9  189.28   12.40
   3   3  -8   82.59    5.40
  -3   3   8   80.69    3.80
   3   3  -8   82.19    4.90
  -3   3   8   94.59    5.70
   3  -3  -8   82.49    4.90
   3  -3  -8   95.99    7.70
   3  -3  -8   82.19    4.90
  -3  -3   8   78.79    6.60
  -3  -3   8   84.99    4.80
   3  -3  -8   83.59    5.00
   3   3  -7  132.89    7.60
  -3   3   7  127.79    6.00
   3   3  -7  128.49    7.20
   3   3  -7  132.09    6.90
   3  -3  -7  137.79    7.00
   3  -3  -7  127.29    6.70
  -3  -3   7  121.09    6.60
  -3  -3   7  133.19    9.00
   3  -3  -7  137.29    7.00
   3  -3  -7  137.29    9.30
  -3   3   6   43.10    3.20
   3   3  -6   50.69    4.00
  -3   3   6   35.80    3.70
   3   3  -6   49.20    3.50
   3   3  -6   52.49    3.30
  -3   3   6   47.00    2.50
   3  -3  -6   48.30    3.20
  -3  -3   6   55.29    5.40
   3  -3  -6   52.39    5.40
   3  -3  -6   44.60    3.00
   3  -3  -6   48.00    3.20
  -3   3   5   42.40    3.60
  -3   3   5   43.10    3.00
   3   3  -5   37.50    2.80
   3   3  -5   39.10    3.60
  -3   3   5   41.20    2.30
   3   3  -5   35.20    2.90
  -3  -3   5   39.10    4.50
   3  -3  -5   55.49    5.00
   3  -3  -5   42.20    2.90
  -3  -3   5   41.70    2.70
   3  -3  -5   42.00    2.90
   3  -3  -5   39.00    2.60
   3   3  -4    1.60    1.40
   3   3  -4    1.60    1.10
  -3   3   4   -0.70    0.60
  -3   3   4   -0.50    0.40
  -3   3   4   -1.40    1.30
   3   3  -4    0.60    0.70
  -3  -3   4    0.00    0.50
   3  -3  -4    0.70    0.90
   3  -3  -4    0.40    0.50
   3  -3  -4    4.20    2.50
   3  -3  -4   -0.10    0.60
  -3  -3   4   -2.10    1.40
   3   3  -3    0.30    1.20
  -3   3   3    1.00    1.20
   3   3  -3    0.90    0.80
   3   3  -3    0.60    0.90
  -3   3   3    1.30    0.80
   3  -3  -3    5.20    2.00
  -3  -3   3    2.80    1.80
   3  -3  -3    2.40    0.80
   3   3  -2  329.47   15.10
  -3   3   2  304.67   14.80
   3   3  -2  296.57   14.10
  -3   3   2  297.07   14.20
   3   3  -2  316.97   14.00
   3  -3  -2  290.87   13.70
   3  -3  -2  304.47   14.20
   3  -3  -2  319.87   14.40
  -3  -3   2  292.67   15.60
   3  -3  -2  349.77   15.80
  -3  -3   2  285.27   14.20
  -3  -3   2  319.47   13.80
  -3  -3   2  335.57   14.10
  -3   3   1  276.47   12.80
  -3   3   1  262.77   12.20
   3   3  -1  271.67   11.80
   3   3  -1  247.08   12.00
   3   3  -1  288.97   13.00
  -3  -3   1  254.87   12.20
   3  -3  -1  278.47   13.40
  -3  -3   1  241.18   13.40
   3  -3  -1  252.77   12.10
   3  -3  -1  268.57   12.40
   3  -3  -1  243.08   11.50
  -3  -3   1  280.97   12.00
   3   3   0  467.15   21.80
   3   3   0  515.65   21.50
   3   3   0  486.85   22.60
  -3   3   0  493.15   22.00
  -3   3   0  496.35   22.40
   3  -3   0  504.15   21.20
   3  -3   0  495.35   22.30
  -3  -3   0  455.75   23.10
   3  -3   0  531.75   23.10
  -3  -3   0  466.05   21.80
  -3  -3   0  521.95   21.70
   3  -3   0  474.15   21.90
   3   3   1  982.20   43.20
   3   3   1 1035.70   43.00
  -3   3  -1 1025.60   43.80
   3   3   1  996.20   44.00
  -3   3  -1  990.50   43.60
  -3  -3  -1 1054.79   43.60
  -3  -3  -1 1011.90   43.20
   3  -3   1 1020.80   44.40
   3  -3   1  998.80   44.10
   3  -3   1  956.20   43.30
  -3  -3  -1  936.31   44.60
   3  -3   1  984.50   42.70
  -3  -3  -1  948.41   43.10
   3   3   2   55.79    2.70
  -3   3  -2   54.09    3.30
  -3   3  -2   50.09    3.40
   3   3   2   54.29    3.50
   3   3   2   50.79    2.90
   3  -3   2   52.89    3.00
  -3  -3  -2   50.99    2.70
  -3  -3  -2   49.00    4.10
  -3  -3  -2   53.49    3.20
   3  -3   2   58.29    4.10
  -3  -3  -2   51.39    3.00
   3  -3   2   53.69    3.80
   3   3   3  139.89    7.40
   3   3   3  150.38    6.90
   3   3   3  152.18    6.80
  -3   3  -3  138.69    7.50
  -3   3  -3  147.29    7.20
  -3   3  -3  151.38    7.30
  -3  -3  -3  151.88    6.80
   3  -3   3  134.99    8.00
   3  -3   3  149.49    7.00
  -3  -3  -3  136.89    8.20
  -3  -3  -3  151.28    6.80
   3  -3   3  143.09    7.80
  -3  -3  -3  150.38    7.30
  -3   3  -4    9.50    0.70
  -3   3  -4    8.30    1.70
   3   3   4    9.60    1.40
  -3   3  -4    9.50    1.10
  -3   3  -4   15.50    1.70
  -3   3  -4    9.90    0.90
   3   3   4    8.90    1.00
   3   3   4   11.30    1.30
   3  -3   4   11.00    1.10
  -3  -3  -4    9.70    0.90
  -3  -3  -4    9.40    0.90
   3  -3   4    6.70    2.10
  -3  -3  -4    7.40    1.40
  -3  -3  -4    9.80    2.10
   3  -3   4    6.10    1.80
  -3   3  -5   44.90    3.70
   3   3   5   51.59    3.00
  -3   3  -5   41.90    2.60
  -3   3  -5   52.09    2.50
  -3   3  -5   48.30    3.10
  -3   3  -5   47.70    2.70
   3   3   5   43.60    3.00
   3  -3   5   42.80    3.40
  -3  -3  -5   50.59    4.10
  -3  -3  -5   50.09    2.40
  -3  -3  -5   48.00    3.30
   3  -3   5   52.79    4.20
  -3  -3  -5   47.50    2.60
   3  -3   5   43.20    3.40
  -3   3  -6   51.19    2.60
  -3   3  -6   50.49    3.20
   3   3   6   46.20    3.00
  -3   3  -6   46.80    4.40
   3   3   6   44.30    3.10
   3  -3   6   43.50    3.10
  -3  -3  -6   46.60    4.10
   3  -3   6   49.20    2.90
  -3  -3  -6   47.80    2.70
  -3  -3  -6   46.00    2.20
  -3  -3  -6   43.60    3.40
   3   3   7    7.80    1.20
  -3   3  -7    9.80    2.10
  -3   3  -7    7.10    1.40
  -3   3  -7    8.40    1.00
  -3  -3  -7    9.40    1.90
  -3  -3  -7    6.40    2.10
  -3  -3  -7    5.80    1.00
  -3   3  -8   10.60    2.30
  -3   3  -8   12.20    1.30
  -3   3  -8   11.90    1.70
  -3  -3  -8    9.80    2.30
  -3  -3  -8   12.80    1.50
  -3  -3  -8   12.50    2.30
  -3   3  -9   39.50    4.00
  -3   3  -9   44.30    2.60
  -3   3  -9   41.00    3.10
  -3  -3  -9   40.90    4.10
  -3  -3  -9   43.90    2.80
  -3  -3  -9   42.60    3.90
  -3   3 -10    4.30    0.90
  -3   3 -10    6.50    1.30
  -3   3 -10    2.80    1.90
  -3  -3 -10    9.10    2.90
  -3  -3 -10    7.10    2.20
  -3  -3 -10    4.30    1.00
  -3   3 -11    1.80    1.70
  -3   3 -11    0.20    1.00
  -3   3 -11    0.10    0.70
  -3  -3 -11    2.30    1.80
  -3  -3 -11   -0.70    0.70
  -3  -3 -11    0.70    1.70
  -3   3 -12    3.60    2.20
  -3   3 -12    6.40    1.50
  -3   3 -12    3.30    1.00
  -3  -3 -12    4.60    1.30
  -3   4  12    4.10    1.40
   3   4 -12    5.60    1.60
   3  -4 -12    3.70    1.40
   3  -4 -12    3.50    2.40
  -3   4  11    6.30    1.70
   3   4 -11   10.10    2.00
   3   4 -11    8.50    1.40
   3  -4 -11    9.40    1.90
   3  -4 -11    7.80    4.20
   3  -4 -11    8.70    1.70
   3   4 -10  177.68    9.20
  -3   4  10  189.28    9.80
   3   4 -10  177.58    9.50
   3  -4 -10  193.38   13.20
   3  -4 -10  172.98    9.20
   3  -4 -10  185.78    9.70
  -3  -4  10  182.18   11.30
  -3   4   9   81.19    5.40
   3   4  -9   75.29    5.00
   3   4  -9   80.89    5.00
  -3  -4   9   79.39    6.90
   3  -4  -9   82.19    5.20
   3  -4  -9   82.89    7.90
   3  -4  -9   77.29    4.70
  -3   4   8   68.79    4.70
   3   4  -8   55.19    4.10
   3   4  -8   71.89    4.60
   3  -4  -8   65.29    4.40
  -3  -4   8   83.39    6.80
   3  -4  -8   62.19    4.00
  -3   4   7    4.60    0.70
   3   4  -7    3.20    1.40
   3   4  -7    3.90    1.50
   3   4  -7    5.40    1.60
  -3   4   7    5.00    0.60
  -3   4   7    2.60    1.60
   3  -4  -7    4.90    1.10
  -3  -4   7    2.90    1.00
   3  -4  -7    5.60    3.20
   3  -4  -7    2.80    1.10
  -3  -4   7    5.20    2.70
  -3   4   6  143.79    7.80
  -3   4   6  127.89    6.20
   3   4  -6  141.39    8.50
  -3   4   6  131.49    7.20
   3   4  -6  125.29    7.10
  -3   4   6  127.59    6.20
   3   4  -6  144.69    7.20
  -3  -4   6  141.49    7.00
   3  -4  -6  131.09    7.20
   3  -4  -6  134.19    7.20
  -3  -4   6  122.19    6.80
   3  -4  -6  152.58    9.80
   3  -4  -6  130.69    6.70
  -3  -4   6  137.29    9.40
  -3   4   5    9.30    1.10
  -3   4   5    5.70    1.90
   3   4  -5    9.60    2.00
   3   4  -5    7.90    1.60
   3   4  -5    5.90    1.40
  -3   4   5    7.50    1.60
   3  -4  -5    6.40    1.10
   3  -4  -5    8.70    1.70
  -3  -4   5    9.30    3.20
  -3  -4   5    8.10    1.30
   3  -4  -5   15.40    3.60
   3  -4  -5    6.60    1.40
   3   4  -4   56.29    3.60
  -3   4   4   52.09    4.10
  -3   4   4   52.89    3.70
   3   4  -4   56.99    4.20
   3   4  -4   62.19    3.70
  -3  -4   4   57.89    4.00
  -3  -4   4   61.39    5.50
   3  -4  -4   60.69    4.20
   3  -4  -4   49.80    5.10
   3  -4  -4   53.69    3.10
   3  -4  -4   57.19    3.70
  -3  -4   4   57.39    2.90
  -3  -4   4   62.59    3.60
   3   4  -3   60.99    3.60
   3   4  -3   59.19    3.70
  -3   4   3   58.49    3.80
  -3   4   3   60.89    4.30
   3   4  -3   61.19    4.40
  -3  -4   3   66.49    3.70
   3  -4  -3   61.79    5.30
   3  -4  -3   61.09    3.20
  -3  -4   3   56.99    5.20
   3  -4  -3   65.29    4.00
  -3  -4   3   57.49    3.90
  -3  -4   3   67.79    3.90
   3  -4  -3   63.69    3.90
  -3  -4   3   64.69    3.20
  -3   4   2  322.07   15.50
   3   4  -2  329.97   14.50
   3   4  -2  326.67   15.60
   3   4  -2  321.67   14.90
  -3   4   2  312.87   14.90
  -3  -4   2  327.27   15.00
   3  -4  -2  334.77   16.40
  -3  -4   2  299.37   14.90
  -3  -4   2  362.06   15.30
  -3  -4   2  302.47   16.50
   3  -4  -2  325.77   15.10
   3  -4  -2  329.67   14.20
  -3  -4   2  320.17   14.70
   3  -4  -2  303.07   15.00
  -3   4   1 1143.49   50.99
   3   4  -1 1180.68   50.49
   3   4  -1 1219.28   51.79
  -3   4   1 1184.18   50.49
   3   4  -1 1120.89   50.89
  -3   4   1 1174.68   51.59
  -3  -4   1 1134.19   51.19
   3  -4  -1 1175.18   51.29
  -3  -4   1 1161.68   51.09
  -3  -4   1 1181.68   50.69
  -3  -4   1 1179.88   50.79
   3  -4  -1 1240.78   52.49
   3  -4  -1 1180.18   50.19
  -3  -4   1 1141.79   52.69
   3  -4  -1 1117.29   51.09
  -3   4   0    1.20    0.50
  -3   4   0    1.90    1.00
  -3   4   0    1.30    1.00
   3   4   0    1.90    0.50
   3   4   0    1.40    0.70
   3   4   0    1.60    1.10
  -3   4   0    1.30    0.80
  -3  -4   0    1.40    0.70
   3  -4   0    1.80    1.50
   3  -4   0    1.60    0.30
  -3  -4   0    1.40    0.90
   3  -4   0    3.20    0.90
   3  -4   0    1.60    1.10
  -3  -4   0    1.30    0.80
  -3  -4   0    0.80    0.90
  -3  -4   0    4.50    1.80
   3   4   1  204.48   10.80
  -3   4  -1  223.38   10.70
  -3   4  -1  220.58    9.60
   3   4   1  221.28    9.80
  -3   4  -1  211.78   10.30
  -3   4  -1  239.08   12.00
   3   4   1  205.28   10.10
  -3  -4  -1  220.58   10.60
  -3  -4  -1  200.78   11.60
  -3  -4  -1  227.48   10.10
   3  -4   1  227.18   10.40
  -3  -4  -1  222.98   10.40
   3  -4   1  218.38   11.40
  -3  -4  -1  214.68   10.10
   3  -4   1  222.68    9.70
   3  -4   1  224.38   11.10
   3   4   2    0.10    0.40
   3   4   2    1.10    1.00
  -3   4  -2    0.20    0.80
  -3   4  -2    0.10    0.20
  -3   4  -2   -1.20    1.30
  -3   4  -2   -0.40    0.70
   3   4   2    0.50    0.70
   3  -4   2    3.00    1.70
  -3  -4  -2    0.20    1.40
   3  -4   2    0.40    0.70
  -3  -4  -2   -1.40    0.60
  -3  -4  -2    0.40    0.60
  -3  -4  -2    0.80    0.60
   3  -4   2   -0.40    1.40
  -3   4  -3  122.39    6.30
  -3   4  -3  125.69    6.80
   3   4   3  126.89    5.90
  -3   4  -3  119.79    5.30
  -3   4  -3  121.19    6.30
  -3  -4  -3  117.29    5.80
   3  -4   3  119.09    7.30
   3  -4   3  110.59    6.90
  -3  -4  -3  126.69    6.50
  -3  -4  -3  119.49    5.80
  -3  -4  -3  123.29    7.70
   3  -4   3  120.09    6.20
  -3  -4  -3  129.29    6.60
  -3   4  -4    0.40    0.80
  -3   4  -4    0.90    0.20
  -3   4  -4   -0.20    0.70
   3   4   4    0.90    0.70
   3   4   4    1.60    0.90
   3   4   4    0.00    0.60
  -3  -4  -4    0.60    0.50
   3  -4   4    0.50    0.90
  -3  -4  -4   -0.80    1.00
   3  -4   4   -0.70    1.50
  -3  -4  -4    1.20    1.70
   3  -4   4    2.70    1.80
  -3  -4  -4    0.50    0.50
  -3  -4  -4    2.00    1.10
  -3   4  -5   67.19    3.20
  -3   4  -5   67.69    3.20
  -3   4  -5   65.89    4.20
  -3   4  -5   65.89    4.10
   3   4   5   63.69    4.00
   3   4   5   69.09    3.30
  -3   4  -5   55.19    3.50
   3  -4   5   64.19    5.10
  -3  -4  -5   65.19    5.20
  -3  -4  -5   68.29    4.40
  -3  -4  -5   64.89    3.40
  -3  -4  -5   65.39    3.20
   3  -4   5   55.69    4.40
   3  -4   5   67.19    4.40
  -3   4  -6    4.60    1.30
  -3   4  -6    7.50    1.10
  -3   4  -6    4.10    1.40
  -3   4  -6    4.20    0.70
  -3  -4  -6    3.70    1.90
   3  -4   6    4.50    1.90
  -3  -4  -6    4.70    1.50
   3  -4   6    4.00    2.00
  -3  -4  -6    5.20    0.50
  -3  -4  -6    4.00    0.80
  -3   4  -7   17.70    2.20
  -3   4  -7   19.00    1.40
  -3   4  -7   21.40    1.80
  -3   4  -7   18.80    2.40
   3  -4   7   18.70    2.00
  -3  -4  -7   23.20    2.70
   3  -4   7   17.50    2.30
  -3  -4  -7   18.80    1.50
  -3  -4  -7   14.50    2.70
  -3   4  -8    0.90    0.90
  -3   4  -8    2.80    1.40
  -3   4  -8   -0.10    0.50
  -3   4  -8    0.60    0.90
  -3  -4  -8    1.70    1.50
  -3  -4  -8    1.40    1.80
  -3  -4  -8    0.40    0.70
  -3   4  -9   49.99    3.60
  -3   4  -9   46.00    3.70
  -3   4  -9   52.89    2.90
  -3   4  -9   48.40    3.30
  -3  -4  -9   34.90    4.10
  -3  -4  -9   47.10    4.80
  -3  -4  -9   45.80    3.00
  -3   4 -10   24.70    2.80
  -3   4 -10   25.80    2.70
  -3   4 -10   26.50    1.90
  -3   4 -10   23.10    2.80
  -3  -4 -10   25.60    2.10
  -3  -4 -10   31.50    4.10
  -3   4 -11   62.29    4.30
  -3   4 -11   54.49    4.20
  -3   4 -11   56.79    3.40
  -3  -4 -11   66.49    3.80
  -3  -4 -11   57.99    5.50
  -3   5  11    1.00    1.30
   3   5 -11   -1.60    1.00
   3  -5 -11   -0.30    1.30
   3  -5 -11    1.10    1.00
   3   5 -10    1.30    0.90
   3   5 -10    3.70    1.50
  -3   5  10    2.50    1.40
   3  -5 -10    1.20    0.90
   3  -5 -10    0.20    1.10
   3  -5 -10    9.20    4.00
  -3  -5  10    3.10    3.00
   3   5  -9   -1.30    0.80
   3   5  -9   -0.10    1.00
  -3   5   9    0.60    1.30
   3  -5  -9   -1.80    2.90
   3  -5  -9    1.70    1.20
   3  -5  -9    0.80    0.80
  -3  -5   9    2.10    2.70
   3   5  -8   57.19    4.20
  -3   5   8   55.59    4.40
   3   5  -8   60.79    4.10
   3  -5  -8   59.19    4.40
   3  -5  -8   52.49    3.50
   3  -5  -8   62.39    6.90
  -3  -5   8   68.19    6.50
  -3   5   7   56.49    3.00
  -3   5   7   57.09    2.90
   3   5  -7   53.09    3.90
  -3   5   7   56.39    4.40
   3   5  -7   59.09    4.20
   3  -5  -7   59.89    6.40
   3  -5  -7   65.49    3.60
  -3  -5   7   54.59    5.90
  -3   5   6  141.99    6.40
  -3   5   6  131.69    6.40
   3   5  -6  141.09    7.20
   3   5  -6  133.89    7.60
  -3   5   6  134.99    7.80
   3   5  -6  124.09    7.20
  -3   5   6  124.99    7.40
   3  -5  -6  136.99    9.80
   3  -5  -6  139.09    7.60
   3  -5  -6  133.19    6.70
  -3  -5   6  144.49    9.80
  -3   5   5    0.20    1.10
  -3   5   5    0.30    0.50
  -3   5   5    1.00    1.30
   3   5  -5    0.40    0.90
   3   5  -5    3.80    1.20
   3   5  -5    2.20    1.30
   3  -5  -5    0.50    1.00
   3  -5  -5    0.50    0.60
   3  -5  -5    3.00    2.20
  -3  -5   5    0.60    0.70
  -3  -5   5    3.70    2.60
   3   5  -4   65.99    3.80
   3   5  -4   62.59    4.10
  -3   5   4   65.59    4.60
   3   5  -4   66.69    4.70
  -3   5   4   67.59    3.60
  -3   5   4   63.99    4.30
  -3  -5   4   72.39    6.00
   3  -5  -4   62.89    4.30
   3  -5  -4   65.49    5.90
  -3  -5   4   63.59    3.50
  -3  -5   4   63.19    4.40
   3  -5  -4   67.29    3.50
  -3  -5   4   65.39    6.10
   3   5  -3  127.99    7.40
   3   5  -3  122.79    6.80
  -3   5   3  133.89    6.50
  -3   5   3  132.99    6.50
  -3   5   3  112.29    6.80
  -3   5   3  128.89    7.40
  -3  -5   3  114.09    7.00
  -3  -5   3  130.69    6.70
   3  -5  -3  132.09    7.20
   3  -5  -3  130.59    6.10
  -3  -5   3  133.39    8.90
   3  -5  -3  143.59    8.80
   3  -5  -3  145.39    7.40
  -3  -5   3  141.69    7.20
  -3  -5   3  131.79    6.30
  -3   5   2   -0.30    0.60
   3   5  -2    1.20    1.10
  -3   5   2    0.60    1.10
  -3   5   2    0.40    0.70
  -3   5   2    0.50    1.10
   3   5  -2    0.80    0.50
   3   5  -2   -1.10    0.80
  -3  -5   2    0.30    0.70
  -3  -5   2   -0.50    0.70
   3  -5  -2    4.30    2.50
   3  -5  -2    0.30    0.90
   3  -5  -2    0.70    0.40
  -3  -5   2    0.80    0.90
  -3  -5   2    0.30    1.20
  -3  -5   2   -0.80    1.80
   3  -5  -2    1.00    1.10
  -3   5   1    5.00    1.30
  -3   5   1    5.90    0.90
   3   5  -1    5.30    1.60
  -3   5   1    3.90    1.00
   3   5  -1    5.00    0.80
  -3   5   1    7.10    1.70
   3   5  -1    6.90    1.20
   3  -5  -1    8.10    2.50
   3  -5  -1    4.10    1.30
  -3  -5   1    4.80    1.20
  -3  -5   1    5.50    1.10
   3  -5  -1    6.00    1.50
  -3  -5   1    4.10    1.50
  -3  -5   1    3.00    0.90
  -3  -5   1    6.40    2.70
   3  -5  -1    5.50    0.60
  -3   5   0   39.80    2.80
  -3   5   0   42.60    3.40
   3   5   0   44.40    3.40
   3   5   0   36.80    2.80
   3   5   0   41.20    2.60
  -3   5   0   42.70    2.70
  -3   5   0   37.80    3.00
  -3  -5   0   44.20    3.20
   3  -5   0   45.90    2.20
  -3  -5   0   39.10    2.80
  -3  -5   0   42.20    2.70
   3  -5   0   45.20    4.30
   3  -5   0   42.50    3.70
  -3  -5   0   38.00    4.50
  -3  -5   0   46.40    3.20
   3   5   1    5.90    1.40
  -3   5  -1    6.80    0.80
   3   5   1    6.20    0.90
   3   5   1    6.80    1.30
  -3   5  -1    7.60    1.50
  -3   5  -1    6.20    1.40
  -3   5  -1    5.20    1.50
  -3  -5  -1    6.80    1.80
  -3  -5  -1    6.80    1.40
   3  -5   1    9.10    2.50
   3  -5   1    6.30    1.40
   3  -5   1    5.60    1.00
  -3  -5  -1    7.40    2.50
  -3  -5  -1    4.60    1.30
  -3  -5  -1    6.50    1.10
   3  -5   1    7.00    2.00
  -3   5  -2   43.30    3.00
   3   5   2   42.90    3.30
  -3   5  -2   39.00    3.00
   3   5   2   48.30    2.60
   3   5   2   41.80    3.00
  -3   5  -2   43.30    2.10
  -3   5  -2   42.30    3.20
  -3  -5  -2   37.50    3.10
  -3  -5  -2   41.80    2.70
  -3  -5  -2   36.10    4.10
   3  -5   2   45.40    4.30
   3  -5   2   38.50    3.80
   3  -5   2   40.20    2.40
   3  -5   2   38.60    3.10
  -3  -5  -2   39.90    3.10
  -3  -5  -2   40.00    2.50
  -3   5  -3   34.70    2.70
   3   5   3   33.80    2.40
  -3   5  -3   36.60    2.80
  -3   5  -3   38.00    1.80
   3   5   3   36.30    3.80
  -3   5  -3   40.10    2.90
   3   5   3   39.00    2.40
  -3  -5  -3   34.90    2.30
   3  -5   3   34.10    3.80
  -3  -5  -3   39.60    2.30
  -3  -5  -3   38.50    4.20
  -3  -5  -3   33.80    3.10
   3  -5   3   37.30    3.70
   3  -5   3   39.50    3.10
  -3  -5  -3   38.00    3.00
  -3   5  -4  148.59    6.50
   3   5   4  158.48    7.10
  -3   5  -4  144.59    7.60
  -3   5  -4  152.38    7.80
  -3   5  -4  139.59    7.60
  -3  -5  -4  143.59    6.90
  -3  -5  -4  145.09    7.10
  -3  -5  -4  151.98    9.40
  -3  -5  -4  151.48    8.10
   3  -5   4  142.99    8.40
   3  -5   4  155.28    7.90
   3  -5   4  146.29    8.90
   3   5   5    4.20    0.80
  -3   5  -5    3.30    1.30
  -3   5  -5    2.10    1.00
  -3   5  -5    2.80    0.40
  -3   5  -5    3.20    1.10
  -3  -5  -5    3.00    0.80
   3  -5   5    4.20    2.00
   3  -5   5    1.60    1.10
  -3  -5  -5    6.60    1.60
   3  -5   5    1.30    1.30
  -3  -5  -5    3.50    2.00
  -3   5  -6   64.79    4.30
  -3   5  -6   65.79    4.10
   3   5   6   69.79    3.20
  -3   5  -6   69.99    3.20
  -3  -5  -6   66.59    3.70
  -3  -5  -6   66.39    4.80
   3  -5   6   63.79    5.20
  -3  -5  -6   62.39    5.60
   3  -5   6   63.99    4.50
   3  -5   6   61.29    4.80
  -3   5  -7    0.90    0.60
  -3   5  -7    1.50    1.00
  -3   5  -7   -0.10    0.50
  -3   5  -7    0.10    0.90
  -3  -5  -7    0.00    1.50
  -3  -5  -7   -0.10    0.50
  -3  -5  -7    1.70    1.70
   3  -5   7    0.60    1.40
   3  -5   7    5.00    1.90
  -3   5  -8    0.80    1.20
  -3   5  -8    2.80    0.90
  -3   5  -8    3.10    1.10
  -3   5  -8    2.50    0.60
   3  -5   8    5.00    1.80
  -3  -5  -8    4.80    2.30
   3  -5   8    4.80    1.70
  -3  -5  -8    3.00    0.90
  -3   5  -9   57.09    4.10
  -3   5  -9   53.09    3.30
  -3   5  -9   51.49    3.50
  -3  -5  -9   48.60    4.80
  -3  -5  -9   52.49    5.40
  -3  -5  -9   52.19    3.30
  -3   5 -10   12.10    1.30
  -3   5 -10   12.40    2.10
  -3   5 -10   11.80    1.70
  -3  -5 -10   11.50    1.60
  -3  -5 -10   11.80    3.10
  -3   6  10   11.00    2.20
   3   6 -10    8.70    2.10
  -3  -6  10    8.40    4.10
   3  -6 -10   12.10    1.80
   3  -6 -10    5.70    2.00
   3   6  -9    1.50    1.10
  -3   6   9    2.50    1.50
   3   6  -9    5.10    1.80
  -3  -6   9   -0.40    2.60
   3  -6  -9    2.50    0.90
   3  -6  -9    2.50    1.70
  -3   6   8   18.80    2.80
   3   6  -8   18.20    2.60
   3   6  -8   22.00    2.40
   3  -6  -8   20.10    1.90
  -3  -6   8   20.10    4.30
   3  -6  -8   25.30    3.30
  -3   6   7    2.40    0.70
  -3   6   7    2.40    0.70
  -3   6   7    5.60    1.90
   3   6  -7    2.40    1.20
   3   6  -7    2.10    1.30
  -3  -6   7    7.20    2.80
   3  -6  -7    3.10    1.50
   3  -6  -7    4.20    1.00
  -3   6   6   13.40    1.40
   3   6  -6   17.00    2.30
  -3   6   6    9.50    2.00
  -3   6   6   13.90    1.30
   3   6  -6   10.60    1.90
  -3   6   6   15.80    2.70
   3  -6  -6   16.40    2.70
  -3  -6   6   13.50    3.30
   3  -6  -6   14.00    1.40
  -3   6   5   20.70    3.00
   3   6  -5   13.80    2.20
  -3   6   5   17.70    1.50
  -3  -6   5   14.90    1.60
   3  -6  -5   16.90    2.70
  -3  -6   5   14.80    3.80
   3  -6  -5   15.80    1.40
  -3   6   4    0.50    1.10
   3   6  -4    0.80    1.10
  -3   6   4   -1.40    1.10
   3   6  -4   -0.20    1.00
  -3   6   4    1.60    0.80
   3  -6  -4    0.90    0.50
  -3  -6   4   -0.20    0.80
  -3  -6   4    2.10    2.60
   3  -6  -4    0.40    0.90
  -3  -6   4    1.30    1.50
   3   6  -3    0.00    0.50
   3   6  -3    2.00    1.10
   3   6  -3    0.10    1.00
  -3   6   3    0.80    1.00
  -3   6   3    1.70    0.80
  -3   6   3    1.60    1.20
  -3  -6   3    0.80    2.30
  -3  -6   3   -0.80    1.30
  -3  -6   3    0.40    0.70
   3  -6  -3    0.90    0.50
   3  -6  -3    0.90    1.00
  -3   6   2  484.55   21.40
   3   6  -2  476.65   22.20
   3   6  -2  445.06   21.60
  -3   6   2  456.55   22.30
   3   6  -2  467.45   20.90
  -3   6   2  436.96   21.80
  -3   6   2  486.55   21.30
   3  -6  -2  485.95   20.80
   3  -6  -2  500.55   22.40
  -3  -6   2  468.75   21.30
  -3  -6   2  500.35   22.10
  -3  -6   2  493.45   24.40
   3   6  -1    0.70    1.10
   3   6  -1    0.60    0.50
  -3   6   1    0.00    0.80
   3   6  -1   -0.80    0.80
  -3   6   1    0.30    1.10
  -3   6   1   -0.40    0.50
  -3   6   1   -0.60    1.00
  -3  -6   1   -0.30    0.90
   3  -6  -1   -0.60    1.00
  -3  -6   1   -0.70    0.80
  -3  -6   1   -1.00    1.90
  -3  -6   1   -1.20    1.10
   3  -6  -1   -0.60    0.50
   3   6   0    9.80    1.70
  -3   6   0   10.30    1.10
   3   6   0    7.70    1.60
  -3   6   0    9.40    1.50
  -3   6   0    6.90    1.60
  -3   6   0   10.10    1.90
  -3  -6   0    7.70    2.60
  -3  -6   0    7.70    1.40
   3  -6   0    6.80    1.70
   3  -6   0    8.70    1.10
  -3  -6   0    9.30    1.90
   3  -6   0    9.10    2.00
  -3  -6   0    7.70    1.50
  -3   6  -1   14.80    1.20
  -3   6  -1   19.20    2.20
   3   6   1   13.30    1.80
  -3   6  -1   15.20    2.10
  -3   6  -1   12.90    2.00
   3  -6   1   14.20    2.20
   3  -6   1   15.30    2.60
  -3  -6  -1   10.90    3.10
  -3  -6  -1   14.60    1.90
  -3  -6  -1   14.50    1.90
   3  -6   1   16.50    1.60
  -3  -6  -1   14.00    1.70
  -3   6  -2  132.89    7.30
  -3   6  -2  140.79    7.70
  -3   6  -2  141.79    6.40
   3   6   2  145.39    7.10
  -3   6  -2  135.59    7.20
  -3  -6  -2  135.39    6.90
   3  -6   2  142.99    9.70
  -3  -6  -2  135.59    7.00
   3  -6   2  138.09    6.70
   3  -6   2  139.19    8.30
  -3  -6  -2  138.29    9.30
  -3   6  -3   19.10    2.40
  -3   6  -3   19.90    1.20
  -3   6  -3   18.40    2.20
  -3   6  -3   18.60    2.00
   3   6   3   22.40    2.00
  -3  -6  -3   20.60    1.70
  -3  -6  -3   24.00    2.60
   3  -6   3   19.30    2.70
   3  -6   3   21.60    3.20
  -3  -6  -3   21.60    3.90
  -3  -6  -3   18.90    1.90
  -3   6  -4   19.70    2.20
  -3   6  -4   26.50    3.10
  -3   6  -4   24.60    1.30
  -3   6  -4   20.00    2.20
  -3  -6  -4   22.50    1.90
  -3  -6  -4   23.40    2.80
   3  -6   4   24.00    3.50
   3  -6   4   23.80    2.70
  -3  -6  -4   28.90    4.60
  -3  -6  -4   22.30    1.80
  -3   6  -5   24.30    2.50
   3   6   5   24.50    1.80
  -3   6  -5   21.90    1.20
  -3   6  -5   21.10    2.20
   3  -6   5   23.30    2.80
  -3  -6  -5   20.10    3.80
  -3  -6  -5   23.70    1.90
   3  -6   5   24.40    3.50
  -3  -6  -5   25.80    3.40
  -3   6  -6   19.10    2.40
  -3   6  -6   19.50    2.20
   3   6   6   18.80    1.40
  -3   6  -6   17.00    1.00
  -3  -6  -6   15.20    1.60
   3  -6   6   21.60    3.00
  -3  -6  -6   17.20    2.90
  -3  -6  -6   16.00    3.50
   3  -6   6   11.90    3.20
  -3   6  -7   16.70    2.50
  -3   6  -7   22.80    1.50
  -3   6  -7   21.60    2.10
  -3  -6  -7   26.00    3.60
  -3  -6  -7   18.90    3.70
  -3  -6  -7   18.40    1.80
   3  -6   7   21.40    3.10
   3  -6   7   23.20    3.60
  -3   6  -8   96.39    5.90
  -3   6  -8   87.49    4.20
  -3   6  -8   89.69    4.40
  -3   6  -8   94.79    5.10
  -3  -6  -8   92.89    4.90
  -3  -6  -8   72.79    6.90
  -3   6  -9   26.80    1.80
  -3   6  -9   29.60    2.40
  -3   6  -9   25.40    3.10
  -3  -6  -9   31.70    2.40
  -3  -6  -9   32.00    5.10
  -3   7   9    2.50    1.60
   3   7  -9   -1.30    1.50
   3  -7  -9    0.40    1.50
   3  -7  -9    0.60    0.70
  -3  -7   9    5.80    3.70
  -3   7   8    2.70    0.70
   3   7  -8    4.00    1.50
  -3   7   8    2.40    0.60
  -3   7   8    2.20    1.40
  -3  -7   8    1.00    3.40
   3  -7  -8    3.80    1.00
   3  -7  -8    3.50    1.80
   3   7  -7   -0.40    1.10
  -3   7   7    4.00    1.60
   3   7  -7   -0.40    1.30
   3  -7  -7    3.50    0.90
   3  -7  -7    1.20    1.20
  -3  -7   7    0.60    3.20
   3   7  -6    8.50    1.90
  -3   7   6   10.90    2.30
  -3   7   6   13.40    1.50
   3   7  -6    9.70    1.90
   3  -7  -6    9.90    1.30
   3  -7  -6   10.60    2.40
  -3  -7   6   14.70    3.60
  -3  -7   6   11.90    1.60
  -3   7   5   25.80    3.00
   3   7  -5   22.50    2.70
   3   7  -5   17.50    2.60
  -3   7   5   17.70    2.80
  -3   7   5   25.00    2.00
   3  -7  -5   17.90    2.90
  -3  -7   5   17.40    2.20
  -3  -7   5   20.80    4.70
   3  -7  -5   21.30    1.60
   3   7  -4    1.80    1.20
  -3   7   4    1.30    1.20
  -3   7   4    0.40    1.20
   3   7  -4   -1.10    1.00
  -3   7   4    1.00    0.80
   3  -7  -4    1.70    1.10
  -3  -7   4    1.40    1.10
   3  -7  -4    0.40    0.60
  -3  -7   4   -1.40    1.30
  -3  -7   4    5.20    2.90
  -3   7   3   72.49    5.10
  -3   7   3   68.29    5.20
   3   7  -3   72.19    4.80
   3   7  -3   81.39    5.60
  -3   7   3   81.79    4.50
  -3   7   3   79.69    4.60
  -3  -7   3   73.29    4.50
   3  -7  -3   86.79    5.70
   3  -7  -3   82.39    4.00
  -3  -7   3   70.79    7.10
  -3  -7   3   81.99    5.40
  -3   7   2   58.49    3.60
  -3   7   2   60.59    3.90
  -3   7   2   59.09    4.60
   3   7  -2   64.59    4.30
  -3  -7   2   66.09    4.60
   3  -7  -2   65.69    4.90
  -3  -7   2   55.49    3.80
  -3  -7   2   63.89    6.70
   3  -7  -2   60.69    3.30
  -3   7   1   30.00    3.00
  -3   7   1   29.80    2.20
  -3   7   1   26.90    2.90
  -3   7   1   32.90    2.60
   3   7  -1   34.50    2.90
  -3  -7   1   44.00    6.10
  -3  -7   1   29.10    2.70
   3  -7  -1   35.20    3.50
   3  -7  -1   29.50    2.10
  -3  -7   1   31.60    3.20
  -3   7   0   26.10    2.40
   3   7   0   25.60    2.40
  -3   7   0   21.40    1.80
  -3   7   0   19.60    2.80
  -3   7   0   19.30    2.50
  -3  -7   0   26.90    3.10
   3  -7   0   22.50    2.00
  -3  -7   0   23.90    4.60
   3  -7   0   25.10    3.40
  -3   7  -1   51.19    4.10
  -3   7  -1   52.59    3.70
   3   7   1   57.89    3.70
  -3   7  -1   51.79    3.00
  -3   7  -1   54.19    3.80
  -3  -7  -1   45.30    5.70
   3  -7   1   60.89    4.60
  -3  -7  -1   58.69    4.00
   3  -7   1   55.49    3.30
  -3   7  -2   32.90    2.80
   3   7   2   31.00    2.60
  -3   7  -2   27.80    3.10
  -3   7  -2   29.60    2.80
  -3   7  -2   28.60    1.90
   3  -7   2   29.90    2.30
  -3  -7  -2   38.60    5.40
   3  -7   2   38.80    3.70
  -3  -7  -2   32.70    2.50
  -3   7  -3   32.50    2.90
  -3   7  -3   35.20    2.00
   3   7   3   38.40    2.80
  -3   7  -3   34.60    3.20
  -3   7  -3   35.20    3.00
  -3  -7  -3   37.60    2.80
  -3  -7  -3   33.60    2.50
  -3  -7  -3   33.80    5.20
   3  -7   3   35.50    3.70
   3   7   4    1.20    0.80
  -3   7  -4    1.50    1.10
  -3   7  -4   -0.50    0.90
  -3   7  -4   -0.60    0.80
  -3   7  -4   -0.40    0.40
  -3  -7  -4   -2.00    1.80
  -3  -7  -4   -0.20    0.90
   3  -7   4   -0.90    2.00
  -3   7  -5   17.40    1.10
  -3   7  -5   16.00    2.50
  -3   7  -5   19.90    2.20
   3   7   5   19.60    1.80
   3  -7   5   26.80    3.50
  -3  -7  -5   19.90    1.90
  -3  -7  -5   18.10    4.00
  -3   7  -6    1.90    0.40
  -3   7  -6   -0.10    1.10
  -3   7  -6    1.60    1.10
   3   7   6    2.70    0.80
   3  -7   6    3.20    2.10
  -3  -7  -6    1.90    2.10
  -3  -7  -6    0.40    0.80
  -3   7  -7   72.49    5.00
  -3   7  -7   64.39    3.20
  -3   7  -7   66.99    3.30
  -3   7  -7   65.19    4.20
  -3  -7  -7   72.29    4.10
   3  -7   7   65.89    5.60
  -3  -7  -7   78.59    7.10
   3  -7   7   86.59    7.40
  -3   7  -8    0.10    0.90
  -3  -7  -8    1.20    1.10
   3   8  -7   71.29    5.30
  -3   8   7   68.89    3.90
  -3   8   7   64.29    5.50
   3  -8  -7   71.19    3.90
  -3  -8   7   71.79    8.60
   3  -8  -7   76.19    6.30
  -3   8   6   19.90    3.10
   3   8  -6   19.70    2.90
  -3   8   6   18.10    1.90
   3  -8  -6   19.30    3.50
  -3  -8   6   18.30    4.90
   3  -8  -6   14.20    1.50
  -3   8   5   13.70    2.60
  -3   8   5   13.10    1.80
   3   8  -5   12.40    2.30
  -3  -8   5   14.20    4.70
   3  -8  -5   13.50    1.40
   3  -8  -5   17.80    3.30
  -3  -8   5   10.10    2.00
   3   8  -4    8.40    1.90
  -3   8   4    7.70    2.10
  -3   8   4    9.70    1.60
  -3   8   4    9.10    2.10
  -3  -8   4   11.60    2.30
  -3  -8   4   14.00    4.00
   3  -8  -4    9.00    2.60
   3  -8  -4   10.70    1.90
  -3   8   3   25.70    2.40
  -3   8   3   20.50    3.00
   3   8  -3   20.90    2.90
  -3   8   3   18.70    3.00
  -3  -8   3   18.20    4.70
   3  -8  -3   21.90    1.80
  -3  -8   3   22.40    2.60
  -3  -8   3   20.90    3.00
   3  -8  -3   24.60    3.70
   3   8  -2   26.90    3.00
  -3   8   2   24.40    3.20
  -3   8   2   29.00    3.60
  -3   8   2   25.50    3.20
   3  -8  -2   35.10    3.90
  -3  -8   2   34.80    8.80
   3  -8  -2   28.20    2.10
  -3  -8   2   32.80    3.70
  -3   8   1   -1.20    1.10
  -3   8   1    0.30    1.10
   3   8  -1    1.20    1.20
  -3   8   1    0.70    1.10
  -3   8   1    0.20    0.70
  -3  -8   1    4.30    3.20
   3  -8  -1   -0.80    1.40
  -3  -8   1    3.20    1.60
   3  -8  -1    0.70    0.90
   3   8   0    1.10    1.30
  -3   8   0   -1.00    1.10
  -3   8   0    1.60    1.30
  -3   8   0   -0.70    1.00
  -3   8   0   -0.20    1.00
   3  -8   0    0.10    0.90
  -3  -8   0    5.30    3.40
   3  -8   0    2.30    1.90
  -3  -8   0   -1.30    1.40
  -3   8  -1    7.20    1.90
   3   8   1    7.40    1.60
  -3   8  -1    9.30    1.20
  -3   8  -1   11.00    1.90
  -3   8  -1   10.40    1.90
  -3  -8  -1    8.10    3.50
   3  -8   1    9.50    1.50
   3  -8   1    9.70    2.50
  -3  -8  -1    9.50    2.10
   3   8   2    8.90    1.60
  -3   8  -2    5.50    1.70
  -3   8  -2    5.60    1.60
  -3   8  -2    8.10    1.10
  -3   8  -2    6.00    1.60
   3  -8   2    6.00    2.00
  -3  -8  -2    3.70    1.50
  -3  -8  -2    4.30    2.80
   3  -8   2   10.40    2.60
  -3   8  -3   12.50    2.30
  -3   8  -3   16.00    1.30
  -3   8  -3   16.70    2.40
   3   8   3   14.30    2.00
  -3  -8  -3   12.40    3.80
  -3  -8  -3   11.30    2.00
   3  -8   3   16.20    3.10
   3   8   4    1.60    1.00
  -3   8  -4    1.00    0.50
  -3   8  -4    1.50    1.20
  -3   8  -4    3.30    1.50
   3  -8   4    3.60    2.20
  -3  -8  -4    0.70    1.10
  -3  -8  -4    4.30    2.80
   3   8   5   59.19    3.70
  -3   8  -5   63.19    4.60
  -3   8  -5   54.39    4.00
  -3  -8  -5   58.99    3.90
  -3  -8  -5   62.99    6.70
   3  -8   5   58.89    5.50
  -3   8  -6    6.10    1.40
  -3   8  -6    8.90    2.20
  -3  -8  -6    3.30    1.40
  -3  -8  -6   10.10    3.60
   3  -8   6    7.90    3.00
  -3   9   4    0.70    1.10
  -3   9   4    1.80    1.90
   3   9  -4    2.50    2.00
  -3  -9   4    6.50    3.60
  -3  -9   4    4.70    2.00
   3  -9  -4    4.70    2.30
   3  -9  -4    2.20    1.00
  -3   9   3   26.80    2.80
  -3   9   3   33.10    3.70
   3   9  -3   25.90    3.30
  -3  -9   3   25.90    3.60
   3  -9  -3   31.30    2.50
  -3  -9   3   36.60    6.60
   3  -9  -3   31.00    4.60
  -3   9   2   15.90    2.20
  -3   9   2   18.30    3.00
   3   9  -2   18.40    2.70
  -3   9   2   19.60    2.90
   3  -9  -2   20.40    3.90
   3  -9  -2   15.10    2.00
  -3  -9   2   16.30    5.10
  -3  -9   2   12.70    2.60
  -3   9   1    0.40    1.20
  -3   9   1    1.30    1.40
   3   9  -1    0.70    1.30
  -3   9   1    1.20    1.50
   3  -9  -1    1.90    1.30
   3  -9  -1   -0.80    1.60
  -3  -9   1    4.10    3.40
  -3  -9   1    2.00    1.70
  -3   9   0    1.10    1.60
  -3   9   0    2.20    1.10
  -3   9   0    3.00    1.40
   3   9   0    0.70    1.20
  -3  -9   0   -0.40    2.90
   3  -9   0    0.00    1.80
   3  -9   0    0.60    1.20
  -3  -9   0    2.40    1.70
  -3   9  -1   -1.20    1.10
   3   9   1    0.30    1.20
  -3   9  -1    0.00    1.30
  -3   9  -1   -0.70    1.10
  -3  -9  -1   -2.60    3.10
  -3  -9  -1    1.40    1.60
   3  -9   1    2.70    1.20
   3  -9   1    2.10    2.10
  -3   9  -2   -0.50    0.90
  -3   9  -2    0.60    1.10
   3   9   2   -2.10    1.00
  -3  -9  -2   -3.60    2.20
  -3  -9  -2   -1.60    1.50
   3  -9   2    0.80    1.00
  -3   9  -3    0.50    1.20
  -3   9  -3    3.30    1.80
   3   9   3    1.90    1.20
   3  -9   3    3.60    2.20
  -3  -9  -3    1.90    1.50
   4   0 -13    1.80    0.80
  -4   0  13    0.60    1.70
   4   0 -13    1.20    1.40
   4   0 -13    0.60    0.70
   4   0 -12   36.80    2.60
   4   0 -12   40.80    5.10
   4   0 -12   31.30    2.40
  -4   0  12   33.00    2.30
   4   0 -12   32.90    2.70
   4   0 -12   34.70    3.20
  -4   0  12   37.10    3.60
   4   0 -11   -0.70    1.00
   4   0 -11    0.60    0.80
  -4   0  11   -1.20    0.60
   4   0 -11    0.60    0.80
   4   0 -11    3.90    2.50
  -4   0  11   -0.40    1.50
  -4   0  10    0.10    0.60
  -4   0  10    0.20    1.80
   4   0 -10   -0.20    0.60
   4   0 -10    2.60    2.10
   4   0 -10    0.80    0.80
   4   0  -9    0.40    0.70
  -4   0   9   -0.80    1.80
   4   0  -9   -0.50    2.00
   4   0  -9   -0.30    0.80
  -4   0   9    0.10    0.50
   4   0  -8   85.39    7.30
  -4   0   8   83.39    6.60
   4   0  -8   90.99    4.80
  -4   0   8   89.29    4.60
   4   0  -8   90.39    4.70
  -4   0   7    1.00    0.70
   4   0  -7   -2.90    1.90
   4   0  -7    0.50    0.80
   4   0  -7    0.80    0.80
  -4   0   6  299.77   12.90
  -4   0   6  279.97   13.00
   4   0  -6  278.87   13.10
  -4   0   6  284.27   15.00
   4   0  -6  274.37   15.40
   4   0  -6  301.07   13.10
  -4   0   5   -0.30    1.80
  -4   0   5    0.90    0.50
   4   0  -5    0.80    1.80
  -4   0   5   -0.30    0.50
   4   0  -5    0.90    0.70
   4   0  -5    0.90    0.80
  -4   0   4  510.65   22.60
  -4   0   4  486.75   24.60
   4   0  -4  528.05   25.00
   4   0  -4  519.75   22.80
  -4   0   4  526.45   22.80
   4   0  -4  523.55   23.00
   4   0  -3    0.20    0.50
  -4   0   3    0.30    0.50
  -4   0   3   -0.60    1.20
  -4   0   3    0.90    0.60
   4   0  -3    0.10    0.90
   4   0  -3   -1.10    1.60
  -4   0   2 1885.31   86.39
  -4   0   2 1872.61   84.89
   4   0  -2 2039.40   86.59
   4   0  -2 1987.50   84.69
   4   0  -2 2039.80   85.19
   4   0  -1   -1.60    1.10
  -4   0   1   -0.70    1.50
   4   0  -1    0.00    0.50
  -4   0   1   -0.30    0.50
  -4   0   1   -0.80    1.00
   4   0  -1   -0.20    0.60
  -4   0   1   -0.20    0.50
   4   0  -1    1.20    3.10
   4   0   0 4200.78  176.88
  -4   0   0 4027.40  176.88
  -4   0   0 4091.39  176.18
   4   0   0 4039.60  177.18
   4   0   1   -0.10    0.20
  -4   0  -1    2.20    1.50
   4   0   1    0.70    1.30
  -4   0  -1    1.30    1.40
  -4   0  -1    0.50    0.50
  -4   0  -1   -0.40    0.40
   4   0   1   -0.70    1.30
  -4   0  -2  356.46   17.80
  -4   0  -2  368.76   16.30
  -4   0  -2  366.56   17.80
   4   0   2  369.46   17.60
  -4   0  -2  383.06   16.60
   4   0   2  398.76   16.30
  -4   0  -3    0.00    0.20
  -4   0  -3    0.00    1.40
   4   0   3    0.10    0.30
   4   0   3    0.20    1.00
  -4   0  -3   -0.40    1.20
  -4   0  -3    0.40    0.50
   4   0   4 1836.02   79.99
  -4   0  -4 1915.61   81.39
  -4   0  -4 1781.02   80.39
   4   0   4 1863.91   79.49
  -4   0  -5    0.20    1.90
   4   0   5   -0.50    0.50
  -4   0  -5   -0.20    0.30
  -4   0  -5    0.50    1.20
   4   0   5    0.40    0.50
  -4   0  -6   23.10    1.50
  -4   0  -6   26.20    2.10
   4   0   6   20.60    1.80
   4   0   6   23.90    1.30
  -4   0  -6   22.60    3.80
  -4   0  -7    0.20    0.70
  -4   0  -7   -1.70    1.90
  -4   0  -7    0.70    0.50
  -4   0  -8  142.09    6.70
  -4   0  -8  144.19    6.80
  -4   0  -8  126.49    8.80
  -4   0  -9   -0.30    0.60
  -4   0  -9    0.10    2.00
  -4   0 -10   24.50    4.40
  -4   0 -10   22.00    1.90
  -4   0 -10   26.10    1.80
  -4   0 -10   24.80    1.90
  -4   0 -11   -0.10    0.60
  -4   0 -11   -2.30    2.10
  -4   0 -11   -0.60    0.50
  -4   0 -11    1.10    0.70
  -4   0 -12    2.20    0.90
  -4   0 -12    5.70    3.00
  -4   0 -12   -0.10    0.70
   4   1 -13   14.50    1.50
   4   1 -13   12.90    2.20
   4   1 -13   16.60    2.00
   4  -1 -13   14.00    2.60
   4  -1 -13   14.60    1.80
  -4   1  12    6.60    1.80
   4   1 -12   10.50    2.50
   4   1 -12   10.00    1.60
   4   1 -12    9.30    1.30
  -4   1  12    8.40    1.10
   4   1 -12    8.80    1.60
   4  -1 -12    8.70    1.80
   4  -1 -12    8.10    1.50
   4  -1 -12    7.00    1.80
  -4  -1  12    9.80    2.10
   4  -1 -12    9.40    1.10
  -4  -1  12    6.90    2.10
   4  -1 -12   12.50    3.40
   4   1 -11  115.59    6.50
  -4   1  11  119.99    6.00
   4   1 -11  124.59    6.10
   4   1 -11  129.29    8.40
   4  -1 -11  122.19    7.20
   4  -1 -11  128.19    6.80
   4  -1 -11  130.89    9.70
   4  -1 -11  134.99    6.10
  -4  -1  11  120.19    7.70
  -4  -1  11  123.89    6.40
   4   1 -10  247.98   14.00
   4   1 -10  244.78   12.00
  -4   1  10  240.08   11.40
  -4   1  10  266.87   13.20
   4   1 -10  245.38   11.50
  -4  -1  10  240.38   11.80
   4  -1 -10  258.57   12.10
   4  -1 -10  246.78   12.50
   4  -1 -10  271.07   15.50
   4  -1 -10  268.17   11.60
   4   1  -9   64.39    5.70
  -4   1   9   58.79    4.90
   4   1  -9   61.49    3.30
  -4   1   9   62.49    3.30
   4   1  -9   51.79    3.60
   4  -1  -9   56.19    3.70
   4  -1  -9   65.69    3.40
  -4  -1   9   59.49    3.50
  -4  -1   9   60.39    5.30
   4  -1  -9   57.19    4.00
   4  -1  -9   64.99   11.10
  -4   1   8  289.77   13.20
   4   1  -8  304.47   15.90
   4   1  -8  290.37   13.30
   4   1  -8  297.37   13.70
  -4   1   8  282.57   15.00
  -4  -1   8  293.27   15.70
   4  -1  -8  291.37   13.60
   4  -1  -8  298.77   13.30
   4  -1  -8  299.37   16.60
  -4  -1   8  290.07   13.50
   4   1  -7  429.16   21.90
  -4   1   7  457.75   19.70
  -4   1   7  450.95   21.40
   4   1  -7  438.06   19.80
   4   1  -7  433.86   19.50
  -4   1   7  427.76   19.40
  -4  -1   7  442.76   21.90
   4  -1  -7  430.66   19.70
   4  -1  -7  423.66   22.50
   4  -1  -7  448.36   19.50
  -4  -1   7  438.86   19.70
   4   1  -6   58.69    3.60
  -4   1   6   59.99    5.20
  -4   1   6   68.29    3.60
  -4   1   6   63.99    3.40
   4   1  -6   63.59    3.50
   4   1  -6   62.09    5.50
   4  -1  -6   62.19    3.70
  -4  -1   6   64.09    3.10
   4  -1  -6   58.59    6.00
  -4  -1   6   57.69    3.50
  -4  -1   6   66.19    5.80
   4  -1  -6   65.49    3.40
  -4   1   5  160.18    7.70
   4   1  -5  177.38    9.90
  -4   1   5  132.89    9.20
  -4   1   5  170.58    7.70
   4   1  -5  166.38    7.90
   4   1  -5  164.98    7.80
   4  -1  -5  169.58    8.00
   4  -1  -5  156.68   10.00
  -4  -1   5  162.08    7.80
  -4  -1   5  165.58   10.20
   4  -1  -5  164.38    7.70
  -4  -1   5  169.98    7.40
  -4   1   4  415.66   19.80
   4   1  -4  405.66   20.00
  -4   1   4  385.66   18.00
   4   1  -4  402.16   18.40
   4   1  -4  410.06   18.10
  -4   1   4  413.26   17.90
   4   1  -4  388.96   18.10
  -4  -1   4  397.06   18.00
   4  -1  -4  422.96   18.30
   4  -1  -4  403.06   20.20
  -4  -1   4  422.16   17.70
   4  -1  -4  400.16   17.90
  -4  -1   4  381.16   20.00
   4   1  -3  386.46   17.20
  -4   1   3  395.26   18.80
   4   1  -3  392.16   17.40
   4   1  -3  383.66   17.40
   4   1  -3  387.76   19.00
  -4   1   3  375.36   17.20
  -4   1   3  391.46   17.10
  -4  -1   3  389.96   17.20
   4  -1  -3  390.76   17.00
  -4  -1   3  373.06   17.10
   4  -1  -3  392.76   17.50
   4  -1  -3  377.56   19.00
  -4  -1   3  354.06   19.10
  -4   1   2    0.80    0.50
  -4   1   2   -0.20    1.50
  -4   1   2    1.10    0.70
   4   1  -2    1.20    1.00
   4   1  -2    0.50    0.50
   4   1  -2   -0.90    0.70
   4   1  -2    3.00    2.70
   4  -1  -2   -0.70    1.50
  -4  -1   2    0.50    1.00
  -4  -1   2    0.10    0.70
  -4  -1   2    2.10    1.90
   4  -1  -2    0.80    1.10
  -4  -1   2    0.90    0.50
   4   1  -1  310.47   15.10
  -4   1   1  289.47   13.90
  -4   1   1  305.87   13.50
  -4   1   1  291.17   14.90
   4   1  -1  286.67   13.50
   4  -1  -1  323.27   14.40
   4  -1  -1  304.67   15.20
  -4  -1   1  312.37   13.60
  -4  -1   1  300.17   15.40
  -4  -1   1  293.97   13.70
   4  -1  -1  310.87   13.40
  -4  -1   1  290.67   14.10
   4   1   0 1308.37   57.49
   4   1   0 1291.07   56.09
  -4   1   0 1364.76   56.09
  -4   1   0 1285.77   56.89
   4   1   0 1273.57   56.09
  -4   1   0 1247.88   57.29
  -4  -1   0 1300.27   57.89
   4  -1   0 1290.47   57.59
  -4  -1   0 1242.58   56.09
   4  -1   0 1316.37   55.79
  -4  -1   0 1363.06   56.09
  -4  -1   0 1238.08   56.89
   4  -1   0 1351.26   57.09
   4   1   1  384.76   18.20
   4   1   1  414.26   19.40
  -4   1  -1  424.16   17.90
  -4   1  -1  407.96   19.20
  -4   1  -1  388.96   19.30
  -4  -1  -1  417.16   19.90
  -4  -1  -1  398.66   19.20
   4  -1   1  425.26   17.70
   4  -1   1  419.16   19.60
  -4  -1  -1  425.86   18.10
   4  -1   1  422.06   19.40
  -4   1  -2  823.52   37.40
   4   1   2  860.01   36.30
   4   1   2  779.72   36.50
  -4   1  -2  851.71   36.20
  -4   1  -2  815.32   37.80
   4   1   2  882.31   37.60
  -4  -1  -2  883.81   38.20
  -4  -1  -2  817.52   37.80
   4  -1   2  823.52   37.70
   4  -1   2  843.52   37.80
  -4  -1  -2  848.42   36.40
   4  -1   2  866.81   36.10
  -4   1  -3  525.95   24.30
  -4   1  -3  511.25   23.60
   4   1   3  530.05   22.80
   4   1   3  496.05   23.50
  -4   1  -3  526.35   22.50
   4  -1   3  537.65   22.70
   4  -1   3  505.35   24.20
  -4  -1  -3  554.54   24.50
  -4  -1  -3  524.75   22.70
  -4  -1  -3  507.75   24.30
   4  -1   3  531.95   23.90
  -4   1  -4  618.14   28.80
  -4   1  -4  623.24   26.80
   4   1   4  630.24   27.20
   4   1   4  613.44   27.50
  -4  -1  -4  620.84   26.90
   4  -1   4  619.94   27.00
   4  -1   4  627.74   27.70
  -4  -1  -4  615.04   28.50
   4   1   5   24.00    1.80
  -4   1  -5   20.50    3.20
   4   1   5   22.40    1.70
  -4   1  -5   24.40    1.40
  -4  -1  -5   30.20    1.80
  -4  -1  -5   24.90    3.00
   4  -1   5   21.30    1.70
  -4  -1  -5   26.50    1.70
   4   1   6    0.70    0.70
   4   1   6    1.50    0.60
  -4   1  -6    2.00    2.30
  -4   1  -6    1.50    0.50
  -4  -1  -6    1.80    0.70
  -4  -1  -6    2.00    0.60
  -4  -1  -6    0.30    1.50
  -4  -1  -6    1.00    0.70
   4   1   7   -0.90    0.60
   4   1   7   -0.30    0.40
  -4   1  -7    0.70    0.80
  -4   1  -7    0.40    2.10
  -4  -1  -7   -0.10    0.50
  -4  -1  -7   -0.40    1.40
  -4  -1  -7    0.80    0.60
  -4  -1  -7   -1.50    1.70
  -4   1  -8   73.39    4.10
  -4   1  -8   67.39    3.80
  -4   1  -8   76.79    6.20
  -4  -1  -8   82.19    6.00
  -4  -1  -8   74.79    3.80
  -4  -1  -8   75.69    3.80
  -4  -1  -8   73.89    3.90
  -4  -1  -8   71.59    6.30
  -4   1  -9  245.08   14.00
  -4   1  -9  251.27   11.40
  -4   1  -9  241.68   11.60
  -4  -1  -9  252.37   11.10
  -4  -1  -9  259.17   11.50
  -4  -1  -9  240.78   11.20
  -4  -1  -9  235.48   14.10
  -4   1 -10    5.40    2.70
  -4   1 -10    6.10    1.00
  -4   1 -10    6.50    1.20
  -4  -1 -10    5.50    0.90
  -4  -1 -10    6.50    4.60
  -4  -1 -10    5.30    0.80
  -4   1 -11   22.80    1.90
  -4   1 -11   20.10    1.90
  -4   1 -11   16.10    3.70
  -4  -1 -11   21.20    1.40
  -4  -1 -11   25.30    2.00
  -4  -1 -11   20.20    1.40
  -4  -1 -11   31.70    4.90
  -4   1 -12   15.20    3.80
  -4   1 -12    2.00    0.90
  -4   1 -12    2.20    0.80
  -4  -1 -12    2.50    1.00
  -4  -1 -12    2.00    3.00
   4   2 -13    0.40    1.10
  -4   2  13    1.60    1.40
   4  -2 -13    2.80    1.30
   4  -2 -13    2.50    1.10
   4   2 -12   36.40    3.60
   4   2 -12   38.50    3.20
   4  -2 -12   48.40    6.60
   4  -2 -12   39.40    3.50
   4  -2 -12   36.30    3.00
  -4   2  11   30.50    1.80
   4   2 -11   32.70    2.80
   4   2 -11   29.00    3.50
   4  -2 -11   35.70    5.90
  -4  -2  11   32.00    4.30
   4  -2 -11   27.80    2.90
   4  -2 -11   34.30    2.80
   4   2 -10   22.30    2.30
  -4   2  10   19.50    3.00
   4   2 -10   23.90    3.50
  -4   2  10   21.10    1.80
   4  -2 -10   25.40    5.00
   4  -2 -10   25.80    2.60
   4  -2 -10   26.50    2.60
   4  -2 -10   23.50    2.30
  -4  -2  10   32.30    4.40
  -4   2   9  281.07   12.50
   4   2  -9  261.37   13.00
   4   2  -9  275.67   14.50
   4  -2  -9  275.47   13.10
  -4  -2   9  275.67   12.80
   4  -2  -9  277.97   16.30
  -4  -2   9  254.97   14.80
   4  -2  -9  273.17   13.10
   4  -2  -9  274.27   13.30
   4   2  -8  360.96   16.60
   4   2  -8  366.96   18.30
  -4   2   8  359.86   15.90
   4  -2  -8  339.57   16.70
  -4  -2   8  350.36   18.80
  -4  -2   8  357.26   16.40
   4  -2  -8  366.16   16.70
   4  -2  -8  373.26   19.80
  -4   2   7  268.97   12.50
   4   2  -7  283.07   13.60
   4   2  -7  287.17   13.10
  -4   2   7  283.27   13.10
   4   2  -7  284.57   14.70
  -4   2   7  280.67   14.20
   4  -2  -7  272.97   13.00
   4  -2  -7  272.87   13.10
  -4  -2   7  289.57   15.50
  -4  -2   7  256.27   12.80
   4  -2  -7  275.97   15.90
   4   2  -6   26.10    3.70
  -4   2   6   21.50    2.10
   4   2  -6   26.20    2.30
  -4   2   6   27.80    3.90
  -4   2   6   27.60    1.90
   4   2  -6   26.00    2.60
   4  -2  -6   26.90    4.60
  -4  -2   6   34.20    4.90
   4  -2  -6   26.80    2.30
  -4  -2   6   28.60    2.10
   4  -2  -6   25.20    2.10
  -4   2   5   54.89    3.10
  -4   2   5   57.19    4.60
   4   2  -5   57.99    4.90
  -4   2   5   57.99    3.40
   4   2  -5   56.29    3.50
   4   2  -5   55.49    3.80
   4  -2  -5   55.59    3.50
  -4  -2   5   52.79    5.50
   4  -2  -5   55.79    5.50
  -4  -2   5   58.79    3.30
   4   2  -4  110.19    5.90
  -4   2   4  111.79    5.40
   4   2  -4  112.59    5.80
  -4   2   4  106.19    5.60
  -4   2   4  105.89    6.90
   4   2  -4  128.19    8.60
  -4  -2   4  112.69    5.20
  -4  -2   4  103.99    7.60
  -4  -2   4  112.89    5.60
   4  -2  -4  110.09    7.70
   4  -2  -4  111.69    5.80
   4   2  -3  122.79    6.10
   4   2  -3  121.49    6.20
  -4   2   3  123.89    6.20
   4   2  -3  132.89    7.70
  -4   2   3  121.39    5.90
  -4   2   3  115.89    7.30
  -4  -2   3  122.79    6.40
  -4  -2   3  120.49    6.00
   4  -2  -3  126.59    7.90
   4  -2  -3  122.59    6.40
  -4  -2   3  121.99    8.10
  -4  -2   3  122.19    6.10
   4   2  -2  335.27   15.90
  -4   2   2  316.57   15.50
  -4   2   2  301.37   14.40
  -4   2   2  308.37   14.10
   4   2  -2  311.47   14.30
  -4  -2   2  315.27   16.20
  -4  -2   2  317.47   14.20
   4  -2  -2  332.87   14.80
  -4  -2   2  312.97   14.50
  -4  -2   2  296.47   14.50
   4  -2  -2  322.07   16.00
   4   2  -1  658.83   28.60
  -4   2   1  623.14   28.30
   4   2  -1  584.04   27.10
   4   2  -1  632.74   27.00
  -4   2   1  597.34   27.40
  -4  -2   1  652.93   27.10
   4  -2  -1  636.44   28.80
  -4  -2   1  612.74   27.70
   4  -2  -1  629.34   27.80
  -4  -2   1  570.24   27.20
  -4  -2   1  595.54   29.00
   4   2   0  947.21   44.30
   4   2   0 1085.09   45.80
   4   2   0 1005.20   44.10
  -4   2   0 1053.99   45.50
  -4   2   0  995.30   44.90
  -4  -2   0  979.30   46.20
   4  -2   0 1089.39   44.00
   4  -2   0 1040.10   45.90
   4  -2   0 1028.00   45.30
  -4  -2   0  946.91   44.40
  -4  -2   0 1069.49   44.40
   4   2   1   31.60    2.10
   4   2   1   36.70    3.10
  -4   2  -1   35.20    3.00
  -4   2  -1   35.90    2.80
  -4  -2  -1   32.40    3.50
  -4  -2  -1   34.60    2.10
   4  -2   1   34.30    3.40
  -4  -2  -1   37.40    2.20
   4  -2   1   39.00    3.50
   4   2   2    0.70    0.50
   4   2   2    0.10    0.30
  -4   2  -2   -0.20    1.10
   4   2   2    1.00    1.00
  -4   2  -2   -0.80    1.30
  -4  -2  -2    0.10    0.40
   4  -2   2    1.20    1.50
   4  -2   2   -0.10    1.20
  -4  -2  -2   -0.10    1.40
  -4  -2  -2    0.20    0.40
  -4   2  -3 1174.88   50.59
   4   2   3 1201.08   51.89
   4   2   3 1247.58   51.09
  -4   2  -3 1122.59   51.49
   4   2   3 1163.28   51.09
  -4   2  -3 1154.98   52.29
   4  -2   3 1162.48   52.29
   4  -2   3 1202.78   52.69
  -4  -2  -3 1192.58   50.99
  -4  -2  -3 1194.18   52.89
  -4   2  -4  308.07   15.70
   4   2   4  319.77   14.80
  -4   2  -4  330.77   13.80
   4   2   4  303.17   14.30
   4  -2   4  296.77   15.10
  -4  -2  -4  360.46   14.60
  -4  -2  -4  300.57   15.80
  -4  -2  -4  314.27   14.10
   4  -2   4  306.77   15.70
  -4  -2  -4  330.67   14.20
  -4   2  -5   49.50    2.30
  -4   2  -5   50.59    2.50
   4   2   5   40.60    2.70
  -4   2  -5   40.40    4.30
   4   2   5   45.20    2.90
  -4  -2  -5   47.90    4.20
   4  -2   5   39.70    3.10
   4  -2   5   45.20    2.30
  -4  -2  -5   46.50    2.80
  -4  -2  -5   46.60    2.50
  -4  -2  -5   43.40    2.50
  -4   2  -6  187.08    8.10
   4   2   6  173.38    8.60
   4   2   6  170.08    8.70
  -4   2  -6  178.78   10.40
  -4   2  -6  189.28    8.90
  -4  -2  -6  187.58    8.70
  -4  -2  -6  183.18    8.30
  -4  -2  -6  177.28   10.00
  -4  -2  -6  179.08    8.30
  -4   2  -7   95.89    4.60
  -4   2  -7   90.39    6.80
  -4   2  -7   99.39    5.20
   4   2   7   95.59    5.20
   4   2   7   95.29    4.90
  -4  -2  -7   91.99    6.20
  -4  -2  -7   89.39    5.20
  -4  -2  -7   93.59    4.70
  -4  -2  -7   97.39    4.60
  -4   2  -8   31.70    4.30
   4   2   8   29.00    2.00
  -4   2  -8   32.10    2.40
  -4   2  -8   33.30    2.00
  -4  -2  -8   26.20    3.20
  -4  -2  -8   29.90    2.10
  -4  -2  -8   31.40    2.80
  -4  -2  -8   30.80    1.70
  -4  -2  -8   30.80    1.70
  -4   2  -9   50.79    3.30
  -4   2  -9   40.50    5.10
  -4   2  -9   47.00    2.80
  -4  -2  -9   45.00    3.90
  -4  -2  -9   53.19    3.00
  -4   2 -10   23.60    1.80
  -4   2 -10   21.00    3.90
  -4   2 -10   21.40    2.20
  -4  -2 -10   25.00    2.90
  -4  -2 -10   27.90    2.10
  -4   2 -11    5.80    1.00
  -4   2 -11    1.60    2.60
  -4   2 -11    7.60    1.40
  -4  -2 -11    6.00    1.20
  -4  -2 -11    2.70    2.80
  -4   2 -12   15.60    4.30
  -4   2 -12   14.80    1.60
  -4   2 -12   13.10    1.90
  -4  -2 -12   19.60    2.00
  -4  -2 -12   18.20    4.80
  -4   3  12    0.80    1.30
   4   3 -12    1.30    1.30
   4   3 -12   -2.10    1.10
  -4  -3  12    2.00    2.20
   4  -3 -12    2.70    1.20
   4  -3 -12    2.00    1.10
   4   3 -11    1.30    1.30
   4   3 -11    0.90    1.20
  -4  -3  11    4.60    2.40
   4  -3 -11    2.10    1.30
   4  -3 -11    1.70    1.00
   4  -3 -11    5.00    3.70
   4   3 -10    0.60    0.90
   4   3 -10    4.30    1.60
  -4   3  10    2.30    1.90
   4  -3 -10    6.40    3.30
  -4  -3  10    2.70    2.30
   4  -3 -10    2.20    1.00
   4  -3 -10    3.40    1.10
   4   3  -9    0.40    1.30
   4   3  -9    0.10    1.00
  -4   3   9   -0.40    0.30
  -4   3   9    2.30    1.90
   4  -3  -9    7.50    3.50
   4  -3  -9    0.70    1.60
   4  -3  -9    0.50    0.90
  -4  -3   9    0.40    2.20
   4   3  -8   67.89    5.20
  -4   3   8   54.19    5.10
  -4   3   8   65.69    3.40
   4   3  -8   61.89    4.20
   4  -3  -8   71.39    4.50
   4  -3  -8   78.39    7.30
  -4  -3   8   72.59    6.50
   4  -3  -8   65.69    4.20
   4  -3  -8   68.19    4.30
   4   3  -7   45.90    4.30
   4   3  -7   50.49    3.70
  -4   3   7   44.30    3.30
  -4   3   7   46.10    6.10
  -4   3   7   45.90    3.00
   4   3  -7   45.90    3.20
   4  -3  -7   42.30    3.20
   4  -3  -7   44.40    3.10
  -4  -3   7   44.80    3.00
   4  -3  -7   44.40    3.30
   4  -3  -7   46.70    5.70
  -4  -3   7   45.40    5.50
   4   3  -6  163.78    8.30
   4   3  -6  168.58    9.60
  -4   3   6  162.78    7.60
   4   3  -6  169.18    8.60
  -4   3   6  155.28    8.20
   4  -3  -6  162.68   10.70
   4  -3  -6  156.18    8.30
  -4  -3   6  169.38   10.90
   4  -3  -6  160.48    8.00
   4  -3  -6  176.48    8.90
  -4  -3   6  152.28    8.00
  -4   3   5   51.19    2.80
  -4   3   5   48.80    6.40
   4   3  -5   49.90    3.30
   4   3  -5   53.79    4.50
   4   3  -5   53.79    3.60
  -4   3   5   44.90    3.30
   4  -3  -5   56.59    5.50
  -4  -3   5   54.09    5.60
   4  -3  -5   46.70    3.30
   4  -3  -5   46.20    3.00
  -4  -3   5   52.99    3.20
   4  -3  -5   49.10    3.40
   4   3  -4   17.00    1.90
  -4   3   4   14.50    1.30
  -4   3   4   15.40    1.80
   4   3  -4   15.70    2.80
   4   3  -4   16.30    2.00
  -4   3   4   20.50    3.30
  -4  -3   4   14.30    1.50
   4  -3  -4   13.80    1.90
   4  -3  -4   15.20    1.40
  -4  -3   4   14.30    1.00
   4  -3  -4   21.80    3.90
  -4  -3   4   20.00    3.90
   4  -3  -4   13.80    1.70
  -4  -3   4   16.00    1.60
  -4   3   3   40.70    3.70
  -4   3   3   37.80    2.70
   4   3  -3   40.20    2.80
   4   3  -3   31.80    2.50
   4   3  -3   38.20    3.70
   4  -3  -3   40.60    3.00
   4  -3  -3   39.00    2.30
  -4  -3   3   43.40    2.60
  -4  -3   3   36.90    2.90
  -4  -3   3   35.00    4.40
  -4  -3   3   40.30    2.80
   4  -3  -3   43.10    4.60
   4   3  -2    1.10    1.40
  -4   3   2    4.30    1.70
   4   3  -2    1.90    0.70
  -4   3   2    1.60    0.90
   4  -3  -2    1.10    0.40
   4  -3  -2    3.90    1.40
  -4  -3   2    3.30    2.00
  -4  -3   2    1.70    0.70
   4  -3  -2    1.10    2.10
   4   3  -1  190.78    9.50
  -4   3   1  200.58   10.10
   4   3  -1  219.38   10.80
  -4   3   1  196.58   10.60
   4   3  -1  209.08    9.30
  -4  -3   1  186.98    9.80
   4  -3  -1  225.28   11.50
   4  -3  -1  209.28    9.00
   4  -3  -1  200.58   10.10
  -4  -3   1  179.78   11.20
  -4  -3   1  215.38    9.50
   4  -3  -1  194.38    9.60
   4   3   0   65.79    3.30
   4   3   0   61.89    3.60
  -4   3   0   72.59    4.80
   4   3   0   64.99    4.50
  -4   3   0   68.99    4.00
   4  -3   0   70.69    5.30
  -4  -3   0   63.09    4.10
  -4  -3   0   62.09    5.20
   4  -3   0   61.79    3.60
  -4  -3   0   67.49    3.60
   4  -3   0   67.89    4.60
   4  -3   0   67.39    3.00
  -4   3  -1   93.79    5.30
   4   3   1   87.89    4.80
  -4   3  -1   70.99    5.80
   4   3   1   95.49    5.70
   4   3   1  103.59    4.50
  -4  -3  -1   97.79    4.70
  -4  -3  -1   89.49    6.60
   4  -3   1   95.49    6.30
  -4  -3  -1   87.29    4.70
   4  -3   1  101.59    6.00
   4  -3   1   97.79    4.80
   4   3   2   30.40    2.70
  -4   3  -2   31.60    2.80
   4   3   2   29.00    2.00
   4   3   2   32.00    1.80
  -4  -3  -2   31.60    3.70
   4  -3   2   23.70    3.20
   4  -3   2   31.30    3.30
  -4  -3  -2   33.40    2.00
   4  -3   2   29.50    2.00
  -4  -3  -2   31.40    2.30
  -4  -3  -2   30.30    1.90
   4   3   3    9.30    1.10
   4   3   3    6.20    0.80
   4   3   3    9.60    1.70
  -4  -3  -3    7.80    1.20
   4  -3   3    7.20    1.00
   4  -3   3    7.80    2.20
  -4  -3  -3    6.60    0.90
   4  -3   3   10.20    2.30
  -4  -3  -3    6.90    1.00
  -4  -3  -3    9.50    2.50
   4   3   4    1.60    0.90
  -4   3  -4   -0.50    1.50
   4   3   4   -0.70    0.50
  -4   3  -4    1.70    1.30
  -4   3  -4    0.70    0.80
   4  -3   4    2.30    1.90
  -4  -3  -4    3.10    0.70
  -4  -3  -4    0.50    0.70
  -4  -3  -4    0.00    1.80
   4  -3   4    1.20    1.80
  -4   3  -5   71.79    3.50
   4   3   5   68.39    4.20
  -4   3  -5   73.09    5.00
  -4   3  -5   56.99    4.20
   4   3   5   79.19    4.10
  -4   3  -5   71.29    4.30
  -4   3  -5   74.79    3.20
  -4  -3  -5   72.79    5.70
  -4  -3  -5   71.89    3.70
  -4  -3  -5   73.69    3.60
   4  -3   5   69.59    4.80
   4  -3   5   71.89    5.50
  -4  -3  -5   71.49    4.20
  -4   3  -6    1.70    0.50
  -4   3  -6    0.40    1.80
  -4   3  -6    1.40    1.00
   4   3   6    1.70    0.80
  -4   3  -6    1.90    0.40
   4  -3   6    2.70    0.70
  -4  -3  -6   -0.80    1.80
  -4  -3  -6    3.10    1.10
  -4  -3  -6    2.10    0.70
   4  -3   6    2.30    1.40
  -4  -3  -6    2.00    0.50
  -4   3  -7   77.89    3.70
  -4   3  -7   74.99    5.50
  -4   3  -7   80.69    4.60
  -4  -3  -7   77.19    4.00
  -4  -3  -7   65.39    5.70
  -4  -3  -7   75.89    3.60
  -4  -3  -7   82.19    4.80
  -4   3  -8   43.60    4.30
  -4   3  -8   43.30    3.20
  -4   3  -8   45.10    2.40
  -4  -3  -8   38.90    4.30
  -4  -3  -8   44.50    3.50
  -4  -3  -8   45.50    2.70
  -4   3  -9   10.30    2.60
  -4   3  -9   12.60    1.20
  -4   3  -9   12.00    1.80
  -4  -3  -9   16.30    2.60
  -4  -3  -9   11.30    1.40
  -4  -3  -9   10.90    2.70
  -4   3 -10    0.10    0.50
  -4   3 -10    2.50    2.00
  -4  -3 -10    1.20    2.10
  -4  -3 -10    0.70    0.70
  -4  -3 -10   -1.30    1.80
  -4   3 -11   25.40    2.00
  -4   3 -11   36.90    4.30
  -4   3 -11   32.50    2.80
  -4  -3 -11   32.40    5.50
  -4  -3 -11   28.30    2.30
   4   4 -12   49.99    4.00
   4  -4 -12   50.79    4.10
   4  -4 -12   48.60    3.80
   4   4 -11    1.20    1.20
  -4   4  11    1.00    1.20
   4   4 -11    1.70    1.30
   4  -4 -11    1.60    1.10
   4  -4 -11   -0.20    1.00
   4  -4 -11    6.10    4.30
  -4  -4  11    4.40    2.50
   4   4 -10   30.50    3.00
  -4   4  10   34.60    3.40
   4   4 -10   31.80    3.20
  -4  -4  10   42.40    5.70
   4  -4 -10   35.00    3.10
   4  -4 -10   46.30    8.30
   4  -4 -10   33.50    2.90
   4   4  -9   56.29    4.40
   4   4  -9   51.79    4.40
   4  -4  -9   54.59    3.70
   4  -4  -9   65.49    7.50
  -4  -4   9   52.79    6.00
   4  -4  -9   55.09    4.10
  -4   4   8  118.69    5.70
   4   4  -8  112.39    6.80
   4   4  -8  131.29    8.20
  -4   4   8  135.69    7.70
  -4  -4   8  124.79    9.30
   4  -4  -8  118.39    6.50
   4  -4  -8  116.79    9.60
  -4   4   7  101.19    6.10
   4   4  -7  115.59    7.00
  -4   4   7  112.19    6.90
   4   4  -7  106.09    6.20
  -4   4   7  105.69    5.30
  -4  -4   7  110.99    8.70
   4  -4  -7  109.89    6.20
   4  -4  -7  103.59    5.70
   4  -4  -7  116.79    8.90
   4   4  -6    2.40    1.30
  -4   4   6    2.00    0.70
   4   4  -6    2.60    1.60
  -4   4   6    0.30    1.70
   4   4  -6    2.30    1.30
  -4   4   6    1.80    1.30
   4  -4  -6   -0.40    2.50
   4  -4  -6    2.80    0.90
   4  -4  -6    2.90    1.10
  -4  -4   6    5.90    3.00
  -4   4   5    1.60    1.50
   4   4  -5   -1.30    0.80
   4   4  -5   -0.60    1.40
  -4   4   5    1.00    0.60
   4   4  -5    1.20    1.10
  -4   4   5   -0.20    0.90
  -4  -4   5    1.10    1.00
  -4  -4   5    2.70    2.70
   4  -4  -5    0.00    0.60
   4  -4  -5    0.30    1.10
   4  -4  -5    4.90    2.70
   4  -4  -5    0.80    0.90
  -4   4   4 1102.89   50.19
   4   4  -4 1083.39   50.09
   4   4  -4 1170.18   51.29
  -4   4   4 1133.99   50.99
  -4  -4   4 1136.39   49.20
   4  -4  -4 1178.48   50.49
   4  -4  -4 1155.38   49.60
   4  -4  -4 1080.19   50.19
  -4  -4   4 1102.99   49.70
  -4  -4   4 1195.88   49.99
  -4  -4   4 1116.59   50.49
  -4  -4   4 1200.78   52.99
   4  -4  -4 1221.48   52.89
  -4   4   3   79.99    4.90
   4   4  -3   81.19    5.70
   4   4  -3   79.69    4.80
   4   4  -3   80.29    4.50
  -4   4   3   86.99    5.70
   4  -4  -3   86.09    4.90
   4  -4  -3   97.79    7.00
  -4  -4   3   85.39    4.20
   4  -4  -3   90.89    6.90
   4  -4  -3   85.99    4.20
  -4  -4   3   93.09    7.10
  -4  -4   3   83.39    5.10
   4   4  -2   72.09    4.20
  -4   4   2   70.69    4.90
   4   4  -2   70.29    3.80
  -4   4   2   71.59    4.30
   4   4  -2   70.49    5.10
   4  -4  -2   70.79    6.10
   4  -4  -2   69.09    4.60
  -4  -4   2   67.69    6.20
   4  -4  -2   73.09    3.50
  -4  -4   2   76.99    3.80
  -4  -4   2   76.69    4.10
   4  -4  -2   67.29    4.20
  -4  -4   2   66.49    4.40
   4   4  -1   29.40    1.90
  -4   4   1   27.60    2.80
   4   4  -1   26.30    2.30
   4   4  -1   30.40    3.00
  -4   4   1   27.50    2.50
   4  -4  -1   41.20    4.40
  -4  -4   1   28.70    2.70
  -4  -4   1   21.80    3.70
   4  -4  -1   25.60    2.20
   4  -4  -1   26.40    1.50
   4  -4  -1   31.90    2.90
  -4  -4   1   30.00    2.20
   4   4   0  184.08   10.20
  -4   4   0  201.78    9.70
  -4   4   0  200.28   10.20
   4   4   0  200.98    9.00
   4   4   0  187.78    9.40
  -4  -4   0  193.88    9.60
   4  -4   0  194.98    8.60
   4  -4   0  198.98   10.30
  -4  -4   0  197.28    9.80
  -4  -4   0  195.78   11.50
   4  -4   0  200.38    9.60
  -4  -4   0  200.58    9.30
   4  -4   0  210.18   11.30
  -4   4  -1  591.34   27.00
   4   4   1  575.04   26.30
   4   4   1  596.24   25.90
   4   4   1  597.04   27.20
  -4   4  -1  584.44   26.60
   4  -4   1  598.54   26.40
  -4  -4  -1  583.74   26.30
  -4  -4  -1  594.74   28.50
   4  -4   1  643.14   28.20
  -4  -4  -1  576.54   26.60
   4  -4   1  555.04   27.40
  -4  -4  -1  619.34   26.20
   4   4   2  863.41   39.60
   4   4   2  924.61   38.20
  -4   4  -2  867.71   38.70
   4   4   2  913.51   37.90
  -4   4  -2  849.41   38.60
  -4  -4  -2  851.11   40.40
   4  -4   2  761.72   39.60
   4  -4   2  906.21   38.30
  -4  -4  -2  898.61   38.00
  -4  -4  -2  873.91   38.00
  -4  -4  -2  863.31   38.60
   4  -4   2  871.31   39.60
  -4   4  -3   51.89    3.30
  -4   4  -3   46.50    3.50
   4   4   3   46.00    2.70
   4   4   3   46.40    3.50
  -4   4  -3   42.50    3.10
   4   4   3   51.09    2.90
  -4  -4  -3   49.70    4.80
  -4  -4  -3   49.10    2.70
   4  -4   3   45.40    4.50
  -4  -4  -3   47.80    3.30
  -4  -4  -3   44.90    2.80
   4  -4   3   40.80    4.20
   4  -4   3   43.80    2.90
   4   4   4  252.27   11.40
   4   4   4  254.87   12.20
   4   4   4  274.67   11.70
  -4   4  -4  241.08   12.00
  -4   4  -4  260.97   12.30
  -4   4  -4  247.78   11.80
  -4  -4  -4  241.18   12.10
  -4  -4  -4  259.47   11.30
   4  -4   4  253.87   11.70
  -4  -4  -4  233.58   13.60
   4  -4   4  231.38   13.20
  -4  -4  -4  240.48   11.40
  -4   4  -5   42.10    3.60
  -4   4  -5   44.30    3.20
   4   4   5   46.70    2.50
  -4   4  -5   40.50    2.80
   4  -4   5   41.00    4.30
  -4  -4  -5   46.70    4.90
   4  -4   5   41.60    3.90
  -4  -4  -5   42.10    3.30
  -4  -4  -5   46.60    2.60
   4  -4   5   41.50    3.90
  -4   4  -6   18.80    2.20
  -4   4  -6   12.80    1.10
  -4   4  -6   15.40    0.90
  -4   4  -6   15.10    2.30
  -4   4  -6   12.80    1.30
   4  -4   6   14.10    2.80
  -4  -4  -6   15.20    1.40
  -4  -4  -6   15.80    1.10
  -4  -4  -6   13.50    2.10
  -4  -4  -6   18.20    3.30
   4  -4   6   15.20    2.50
  -4   4  -7    9.80    1.70
  -4   4  -7   10.40    2.00
  -4   4  -7   10.00    1.10
  -4   4  -7    7.20    0.70
  -4  -4  -7    8.50    1.70
  -4  -4  -7    8.30    1.80
   4  -4   7    8.10    1.70
  -4  -4  -7   11.40    3.00
   4  -4   7    9.00    1.40
  -4   4  -8    1.30    0.70
  -4   4  -8    0.70    0.40
  -4   4  -8    0.40    1.30
  -4  -4  -8    0.00    0.60
  -4  -4  -8    0.50    1.40
  -4   4  -9   18.70    2.40
  -4   4  -9   16.90    1.30
  -4   4  -9   17.30    2.80
  -4   4  -9   18.10    1.80
  -4  -4  -9   17.20    1.70
  -4  -4  -9   20.70    3.70
  -4  -4  -9   17.30    2.90
  -4   4 -10   92.19    6.10
  -4   4 -10   93.39    4.80
  -4   4 -10   99.49    5.40
  -4   4 -10  104.89    6.10
  -4  -4 -10   99.29    7.60
  -4  -4 -10  100.49    5.30
  -4   4 -11    2.00    0.70
  -4   4 -11    3.90    1.50
  -4   4 -11    0.20    1.60
  -4  -4 -11    2.40    2.40
   4   5 -11    1.80    1.30
  -4   5  11    2.00    1.70
   4  -5 -11    2.70    1.30
  -4  -5  11    2.90    3.10
   4  -5 -11    3.30    1.50
  -4   5  10   14.80    2.50
   4   5 -10   12.30    2.10
   4   5 -10   16.20    2.60
  -4  -5  10   15.70    4.20
   4  -5 -10   13.70    2.40
   4  -5 -10   14.60    2.00
   4   5  -9   -1.90    1.10
   4   5  -9   -0.10    1.20
  -4   5   9    2.60    1.40
  -4  -5   9   -1.90    2.50
   4  -5  -9    1.00    1.10
   4  -5  -9    1.00    0.90
  -4   5   8   27.70    3.30
  -4   5   8   28.60    1.70
   4   5  -8   28.90    2.80
  -4   5   8   27.60    1.80
   4   5  -8   31.70    3.10
   4  -5  -8   50.99    9.30
   4  -5  -8   31.60    2.50
  -4  -5   8   27.70    5.20
   4  -5  -8   26.60    2.80
  -4   5   7   89.29    4.40
   4   5  -7   88.59    6.00
   4   5  -7   91.19    5.90
  -4   5   7   84.49    4.50
  -4   5   7   98.39    6.20
   4  -5  -7   82.79    8.00
   4  -5  -7   90.59    4.90
   4  -5  -7   85.19    5.60
  -4  -5   7   85.39    7.70
  -4   5   6   14.90    2.20
   4   5  -6   12.20    2.00
  -4   5   6   13.90    1.40
  -4   5   6   19.90    3.00
  -4   5   6   12.40    1.30
   4   5  -6   15.50    2.50
   4  -5  -6   15.10    1.50
   4  -5  -6   14.10    3.80
  -4  -5   6   17.30    3.80
   4  -5  -6   11.60    2.10
  -4   5   5  342.27   15.60
   4   5  -5  330.97   16.90
   4   5  -5  352.46   16.40
  -4   5   5  339.27   16.40
  -4   5   5  359.96   17.10
  -4  -5   5  331.07   15.10
   4  -5  -5  345.37   15.50
  -4  -5   5  364.76   19.30
   4  -5  -5  369.36   19.30
  -4  -5   5  343.67   15.40
   4  -5  -5  327.87   16.40
  -4   5   4  188.68    8.90
  -4   5   4  191.38    9.60
   4   5  -4  181.08   10.10
   4   5  -4  192.68    9.10
  -4   5   4  174.58   10.00
   4  -5  -4  185.98    9.60
   4  -5  -4  186.78    8.60
  -4  -5   4  183.88    8.50
  -4  -5   4  166.88    9.70
  -4  -5   4  196.28   12.20
   4  -5  -4  211.18   12.40
   4   5  -3    2.60    1.10
  -4   5   3    1.20    1.10
   4   5  -3   -0.90    0.60
  -4   5   3    0.80    1.50
   4   5  -3    0.60    1.40
  -4  -5   3    0.20    0.70
   4  -5  -3    0.10    0.80
  -4  -5   3    0.80    1.50
  -4  -5   3    1.40    2.50
   4  -5  -3    0.20    2.60
   4  -5  -3    0.50    0.50
  -4  -5   3    0.80    1.00
  -4   5   2   18.40    1.90
  -4   5   2   22.30    2.70
  -4   5   2   17.00    2.30
   4   5  -2   25.60    2.60
   4   5  -2   21.50    1.60
   4   5  -2   17.10    2.70
  -4  -5   2   19.60    2.50
   4  -5  -2   20.50    1.30
   4  -5  -2   20.00    2.20
  -4  -5   2   20.50    1.90
   4  -5  -2   22.20    2.90
  -4  -5   2   18.70    1.80
   4  -5  -2   27.10    4.40
  -4  -5   2   22.90    2.30
  -4  -5   2   20.50    4.00
  -4   5   1   56.79    3.90
  -4   5   1   53.19    4.30
   4   5  -1   59.19    3.10
   4   5  -1   58.59    3.80
  -4   5   1   56.19    3.60
  -4  -5   1   57.59    3.90
   4  -5  -1   62.29    4.50
   4  -5  -1   62.59    3.90
  -4  -5   1   54.99    4.10
   4  -5  -1   60.69    2.80
  -4  -5   1   51.79    5.70
   4  -5  -1   61.99    5.70
  -4  -5   1   59.89    3.60
  -4  -5   1   58.49    3.50
  -4   5   0   24.90    2.30
  -4   5   0   26.30    2.90
   4   5   0   26.20    2.40
  -4   5   0   24.50    2.40
   4   5   0   28.70    1.80
   4   5   0   26.40    3.00
   4  -5   0   34.40    4.20
  -4  -5   0   27.40    2.30
  -4  -5   0   26.80    2.70
  -4  -5   0   34.60    4.80
  -4  -5   0   28.60    2.20
   4  -5   0   28.30    1.60
   4  -5   0   30.60    3.30
  -4  -5   0   30.80    2.70
   4  -5   0   26.40    2.50
   4   5   1   28.50    1.80
   4   5   1   32.70    2.40
   4   5   1   27.50    2.90
  -4   5  -1   26.00    2.70
  -4   5  -1   28.70    2.40
  -4   5  -1   26.70    2.60
  -4  -5  -1   22.90    2.00
   4  -5   1   32.70    4.00
  -4  -5  -1   29.30    2.50
  -4  -5  -1   25.60    2.50
  -4  -5  -1   31.20    4.70
   4  -5   1   26.00    1.70
   4  -5   1   22.00    3.20
   4  -5   1   25.90    2.40
  -4   5  -2   40.30    3.20
   4   5   2   47.20    5.10
  -4   5  -2   42.30    3.30
   4   5   2   42.60    2.90
  -4   5  -2   45.70    3.20
  -4  -5  -2   42.80    5.40
   4  -5   2   42.20    4.20
  -4  -5  -2   42.10    2.70
  -4  -5  -2   39.30    2.90
  -4  -5  -2   41.10    3.20
   4  -5   2   39.70    3.00
   4  -5   2   47.70    4.60
   4   5   3   79.39    4.70
  -4   5  -3   77.19    4.80
  -4   5  -3   74.89    4.70
  -4   5  -3   81.69    4.80
  -4  -5  -3   76.79    4.10
   4  -5   3   77.69    5.90
  -4  -5  -3   80.49    4.90
  -4  -5  -3   73.69    4.30
   4  -5   3   87.99    4.80
   4  -5   3   76.29    5.90
  -4  -5  -3   74.79    6.60
  -4   5  -4    3.90    1.10
   4   5   4    4.50    1.00
  -4   5  -4    4.20    1.30
  -4   5  -4    1.90    1.20
   4  -5   4    5.30    2.50
   4  -5   4    4.10    1.20
  -4  -5  -4    5.50    0.80
   4  -5   4    2.60    2.20
  -4  -5  -4    3.50    0.90
  -4  -5  -4    1.40    1.10
  -4  -5  -4    2.70    2.30
  -4   5  -5   55.89    3.80
  -4   5  -5   52.39    3.70
  -4   5  -5   52.99    3.50
   4   5   5   57.49    3.00
  -4  -5  -5   59.39    5.50
  -4  -5  -5   50.09    3.90
  -4  -5  -5   50.49    2.80
  -4  -5  -5   49.40    3.00
   4  -5   5   43.70    4.80
   4  -5   5   54.69    3.70
  -4   5  -6   38.40    2.80
  -4   5  -6   43.50    3.30
  -4   5  -6   40.50    3.60
   4  -5   6   32.20    4.90
  -4  -5  -6   43.40    2.70
  -4  -5  -6   40.60    2.20
  -4  -5  -6   40.80    3.60
   4  -5   6   42.20    4.80
  -4  -5  -6   42.00    5.00
  -4   5  -7   12.50    0.80
  -4   5  -7   11.10    1.90
  -4   5  -7   15.10    2.10
   4  -5   7    8.20    2.20
  -4  -5  -7   13.90    2.40
   4  -5   7   11.10    2.90
  -4  -5  -7   15.20    3.50
  -4  -5  -7   10.80    1.40
   4  -5   7   12.90    2.00
  -4   5  -8   93.49    4.40
  -4   5  -8   94.99    4.30
  -4   5  -8   94.89    5.70
  -4   5  -8   95.29    5.80
  -4  -5  -8   95.39    5.00
  -4  -5  -8   90.79    6.40
   4  -5   8   90.19    5.50
   4  -5   8   94.89    5.40
  -4  -5  -8   90.89    7.50
  -4   5  -9   10.50    1.20
  -4   5  -9    8.80    0.80
  -4   5  -9   10.80    1.90
  -4   5  -9   10.40    2.00
  -4  -5  -9   12.10    3.30
  -4  -5  -9    8.40    2.60
  -4  -5  -9    8.60    1.30
  -4   5 -10   23.10    1.50
  -4   5 -10   25.00    3.00
  -4   5 -10   22.60    2.70
  -4  -5 -10   20.40    4.00
  -4   6  10    6.10    1.90
   4   6 -10    9.50    2.10
   4  -6 -10    8.00    1.50
  -4  -6  10    7.10    3.90
   4   6  -9    0.20    1.20
   4   6  -9    0.90    1.10
  -4   6   9    1.40    1.50
   4  -6  -9    0.20    0.70
   4  -6  -9    1.40    1.30
  -4  -6   9    0.50    3.00
  -4   6   8    3.00    0.80
   4   6  -8    5.10    1.60
  -4   6   8    2.80    1.60
   4   6  -8    2.50    1.50
  -4   6   8    4.60    0.80
  -4  -6   8    3.80    3.70
   4  -6  -8    3.60    1.10
   4  -6  -8    3.90    1.50
  -4   6   7    0.30    0.50
   4   6  -7   -0.90    0.90
  -4   6   7    0.10    1.30
  -4   6   7   -0.90    1.10
  -4   6   7    1.40    0.70
   4   6  -7    2.20    1.30
   4  -6  -7    0.30    1.00
  -4  -6   7    4.40    2.80
   4  -6  -7    0.00    0.70
  -4   6   6   38.00    2.40
  -4   6   6   34.20    3.60
  -4   6   6   33.10    3.40
   4   6  -6   32.30    3.40
   4   6  -6   32.10    3.10
  -4   6   6   37.40    2.50
   4  -6  -6   37.00    2.40
  -4  -6   6   46.50    6.40
   4  -6  -6   34.20    3.30
  -4   6   5    5.90    1.60
  -4   6   5    4.80    1.00
  -4   6   5    4.20    1.70
   4   6  -5    3.30    1.50
   4   6  -5    6.50    1.70
  -4  -6   5    3.40    0.80
   4  -6  -5    3.50    0.80
  -4  -6   5    7.20    3.30
   4   6  -4  278.27   14.00
   4   6  -4  265.37   13.20
  -4   6   4  245.58   13.10
  -4   6   4  281.57   12.50
  -4   6   4  293.67   14.00
   4  -6  -4  263.47   13.50
   4  -6  -4  269.07   12.10
  -4  -6   4  265.47   13.50
  -4  -6   4  258.77   15.90
  -4  -6   4  256.17   12.20
  -4   6   3   53.49    4.10
  -4   6   3   57.99    3.50
   4   6  -3   55.89    4.30
   4   6  -3   53.39    3.90
  -4   6   3   53.89    4.30
  -4  -6   3   66.39    6.60
  -4  -6   3   59.19    4.30
   4  -6  -3   59.89    4.20
   4  -6  -3   56.29    2.90
  -4  -6   3   57.69    3.40
   4   6  -2   23.80    2.50
   4   6  -2   25.90    2.90
  -4   6   2   27.00    2.20
  -4   6   2   25.00    2.90
  -4   6   2   25.50    2.90
  -4  -6   2   28.70    5.10
   4  -6  -2   29.60    2.90
   4  -6  -2   29.40    1.60
  -4  -6   2   29.90    3.30
  -4  -6   2   23.30    2.10
  -4   6   1   20.20    2.70
  -4   6   1   19.70    2.00
   4   6  -1   23.20    3.60
  -4   6   1   18.30    2.60
   4   6  -1   20.70    2.30
  -4  -6   1   16.80    3.80
   4  -6  -1   17.10    1.20
  -4  -6   1   17.40    2.00
  -4  -6   1   17.20    2.50
   4  -6  -1   20.00    2.30
  -4   6   0  604.84   28.10
  -4   6   0  592.64   27.40
  -4   6   0  579.14   27.60
   4   6   0  619.74   27.50
  -4  -6   0  623.74   27.30
   4  -6   0  636.04   26.60
  -4  -6   0  598.04   30.30
  -4  -6   0  603.54   27.70
  -4  -6   0  603.04   27.30
   4  -6   0  632.64   28.00
  -4   6  -1    1.80    1.00
  -4   6  -1    3.40    1.20
  -4   6  -1    1.90    1.30
   4   6   1    1.60    1.00
  -4  -6  -1    2.30    1.10
   4  -6   1    2.00    0.70
  -4  -6  -1    2.00    0.90
  -4  -6  -1    0.60    1.20
   4  -6   1    3.40    1.30
  -4  -6  -1    3.40    2.40
  -4   6  -2   91.39    5.50
  -4   6  -2   92.49    5.60
  -4   6  -2   94.79    5.80
   4   6   2  106.19    5.40
  -4  -6  -2   90.09    5.30
  -4  -6  -2   95.59    5.10
   4  -6   2  103.89    7.70
  -4  -6  -2   96.99    7.90
  -4   6  -3   11.10    1.80
  -4   6  -3    8.50    1.70
   4   6   3   11.30    1.60
  -4   6  -3   12.70    1.90
  -4  -6  -3    9.50    1.30
  -4  -6  -3    9.90    3.30
  -4  -6  -3   10.30    1.60
   4  -6   3   11.50    1.90
  -4   6  -4  166.48    8.70
  -4   6  -4  167.08    8.50
   4   6   4  175.38    8.10
  -4   6  -4  162.48    8.70
  -4  -6  -4  159.58    7.80
   4  -6   4  167.58   13.10
  -4  -6  -4  138.49    9.10
  -4  -6  -4  165.98    8.20
  -4  -6  -4  158.58   11.00
   4  -6   4  182.48    9.10
  -4   6  -5   18.50    2.20
  -4   6  -5   19.50    2.20
  -4   6  -5   21.80    2.60
   4   6   5   23.30    1.80
  -4  -6  -5   18.20    1.90
  -4  -6  -5   21.80    1.60
  -4  -6  -5   18.30    4.10
  -4  -6  -5   19.00    2.90
   4  -6   5   20.20    2.50
  -4   6  -6   20.00    2.40
   4   6   6   18.30    1.50
  -4   6  -6   22.00    2.70
  -4  -6  -6   19.40    1.90
  -4  -6  -6   15.50    2.80
  -4  -6  -6   16.20    3.90
   4  -6   6   23.10    2.90
  -4   6  -7   31.80    2.70
  -4   6  -7   30.00    3.00
  -4  -6  -7   29.10    3.60
  -4  -6  -7   30.30    2.40
  -4  -6  -7   31.70    5.10
   4  -6   7   31.40    4.30
  -4   6  -8    2.90    1.20
  -4   6  -8    1.70    1.40
  -4  -6  -8    3.50    0.90
   4  -6   8    2.70    1.80
  -4  -6  -8   -1.40    2.10
  -4  -6  -8    3.50    1.90
  -4   6  -9    7.30    1.60
  -4   6  -9    8.50    2.10
  -4  -6  -9    6.90    1.40
  -4  -6  -9    4.80    3.10
   4   7  -9    4.60    1.80
  -4   7   9    2.20    1.60
   4  -7  -9    1.80    0.90
   4  -7  -9    4.20    2.00
  -4  -7   9    0.20    3.80
  -4   7   8    0.90    1.30
   4   7  -8   -0.90    1.30
  -4   7   8    0.80    0.60
   4  -7  -8    1.00    1.40
   4  -7  -8    0.20    0.70
  -4  -7   8   -0.20    3.20
   4   7  -7    1.70    1.40
  -4   7   7    3.00    0.90
  -4   7   7    5.30    1.90
   4   7  -7    1.40    1.40
  -4   7   7    1.00    0.90
   4  -7  -7    1.70    1.50
  -4  -7   7    4.70    3.50
   4  -7  -7    2.00    0.90
   4   7  -6    2.60    1.40
  -4   7   6    1.70    1.40
  -4   7   6    1.20    1.20
  -4   7   6    5.50    1.00
   4   7  -6    3.90    1.60
  -4   7   6    4.10    1.80
  -4  -7   6    5.00    3.40
   4  -7  -6    4.30    0.90
   4  -7  -6    3.50    1.50
   4   7  -5   18.60    2.80
   4   7  -5   18.40    2.60
  -4   7   5   16.40    1.70
  -4   7   5   15.70    2.70
  -4   7   5   19.00    3.00
  -4  -7   5   15.60    1.80
  -4  -7   5   13.30    4.10
   4  -7  -5   16.20    1.40
   4  -7  -5   15.90    2.70
  -4  -7   5   21.10    3.10
  -4   7   4   14.10    2.60
  -4   7   4    7.50    1.90
   4   7  -4   12.00    1.90
  -4   7   4   13.60    1.80
   4  -7  -4   12.10    1.20
   4  -7  -4   15.20    2.60
  -4  -7   4   19.30    4.80
  -4  -7   4   10.50    1.50
  -4   7   3   36.70    2.80
  -4   7   3   40.30    3.70
   4   7  -3   36.30    3.30
  -4   7   3   35.30    3.50
  -4  -7   3   45.20    3.90
  -4  -7   3   36.80    5.90
  -4  -7   3   37.30    2.80
   4  -7  -3   40.90    6.20
   4  -7  -3   38.10    2.20
  -4   7   2    5.60    1.90
  -4   7   2    6.60    1.40
   4   7  -2    5.60    1.80
  -4   7   2    6.80    1.90
  -4  -7   2    7.20    2.10
  -4  -7   2    9.70    3.60
  -4  -7   2    4.10    1.30
   4  -7  -2    8.30    1.00
   4  -7  -2    8.70    2.10
  -4   7   1   38.60    2.90
  -4   7   1   30.70    3.40
  -4   7   1   28.80    3.10
   4   7  -1   34.40    3.00
  -4  -7   1   37.90    3.70
   4  -7  -1   25.90    3.10
  -4  -7   1   31.50    2.70
   4  -7  -1   32.40    2.10
  -4  -7   1   40.40    6.30
   4   7   0    3.40    1.40
  -4   7   0    2.90    1.20
  -4   7   0    1.90    1.30
  -4   7   0    1.00    1.10
  -4  -7   0    3.10    3.00
   4  -7   0    2.30    1.50
   4  -7   0    3.80    0.90
  -4   7  -1   24.40    2.50
  -4   7  -1   24.50    2.90
   4   7   1   22.20    2.40
  -4   7  -1   21.70    2.70
  -4  -7  -1   21.90    2.80
   4  -7   1   25.60    1.90
  -4  -7  -1   22.30    4.40
   4  -7   1   24.30    3.00
  -4   7  -2   51.49    4.20
  -4   7  -2   56.99    4.10
   4   7   2   59.69    3.90
  -4   7  -2   59.99    4.10
  -4  -7  -2   56.99    6.20
   4  -7   2   64.69    4.70
  -4  -7  -2   59.99    4.20
  -4   7  -3    0.00    1.10
  -4   7  -3    0.20    1.20
   4   7   3    0.40    0.90
  -4   7  -3    0.40    1.10
  -4  -7  -3    1.30    0.70
   4  -7   3    0.00    1.10
  -4  -7  -3   -0.90    1.00
  -4  -7  -3    0.90    2.50
  -4   7  -4    0.80    1.10
  -4   7  -4   -0.10    1.10
  -4   7  -4    2.20    1.20
   4   7   4    1.30    0.80
  -4  -7  -4    0.30    2.20
  -4  -7  -4    1.10    0.70
   4  -7   4    1.30    1.50
  -4  -7  -4    2.10    1.00
  -4   7  -5    7.60    1.60
  -4   7  -5    7.70    1.70
  -4   7  -5   10.10    1.90
   4   7   5    8.50    1.30
   4  -7   5    7.10    1.90
  -4  -7  -5    6.00    1.30
  -4  -7  -5    6.70    2.80
  -4  -7  -5    6.40    1.10
  -4   7  -6    1.00    1.10
  -4   7  -6   -0.90    1.10
   4   7   6    0.80    0.70
  -4  -7  -6    1.50    2.50
   4  -7   6    0.10    1.50
  -4  -7  -6    1.30    0.90
  -4   7  -7    0.20    1.10
  -4   7  -7    2.50    1.50
  -4  -7  -7    2.60    1.10
   4  -7   7    1.30    2.10
  -4  -7  -7    1.00    2.60
  -4   7  -8    6.60    1.90
  -4   7  -8    4.80    1.50
  -4  -7  -8    7.20    3.20
  -4  -7  -8    4.20    1.20
  -4   8   7   25.70    3.60
   4   8  -7   31.90    3.70
  -4   8   7   23.80    2.10
  -4  -8   7   20.20    5.90
   4  -8  -7   33.40    4.00
   4  -8  -7   26.90    2.10
   4   8  -6   -1.50    1.20
  -4   8   6   -0.20    0.90
  -4   8   6    4.40    1.80
  -4  -8   6    4.20    3.40
   4  -8  -6    1.10    1.60
   4  -8  -6    0.20    0.60
  -4   8   5   22.40    2.10
  -4   8   5   19.30    3.10
   4   8  -5   29.90    3.50
  -4   8   5   20.20    3.00
   4  -8  -5   21.90    3.50
  -4  -8   5   23.50    2.50
  -4  -8   5   23.90    6.00
   4  -8  -5   19.60    1.70
  -4   8   4   16.90    2.10
   4   8  -4   16.80    2.60
  -4   8   4   16.60    2.80
  -4   8   4   11.60    2.40
   4  -8  -4   15.40    2.80
  -4  -8   4   16.40    2.70
  -4  -8   4   15.00    2.20
  -4  -8   4   15.50    4.40
   4  -8  -4   17.20    1.50
  -4   8   3   45.10    4.10
  -4   8   3   39.40    3.70
   4   8  -3   41.50    3.60
   4  -8  -3   52.89    4.70
  -4  -8   3   39.90    3.30
  -4  -8   3   60.89    7.20
   4  -8  -3   40.80    2.60
  -4  -8   3   48.50    4.30
  -4   8   2   17.70    2.80
   4   8  -2   19.80    2.60
  -4   8   2   20.50    2.30
  -4   8   2   18.90    2.90
   4  -8  -2   16.70    1.60
  -4  -8   2   18.60    3.10
   4  -8  -2   23.70    3.60
  -4  -8   2   22.20    5.50
  -4   8   1   49.00    3.50
  -4   8   1   39.30    3.90
  -4   8   1   48.00    3.90
   4   8  -1   42.90    3.60
  -4  -8   1   46.50    4.20
   4  -8  -1   41.80    4.30
   4  -8  -1   40.30    2.80
  -4  -8   1   52.99    7.40
  -4   8   0   35.50    3.50
   4   8   0   46.00    3.50
  -4   8   0   38.50    3.90
  -4   8   0   43.20    3.30
   4  -8   0   39.40    2.80
  -4  -8   0   44.10    6.70
  -4  -8   0   43.80    4.00
   4  -8   0   46.30    4.30
  -4   8  -1    1.60    1.30
  -4   8  -1    3.50    1.20
   4   8   1    1.20    1.10
  -4   8  -1    1.60    1.40
   4  -8   1    1.80    0.90
  -4  -8  -1    1.50    2.60
  -4  -8  -1    0.90    1.60
   4  -8   1    0.00    1.40
  -4   8  -2    1.00    1.00
  -4   8  -2    0.60    1.20
  -4   8  -2    0.90    1.30
   4   8   2   -0.30    0.90
  -4  -8  -2    1.20    1.30
   4  -8   2    1.10    1.70
  -4  -8  -2    0.40    2.40
  -4   8  -3    3.70    1.40
   4   8   3    6.00    1.50
  -4   8  -3    3.50    1.40
  -4   8  -3    3.80    1.40
  -4  -8  -3    3.80    2.70
   4  -8   3    7.40    2.30
  -4  -8  -3    5.40    1.70
   4   8   4    5.20    1.20
  -4   8  -4    1.90    1.40
  -4   8  -4    1.60    1.40
  -4   8  -4    4.30    1.50
   4  -8   4    0.90    1.70
  -4  -8  -4    2.60    1.50
  -4  -8  -4    5.90    3.00
  -4   8  -5    0.30    1.10
   4   8   5    0.70    0.90
   4  -8   5   -2.20    1.60
  -4  -8  -5    0.60    1.00
  -4   8  -6   -0.90    1.10
  -4   8  -6    0.70    1.30
   4   8   6    1.50    0.90
  -4  -8  -6    3.00    3.00
  -4  -8  -6   -0.50    1.00
   4  -8   6    1.40    2.10
  -4   9   4   20.10    2.50
  -4   9   4   19.90    3.30
  -4   9   4   24.50    3.40
   4   9  -4   22.10    3.30
   4  -9  -4   20.60    2.00
  -4  -9   4   31.80    6.50
  -4  -9   4   22.60    3.40
   4  -9  -4   22.90    4.50
  -4   9   3    2.00    2.00
  -4   9   3   -0.60    2.70
   4   9  -3   -1.70    1.30
  -4   9   3    0.40    0.90
   4  -9  -3   -2.30    1.50
  -4  -9   3    2.70    3.40
  -4  -9   3    4.20    2.00
  -4   9   2    1.50    1.10
   4   9  -2    2.00    1.60
  -4   9   2    2.00    1.30
  -4   9   2    0.20    2.30
   4  -9  -2    1.90    1.10
  -4  -9   2    4.40    1.80
   4  -9  -2    4.40    2.20
  -4  -9   2   -4.00    2.50
  -4   9   1   23.00    5.10
  -4   9   1   25.60    2.90
  -4   9   1   19.80    3.00
   4   9  -1   19.20    2.80
   4  -9  -1   26.20    2.40
   4  -9  -1   24.60    4.10
  -4  -9   1   28.20    3.80
  -4  -9   1   20.50    5.10
  -4   9   0    1.10    1.30
  -4   9   0    2.60    1.60
   4   9   0    2.30    1.40
  -4   9   0    1.30    1.70
   4  -9   0    2.10    1.10
  -4  -9   0    8.20    3.70
   4  -9   0    0.60    1.80
  -4  -9   0   -0.40    1.70
  -4   9  -1    9.30    2.00
   4   9   1    7.50    1.90
  -4   9  -1    6.90    1.90
  -4   9  -1    5.90    1.70
  -4  -9  -1    7.10    4.00
   4  -9   1   12.70    1.70
  -4  -9  -1    7.10    2.30
   4  -9   1    8.50    2.60
  -4   9  -2    4.90    1.90
  -4   9  -2    7.40    1.90
   4   9   2    4.30    1.40
  -4  -9  -2    5.80    2.00
  -4   9  -3    0.00    1.30
   4   9   3    1.40    1.20
  -4   9  -3    5.00    1.70
  -4  -9  -3    2.10    1.60
  -4  -9  -3   -0.40    2.50
   4  -9   3    1.40    1.90
  -5   0  13    4.30    2.00
   5   0 -13    0.10    0.80
   5   0 -13    1.30    0.90
   5   0 -12    4.20    1.40
   5   0 -12    3.70    1.50
  -5   0  12    3.10    1.00
  -5   0  12    6.50    2.30
   5   0 -12    3.10    2.70
   5   0 -11   -0.80    1.00
  -5   0  11    1.90    2.00
   5   0 -11   -0.20    0.80
  -5   0  11    0.60    0.70
   5   0 -10   60.09    3.80
  -5   0  10   59.89    3.50
  -5   0  10   56.99    5.40
   5   0 -10   60.59    6.30
   5   0 -10   59.39    3.70
  -5   0   9    3.10    2.20
  -5   0   9    1.50    0.70
   5   0  -9   -0.70    0.60
   5   0  -9    3.30    2.70
   5   0  -9    0.30    0.90
  -5   0   8   -6.20    2.20
  -5   0   8   -0.40    0.70
   5   0  -8    2.60    2.80
   5   0  -8    0.50    0.70
   5   0  -8   -0.40    1.00
  -5   0   7    0.90    0.70
  -5   0   7   -0.50    0.60
  -5   0   7   -1.60    2.20
   5   0  -7    1.60    1.10
   5   0  -7   -1.30    2.20
   5   0  -7    0.30    0.80
   5   0  -6  359.06   19.20
  -5   0   6  378.86   19.00
   5   0  -6  354.16   16.60
  -5   0   6  379.76   16.10
   5   0  -6  350.66   16.40
  -5   0   6  342.47   16.30
  -5   0   5    0.20    0.70
  -5   0   5    0.10    0.60
   5   0  -5    1.90    2.30
   5   0  -5   -0.30    0.60
  -5   0   5   -0.30    2.00
   5   0  -5   -0.30    0.90
   5   0  -4 2415.36  106.29
   5   0  -4 2367.26  103.69
  -5   0   4 2341.07  103.59
  -5   0   4 2368.06  106.09
   5   0  -4 2532.75  104.29
  -5   0   4 2416.36  103.69
  -5   0   3    0.20    0.60
  -5   0   3   -3.40    1.60
   5   0  -3   -0.10    0.60
   5   0  -3   -0.60    0.80
   5   0  -3    0.30    1.90
   5   0  -3    0.70    1.10
  -5   0   3    0.50    0.80
   5   0  -2 1478.75   64.29
   5   0  -2 1455.05   62.09
   5   0  -2 1441.66   61.99
  -5   0   2 1369.96   64.09
   5   0  -2 1499.15   62.79
  -5   0   2 1444.46   61.99
  -5   0   2 1331.97   62.29
   5   0  -1    0.20    0.50
  -5   0   1   -0.20    0.50
   5   0  -1    1.20    1.60
  -5   0   1    0.00    0.70
  -5   0   1   -0.90    1.10
  -5   0   1   -0.90    1.50
   5   0  -1    0.30    1.10
  -5   0   0  874.41   35.70
  -5   0   0  776.12   35.50
   5   0   0  845.32   37.60
  -5   0   0  789.22   36.60
   5   0   0  830.82   35.30
  -5   0   0  764.32   37.40
   5   0   0  795.52   35.60
   5   0   0  847.12   36.70
  -5   0  -1    0.70    0.60
  -5   0  -1    0.10    1.30
   5   0   1    0.30    1.40
  -5   0  -1    0.30    0.60
   5   0   1   -1.40    1.40
   5   0   1    0.10    0.30
  -5   0  -1    0.80    1.60
  -5   0  -2  104.69    5.10
  -5   0  -2  106.39    6.80
   5   0   2  107.59    6.60
  -5   0  -2  104.59    5.30
   5   0   2  115.49    4.90
  -5   0  -2  103.89    6.90
  -5   0  -3   -0.20    0.30
  -5   0  -3    0.10    0.60
   5   0   3    1.60    1.40
  -5   0  -3    0.70    1.60
   5   0   3   -0.40    0.30
  -5   0  -3    0.30    1.70
  -5   0  -4  746.93   35.30
  -5   0  -4  760.72   36.10
  -5   0  -4  807.02   34.20
   5   0   4  781.62   33.90
   5   0   4  776.52   34.80
  -5   0  -4  806.92   33.70
   5   0   5    0.60    0.80
   5   0   5    1.30    0.60
  -5   0  -5    1.40    0.70
  -5   0  -5    0.00    1.50
  -5   0  -5   -2.40    1.70
  -5   0  -5    1.10    0.40
  -5   0  -6  198.18    9.60
  -5   0  -6  193.78   11.40
   5   0   6  184.08    9.00
   5   0   6  176.38    8.70
  -5   0  -6  195.08    8.60
  -5   0  -6  196.48    9.00
  -5   0  -7    0.60    0.40
  -5   0  -7    0.10    0.40
  -5   0  -7    0.00    0.60
   5   0   7    0.30    0.30
  -5   0  -7   -0.40    2.10
  -5   0  -8    5.00    2.60
  -5   0  -8    7.30    0.90
  -5   0  -8    8.20    1.30
  -5   0  -8    8.80    1.30
  -5   0  -9   -0.30    0.70
  -5   0  -9    0.20    0.50
  -5   0  -9    0.40    0.60
  -5   0  -9    0.70    2.50
  -5   0 -10   26.90    2.00
  -5   0 -10   33.00    5.10
  -5   0 -10   30.90    2.20
  -5   0 -10   23.10    1.80
  -5   0 -11    0.50    0.80
  -5   0 -11    0.00    2.70
  -5   0 -11   -1.00    0.60
  -5   0 -11   -1.00    0.60
  -5   0 -12    0.70    0.70
  -5   0 -12   -3.10    2.50
  -5   0 -12    1.20    0.80
   5   1 -13    0.90    1.00
   5   1 -13    2.00    1.90
   5  -1 -13    1.40    1.00
   5  -1 -13    2.50    1.30
  -5  -1  13    5.60    2.60
  -5   1  12    0.40    0.70
  -5   1  12    2.80    2.00
   5   1 -12    1.10    1.00
   5   1 -12    1.40    2.20
   5  -1 -12    1.90    1.50
   5  -1 -12    0.90    0.90
   5  -1 -12    1.90    1.40
  -5  -1  12    0.10    2.00
   5  -1 -12    2.30    2.80
   5  -1 -12    1.70    0.70
  -5   1  11   35.40    4.00
   5   1 -11   41.10    3.10
   5   1 -11   39.90    2.70
   5   1 -11   41.50    4.80
  -5   1  11   40.60    2.50
  -5  -1  11   37.20    5.00
   5  -1 -11   44.10    2.60
   5  -1 -11   47.20    6.70
   5  -1 -11   37.10    3.30
   5  -1 -11   37.40    3.20
  -5   1  10   17.40    3.10
   5   1 -10   10.90    1.70
   5   1 -10   14.30    3.40
   5   1 -10   13.40    1.60
  -5   1  10   13.40    1.40
   5  -1 -10   11.10    1.90
  -5  -1  10   17.80    3.50
   5  -1 -10   13.20    1.50
   5  -1 -10   12.50    1.90
   5  -1 -10   12.30    3.90
  -5  -1  10   13.40    1.70
   5   1  -9  382.76   20.00
   5   1  -9  371.46   17.20
  -5   1   9  369.96   16.80
  -5   1   9  389.66   19.10
   5   1  -9  368.56   16.90
  -5  -1   9  360.36   17.00
   5  -1  -9  361.26   17.30
   5  -1  -9  370.86   20.60
  -5  -1   9  392.56   19.70
   5   1  -8    7.80    2.90
   5   1  -8    6.00    1.30
  -5   1   8    5.80    2.60
  -5   1   8    5.10    1.00
   5   1  -8    5.00    1.20
  -5   1   8    3.40    1.10
   5  -1  -8    6.50    3.40
  -5  -1   8    8.70    3.20
  -5  -1   8    6.20    1.40
   5  -1  -8    5.10    1.30
   5  -1  -8    3.90    0.90
   5   1  -7   57.59    3.70
  -5   1   7   68.89    5.90
  -5   1   7   51.09    3.30
  -5   1   7   63.69    3.60
   5   1  -7   55.69    6.00
   5   1  -7   62.39    3.80
  -5  -1   7   58.19    3.00
   5  -1  -7   60.69    3.90
  -5  -1   7   52.79    5.80
  -5  -1   7   60.69    3.60
   5  -1  -7   59.79    3.40
   5  -1  -7   68.69    6.80
  -5   1   6    4.80    1.00
   5   1  -6    5.70    1.60
  -5   1   6    4.80    1.10
  -5   1   6    3.80    2.80
   5   1  -6    4.10    1.20
   5   1  -6    4.00    1.20
   5   1  -6    1.40    2.30
   5  -1  -6    4.90    3.20
  -5  -1   6    3.10    2.80
  -5  -1   6    3.20    1.00
   5  -1  -6    3.80    1.30
   5  -1  -6    3.60    1.00
  -5  -1   6    5.00    0.80
  -5   1   5  836.52   37.50
  -5   1   5  818.02   39.60
  -5   1   5  872.51   37.50
   5   1  -5  880.01   40.20
   5   1  -5  833.02   37.70
   5   1  -5  862.71   37.80
   5   1  -5  871.61   38.10
  -5  -1   5  860.61   40.40
  -5  -1   5  884.11   37.20
  -5  -1   5  886.51   37.60
   5  -1  -5  880.61   40.60
   5  -1  -5  815.52   37.40
   5  -1  -5  851.41   37.90
  -5   1   4  386.66   17.60
   5   1  -4  400.96   18.00
   5   1  -4  386.06   19.90
  -5   1   4  390.06   17.50
  -5   1   4  371.16   19.50
   5   1  -4  390.06   17.90
   5   1  -4  404.96   17.70
  -5  -1   4  397.86   17.60
  -5  -1   4  377.96   20.10
   5  -1  -4  362.76   17.40
   5  -1  -4  409.46   18.20
  -5  -1   4  409.96   17.50
   5  -1  -4  389.36   20.10
   5   1  -3    1.50    1.80
   5   1  -3    4.80    1.10
  -5   1   3    6.80    2.30
   5   1  -3    1.20    1.10
   5  -1  -3    4.90    2.50
  -5  -1   3    6.10    2.60
  -5   1   2   23.20    3.70
   5   1  -2   26.70    3.20
  -5   1   2   21.70    1.70
   5   1  -2   26.60    2.10
   5   1  -2   22.30    1.80
   5   1  -2   25.30    3.50
  -5   1   2   21.30    2.10
   5  -1  -2   27.40    4.00
   5  -1  -2   24.60    2.70
  -5  -1   2   23.00    2.40
   5  -1  -2   25.20    1.90
  -5  -1   2   16.40    3.30
  -5  -1   2   23.40    1.80
  -5  -1   2   23.50    2.10
   5   1  -1  825.62   37.20
  -5   1   1  774.22   35.10
  -5   1   1  789.22   37.00
   5   1  -1  848.72   35.10
   5   1  -1  870.71   36.00
  -5   1   1  783.12   35.80
   5   1  -1  750.72   35.20
   5  -1  -1  821.22   37.30
  -5  -1   1  768.82   36.00
  -5  -1   1  775.92   35.30
   5  -1  -1  816.62   36.30
   5  -1  -1  838.92   35.10
  -5  -1   1  835.82   35.20
  -5  -1   1  769.22   37.40
   5   1   0   94.69    4.50
   5   1   0   99.09    6.40
   5   1   0   89.79    4.70
  -5   1   0   85.59    5.50
  -5   1   0   95.99    4.70
  -5   1   0   95.49    6.30
   5  -1   0   87.09    6.40
  -5  -1   0   93.49    4.70
  -5  -1   0   92.89    6.70
  -5  -1   0   93.09    5.90
  -5  -1   0   90.29    4.80
   5  -1   0   96.49    6.00
   5  -1   0   93.49    4.40
  -5   1  -1   10.10    2.10
  -5   1  -1   10.60    1.30
   5   1   1   11.70    0.90
  -5   1  -1   11.80    1.10
   5   1   1   11.60    1.30
  -5   1  -1   12.90    2.60
   5   1   1   11.20    2.50
  -5  -1  -1   10.90    1.30
  -5  -1  -1   11.40    1.30
   5  -1   1   13.60    2.70
   5  -1   1   11.80    0.70
  -5  -1  -1   11.20    2.30
  -5  -1  -1   12.80    2.80
   5  -1   1   12.50    2.40
   5   1   2  812.72   36.50
   5   1   2  758.72   35.10
   5   1   2  810.92   34.80
  -5   1  -2  832.52   34.80
  -5   1  -2  791.62   36.40
  -5   1  -2  795.72   36.60
   5  -1   2  801.32   36.50
   5  -1   2  836.72   34.60
  -5  -1  -2  821.02   37.20
  -5  -1  -2  827.52   35.20
  -5  -1  -2  802.92   35.00
  -5  -1  -2  791.22   36.70
   5  -1   2  779.82   36.70
  -5   1  -3  253.77   10.60
   5   1   3  241.08   10.80
   5   1   3  233.48   12.00
  -5   1  -3  241.68   12.10
  -5   1  -3  239.08   12.60
   5  -1   3  241.38   12.60
   5  -1   3  241.58   10.60
  -5  -1  -3  228.38   12.70
  -5  -1  -3  247.18   10.80
  -5  -1  -3  227.98   12.80
   5  -1   3  251.37   12.40
  -5  -1  -3  241.88   11.10
   5   1   4    0.50    1.10
   5   1   4    0.50    0.50
  -5   1  -4    0.70    1.50
  -5   1  -4    2.10    2.10
  -5   1  -4    0.80    0.30
  -5  -1  -4    1.30    2.20
   5  -1   4   -0.70    1.20
  -5  -1  -4    0.50    0.60
  -5  -1  -4    1.00    0.50
  -5  -1  -4    0.30    1.70
   5   1   5   91.19    5.20
  -5   1  -5   95.99    7.10
   5   1   5   94.29    4.90
  -5   1  -5  104.59    4.50
  -5  -1  -5   96.39    7.30
  -5  -1  -5   96.29    4.60
  -5  -1  -5   99.89    6.70
   5  -1   5   95.59    5.30
  -5  -1  -5   99.29    5.00
   5   1   6   56.89    3.30
  -5   1  -6   56.19    2.70
   5   1   6   48.10    3.10
  -5   1  -6   52.29    5.30
  -5  -1  -6   51.19    4.60
  -5  -1  -6   57.09    2.90
  -5  -1  -6   50.09    5.90
  -5  -1  -6   53.19    3.10
  -5  -1  -6   63.49    3.20
   5  -1   6   47.30    2.70
   5   1   7  115.99    5.60
  -5   1  -7  119.99    6.20
   5   1   7  117.69    6.10
  -5   1  -7  118.59    8.20
  -5  -1  -7  119.19    5.80
  -5  -1  -7  104.09    8.20
  -5  -1  -7  114.99    5.60
  -5  -1  -7  112.99    6.90
  -5   1  -8   26.00    1.70
  -5   1  -8   22.50    4.20
  -5   1  -8   27.20    2.30
   5   1   8   25.00    1.60
  -5  -1  -8   30.90    2.00
  -5  -1  -8   27.80    4.60
  -5  -1  -8   28.00    2.80
  -5  -1  -8   26.00    1.80
  -5  -1  -8   29.70    2.00
  -5   1  -9   44.50    3.10
  -5   1  -9   44.70    2.60
  -5   1  -9   51.19    5.50
  -5  -1  -9   51.39    2.70
  -5  -1  -9   42.00    2.70
  -5  -1  -9   46.80    2.80
  -5   1 -10   12.70    3.80
  -5   1 -10   11.90    1.30
  -5   1 -10   11.70    1.60
  -5  -1 -10   11.00    1.10
  -5  -1 -10    9.60    3.30
  -5  -1 -10   12.20    1.30
  -5  -1 -10   11.10    1.40
  -5   1 -11    3.20    1.00
  -5   1 -11    3.90    0.90
  -5   1 -11    8.10    3.20
  -5  -1 -11    3.70    0.90
  -5  -1 -11    3.00    2.80
  -5  -1 -11    3.90    0.70
  -5   1 -12    1.70    0.80
  -5   1 -12    1.90    3.00
  -5   1 -12    2.40    1.00
  -5  -1 -12    1.10    0.90
  -5  -1 -12   -0.20    3.00
   5   2 -13    9.10    1.80
  -5   2  13    3.70    1.90
   5  -2 -13    5.10    1.70
   5  -2 -13    8.70    1.60
  -5   2  12    9.60    1.30
   5   2 -12   14.90    2.70
  -5   2  12    7.20    2.10
   5  -2 -12    7.70    4.10
   5  -2 -12    9.90    1.90
  -5  -2  12   11.60    2.90
   5  -2 -12   12.40    1.90
   5   2 -11    4.40    2.10
  -5   2  11    3.80    1.80
  -5   2  11    1.60    0.60
   5   2 -11    1.50    1.10
   5  -2 -11    1.10    1.00
   5  -2 -11    0.50    1.00
   5  -2 -11    2.10    3.00
  -5  -2  11    0.20    2.30
   5   2 -10   82.99    5.10
  -5   2  10   83.29    4.30
  -5   2  10   79.59    6.30
   5   2 -10   84.19    6.80
   5  -2 -10   83.39    5.90
   5  -2 -10   81.79    8.40
   5  -2 -10   87.79    5.40
  -5  -2  10   86.99    7.20
   5  -2 -10   91.09    5.30
  -5   2   9  175.48   10.30
   5   2  -9  146.79   10.70
  -5   2   9  144.99    7.10
   5   2  -9  142.89    7.80
   5  -2  -9  139.49    7.90
   5  -2  -9  145.39   11.10
   5  -2  -9  152.48    8.10
  -5  -2   9  168.88   10.50
  -5   2   8  154.18    7.60
  -5   2   8  135.09    9.00
  -5   2   8  150.98    7.10
   5   2  -8  151.68    9.60
   5   2  -8  143.39    7.60
  -5  -2   8  153.68   10.20
   5  -2  -8  154.68   10.90
   5  -2  -8  134.89    7.70
  -5  -2   8  153.48    7.50
   5  -2  -8  135.29    7.70
  -5   2   7   13.70    3.10
  -5   2   7    6.10    1.10
   5   2  -7    8.00    2.70
  -5   2   7    7.30    1.50
   5   2  -7    9.30    2.60
   5   2  -7    5.10    1.30
   5  -2  -7    6.00    3.10
  -5  -2   7    5.50    1.20
   5  -2  -7    4.40    1.50
  -5   2   6   81.29    4.70
  -5   2   6   92.19    6.60
   5   2  -6   85.59    4.90
  -5   2   6   82.39    4.50
   5   2  -6   86.19    5.40
   5   2  -6   90.79    7.00
   5  -2  -6   85.79    7.60
   5  -2  -6   86.79    5.10
  -5  -2   6   89.19    7.50
  -5  -2   6   80.69    5.10
   5   2  -5   84.29    4.70
   5   2  -5   76.99    4.80
   5   2  -5   83.39    6.60
  -5   2   5   80.89    4.30
  -5   2   5   75.99    4.40
  -5   2   5   74.09    5.90
   5  -2  -5   79.19    4.90
  -5  -2   5   83.49    4.50
   5  -2  -5   77.49    6.90
  -5  -2   5   83.49    3.80
  -5  -2   5   77.79    7.10
   5   2  -4  582.94   27.60
  -5   2   4  577.64   25.90
  -5   2   4  583.54   25.30
   5   2  -4  544.85   25.50
   5   2  -4  590.04   25.70
  -5   2   4  555.94   27.10
  -5  -2   4  502.25   27.80
   5  -2  -4  592.94   25.90
  -5  -2   4  582.94   25.20
   5  -2  -4  582.04   28.10
  -5  -2   4  581.64   25.40
  -5   2   3 1456.65   63.59
   5   2  -3 1518.75   65.89
  -5   2   3 1416.46   63.89
   5   2  -3 1434.56   63.79
   5   2  -3 1484.25   63.89
  -5   2   3 1520.85   65.59
  -5  -2   3 1379.06   64.09
  -5  -2   3 1505.45   63.99
  -5  -2   3 1493.65   63.69
   5  -2  -3 1508.65   66.29
   5  -2  -3 1505.65   64.39
  -5  -2   3 1408.66   66.39
   5   2  -2    6.90    1.10
  -5   2   2   10.60    1.60
   5   2  -2   10.50    1.40
   5   2  -2   10.10    2.60
  -5   2   2   12.80    2.70
  -5   2   2    9.00    1.10
  -5  -2   2    7.10    2.60
   5  -2  -2    8.30    1.90
  -5  -2   2    8.70    1.20
   5  -2  -2    4.20    2.50
  -5  -2   2    9.50    1.80
  -5  -2   2    7.50    1.50
   5   2  -1   11.70    2.60
   5   2  -1   11.00    1.20
  -5   2   1   10.40    1.80
  -5   2   1    9.40    1.20
  -5   2   1   12.80    2.80
   5   2  -1   11.10    1.40
  -5  -2   1   14.70    1.80
  -5  -2   1   10.20    2.00
  -5  -2   1   11.40    1.40
   5  -2  -1   12.30    2.90
  -5  -2   1    8.50    2.70
   5  -2  -1    8.10    2.00
   5   2   0   20.00    1.40
   5   2   0   21.00    3.10
  -5   2   0   21.80    2.30
   5   2   0   17.80    1.60
  -5   2   0   25.00    3.30
  -5  -2   0   19.70    2.80
  -5  -2   0   20.20    3.60
  -5  -2   0   17.30    1.90
   5  -2   0   26.60    3.80
  -5  -2   0   19.40    1.60
   5  -2   0   18.70    1.30
   5  -2   0   21.70    2.90
   5   2   1   31.80    2.30
  -5   2  -1   30.90    3.50
   5   2   1   35.20    1.90
   5   2   1   34.20    3.40
  -5   2  -1   31.70    3.40
   5  -2   1   40.30    3.60
  -5  -2  -1   34.10    2.30
   5  -2   1   38.30    3.90
  -5  -2  -1   33.30    2.40
  -5  -2  -1   33.10    3.50
   5  -2   1   36.80    1.60
   5   2   2  239.88   11.90
   5   2   2  237.28   10.40
  -5   2  -2  230.88   11.70
  -5   2  -2  227.78   12.00
   5   2   2  224.88   10.70
  -5  -2  -2  243.58   10.70
   5  -2   2  224.08   12.30
   5  -2   2  231.78   12.30
  -5  -2  -2  229.78   10.80
  -5  -2  -2  231.78   12.80
   5   2   3   99.29    4.80
  -5   2  -3   97.79    6.30
   5   2   3   84.99    5.50
   5   2   3  101.39    4.60
  -5   2  -3   83.59    5.40
  -5   2  -3   96.59    4.30
  -5  -2  -3   95.19    6.90
  -5  -2  -3   95.29    4.60
   5  -2   3   93.79    6.20
   5  -2   3   93.39    6.40
  -5  -2  -3   93.19    4.80
   5   2   4  111.49    5.50
  -5   2  -4  118.69    5.10
  -5   2  -4  112.39    7.40
  -5   2  -4  118.69    6.20
   5   2   4  108.19    6.20
   5  -2   4  105.69    6.90
   5  -2   4  112.19    7.40
  -5  -2  -4  118.49    5.40
  -5  -2  -4  107.89    7.60
  -5  -2  -4  113.19    5.60
   5   2   5   50.19    3.50
  -5   2  -5   60.49    5.10
  -5   2  -5   54.99    2.50
  -5  -2  -5   53.49    2.90
  -5  -2  -5   54.19    3.00
   5  -2   5   48.90    3.90
  -5  -2  -5   57.79    3.30
  -5  -2  -5   52.99    5.00
  -5   2  -6   59.49    5.50
  -5   2  -6   64.19    2.90
   5   2   6   56.69    3.50
   5   2   6   60.19    3.60
  -5  -2  -6   64.39    3.60
   5  -2   6   52.99    3.20
  -5  -2  -6   51.59    5.10
  -5  -2  -6   63.39    3.30
  -5  -2  -6   61.39    3.20
   5  -2   6   61.19    2.90
   5   2   7   12.20    1.40
  -5   2  -7   14.30    1.00
  -5   2  -7   12.70    1.80
  -5   2  -7   13.80    3.20
  -5  -2  -7   12.40    1.20
  -5  -2  -7   14.00    1.30
  -5  -2  -7   13.90    2.70
   5   2   8   96.39    4.80
  -5   2  -8   87.19    7.10
  -5   2  -8  102.89    5.40
  -5  -2  -8   89.39    4.60
  -5  -2  -8   92.69    6.40
  -5  -2  -8   88.99    5.20
  -5  -2  -8   96.49    4.80
  -5   2  -9    7.10    2.90
  -5   2  -9   10.60    1.70
  -5   2  -9   11.30    1.10
  -5  -2  -9   10.50    1.00
  -5  -2  -9   14.10    3.80
  -5  -2  -9   12.80    1.00
  -5  -2  -9   12.60    2.10
  -5  -2  -9   10.20    2.50
  -5  -2  -9    8.80    1.30
  -5   2 -10   10.10    1.70
  -5   2 -10    7.60    3.10
  -5   2 -10   10.80    1.10
  -5  -2 -10    9.60    2.00
  -5  -2 -10   10.20    1.30
  -5  -2 -10   14.30    3.90
  -5   2 -11   27.50    2.50
  -5   2 -11   28.10    4.70
  -5   2 -11   25.60    1.90
  -5  -2 -11   21.30    4.70
  -5  -2 -11   25.20    2.00
   5   3 -12   11.70    2.10
  -5   3  12   12.40    2.50
   5  -3 -12   15.00    2.30
  -5  -3  12   15.50    3.40
   5  -3 -12   11.10    2.00
   5   3 -11   39.80    3.40
  -5   3  11   37.60    2.00
  -5   3  11   35.80    4.10
   5   3 -11   40.10    4.00
  -5  -3  11   46.30    5.70
   5  -3 -11   41.80    3.30
   5  -3 -11   40.10    3.40
   5  -3 -11   35.30    6.50
   5   3 -10  209.68   11.70
   5   3 -10  215.48   12.20
  -5   3  10  187.08    9.30
   5  -3 -10  229.08   14.70
   5  -3 -10  193.48   10.30
  -5  -3  10  208.48   12.80
   5  -3 -10  188.28   10.20
   5   3  -9   84.29    6.20
  -5   3   9   82.39    4.00
   5   3  -9   74.99    4.90
  -5   3   9   64.29    5.60
   5  -3  -9   82.09    5.10
  -5  -3   9   87.39    7.70
   5  -3  -9   81.89    8.20
   5  -3  -9   73.69    4.80
   5   3  -8   64.49    5.50
  -5   3   8   62.89    3.50
  -5   3   8   68.39    4.30
  -5   3   8   68.39    5.60
   5   3  -8   55.49    4.10
   5  -3  -8   76.59    7.40
   5  -3  -8   63.09    4.10
   5  -3  -8   62.09    4.20
  -5  -3   8   64.09    6.80
  -5   3   7    3.10    2.00
   5   3  -7    2.00    1.20
  -5   3   7    2.10    1.10
   5   3  -7    3.60    2.10
  -5   3   7    3.00    0.90
   5  -3  -7    4.20    1.20
   5  -3  -7    2.90    3.00
   5  -3  -7    3.40    1.10
   5  -3  -7    2.50    1.40
  -5  -3   7    6.10    3.10
  -5   3   6   22.50    2.30
   5   3  -6   25.80    2.90
   5   3  -6   25.60    2.70
  -5   3   6   21.70    1.80
  -5   3   6   30.80    4.20
   5   3  -6   20.70    3.60
   5  -3  -6   19.80    2.10
  -5  -3   6   26.40    5.20
  -5  -3   6   24.00    2.20
   5  -3  -6   24.50    2.60
   5  -3  -6   28.70    5.20
   5   3  -5    0.70    1.00
  -5   3   5    1.40    2.10
  -5   3   5    0.80    1.10
   5   3  -5   -0.40    1.20
   5   3  -5    0.20    1.60
  -5   3   5    0.30    0.60
  -5  -3   5    0.30    0.80
  -5  -3   5    1.40    2.90
  -5  -3   5    0.60    0.50
  -5  -3   5   -0.10    0.30
   5  -3  -5   -0.20    0.70
   5  -3  -5    3.50    2.80
   5   3  -4  458.25   21.00
  -5   3   4  475.05   21.00
  -5   3   4  458.55   22.30
   5   3  -4  441.36   21.50
  -5   3   4  452.85   20.60
   5   3  -4  462.75   22.70
   5  -3  -4  457.85   23.60
  -5  -3   4  455.35   20.70
  -5  -3   4  485.85   24.10
   5  -3  -4  479.35   21.50
  -5   3   3  161.18    8.10
   5   3  -3  166.08    8.40
   5   3  -3  179.58   10.10
  -5   3   3  169.98    8.50
  -5   3   3  171.58    9.80
   5   3  -3  170.18    8.50
   5  -3  -3  180.18   10.80
  -5  -3   3  157.68    8.70
   5  -3  -3  178.18    8.00
  -5  -3   3  176.38    8.40
  -5  -3   3  179.38    8.70
   5  -3  -3  173.08    9.00
  -5  -3   3  155.88   10.80
  -5   3   2  391.26   19.00
   5   3  -2  410.06   19.40
   5   3  -2  388.56   17.50
   5   3  -2  372.96   17.70
  -5   3   2  378.66   17.80
  -5  -3   2  343.97   17.80
  -5  -3   2  411.26   18.30
   5  -3  -2  393.36   19.90
   5  -3  -2  396.96   17.10
   5  -3  -2  397.76   18.40
  -5  -3   2  409.16   17.60
  -5  -3   2  352.56   23.60
   5   3  -1  197.08    9.50
  -5   3   1  188.38    9.60
   5   3  -1  212.98   10.90
  -5   3   1  191.88   10.60
   5   3  -1  198.08    9.10
   5  -3  -1  211.98   10.50
  -5  -3   1  182.58   11.60
  -5  -3   1  201.88    9.30
   5  -3  -1  191.88    8.70
  -5  -3   1  192.38    9.60
   5  -3  -1  191.58   11.40
   5   3   0  192.78   10.40
  -5   3   0  187.98    9.50
   5   3   0  186.78    8.70
  -5   3   0  190.88   10.20
  -5  -3   0  184.58    9.20
   5  -3   0  191.78   10.30
  -5  -3   0  182.08   11.30
   5  -3   0  203.98   11.10
  -5  -3   0  194.08    9.00
   5  -3   0  186.78    8.30
   5  -3   0  192.38    8.50
   5   3   1    5.80    1.10
  -5   3  -1    3.50    1.50
   5   3   1    3.90    1.60
  -5   3  -1    1.60    1.60
   5   3   1    3.30    0.60
  -5  -3  -1    0.90    2.20
   5  -3   1    3.40    1.90
  -5  -3  -1    4.00    0.90
   5  -3   1    3.70    2.40
  -5  -3  -1    4.20    1.20
  -5   3  -2  220.28   11.40
   5   3   2  240.78   10.30
   5   3   2  231.88   10.70
   5   3   2  236.58   11.80
   5  -3   2  222.88   10.60
  -5  -3  -2  221.18   12.90
  -5  -3  -2  228.48   10.60
   5  -3   2  226.88   12.20
  -5  -3  -2  234.38   10.60
   5  -3   2  217.48   12.30
  -5   3  -3    8.20    1.70
   5   3   3    8.00    1.20
  -5   3  -3   11.10    2.20
   5   3   3    5.10    1.90
  -5  -3  -3    8.20    1.10
   5  -3   3    5.20    1.00
   5  -3   3    7.80    2.50
  -5  -3  -3    5.10    2.40
  -5  -3  -3    7.90    1.40
   5  -3   3    7.00    2.60
  -5  -3  -3    7.20    1.10
  -5   3  -4  349.57   15.60
   5   3   4  340.27   15.20
   5   3   4  325.47   15.90
  -5   3  -4  330.37   16.50
   5   3   4  348.47   15.20
  -5  -3  -4  342.67   17.80
   5  -3   4  329.47   17.10
   5  -3   4  329.47   15.10
  -5  -3  -4  337.57   15.10
   5  -3   4  318.57   16.70
  -5  -3  -4  334.07   15.50
  -5  -3  -4  349.37   15.20
  -5   3  -5   27.90    2.20
   5   3   5   32.30    2.60
   5   3   5   36.60    2.40
  -5   3  -5   35.80    4.10
   5  -3   5   31.70    3.70
  -5  -3  -5   29.20    2.00
  -5  -3  -5   27.60    4.30
   5  -3   5   34.00    5.10
  -5  -3  -5   31.60    2.50
  -5  -3  -5   32.30    2.10
  -5   3  -6    1.70    0.30
  -5   3  -6    0.10    0.90
  -5   3  -6    1.30    0.50
  -5   3  -6    0.90    1.90
  -5  -3  -6    2.00    2.00
  -5  -3  -6    2.10    0.60
  -5  -3  -6    1.50    0.60
   5  -3   6    1.50    0.60
  -5  -3  -6    2.00    0.90
   5  -3   6    2.60    1.60
  -5   3  -7   48.20    3.40
  -5   3  -7   43.00    4.50
  -5   3  -7   49.60    2.30
  -5  -3  -7   45.60    2.50
  -5  -3  -7   48.30    3.40
  -5  -3  -7   47.50    4.90
  -5  -3  -7   46.10    2.80
  -5   3  -8   36.90    1.90
  -5   3  -8   36.30    4.40
  -5   3  -8   37.20    3.00
  -5  -3  -8   30.50    3.00
  -5  -3  -8   40.50    4.40
  -5  -3  -8   32.10    1.80
  -5  -3  -8   37.70    2.40
  -5   3  -9    6.90    2.50
  -5  -3  -9    3.40    2.10
  -5  -3  -9    3.30    1.80
  -5  -3  -9    5.30    1.00
  -5   3 -10   16.50    3.40
  -5   3 -10   11.20    1.10
  -5   3 -10   13.60    2.00
  -5  -3 -10    9.50    2.50
  -5  -3 -10   13.10    1.60
  -5   3 -11   -0.70    0.50
  -5   3 -11   -1.10    1.00
  -5   3 -11    0.40    2.30
  -5  -3 -11   10.00    4.10
  -5  -3 -11    3.40    3.40
  -5  -3 -11   -0.10    0.80
   5   4 -12    3.00    1.60
  -5   4  12    4.00    1.70
   5  -4 -12    5.00    1.60
   5   4 -11   29.90    4.20
   5   4 -11   26.90    3.20
   5  -4 -11   28.00    2.80
   5  -4 -11   27.40    6.50
  -5  -4  11   28.70    4.90
   5  -4 -11   29.60    3.00
   5   4 -10   16.00    2.90
  -5   4  10   13.80    1.10
  -5   4  10   14.50    2.80
   5   4 -10   17.20    2.50
   5  -4 -10   15.70    2.30
  -5  -4  10   18.00    4.50
   5  -4 -10   13.30    2.00
   5  -4 -10   26.40    5.50
   5   4  -9    3.90    1.40
   5   4  -9    7.00    2.20
  -5   4   9    4.10    0.80
  -5   4   9    3.90    1.90
   5  -4  -9    2.80    1.20
   5  -4  -9   11.00    3.90
   5  -4  -9    4.70    1.40
  -5  -4   9    4.10    2.80
  -5   4   8   19.20    2.60
  -5   4   8   24.70    3.70
  -5   4   8   18.90    1.70
   5   4  -8   24.60    3.40
   5   4  -8   26.20    2.90
  -5  -4   8   19.80    4.50
   5  -4  -8   21.40    2.40
   5  -4  -8   19.30    2.30
   5  -4  -8   17.80    4.40
  -5   4   7  179.08   10.00
  -5   4   7  177.08    9.00
   5   4  -7  163.28    8.90
  -5   4   7  164.78    8.10
   5   4  -7  168.78   10.00
   5  -4  -7  175.58    8.50
   5  -4  -7  174.38   12.30
  -5  -4   7  171.98   11.80
   5  -4  -7  166.38    9.00
  -5   4   6   38.10    4.00
   5   4  -6   39.70    4.00
  -5   4   6   36.30    3.10
  -5   4   6   36.30    2.50
   5   4  -6   37.70    3.10
  -5  -4   6   42.10    6.00
   5  -4  -6   34.20    3.00
   5  -4  -6   48.80    6.50
   5  -4  -6   35.20    2.60
   5   4  -5  101.69    6.00
   5   4  -5   97.59    5.90
  -5   4   5  102.99    5.30
   5   4  -5   99.69    7.00
  -5   4   5   92.49    5.70
  -5   4   5  107.09    7.00
   5  -4  -5  105.89    5.30
   5  -4  -5  115.89    8.30
   5  -4  -5   96.89    5.90
   5  -4  -5  113.79    8.50
  -5  -4   5  100.99    4.60
  -5  -4   5  105.59    9.30
   5   4  -4    0.30    0.90
   5   4  -4   -0.40    1.40
  -5   4   4    1.60    1.20
  -5   4   4   -0.70    1.60
   5   4  -4   -0.20    1.10
  -5   4   4    0.90    0.70
  -5  -4   4    1.70    1.40
  -5  -4   4    0.10    1.20
   5  -4  -4    1.10    0.60
   5  -4  -4    0.40    0.80
  -5  -4   4    0.50    0.70
  -5  -4   4    0.60    2.50
   5  -4  -4   -0.80    1.40
  -5  -4   4    0.00    0.50
   5  -4  -4    3.20    2.90
   5   4  -3  228.38   12.70
  -5   4   3  227.28   12.50
   5   4  -3  240.58   11.20
   5   4  -3  234.18   11.50
  -5   4   3  238.08   11.60
   5  -4  -3  238.68   10.80
  -5  -4   3  239.78   11.30
   5  -4  -3  242.88   13.90
  -5  -4   3  228.58   11.80
  -5  -4   3  237.48   11.70
  -5  -4   3  250.97   14.40
   5  -4  -3  234.98   11.60
   5  -4  -3  243.68   12.10
   5   4  -2  555.04   24.30
   5   4  -2  571.14   26.10
  -5   4   2  553.24   25.70
  -5   4   2  549.35   24.80
   5   4  -2  535.75   24.70
   5  -4  -2  551.44   23.90
  -5  -4   2  572.94   24.60
  -5  -4   2  497.15   27.20
   5  -4  -2  570.14   25.40
   5  -4  -2  518.45   24.70
  -5  -4   2  540.95   25.00
   5  -4  -2  554.24   27.10
   5   4  -1   65.19    5.30
   5   4  -1   74.79    4.40
  -5   4   1   70.89    4.50
   5   4  -1   78.59    3.90
  -5   4   1   68.39    5.20
  -5  -4   1   68.79    4.60
   5  -4  -1   70.39    6.30
   5  -4  -1   74.99    3.50
   5  -4  -1   92.09    6.00
   5  -4  -1   81.69    5.50
  -5  -4   1   70.49    4.20
  -5  -4   1   71.59    6.70
  -5   4   0  289.07   14.10
   5   4   0  295.97   17.50
   5   4   0  284.27   12.60
  -5   4   0  280.17   13.50
   5   4   0  271.87   13.10
  -5  -4   0  274.47   13.40
  -5  -4   0  261.27   15.60
  -5  -4   0  280.37   13.00
   5  -4   0  286.37   15.20
   5  -4   0  280.67   12.10
   5  -4   0  285.67   13.20
   5   4   1  217.18   10.60
  -5   4  -1  211.18   11.00
   5   4   1  235.68   11.70
  -5   4  -1  215.68   11.30
   5   4   1  233.48   10.10
   5  -4   1  220.08   10.60
  -5  -4  -1  227.08   10.80
  -5  -4  -1  221.78   13.20
   5  -4   1  218.78   12.50
  -5  -4  -1  227.98   10.50
  -5   4  -2  173.58    9.10
   5   4   2  182.98    8.10
   5   4   2  175.18    8.50
  -5   4  -2  170.18    9.10
   5   4   2  185.78    9.50
  -5  -4  -2  171.08   10.90
  -5  -4  -2  174.88    8.90
   5  -4   2  167.88   10.30
   5  -4   2  142.99   12.60
  -5  -4  -2  174.88    8.50
   5  -4   2  168.18    8.40
  -5  -4  -2  171.88    8.30
   5   4   3  289.07   12.30
   5   4   3  285.17   12.50
  -5   4  -3  247.18   12.90
  -5   4  -3  260.07   13.20
   5   4   3  276.57   13.40
  -5  -4  -3  269.57   12.40
  -5  -4  -3  258.17   15.00
  -5  -4  -3  267.17   13.00
   5  -4   3  276.57   12.50
  -5  -4  -3  273.57   12.30
   5  -4   3  272.57   14.40
   5  -4   3  243.88   14.10
  -5   4  -4  113.99    6.10
  -5   4  -4  100.89    6.30
   5   4   4  106.59    5.30
  -5   4  -4  109.99    5.80
  -5  -4  -4  101.89    5.80
   5  -4   4  100.59    5.40
  -5  -4  -4  111.79    8.10
  -5  -4  -4   99.79    5.30
  -5  -4  -4  100.89    5.20
   5  -4   4  105.49    7.40
   5  -4   4  102.49    7.10
   5   4   5  135.19    6.60
  -5   4  -5  132.09    7.80
  -5   4  -5  134.59    7.40
  -5   4  -5  137.99    7.00
  -5  -4  -5  140.99    6.60
  -5  -4  -5  144.19    7.40
   5  -4   5  133.89    8.30
  -5  -4  -5  136.19    6.70
   5  -4   5  144.49    8.90
  -5  -4  -5  130.29    9.20
   5  -4   5  140.09    6.90
  -5   4  -6    3.70    1.40
  -5   4  -6    1.60    1.20
  -5   4  -6    3.80    0.90
  -5  -4  -6    4.20    2.60
  -5  -4  -6    2.30    0.70
  -5  -4  -6    3.10    1.20
   5  -4   6    3.90    2.10
   5  -4   6    5.10    2.30
  -5  -4  -6    3.10    0.70
  -5   4  -7   16.70    2.70
  -5  -4  -7   15.00    1.10
  -5  -4  -7   15.90    1.60
   5  -4   7   15.30    1.70
  -5  -4  -7   13.80    2.20
  -5  -4  -7   16.30    4.30
   5  -4   7   17.10    2.30
  -5   4  -8  124.79    5.40
  -5   4  -8  124.49    5.70
  -5   4  -8  118.79    7.40
  -5   4  -8  127.19    7.00
  -5  -4  -8  120.59    6.10
  -5  -4  -8  108.79    7.10
  -5  -4  -8  116.79    8.80
  -5   4  -9    1.20    0.40
  -5   4  -9    1.00    1.00
  -5   4  -9    2.00    1.80
  -5   4  -9    2.70    0.80
  -5  -4  -9    0.60    0.70
  -5  -4  -9    4.90    2.20
  -5  -4  -9    4.50    2.50
  -5   4 -10   44.00    4.10
  -5   4 -10   36.60    3.40
  -5   4 -10   43.50    2.20
  -5  -4 -10   40.30    5.40
  -5  -4 -10   41.40    2.90
   5   5 -11    9.40    2.00
  -5   5  11    4.40    1.90
   5  -5 -11    6.80    2.90
  -5  -5  11    3.90    3.80
   5   5 -10   14.60    2.70
   5   5 -10   14.80    2.60
  -5   5  10   14.40    2.60
  -5  -5  10   26.90    5.30
   5  -5 -10   16.60    2.20
   5  -5 -10   20.50    2.90
  -5   5   9   21.60    3.30
   5   5  -9   23.80    3.10
  -5   5   9   23.10    1.60
   5   5  -9   26.00    3.10
  -5  -5   9   30.10    5.80
   5  -5  -9   22.00    2.30
   5  -5  -9   22.00    2.70
   5   5  -8    8.50    2.20
  -5   5   8    4.50    1.90
   5   5  -8    2.60    1.50
  -5   5   8    5.10    0.80
  -5   5   8    3.30    1.60
  -5   5   8    4.20    0.90
  -5  -5   8    1.10    3.10
   5  -5  -8    3.10    1.10
   5  -5  -8    4.00    1.40
  -5   5   7    1.80    1.80
   5   5  -7    2.60    1.80
  -5   5   7    3.00    0.90
  -5   5   7    0.20    1.30
   5   5  -7    2.60    1.30
   5  -5  -7    2.10    1.10
   5  -5  -7    2.00    0.90
  -5  -5   7    4.90    2.80
  -5   5   6    0.30    1.30
   5   5  -6    0.80    1.30
   5   5  -6   -0.70    1.40
  -5   5   6   -0.90    1.70
  -5   5   6   -0.20    0.60
   5  -5  -6   -1.30    0.80
   5  -5  -6   -0.20    0.60
  -5  -5   6    3.20    3.00
   5   5  -5  247.68   13.30
   5   5  -5  242.18   12.30
  -5   5   5  251.77   11.70
  -5   5   5  269.77   13.40
  -5   5   5  251.87   12.40
   5  -5  -5  232.28   12.30
  -5  -5   5  251.77   15.40
  -5  -5   5  247.88   11.00
  -5  -5   5  243.28   11.50
   5  -5  -5  254.97   11.50
   5   5  -4   42.00    3.40
  -5   5   4   45.70    4.10
  -5   5   4   49.10    3.60
   5   5  -4   41.60    4.20
  -5  -5   4   42.50    3.70
  -5  -5   4   50.99    6.20
   5  -5  -4   45.80    3.40
   5  -5  -4   48.90    2.70
  -5  -5   4   46.90    3.50
   5   5  -3   24.10    2.50
   5   5  -3   22.20    4.00
  -5   5   3   24.90    3.40
  -5   5   3   27.30    2.80
  -5  -5   3   25.70    1.90
  -5  -5   3   30.80    3.40
   5  -5  -3   27.20    1.70
  -5  -5   3   31.60    5.30
   5  -5  -3   26.10    2.50
  -5   5   2   75.29    4.90
   5   5  -2   83.79    5.70
   5   5  -2   76.49    4.80
  -5   5   2   79.39    5.60
   5  -5  -2   79.89    3.80
   5  -5  -2   88.49    5.00
  -5  -5   2   68.39    5.10
  -5  -5   2   77.69    5.00
  -5  -5   2   72.99    4.20
  -5  -5   2   81.39    7.30
  -5   5   1  106.39    6.20
  -5   5   1  109.69    6.80
   5   5  -1  108.99    6.00
   5   5  -1  107.29    6.90
  -5  -5   1  108.19    5.80
  -5  -5   1  108.49    5.80
   5  -5  -1  112.49    4.90
  -5  -5   1  112.69    6.50
   5  -5  -1  109.29    6.10
  -5  -5   1  110.69    6.30
  -5  -5   1   93.49    8.40
  -5   5   0   33.30    3.00
   5   5   0   31.70    3.40
   5   5   0   35.30    2.70
  -5   5   0   31.70    3.30
  -5  -5   0   31.80    5.00
  -5  -5   0   34.90    2.90
   5  -5   0   42.80    3.90
  -5  -5   0   29.10    3.10
  -5  -5   0   28.10    2.50
  -5  -5   0   31.70    2.50
   5  -5   0   31.50    1.70
   5  -5   0   32.50    2.70
  -5   5  -1   59.39    4.00
   5   5   1   73.09    4.10
  -5   5  -1   65.29    4.20
  -5   5  -1   67.69    4.70
   5  -5   1   64.59    5.20
   5  -5   1   62.39    4.00
  -5  -5  -1   55.09    6.20
  -5  -5  -1   61.59    4.10
  -5  -5  -1   62.29    4.30
  -5   5  -2    5.50    1.40
   5   5   2    6.00    1.30
  -5   5  -2    5.80    1.60
  -5   5  -2    2.50    1.30
  -5  -5  -2    4.90    1.30
   5  -5   2    1.90    2.00
  -5  -5  -2    4.20    1.30
   5  -5   2    4.70    1.20
  -5  -5  -2    4.70    2.70
  -5  -5  -2    4.10    1.00
  -5   5  -3   66.39    4.30
  -5   5  -3   63.79    4.30
   5   5   3   72.99    4.00
  -5   5  -3   62.29    4.40
  -5  -5  -3   66.69    3.90
  -5  -5  -3   60.69    6.20
  -5  -5  -3   64.99    3.70
   5  -5   3   60.59    5.70
   5  -5   3   65.99    4.00
  -5  -5  -3   62.59    4.30
  -5   5  -4   23.40    2.50
  -5   5  -4   23.90    2.30
   5   5   4   22.50    2.00
  -5   5  -4   21.20    2.60
   5  -5   4   28.40    4.10
   5  -5   4   25.10    2.20
  -5  -5  -4   17.50    4.00
  -5  -5  -4   23.20    1.80
  -5  -5  -4   21.60    2.50
  -5  -5  -4   23.30    2.00
  -5   5  -5   -1.00    0.90
   5   5   5    0.00    0.60
  -5   5  -5    2.40    1.40
  -5   5  -5    0.30    0.80
  -5  -5  -5   -0.90    0.80
  -5  -5  -5   -0.10    0.70
  -5  -5  -5    0.80    0.50
  -5  -5  -5   -0.70    2.50
   5  -5   5    1.10    0.90
  -5   5  -6    0.70    1.10
  -5   5  -6   -0.30    1.20
  -5   5  -6    0.00    0.60
  -5  -5  -6    0.50    0.70
  -5  -5  -6    0.00    2.20
  -5  -5  -6    0.20    0.50
  -5  -5  -6   -0.40    1.20
   5  -5   6   -1.80    1.10
  -5   5  -7   -0.90    1.00
  -5   5  -7    0.20    1.20
  -5  -5  -7    0.60    0.80
  -5  -5  -7    1.40    1.50
  -5  -5  -7    0.60    0.40
  -5  -5  -7   -2.10    2.40
   5  -5   7    1.10    1.10
  -5   5  -8    1.10    1.40
  -5   5  -8    2.30    1.30
  -5  -5  -8    0.60    0.80
  -5  -5  -8    1.90    2.10
  -5  -5  -8    2.60    1.70
  -5   5  -9    1.40    1.60
  -5   5  -9   -1.00    1.10
  -5  -5  -9    5.60    3.10
  -5  -5  -9    1.20    0.80
  -5   5 -10    4.50    1.70
  -5   5 -10    4.80    1.80
  -5  -5 -10    5.70    3.10
  -5  -5 -10    9.90    1.50
  -5   6  10    9.70    2.30
   5  -6 -10   12.90    2.50
   5  -6 -10    9.80    1.60
  -5  -6  10    4.80    5.00
  -5   6   9   -0.50    1.40
  -5   6   9    1.00    0.60
   5   6  -9    1.00    1.30
   5  -6  -9    0.50    1.30
   5  -6  -9    1.80    1.00
  -5  -6   9    3.90    3.80
  -5   6   8    5.20    1.20
  -5   6   8    4.30    1.70
   5   6  -8    4.10    1.60
  -5   6   8    3.20    0.90
  -5   6   8    6.10    2.10
   5   6  -8    4.60    1.70
   5  -6  -8    3.40    1.00
   5  -6  -8    3.00    1.60
  -5  -6   8    6.50    3.90
  -5   6   7   83.69    4.50
  -5   6   7   80.39    4.60
   5   6  -7   89.89    6.50
   5   6  -7   87.29    5.70
  -5   6   7   81.49    5.70
   5  -6  -7   85.99    4.70
   5  -6  -7   84.09    5.80
  -5  -6   7   94.59    8.80
  -5   6   6    2.70    1.20
  -5   6   6    2.20    1.40
   5   6  -6    0.60    1.30
   5   6  -6    3.30    1.70
  -5   6   6    1.50    1.70
  -5   6   6    2.10    0.90
   5  -6  -6    1.20    0.80
  -5  -6   6    3.30    3.20
   5  -6  -6    2.30    1.20
  -5   6   5    5.50    1.80
   5   6  -5    4.50    1.60
  -5   6   5    4.20    1.00
   5   6  -5    4.90    1.80
  -5   6   5    2.80    1.70
  -5   6   5    2.70    1.10
  -5  -6   5    2.60    3.30
  -5  -6   5    6.90    2.10
  -5  -6   5    4.20    0.90
   5  -6  -5    4.60    1.60
  -5  -6   5    6.00    1.30
   5  -6  -5    4.70    0.90
  -5   6   4   13.20    1.70
  -5   6   4   14.30    2.60
   5   6  -4   14.50    2.70
  -5   6   4   11.20    2.10
   5   6  -4   15.50    2.40
  -5  -6   4   17.10    2.60
  -5  -6   4   13.30    1.40
  -5  -6   4   10.30    3.90
   5  -6  -4   14.90    2.30
   5  -6  -4   13.70    1.20
  -5   6   3   11.60    1.70
  -5   6   3   10.80    2.50
   5   6  -3   12.70    2.00
   5   6  -3   12.00    2.70
  -5   6   3   13.10    2.20
  -5  -6   3   11.50    1.50
  -5  -6   3   15.80    4.20
   5  -6  -3    8.90    1.00
   5  -6  -3    8.60    1.80
  -5  -6   3    8.30    2.20
  -5   6   2  293.37   13.80
  -5   6   2  289.07   14.90
  -5   6   2  279.07   14.20
   5   6  -2  298.87   14.20
  -5  -6   2  283.57   13.50
  -5  -6   2  309.47   17.70
   5  -6  -2  295.97   14.40
   5  -6  -2  298.37   12.90
  -5  -6   2  287.27   14.50
  -5   6   1  288.47   13.30
  -5   6   1  269.07   14.10
   5   6  -1  287.77   13.50
  -5   6   1  260.97   13.50
  -5  -6   1  264.97   13.00
   5  -6  -1  284.37   13.70
  -5  -6   1  277.07   16.70
  -5  -6   1  287.67   13.90
   5  -6  -1  278.47   12.20
  -5   6   0  131.39    7.30
  -5   6   0  128.99    7.50
  -5   6   0  133.99    7.90
   5   6   0  137.49    7.30
  -5  -6   0  147.19    7.30
   5  -6   0  143.69    7.70
   5  -6   0  132.99    6.30
  -5  -6   0  136.49   10.30
  -5  -6   0  135.09    7.60
  -5   6  -1    8.60    1.70
   5   6   1    8.80    1.60
  -5   6  -1    8.30    1.90
  -5   6  -1    8.90    1.90
  -5  -6  -1    8.80    1.40
  -5  -6  -1    9.40    2.00
  -5  -6  -1    6.80    3.10
   5  -6   1    9.30    1.70
   5   6   2  193.48    9.40
  -5   6  -2  180.28    9.60
  -5   6  -2  182.08    9.90
  -5   6  -2  194.38   10.20
  -5  -6  -2  181.88   12.80
   5  -6   2  187.78    9.70
  -5  -6  -2  185.88    9.10
  -5  -6  -2  195.78   10.30
  -5   6  -3    0.90    1.00
   5   6   3    0.30    0.80
  -5   6  -3   -0.40    1.00
  -5   6  -3    0.70    1.10
  -5  -6  -3   -0.20    0.90
  -5  -6  -3   -0.80    0.60
  -5  -6  -3   -1.00    2.30
   5  -6   3   -0.30    0.80
  -5   6  -4   65.49    4.60
  -5   6  -4   74.29    4.70
   5   6   4   73.39    4.20
  -5   6  -4   79.99    6.50
  -5  -6  -4   68.79    3.90
  -5  -6  -4   62.19    6.70
  -5  -6  -4   61.59    4.20
   5  -6   4   77.39    4.80
   5   6   5   59.99    3.40
  -5   6  -5   61.59    4.20
  -5   6  -5   50.69    4.50
  -5   6  -5   60.39    4.20
  -5  -6  -5   54.69    3.30
  -5  -6  -5   60.59    3.70
  -5  -6  -5   52.89    6.30
   5  -6   5   61.09    4.30
  -5   6  -6   29.80    2.90
  -5   6  -6   22.40    2.50
  -5   6  -6   28.60    2.80
   5   6   6   25.70    1.90
  -5  -6  -6   25.70    5.00
   5  -6   6   27.40    2.90
  -5  -6  -6   29.70    2.40
  -5  -6  -6   29.90    3.30
  -5  -6  -6   26.40    1.80
  -5   6  -7    6.80    1.70
  -5   6  -7    6.30    1.60
  -5  -6  -7    7.20    1.50
  -5  -6  -7    6.40    3.10
  -5  -6  -7    4.10    2.30
  -5   6  -8   18.80    2.70
  -5   6  -8   16.60    2.40
  -5  -6  -8   23.10    5.00
  -5  -6  -8   19.20    2.20
  -5   7   8    5.50    2.00
  -5   7   8    6.10    1.10
  -5  -7   8    8.50    4.50
   5  -7  -8    5.60    1.10
  -5   7   7    0.50    0.70
   5   7  -7    0.40    1.30
  -5   7   7    2.30    1.60
  -5   7   7   -0.50    1.20
   5   7  -7   -1.00    1.40
  -5   7   7    0.30    0.90
  -5  -7   7    4.50    3.70
   5  -7  -7   -0.40    1.40
   5  -7  -7   -0.20    0.60
  -5   7   6    1.60    1.60
  -5   7   6    2.20    1.60
  -5   7   6    1.70    1.10
  -5   7   6    2.70    0.90
   5   7  -6    2.10    1.40
  -5  -7   6   -2.30    3.30
   5  -7  -6    2.30    1.50
   5  -7  -6    2.40    0.80
  -5   7   5    3.30    1.00
  -5   7   5    0.70    1.50
  -5   7   5    0.70    1.20
   5   7  -5    0.90    1.10
  -5  -7   5   -3.00    2.60
  -5  -7   5    1.60    0.90
   5  -7  -5    2.20    1.30
  -5  -7   5    2.20    1.70
   5  -7  -5    1.90    0.60
  -5   7   4   29.80    2.50
  -5   7   4   28.30    3.10
  -5   7   4   32.10    3.50
   5   7  -4   29.70    3.30
  -5  -7   4   22.80    2.20
   5  -7  -4   30.20    1.90
  -5  -7   4   30.20    3.80
  -5  -7   4   25.40    5.50
   5  -7  -4   35.90    3.40
   5   7  -3   12.20    2.20
  -5   7   3   10.70    1.60
  -5   7   3    8.10    2.10
  -5   7   3    8.20    2.00
  -5  -7   3   12.30    2.60
   5  -7  -3    7.00    1.80
  -5  -7   3    8.60    1.40
   5  -7  -3    9.00    0.90
  -5  -7   3   12.30    4.20
  -5   7   2   42.80    3.10
   5   7  -2   39.60    3.40
  -5   7   2   36.40    3.40
  -5   7   2   27.60    3.40
   5  -7  -2   38.60    2.20
  -5  -7   2   32.20    2.80
   5  -7  -2   39.90    3.70
  -5  -7   2   47.60    7.10
  -5  -7   2   47.00    4.20
  -5   7   1   19.20    2.70
  -5   7   1   10.40    2.20
   5  -7  -1   16.00    2.60
  -5  -7   1   14.60    2.50
   5  -7  -1   16.20    1.30
  -5   7   0    1.80    1.40
  -5   7   0    5.90    1.40
  -5   7   0    1.60    1.30
   5   7   0    1.90    1.20
  -5  -7   0    0.40    2.70
   5  -7   0    4.00    0.90
  -5  -7   0    1.90    1.80
   5  -7   0    1.50    1.40
  -5   7  -1    4.20    1.60
  -5   7  -1    2.10    1.20
   5   7   1    4.70    1.30
  -5   7  -1    4.20    1.60
   5  -7   1    4.90    0.80
  -5  -7  -1    3.90    1.70
  -5  -7  -1   -1.30    2.80
   5  -7   1    5.00    1.70
   5   7   2   13.70    2.00
  -5   7  -2   11.90    2.10
  -5   7  -2   13.80    2.30
  -5   7  -2   14.00    2.20
  -5  -7  -2   13.80    2.40
   5  -7   2   15.70    2.50
  -5  -7  -2   12.40    3.80
  -5   7  -3    5.60    1.80
  -5   7  -3    6.10    1.70
  -5   7  -3    6.00    1.70
   5   7   3    7.90    1.40
   5  -7   3    6.20    1.70
  -5  -7  -3    4.40    3.40
  -5  -7  -3    4.80    1.60
  -5   7  -4   80.29    5.20
   5   7   4   72.69    4.40
  -5   7  -4   66.69    5.40
  -5   7  -4   74.19    5.00
  -5  -7  -4   66.69    7.40
  -5  -7  -4   70.09    4.60
   5  -7   4   83.49    5.70
  -5  -7  -4   72.19    4.10
  -5   7  -5    3.50    1.40
  -5   7  -5    3.20    1.30
  -5   7  -5    2.60    1.30
   5   7   5    4.90    1.20
  -5  -7  -5    3.30    1.30
  -5  -7  -5    1.30    2.50
   5  -7   5    4.00    1.60
  -5   7  -6    0.80    1.20
  -5   7  -6    1.30    1.40
   5  -7   6    0.70    1.60
  -5  -7  -6    1.70    1.20
  -5  -7  -6    2.70    3.10
  -5   7  -7   -1.00    1.10
  -5   7  -7   -1.10    1.10
  -5  -7  -7    1.40    1.20
  -5  -7  -7    3.90    3.50
  -5   8   6   32.10    2.50
  -5   8   6   33.40    3.80
   5   8  -6   29.20    3.70
  -5   8   6   32.00    4.00
   5  -8  -6   25.40    2.00
  -5  -8   6   29.90    9.50
   5  -8  -6   29.80    4.50
  -5   8   5   21.10    2.20
  -5   8   5   30.10    4.00
  -5   8   5   25.90    3.50
   5   8  -5   25.80    3.30
  -5  -8   5   28.60    5.90
   5  -8  -5   28.80    4.00
   5  -8  -5   22.80    1.70
  -5  -8   5   27.10    3.70
   5   8  -4   28.20    3.40
  -5   8   4   28.50    2.60
  -5   8   4   27.50    3.60
  -5   8   4   30.80    3.50
   5  -8  -4   24.60    3.70
  -5  -8   4   29.30    3.80
  -5  -8   4   37.90    6.70
   5  -8  -4   25.80    1.90
  -5   8   3    4.10    1.30
   5   8  -3    2.90    1.50
  -5   8   3    3.60    1.60
  -5   8   3    4.50    1.90
  -5  -8   3    3.30    1.90
   5  -8  -3    2.20    1.50
  -5  -8   3    0.80    3.50
  -5  -8   3    1.20    1.40
   5  -8  -3    1.40    0.70
  -5   8   2   19.10    2.90
  -5   8   2   25.90    2.70
  -5   8   2   26.60    3.10
   5   8  -2   22.80    3.00
  -5  -8   2   23.50    3.40
   5  -8  -2   16.90    3.00
  -5  -8   2   26.90    5.80
   5  -8  -2   24.20    1.80
  -5   8   1   52.59    3.90
  -5   8   1   47.80    4.10
  -5   8   1   48.00    4.30
   5   8  -1   48.40    3.90
   5  -8  -1   52.59    4.50
  -5  -8   1   46.10    4.40
   5  -8  -1   48.70    3.00
  -5  -8   1   58.39    7.00
  -5   8   0   35.40    3.10
  -5   8   0   24.10    3.20
   5   8   0   24.10    2.90
  -5   8   0   24.20    3.40
   5  -8   0   28.60    3.80
   5  -8   0   31.60    2.30
  -5  -8   0   32.60    6.30
  -5  -8   0   34.40    4.00
   5   8   1    2.40    1.30
  -5   8  -1    1.30    1.30
  -5   8  -1    0.80    1.20
  -5   8  -1    3.20    1.60
  -5  -8  -1   -0.20    1.70
  -5  -8  -1    2.20    3.50
   5  -8   1    4.50    1.80
   5  -8   1    3.90    0.70
  -5   8  -2   -0.40    1.20
  -5   8  -2    1.60    1.30
   5   8   2    2.30    1.30
  -5   8  -2    2.10    1.30
  -5  -8  -2    2.60    2.70
   5  -8   2    2.20    1.40
  -5  -8  -2    3.50    1.80
   5   8   3    1.40    1.20
  -5   8  -3    2.00    1.30
  -5   8  -3    0.90    1.10
  -5   8  -3    0.20    1.20
  -5  -8  -3    0.60    1.50
   5  -8   3   -0.70    1.50
  -5  -8  -3    1.00    2.90
  -5   8  -4    9.10    2.10
  -5   8  -4   10.30    2.00
   5   8   4    9.50    1.70
  -5   8  -4   12.30    2.50
   5  -8   4    9.30    2.40
  -5  -8  -4   10.50    3.90
  -5  -8  -4   11.30    2.10
   5   8   5    1.50    1.20
  -5   8  -5    0.80    1.30
  -5   8  -5    1.00    1.50
  -5  -8  -5    1.60    1.40
  -5  -8  -5    1.60    2.90
   5  -8   5    0.90    1.70
  -5   9   2    4.70    2.10
  -5   9   2    3.10    1.10
   5   9  -2    2.50    1.60
  -5   9   2    3.10    1.70
   5  -9  -2    5.30    2.20
  -5  -9   2    2.90    3.80
  -5  -9   2    2.50    2.00
   5  -9  -2    2.90    1.10
  -5   9   1   -1.90    0.90
  -5   9   1    0.30    1.70
  -5   9   1    2.10    1.60
   5   9  -1    1.20    1.40
   5  -9  -1   -0.10    1.10
  -5  -9   1   -0.50    3.50
  -5  -9   1    1.00    1.80
   5  -9  -1   -0.90    1.70
  -5   9   0    0.60    1.50
   5   9   0    2.60    1.60
  -5   9   0    3.20    1.40
  -5   9   0    2.50    1.70
  -5  -9   0   -0.70    1.80
  -5  -9   0    5.40    3.70
   5  -9   0    0.40    1.90
  -5   9  -1   19.90    3.40
   5   9   1   17.40    2.50
  -5   9  -1   14.40    2.50
   5  -9   1   25.10    4.10
   6   0 -13   -1.70    0.80
  -6   0  13    1.50    2.40
   6   0 -13    1.40    1.40
   6   0 -12   54.69    4.10
  -6   0  12   52.69    5.30
   6   0 -12   55.79    3.70
   6   0 -12   54.79    6.60
   6   0 -11   -0.70    0.80
   6   0 -11   -0.10    1.40
  -6   0  11   -1.00    1.80
   6   0 -11    1.40    2.80
  -6   0  11   -0.40    0.80
   6   0 -10   28.40    2.80
   6   0 -10   31.20    5.40
  -6   0  10   28.80    2.20
   6   0 -10   24.10    2.30
  -6   0  10   20.60    4.20
   6   0  -9    1.10    0.90
   6   0  -9   -0.20    1.30
   6   0  -9    2.10    2.90
  -6   0   9    1.90    0.80
  -6   0   9   -3.30    2.00
  -6   0   8  886.31   40.50
  -6   0   8  813.32   37.80
   6   0  -8  856.91   37.90
   6   0  -8  817.32   37.50
  -6   0   8  882.71   37.20
   6   0  -8  844.72   41.20
   6   0  -7   -2.30    1.20
  -6   0   7    0.40    0.70
   6   0  -7    4.70    3.10
  -6   0   7    1.80    2.90
  -6   0   7   -0.50    0.70
   6   0  -7    0.70    0.80
   6   0  -6  322.97   15.80
  -6   0   6  338.77   15.80
  -6   0   6  349.47   15.60
   6   0  -6  347.47   19.00
  -6   0   6  366.16   18.90
   6   0  -6  349.87   16.40
   6   0  -5    0.40    1.10
  -6   0   5    0.40    0.80
   6   0  -5   -0.30    1.40
   6   0  -5   -0.20    0.80
  -6   0   5    0.60    0.70
   6   0  -5    2.60    2.60
  -6   0   5   -0.10    2.80
   6   0  -4   90.39    5.10
   6   0  -4   89.09    4.80
  -6   0   4   83.89    7.00
   6   0  -4   88.49    5.60
   6   0  -4   99.59    7.50
  -6   0   4   85.99    4.80
  -6   0   4   84.79    4.70
  -6   0   3    0.50    2.50
  -6   0   3   -1.20    0.60
   6   0  -3    0.20    2.20
   6   0  -3   -0.40    0.60
   6   0  -3   -0.40    0.80
  -6   0   3    0.70    1.00
   6   0  -3    0.90    1.40
  -6   0   2 2093.29   89.09
  -6   0   2 1944.71   89.59
   6   0  -2 2123.79   91.79
   6   0  -2 2213.98   90.19
   6   0  -2 2037.80   88.99
  -6   0   2 1956.60   91.49
  -6   0   1    0.20    0.70
  -6   0   1   -0.30    1.20
  -6   0   1    0.90    2.20
   6   0  -1   -0.20    0.60
   6   0  -1    2.30    1.60
   6   0  -1    4.10    2.30
  -6   0   1    0.50    0.60
   6   0  -1    0.50    0.70
  -6   0   0  499.95   25.20
  -6   0   0  560.24   24.10
  -6   0   0  561.64   24.10
   6   0   0  538.55   23.70
   6   0   0  554.54   25.30
   6   0   0  533.55   26.20
   6   0   1   -0.70    1.60
   6   0   1    0.30    0.30
   6   0   1   -1.10    1.60
  -6   0  -1   -1.40    1.80
  -6   0  -1    0.80    0.80
  -6   0  -1   -1.10    1.40
  -6   0  -1   -0.40    0.60
  -6   0  -2  757.22   32.40
  -6   0  -2  765.12   32.70
   6   0   2  759.32   32.10
   6   0   2  734.53   34.30
  -6   0  -2  714.33   34.30
  -6   0  -2  720.83   34.70
   6   0   3    0.30    1.50
   6   0   3   -0.30    0.30
  -6   0  -3    2.50    2.00
  -6   0  -3   -0.40    0.60
  -6   0  -3   -0.30    1.80
  -6   0  -3    0.40    0.60
  -6   0  -4   38.40    4.80
  -6   0  -4   45.50    2.40
   6   0   4   42.80    3.60
  -6   0  -4   43.40    2.90
   6   0   4   44.80    2.40
  -6   0  -4   41.10    4.50
  -6   0  -5    0.40    0.40
   6   0   5    1.60    1.20
  -6   0  -5   -0.50    0.80
  -6   0  -5    1.30    2.60
  -6   0  -5   -2.20    1.60
   6   0   5   -0.20    0.50
  -6   0  -6  726.03   34.50
  -6   0  -6  722.93   31.10
  -6   0  -6  694.83   32.40
  -6   0  -6  765.02   31.80
   6   0   6  710.73   31.60
   6   0   6  686.83   31.50
  -6   0  -7    0.20    0.40
  -6   0  -7   -0.50    0.60
   6   0   7    0.60    0.70
  -6   0  -7   -1.20    1.80
  -6   0  -7    1.00    0.80
  -6   0  -7    0.50    1.10
   6   0   7    0.00    0.40
  -6   0  -8   56.89    6.20
  -6   0  -8   56.49    3.00
  -6   0  -9    1.70    2.70
  -6   0  -9    0.00    0.50
  -6   0  -9    0.30    0.90
  -6   0  -9    1.20    0.80
  -6   0 -10    7.40    1.10
  -6   0 -10    8.30    3.50
  -6   0 -10    7.50    1.30
  -6   0 -10    9.40    1.30
  -6   0 -11   -1.50    2.60
  -6   0 -11   -0.40    0.60
  -6   0 -11    0.70    0.70
  -6   1  13   -2.00    2.10
  -6  -1  13    4.50    2.70
   6  -1 -13    8.50    2.00
   6  -1 -13    7.90    1.60
  -6   1  12   -1.70    1.50
   6   1 -12    1.10    1.10
   6   1 -12   -3.20    2.30
  -6  -1  12    2.70    2.70
   6  -1 -12    0.50    1.00
   6  -1 -12    3.60    3.40
   6  -1 -12    0.40    0.70
   6  -1 -12   -0.20    1.40
   6   1 -11    1.80    1.10
  -6   1  11    2.40    3.30
   6   1 -11   -0.10    1.00
   6   1 -11    5.60    2.70
   6  -1 -11    1.50    0.80
   6  -1 -11    3.40    4.00
   6  -1 -11    2.00    1.20
  -6  -1  11    2.80    2.20
   6  -1 -11   -1.60    1.30
   6   1 -10   72.29    4.60
   6   1 -10   77.99    7.10
  -6   1  10   81.59    6.50
   6   1 -10   71.79    4.30
  -6   1  10   71.69    4.10
   6  -1 -10   68.39    4.10
  -6  -1  10   84.89    7.00
   6  -1 -10   66.99    7.70
   6   1  -9   17.00    4.20
   6   1  -9   21.40    2.20
  -6   1   9   20.10    4.10
   6   1  -9   15.50    2.20
  -6   1   9   20.70    2.00
  -6   1   9   19.30    1.80
   6  -1  -9   21.80    2.60
   6  -1  -9   20.10    1.90
  -6  -1   9   24.00    4.80
   6  -1  -9   24.70    5.20
  -6  -1   9   20.50    2.00
   6   1  -8  568.34   28.70
   6   1  -8  583.04   25.60
  -6   1   8  567.14   25.40
  -6   1   8  597.74   25.50
  -6   1   8  516.45   28.00
   6   1  -8  562.34   25.70
   6  -1  -8  570.34   29.50
  -6  -1   8  596.74   25.60
   6  -1  -8  540.65   25.40
   6  -1  -8  577.44   26.00
  -6  -1   8  588.54   28.80
   6   1  -7   60.79    4.20
   6   1  -7   66.99    4.10
   6   1  -7   61.89    6.60
  -6   1   7   52.29    6.10
  -6   1   7   69.89    3.80
  -6   1   7   65.89    3.80
  -6  -1   7   66.89    3.90
  -6  -1   7   69.29    6.80
   6  -1  -7   65.59    4.40
   6  -1  -7   63.99    3.70
  -6  -1   7   62.99    3.30
   6  -1  -7   60.09    7.00
   6   1  -6    2.10    2.50
  -6   1   6    0.90    1.00
   6   1  -6    0.00    0.90
   6   1  -6   -0.20    1.30
  -6   1   6   -0.20    0.70
  -6   1   6    0.60    2.60
   6   1  -6   -0.10    1.30
  -6  -1   6   -0.80    0.70
  -6  -1   6    1.00    3.00
  -6  -1   6    0.10    0.60
   6  -1  -6   -0.70    0.70
   6  -1  -6    2.10    1.40
   6  -1  -6   -0.20    2.80
  -6   1   5   47.00    7.30
   6   1  -5   34.90    4.90
   6   1  -5   38.10    2.70
  -6   1   5   36.40    2.50
   6   1  -5   46.80    5.50
  -6   1   5   36.90    2.60
  -6  -1   5   35.30    2.40
   6  -1  -5   33.90    2.40
   6  -1  -5   34.70    3.40
   6  -1  -5   37.40    5.70
  -6  -1   5   35.30    2.60
  -6  -1   5   33.40    5.20
   6   1  -4   12.60    1.90
  -6   1   4   11.90    1.50
  -6   1   4   11.00    1.60
   6   1  -4   15.00    2.20
   6   1  -4    9.90    1.50
  -6   1   4   15.60    4.50
   6   1  -4   13.60    3.40
  -6  -1   4   15.00    1.70
   6  -1  -4    8.80    1.30
   6  -1  -4   11.30    2.10
  -6  -1   4    9.90    1.40
  -6  -1   4   16.70    4.20
   6  -1  -4   13.00    3.50
   6   1  -3  107.69    5.50
  -6   1   3  102.09    5.40
  -6   1   3   98.99   10.00
  -6   1   3   99.29    5.60
   6   1  -3  107.09    5.70
   6   1  -3  113.69    7.70
   6   1  -3  105.09    6.10
  -6  -1   3   93.69    5.80
   6  -1  -3  105.59    8.10
  -6  -1   3  106.89    8.20
   6  -1  -3   99.59    5.50
   6  -1  -3  102.89    6.40
  -6  -1   3  112.19    5.50
   6   1  -2 2547.75  107.29
  -6   1   2 2446.66  104.59
  -6   1   2 2244.88  108.39
   6   1  -2 2458.25  105.49
  -6   1   2 2384.56  105.09
   6   1  -2 2469.25  104.69
   6   1  -2 2317.67  104.59
   6  -1  -2 2531.65  104.59
   6  -1  -2 2437.06  107.39
   6  -1  -2 2529.35  105.99
  -6  -1   2 2380.86  107.59
  -6  -1   2 2322.77  105.29
  -6  -1   2 2371.06  104.89
  -6  -1   2 2509.65  104.69
   6   1  -1   57.19    4.50
  -6   1   1   59.49    5.60
  -6   1   1   66.09    3.70
  -6   1   1   62.99    4.50
   6   1  -1   75.59    4.90
   6   1  -1   66.79    3.60
   6   1  -1   63.29    5.50
  -6  -1   1   64.29    3.60
   6  -1  -1   65.49    5.00
   6  -1  -1   64.49    5.90
  -6  -1   1   66.19    4.70
  -6  -1   1   60.49    3.80
  -6   1   0   25.10    3.80
  -6   1   0   23.80    3.10
  -6   1   0   21.50    1.80
   6   1   0   21.50    1.50
   6   1   0   19.70    3.30
   6   1   0   24.00    2.00
   6  -1   0   21.20    3.20
  -6  -1   0   24.00    1.90
   6  -1   0   25.30    3.90
  -6  -1   0   27.30    3.30
  -6  -1   0   20.30    3.90
  -6  -1   0   22.50    2.00
   6  -1   0   23.70    1.60
  -6   1  -1 1075.99   46.10
  -6   1  -1  979.80   47.60
   6   1   1 1009.90   46.40
  -6   1  -1 1120.59   46.50
   6   1   1 1085.99   48.30
  -6   1  -1 1029.00   48.20
   6   1   1 1070.19   45.90
   6  -1   1 1085.09   45.80
  -6  -1  -1 1092.19   49.10
   6  -1   1 1127.59   48.10
   6  -1   1 1081.39   48.60
  -6  -1  -1  993.70   47.90
  -6  -1  -1 1057.49   46.40
  -6  -1  -1 1097.49   46.40
   6   1   2  527.45   25.40
  -6   1  -2  508.55   25.40
  -6   1  -2  557.44   23.50
  -6   1  -2  506.75   25.40
  -6   1  -2  557.84   23.90
   6   1   2  564.64   23.40
  -6  -1  -2  528.05   26.20
  -6  -1  -2  550.34   23.90
  -6  -1  -2  508.95   25.50
   6  -1   2  529.75   25.40
   6  -1   2  551.54   23.20
  -6  -1  -2  534.45   23.70
   6  -1   2  532.35   25.80
  -6   1  -3   89.59    6.60
   6   1   3   73.29    5.40
  -6   1  -3   80.29    5.70
  -6   1  -3   88.69    4.50
   6   1   3   84.29    4.00
  -6   1  -3   83.89    4.00
  -6  -1  -3   77.69    4.10
   6  -1   3   70.69    5.80
  -6  -1  -3   83.49    4.40
  -6  -1  -3   83.49    6.60
   6  -1   3   75.19    6.00
  -6  -1  -3   75.69    6.10
   6  -1   3   83.59    3.80
   6   1   4  728.53   32.30
  -6   1  -4  726.93   33.60
  -6   1  -4  743.13   34.70
   6   1   4  737.03   33.50
  -6   1  -4  730.53   33.60
  -6   1  -4  770.42   32.10
  -6  -1  -4  733.13   32.20
  -6  -1  -4  750.12   32.60
  -6  -1  -4  728.53   34.80
  -6  -1  -4  749.82   34.80
   6  -1   4  765.42   32.50
   6  -1   4  721.73   33.80
  -6   1  -5   23.50    1.40
   6   1   5   22.60    1.80
   6   1   5   21.70    2.40
  -6   1  -5   23.40    4.10
   6  -1   5   25.60    2.90
  -6  -1  -5   21.80    1.90
  -6  -1  -5   24.50    3.90
   6  -1   5   21.90    1.60
  -6  -1  -5   22.90    4.10
  -6  -1  -5   24.00    1.60
  -6   1  -6    1.10    2.40
  -6   1  -6    1.00    0.40
   6   1   6    0.30    0.70
   6   1   6    1.00    1.30
   6  -1   6    1.70    0.90
  -6  -1  -6    3.60    0.70
  -6  -1  -6    1.10    0.80
  -6  -1  -6    1.30    2.60
  -6  -1  -6    1.30    1.90
  -6  -1  -6    1.30    0.70
   6   1   7   83.09    4.50
  -6   1  -7   89.69    4.20
  -6   1  -7   74.69    6.90
   6   1   7   83.09    4.80
  -6  -1  -7   96.79    4.60
  -6  -1  -7   75.59    6.80
  -6  -1  -7   85.59    4.30
  -6  -1  -7   88.89    6.00
  -6  -1  -7   86.69    4.70
  -6   1  -8   13.60    3.50
  -6   1  -8   11.40    1.80
   6   1   8   10.60    1.10
  -6   1  -8   11.30    1.00
  -6  -1  -8   11.80    1.20
  -6  -1  -8   14.50    2.50
  -6  -1  -8   13.50    5.50
  -6  -1  -8   16.30    1.60
  -6   1  -9   -0.30    0.70
  -6   1  -9   -0.70    2.70
  -6   1  -9   -0.30    0.50
  -6  -1  -9    0.00    0.60
  -6  -1  -9    0.90    0.70
  -6  -1  -9   -1.10    0.40
  -6  -1  -9    2.50    2.40
  -6   1 -10   23.20    2.20
  -6   1 -10   27.60    4.80
  -6   1 -10   22.10    1.70
  -6  -1 -10   26.80    1.80
  -6  -1 -10   23.60    4.50
  -6  -1 -10   24.30    1.80
  -6  -1 -10   24.00    1.90
  -6   1 -11    1.40    0.60
  -6   1 -11    6.40    3.00
  -6   1 -11    2.00    1.00
  -6  -1 -11    0.10    0.70
  -6  -1 -11    2.10    3.40
  -6   2  12   -1.60    0.80
   6   2 -12    1.80    1.10
  -6   2  12    1.10    2.10
   6  -2 -12    1.30    1.30
  -6  -2  12   -2.20    2.40
   6  -2 -12    0.60    1.00
   6   2 -11   85.29    7.10
  -6   2  11   76.69    4.20
  -6   2  11   87.89    6.50
   6  -2 -11   75.49    5.30
   6  -2 -11   79.19    5.10
  -6  -2  11   87.29    7.50
   6  -2 -11   88.59    9.30
  -6   2  10  114.29    5.90
   6   2 -10  118.29    6.60
   6   2 -10  126.29    8.90
  -6  -2  10  121.99    9.10
   6  -2 -10  117.79   10.30
   6  -2 -10  112.09    6.80
   6   2  -9  304.97   17.20
  -6   2   9  332.57   14.90
   6   2  -9  308.67   14.90
  -6   2   9  287.57   14.20
  -6   2   9  326.17   16.80
   6  -2  -9  315.37   15.20
  -6  -2   9  303.87   17.60
   6  -2  -9  305.47   15.00
   6  -2  -9  323.67   19.10
   6   2  -8   30.60    2.70
   6   2  -8   30.80    4.90
  -6   2   8   44.70    5.40
  -6   2   8   30.60    2.30
  -6   2   8   29.70    2.60
   6  -2  -8   34.70    3.20
  -6  -2   8   40.20    5.80
   6  -2  -8   34.30    6.20
  -6   2   7    2.20    2.40
   6   2  -7    0.50    1.00
   6   2  -7   -0.10    1.90
  -6   2   7    0.80    1.00
  -6   2   7   -0.20    0.70
  -6  -2   7    0.00    0.30
   6  -2  -7    1.70    1.50
  -6  -2   7    0.30    0.80
   6  -2  -7   -2.40    2.50
  -6  -2   7   -1.60    2.30
  -6   2   6  163.28    8.10
  -6   2   6  175.88    8.40
   6   2  -6  171.48    9.00
   6   2  -6  159.18   10.80
   6   2  -6  169.58    8.60
  -6   2   6  171.48   10.60
  -6  -2   6  166.78    7.60
  -6  -2   6  177.88    8.40
   6  -2  -6  160.98    8.80
  -6  -2   6  154.98   11.50
   6  -2  -6  161.88   11.70
   6   2  -5  190.28   12.40
  -6   2   5  206.98   12.40
  -6   2   5  204.68   10.20
  -6   2   5  208.28   10.00
   6   2  -5  211.28   10.30
   6   2  -5  219.08   10.70
   6  -2  -5  211.28   10.80
  -6  -2   5  231.68   13.70
   6  -2  -5  218.58   13.40
  -6  -2   5  205.48   10.10
  -6  -2   5  220.48    9.80
  -6   2   4  312.77   16.80
  -6   2   4  319.57   14.50
   6   2  -4  304.67   14.90
   6   2  -4  318.47   14.70
   6   2  -4  322.17   17.00
  -6   2   4  298.87   14.60
   6  -2  -4  304.17   15.30
  -6  -2   4  324.47   14.60
   6  -2  -4  325.97   17.70
  -6  -2   4  324.37   14.70
  -6  -2   4  298.77   22.60
  -6   2   3  247.78   11.80
  -6   2   3  257.97   11.50
  -6   2   3  255.17   13.80
   6   2  -3  228.58   11.60
   6   2  -3  251.07   11.80
   6   2  -3  251.67   13.90
   6  -2  -3  239.58   12.60
  -6  -2   3  238.08   14.80
   6  -2  -3  247.58   14.40
  -6  -2   3  252.67   12.20
  -6  -2   3  232.78   12.00
  -6  -2   3  249.48   11.60
  -6   2   2  907.61   39.50
  -6   2   2  901.91   41.60
   6   2  -2  944.81   42.00
   6   2  -2  888.01   39.70
  -6   2   2  858.51   39.90
   6   2  -2  931.01   39.60
  -6  -2   2  871.91   39.90
  -6  -2   2  891.81   42.70
   6  -2  -2  904.71   40.70
  -6  -2   2  939.51   39.60
  -6  -2   2  887.21   40.40
   6  -2  -2  902.71   42.30
   6   2  -1  148.59    9.10
  -6   2   1  139.49    6.90
  -6   2   1  129.89    8.70
   6   2  -1  145.29    6.80
   6   2  -1  134.29    7.00
  -6   2   1  121.99    7.40
  -6  -2   1  138.89    6.90
  -6  -2   1  142.99    9.70
   6  -2  -1  151.08    6.70
   6  -2  -1  135.09    9.20
   6  -2  -1  141.19    8.40
  -6  -2   1  143.99    7.30
  -6  -2   1  137.99    8.00
   6   2   0  122.19    7.90
   6   2   0  114.49    5.70
   6   2   0  114.09    6.10
  -6   2   0  128.89    6.20
  -6   2   0  121.29    6.90
  -6   2   0  133.89    8.10
  -6  -2   0  114.79    6.30
  -6  -2   0  122.79    6.10
   6  -2   0  127.19    5.60
   6  -2   0  122.49    8.30
  -6  -2   0  106.49    8.40
  -6  -2   0  111.29    7.30
   6  -2   0  121.49    7.60
   6   2   1  787.62   35.80
   6   2   1  841.52   37.20
  -6   2  -1  836.02   37.10
   6   2   1  812.12   34.90
  -6   2  -1  784.12   36.40
   6  -2   1  798.72   34.60
  -6  -2  -1  788.32   36.90
  -6  -2  -1  832.92   35.40
  -6  -2  -1  798.82   38.20
  -6  -2  -1  775.52   35.40
   6  -2   1  815.02   37.10
   6  -2   1  797.52   37.60
   6   2   2   57.39    3.70
   6   2   2   64.09    4.70
   6   2   2   59.99    2.90
  -6   2  -2   54.69    4.90
  -6   2  -2   47.50    4.50
   6  -2   2   54.29    2.50
   6  -2   2   50.69    5.00
  -6  -2  -2   63.99    5.20
   6  -2   2   60.09    5.10
  -6  -2  -2   51.59    5.60
  -6  -2  -2   54.99    3.30
  -6  -2  -2   51.09    3.30
   6   2   3  137.89    9.20
   6   2   3  143.29    6.50
  -6   2  -3  144.29    6.20
  -6   2  -3  110.99    7.60
  -6   2  -3  129.29    8.20
   6   2   3  142.99    6.80
  -6  -2  -3  126.79    9.20
  -6  -2  -3  145.09    6.70
   6  -2   3  151.18    8.90
  -6  -2  -3  131.79    8.90
   6  -2   3  139.29    9.60
  -6  -2  -3  140.49    6.80
  -6   2  -4    2.60    0.60
   6   2   4    1.40    1.20
  -6   2  -4    1.40    2.20
  -6   2  -4    0.10    1.50
   6   2   4    0.80    0.70
   6  -2   4    1.80    2.20
  -6  -2  -4    1.60    2.30
  -6  -2  -4    1.00    2.20
   6  -2   4   -1.70    2.00
  -6  -2  -4    0.90    0.60
  -6  -2  -4   -0.30    0.70
  -6   2  -5  173.18   10.70
   6   2   5  174.88    8.60
   6   2   5  180.18    9.20
  -6   2  -5  186.28    8.00
  -6  -2  -5  172.68    8.30
  -6  -2  -5  176.28   11.10
  -6  -2  -5  194.98    8.90
  -6  -2  -5  186.48   11.40
   6  -2   5  172.38    9.70
  -6  -2  -5  179.48    8.60
   6   2   6  174.78    8.70
  -6   2  -6  173.08    7.70
  -6   2  -6  185.28   10.80
   6   2   6  185.98    8.60
   6  -2   6  158.68    7.80
  -6  -2  -6  184.68   11.20
  -6  -2  -6  164.98   10.40
  -6  -2  -6  173.58    8.20
  -6  -2  -6  167.78    8.10
  -6  -2  -6  189.88    8.60
   6  -2   6  158.28    8.60
  -6   2  -7   18.20    1.10
  -6   2  -7   18.00    2.20
  -6   2  -7   23.40    4.00
  -6  -2  -7   16.90    1.90
  -6  -2  -7   16.90    3.40
  -6  -2  -7   16.40    1.40
  -6  -2  -7   18.00    1.60
  -6  -2  -7   20.00    4.30
  -6   2  -8   47.00    2.50
  -6   2  -8   46.70    5.60
  -6   2  -8   52.19    3.60
  -6  -2  -8   50.19    4.80
  -6  -2  -8   50.99    6.50
  -6  -2  -8   46.60    2.80
  -6  -2  -8   47.70    3.30
  -6  -2  -8   44.10    2.80
  -6   2  -9    8.70    1.60
  -6   2  -9    7.00    0.80
  -6  -2  -9    7.40    1.00
  -6  -2  -9    8.00    2.30
  -6  -2  -9    7.30    1.10
  -6  -2  -9    6.10    2.90
  -6  -2  -9    7.30    1.00
  -6   2 -10   16.70    3.90
  -6   2 -10    8.70    0.90
  -6  -2 -10    8.40    1.40
  -6  -2 -10   10.20    1.40
  -6  -2 -10   14.00    4.00
  -6  -2 -10    9.80    0.90
  -6  -2 -10    7.90    2.00
  -6   2 -11    2.50    3.00
  -6   2 -11    3.50    0.70
  -6   2 -11    4.20    1.30
  -6  -2 -11    4.30    1.10
  -6  -2 -11    4.30    3.40
   6   3 -12    3.40    1.40
  -6   3  12    2.10    2.10
  -6  -3  12    4.70    3.60
   6  -3 -12    3.20    1.30
   6   3 -11   25.60    3.00
   6   3 -11   30.30    4.60
  -6   3  11   25.20    1.80
  -6   3  11   19.20    3.60
  -6  -3  11   27.20    5.00
   6  -3 -11   28.30    2.80
   6  -3 -11   25.30    2.70
   6  -3 -11   44.40    7.20
   6   3 -10    5.50    1.50
  -6   3  10    7.40    1.10
   6   3 -10   11.80    2.80
  -6   3  10    3.50    1.90
   6  -3 -10    4.90    1.40
   6  -3 -10    8.40    3.70
  -6  -3  10    8.20    3.50
   6  -3 -10    6.80    1.70
  -6   3   9  152.18    8.20
   6   3  -9  149.88    8.40
   6   3  -9  148.99    9.90
  -6   3   9  147.99    7.40
  -6   3   9  170.88    9.80
   6  -3  -9  149.79    8.30
  -6  -3   9  139.19   10.80
   6  -3  -9  172.88   12.60
   6  -3  -9  152.88    8.20
  -6   3   8   79.69    4.60
  -6   3   8   87.39    5.30
  -6   3   8   92.59    6.90
   6   3  -8   89.99    5.40
   6   3  -8   77.19    6.70
   6  -3  -8   86.39    8.50
  -6  -3   8   91.19    8.20
   6  -3  -8   89.69    5.20
  -6   3   7  375.16   18.60
  -6   3   7  364.96   16.90
   6   3  -7  345.17   17.00
  -6   3   7  344.77   16.30
   6   3  -7  375.76   19.20
   6  -3  -7  352.06   20.50
   6  -3  -7  367.36   16.80
   6   3  -6   19.30    2.40
  -6   3   6   27.80    4.10
  -6   3   6   16.20    1.80
  -6   3   6   24.10    2.60
   6   3  -6   15.00    3.50
  -6  -3   6   20.00    5.00
   6  -3  -6   23.90    5.20
   6  -3  -6   18.20    2.60
   6  -3  -6   19.40    2.00
   6   3  -5   44.50    3.50
   6   3  -5   53.99    5.40
  -6   3   5   51.99    3.20
  -6   3   5   47.40    3.40
  -6   3   5   52.69    5.10
   6   3  -5   51.69    3.80
  -6  -3   5   54.69    3.40
   6  -3  -5   48.90    4.00
  -6  -3   5   55.29    7.10
   6  -3  -5   49.90    3.20
  -6  -3   5   48.10    2.90
   6   3  -4   17.00    3.60
   6   3  -4   19.30    2.40
  -6   3   4   18.40    3.60
   6   3  -4   19.30    2.30
  -6   3   4   19.40    1.80
  -6   3   4   21.10    2.40
   6  -3  -4   18.80    1.70
  -6  -3   4   20.40    2.40
   6  -3  -4   20.00    2.70
  -6  -3   4   15.00    1.90
   6  -3  -4   23.60    7.80
  -6  -3   4   21.30    5.00
   6   3  -3   49.70    5.00
  -6   3   3   46.30    2.90
  -6   3   3   39.30    3.10
   6   3  -3   44.30    3.10
   6   3  -3   42.40    3.20
  -6   3   3   49.40    4.80
   6  -3  -3   43.80    2.70
  -6  -3   3   37.20    3.50
   6  -3  -3   43.70    4.60
  -6  -3   3   44.50    2.90
  -6  -3   3   47.90    3.80
  -6  -3   3   30.90    5.30
   6  -3  -3   44.60    5.50
  -6   3   2    1.40    0.90
   6   3  -2    0.40    1.40
   6   3  -2    1.70    1.60
  -6   3   2    2.40    2.10
   6   3  -2    1.40    1.10
  -6   3   2    2.90    1.30
   6  -3  -2    2.00    0.60
  -6  -3   2    1.80    1.20
  -6  -3   2    1.00    0.90
  -6  -3   2    2.90    1.80
  -6  -3   2   -0.40    2.60
   6  -3  -2    3.70    3.00
   6  -3  -2    2.10    3.00
   6   3  -1   12.00    1.70
  -6   3   1   12.20    2.90
  -6   3   1    8.50    1.70
   6   3  -1    9.80    2.60
   6   3  -1   12.90    1.30
   6  -3  -1   12.30    2.70
  -6  -3   1    5.90    3.10
   6  -3  -1   12.60    3.70
  -6  -3   1   12.60    2.50
   6  -3  -1   10.40    1.00
  -6  -3   1    8.90    1.40
  -6  -3   1    8.10    1.70
   6   3   0   34.90    2.10
  -6   3   0   33.00    3.70
  -6   3   0   32.40    3.00
   6   3   0   33.40    2.60
   6   3   0   37.60    4.00
  -6  -3   0   32.70    2.40
   6  -3   0   33.00    1.70
   6  -3   0   32.90    1.90
   6  -3   0   35.00    5.20
  -6  -3   0   36.90    3.00
   6  -3   0   41.90    5.00
  -6  -3   0   33.40    4.00
  -6  -3   0   30.50    4.70
   6   3   1  267.47   12.00
  -6   3  -1  244.48   12.70
   6   3   1  245.68   11.90
  -6   3  -1  254.37   13.20
   6   3   1  256.57   13.30
   6  -3   1  251.17   15.30
  -6  -3  -1  259.77   14.90
  -6  -3  -1  248.88   12.00
  -6  -3  -1  255.07   11.90
   6   3   2    0.90    0.80
  -6   3  -2   -1.30    1.60
  -6   3  -2   -0.20    1.50
   6   3   2    0.90    0.50
   6   3   2    2.60    1.60
  -6  -3  -2    0.70    0.70
  -6  -3  -2    5.80    3.00
  -6  -3  -2    1.80    1.00
   6  -3   2    9.00    2.90
   6  -3   2    0.50    3.40
   6   3   3   27.20    3.00
  -6   3  -3   29.00    3.70
   6   3   3   25.40    1.80
   6   3   3   28.50    2.20
  -6  -3  -3   26.60    2.00
  -6  -3  -3   22.50    2.10
   6  -3   3   27.80    4.00
  -6  -3  -3   21.20    4.10
   6   3   4    2.70    0.80
   6   3   4    3.90    1.70
   6   3   4    4.40    1.00
  -6   3  -4    4.90    2.20
  -6   3  -4    1.50    1.20
  -6  -3  -4    3.10    0.90
  -6  -3  -4    7.60    3.10
   6  -3   4    2.90    0.80
  -6  -3  -4    4.00    1.20
  -6  -3  -4    2.60    0.90
   6  -3   4    6.60    2.50
  -6   3  -5   15.40    1.80
  -6   3  -5   15.30    3.10
   6  -3   5   21.90    3.70
   6  -3   5   19.00    1.40
  -6  -3  -5   19.20    1.60
  -6  -3  -5   18.70    2.00
   6  -3   5   13.20    3.10
  -6  -3  -5   16.10    3.70
  -6  -3  -5   16.50    1.60
  -6   3  -6   -0.60    1.80
  -6   3  -6    0.70    0.60
  -6   3  -6   -0.70    0.80
  -6  -3  -6    0.70    0.90
   6  -3   6    1.30    1.70
  -6  -3  -6    1.90    2.30
   6  -3   6    0.80    0.50
  -6  -3  -6    0.70    0.70
  -6  -3  -6    0.30    0.60
  -6   3  -7   72.29    6.10
  -6   3  -7   76.69    3.40
  -6   3  -7   77.39    4.80
  -6  -3  -7   77.79    6.70
  -6  -3  -7   73.49    4.00
  -6  -3  -7   77.39    3.90
  -6  -3  -7   68.49    4.50
  -6   3  -8    0.40    2.20
  -6   3  -8    0.30    0.30
  -6  -3  -8    1.70    1.90
  -6  -3  -8   -0.10    1.00
  -6  -3  -8    0.80    0.60
  -6  -3  -8    0.30    0.70
  -6   3  -9    0.90    1.00
  -6   3  -9   -0.20    0.30
  -6  -3  -9    0.00    0.40
  -6  -3  -9    2.20    2.30
  -6  -3  -9    0.60    1.10
  -6  -3  -9    0.00    0.40
  -6  -3  -9    2.70    2.90
  -6  -3  -9   -0.60    0.60
  -6   3 -10    0.60    1.00
  -6   3 -10    4.50    2.80
  -6   3 -10   -0.30    0.40
  -6  -3 -10   -0.50    0.70
  -6  -3 -10    1.90    2.80
  -6  -3 -10    0.90    2.30
   6   4 -11   52.79    4.40
   6  -4 -11   59.09    4.20
   6  -4 -11   60.09    4.50
  -6  -4  11   52.99    7.60
   6   4 -10    3.90    2.10
  -6   4  10    2.80    0.90
   6   4 -10    4.60    1.70
  -6   4  10    6.10    2.40
   6  -4 -10    5.00    1.40
   6  -4 -10    5.20    1.50
  -6  -4  10    5.90    3.50
  -6   4   9    0.10    1.10
   6   4  -9    0.50    1.60
   6   4  -9    1.70    1.30
  -6   4   9    1.20    0.80
  -6   4   9   -0.50    1.80
  -6  -4   9    1.70    2.90
   6  -4  -9    1.70    1.20
   6  -4  -9    2.20    1.00
  -6   4   8   51.09    4.10
   6   4  -8   49.50    3.80
   6   4  -8   49.10    4.90
  -6   4   8   44.40    4.70
  -6   4   8   46.50    3.00
   6  -4  -8   42.60    3.60
  -6  -4   8   57.49    7.60
  -6   4   7   41.30    4.40
   6   4  -7   35.00    4.20
  -6   4   7   32.10    2.50
  -6   4   7   37.30    3.20
   6   4  -7   36.80    3.20
   6  -4  -7   35.00    4.30
  -6  -4   7   39.80    6.10
   6  -4  -7   35.60    2.70
   6  -4  -7   46.40    9.70
   6   4  -6   27.40    2.80
  -6   4   6   28.60    4.10
  -6   4   6   28.00    2.20
   6   4  -6   31.70    4.30
  -6   4   6   26.40    2.60
   6  -4  -6   27.70    2.70
  -6  -4   6   35.70    6.10
   6  -4  -6   36.90    6.00
   6  -4  -6   28.80    2.30
  -6   4   5   31.50    2.50
   6   4  -5   34.60    3.10
   6   4  -5   38.20    4.80
  -6   4   5   36.20    3.10
  -6   4   5   42.10    4.50
   6  -4  -5   32.00    2.90
   6  -4  -5   38.80    2.60
  -6  -4   5   33.20    2.50
  -6  -4   5   38.70    2.00
  -6  -4   5   48.00    6.80
   6  -4  -5   50.39    6.70
   6   4  -4    3.70    1.30
  -6   4   4    2.60    1.30
  -6   4   4    4.50    1.20
  -6   4   4    2.80    2.10
   6   4  -4    3.10    2.10
  -6  -4   4    4.60    1.60
   6  -4  -4    5.90    3.20
  -6  -4   4    4.30    1.60
   6  -4  -4    4.10    0.90
   6  -4  -4    2.90    1.10
  -6  -4   4    4.80    3.60
  -6   4   3  113.79    6.40
   6   4  -3  104.19    6.20
   6   4  -3  117.19    6.10
  -6   4   3  117.09    7.60
   6   4  -3  127.19    8.90
  -6  -4   3  121.69    6.20
   6  -4  -3  123.29    7.40
   6  -4  -3  112.99    8.80
  -6  -4   3  113.89    6.80
   6  -4  -3  111.39    5.50
   6  -4  -3  100.39    6.20
  -6  -4   3  122.89    9.50
  -6  -4   3  106.09    6.60
   6   4  -2  282.97   14.30
  -6   4   2  246.78   12.70
  -6   4   2  248.08   13.70
   6   4  -2  258.17   12.50
   6   4  -2  272.07   12.10
   6  -4  -2  254.17   11.60
  -6  -4   2  242.38   12.80
   6  -4  -2  266.27   12.60
  -6  -4   2  268.17   12.40
   6  -4  -2  263.27   15.20
  -6  -4   2  257.37   13.30
   6  -4  -2  272.47   13.70
  -6  -4   2  250.97   15.60
   6   4  -1   11.00    2.60
   6   4  -1   11.60    1.80
  -6   4   1   16.30    3.10
   6   4  -1   13.40    1.30
  -6   4   1   12.60    2.00
  -6  -4   1   11.60    3.60
   6  -4  -1   12.10    0.90
   6  -4  -1   16.50    2.00
   6  -4  -1   10.80    3.00
   6  -4  -1   13.60    3.50
  -6  -4   1   16.50    2.50
  -6  -4   1   13.20    1.70
  -6   4   0   66.89    5.20
   6   4   0   74.09    5.70
   6   4   0   66.89    4.30
   6   4   0   73.09    3.70
  -6   4   0   72.49    4.80
   6  -4   0   87.69    6.30
   6  -4   0   72.69    3.20
   6  -4   0   74.39    3.50
  -6  -4   0   74.99    4.30
   6  -4   0   81.09    6.80
   6  -4   0   70.39    4.30
  -6  -4   0   70.89    7.20
  -6  -4   0   68.99    4.70
   6   4   1  103.49    6.70
   6   4   1  100.49    5.50
  -6   4  -1  103.99    6.10
   6   4   1  106.49    5.00
  -6   4  -1  101.29    6.60
  -6  -4  -1  102.79    8.20
   6  -4   1   96.19    7.80
  -6  -4  -1   94.69    5.30
  -6  -4  -1   93.39    5.70
   6  -4   1   97.69    5.50
   6  -4   1  107.69    7.40
  -6   4  -2  122.49    7.30
   6   4   2  132.39    6.60
  -6   4  -2  123.29    7.30
  -6  -4  -2  111.89    9.10
  -6  -4  -2  124.79    6.40
   6  -4   2  131.69    8.90
  -6  -4  -2  125.09    6.70
   6  -4   2  129.19    8.60
   6  -4   2  127.39    6.50
   6   4   3    1.80    0.90
  -6   4  -3    0.70    1.50
  -6   4  -3    1.00    1.20
  -6  -4  -3    1.00    0.90
  -6  -4  -3    1.20    0.70
  -6  -4  -3    0.90    0.90
  -6  -4  -3   -0.60    2.10
   6  -4   3    0.00    2.10
   6  -4   3    0.50    0.60
   6  -4   3    1.60    2.20
  -6   4  -4   22.00    3.00
   6   4   4   23.80    1.90
  -6   4  -4   25.20    2.50
  -6  -4  -4   20.70    1.90
  -6  -4  -4   25.80    4.50
  -6  -4  -4   23.50    1.90
  -6  -4  -4   22.90    2.30
   6  -4   4   32.20    4.30
   6  -4   4   24.30    1.90
  -6   4  -5    6.20    2.00
  -6   4  -5    9.70    1.50
  -6   4  -5    9.10    1.70
  -6  -4  -5    6.90    1.10
   6  -4   5    8.50    3.00
   6  -4   5    9.60    1.30
  -6  -4  -5    8.80    1.60
  -6  -4  -5    5.20    1.10
  -6  -4  -5    9.60    3.30
  -6   4  -6   39.90    3.90
  -6   4  -6   33.40    2.40
  -6   4  -6   37.80    3.70
  -6  -4  -6   38.00    3.00
   6  -4   6   41.90    4.30
  -6  -4  -6   35.20    2.20
  -6  -4  -6   36.20    2.50
  -6   4  -7   16.90    1.50
  -6   4  -7   22.00    2.70
  -6   4  -7   21.10    3.20
  -6  -4  -7   21.50    1.80
  -6  -4  -7   22.10    1.50
   6  -4   7   29.00    3.40
   6  -4   7   24.20    1.90
  -6  -4  -7   23.20    4.30
  -6   4  -8    8.60    1.80
  -6   4  -8    7.40    2.20
  -6  -4  -8    7.40    0.80
  -6  -4  -8    2.90    1.40
  -6  -4  -8    8.80    1.40
  -6  -4  -8    5.50    2.90
  -6   4  -9   65.19    4.50
  -6   4  -9   53.39    5.00
  -6  -4  -9   59.09    6.10
  -6  -4  -9   49.60    5.20
  -6  -4  -9   60.09    3.60
  -6   4 -10    2.00    1.30
  -6   4 -10    1.80    1.80
  -6  -4 -10   -1.10    2.70
  -6  -4 -10    1.80    1.00
   6   5 -11    2.70    1.70
  -6   5  11    1.70    2.80
   6  -5 -11    0.30    1.10
   6  -5 -11   -0.90    1.10
  -6  -5  11   -4.70    6.40
  -6   5  10   21.70    2.30
  -6   5  10   18.90    3.20
   6   5 -10   22.90    3.10
  -6   5  10   20.10    1.50
   6  -5 -10   21.10    3.00
  -6  -5  10   26.20    5.80
   6  -5 -10   19.50    2.40
   6   5  -9    6.80    1.80
  -6   5   9    6.50    1.90
  -6   5   9    3.00    2.00
   6   5  -9    2.40    1.80
  -6   5   9    6.20    1.10
   6  -5  -9    3.80    1.40
  -6  -5   9    3.80    3.40
   6  -5  -9    3.20    1.10
   6   5  -8   18.60    2.70
   6   5  -8   22.90    3.70
  -6   5   8   17.50    2.70
  -6   5   8   27.80    4.00
  -6   5   8   18.60    1.80
   6  -5  -8   18.40    2.70
  -6  -5   8   24.10    4.80
   6  -5  -8   19.10    2.10
   6   5  -7  311.57   15.90
  -6   5   7  315.07   15.90
  -6   5   7  324.27   15.00
   6   5  -7  347.77   17.50
  -6   5   7  350.36   17.10
  -6  -5   7  326.97   19.80
   6  -5  -7  334.87   15.10
   6  -5  -7  295.07   15.80
   6   5  -6    5.20    1.70
  -6   5   6    4.60    1.60
  -6   5   6    7.60    2.30
   6   5  -6    7.60    2.40
  -6  -5   6    6.40    3.50
   6  -5  -6    4.90    1.00
   6  -5  -6    2.40    1.30
   6   5  -5    3.90    1.80
  -6   5   5    1.00    1.90
  -6   5   5    0.70    0.80
   6   5  -5    0.40    1.30
  -6   5   5   -1.60    1.00
  -6  -5   5    1.40    2.90
   6  -5  -5    1.10    0.70
   6  -5  -5    0.30    0.80
  -6  -5   5    0.10    0.50
  -6  -5   5    1.10    1.10
   6   5  -4    3.60    1.40
  -6   5   4    5.30    1.70
  -6   5   4    2.70    1.80
   6   5  -4    4.70    2.10
  -6   5   4    4.40    1.10
   6  -5  -4    4.20    1.30
  -6  -5   4    5.60    3.40
   6  -5  -4    5.90    0.90
  -6  -5   4    5.70    1.60
  -6  -5   4    3.80    1.70
  -6  -5   4    3.30    0.80
  -6   5   3  176.78   10.10
   6   5  -3  173.38    9.10
   6   5  -3  187.28   10.50
  -6   5   3  171.08    9.20
  -6  -5   3  177.68    9.50
  -6  -5   3  167.88   12.10
   6  -5  -3  175.18    9.20
   6  -5  -3  175.08    8.20
  -6  -5   3  168.48    8.30
  -6  -5   3  175.98    9.60
   6   5  -2   12.80    2.10
   6   5  -2   16.10    3.00
  -6   5   2   16.30    2.40
  -6   5   2   16.80    3.00
  -6  -5   2   16.40    4.10
  -6  -5   2   19.40    2.80
   6  -5  -2   18.90    2.40
   6  -5  -2   15.40    1.10
  -6  -5   2   16.20    1.70
   6   5  -1  965.00   42.70
  -6   5   1  959.10   42.90
  -6   5   1  963.50   43.60
   6  -5  -1  971.90   41.40
  -6  -5   1  930.01   46.10
   6  -5  -1 1000.60   42.80
  -6  -5   1  942.11   43.00
  -6   5   0   87.29    6.00
   6   5   0   91.69    5.30
  -6   5   0   89.89    5.50
  -6  -5   0   83.39    5.50
  -6  -5   0   86.59    8.10
  -6  -5   0   98.89    5.10
   6  -5   0   86.79    4.00
   6  -5   0   85.99    5.20
  -6   5  -1   67.59    4.90
   6   5   1   72.29    4.30
  -6   5  -1   60.19    4.50
  -6  -5  -1   64.59    4.40
  -6  -5  -1   73.19    4.10
  -6  -5  -1   63.89    6.60
   6  -5   1   67.59    5.50
  -6  -5  -1   63.29    4.40
  -6   5  -2    1.60    1.30
  -6   5  -2    0.20    1.10
   6   5   2    1.20    1.00
   6  -5   2    1.00    0.70
  -6  -5  -2    0.60    2.50
  -6  -5  -2    0.60    0.80
  -6  -5  -2    1.30    1.20
  -6  -5  -2    2.30    1.10
  -6   5  -3   21.70    2.50
   6   5   3   21.10    2.00
  -6   5  -3   19.00    2.60
  -6  -5  -3   12.10    1.90
  -6  -5  -3   19.30    2.30
  -6  -5  -3   11.10    3.50
   6  -5   3   16.80    1.90
  -6  -5  -3   11.30    1.90
   6   5   4   30.50    2.30
  -6   5  -4   23.30    2.80
  -6   5  -4   25.80    2.80
  -6   5  -4   25.50    2.50
  -6  -5  -4   26.10    2.10
  -6  -5  -4   26.70    5.00
  -6  -5  -4   29.40    2.70
   6  -5   4   27.90    2.30
  -6  -5  -4   23.80    2.30
  -6   5  -5   70.29    4.90
   6   5   5   82.99    4.30
  -6   5  -5   83.89    4.80
  -6   5  -5   79.09    5.30
  -6  -5  -5   77.29    4.20
  -6  -5  -5   81.79    7.80
   6  -5   5   76.79    4.60
  -6  -5  -5   76.19    4.50
  -6   5  -6    6.80    1.70
  -6   5  -6    7.10    1.40
  -6   5  -6    8.30    2.10
  -6  -5  -6    5.70    1.00
   6  -5   6    5.90    1.90
  -6  -5  -6    5.50    1.30
  -6  -5  -6    6.60    1.70
  -6  -5  -6    4.50    2.70
  -6   5  -7    1.20    1.30
  -6   5  -7    0.60    1.40
  -6   5  -7    0.50    0.70
   6  -5   7    0.50    1.00
  -6  -5  -7    5.40    2.80
  -6  -5  -7    3.10    1.60
  -6  -5  -7    1.60    0.90
  -6  -5  -7    1.70    0.50
  -6   5  -8    9.90    2.20
  -6   5  -8    5.20    1.70
  -6  -5  -8    1.40    1.80
  -6  -5  -8    7.60    3.20
  -6  -5  -8    6.00    1.30
  -6   5  -9    0.30    1.30
  -6   5  -9   -0.60    1.40
  -6  -5  -9    1.80    2.70
  -6   6   9    1.70    1.10
  -6   6   9    0.80    1.80
   6   6  -9    4.00    1.60
   6  -6  -9    0.40    1.50
  -6  -6   9   12.10    4.50
   6  -6  -9    1.00    0.80
  -6   6   8   -0.40    1.30
   6   6  -8    0.40    1.80
  -6   6   8   -0.30    0.60
   6   6  -8    0.00    1.10
  -6   6   8    1.70    1.80
  -6   6   8    0.10    0.90
   6  -6  -8   -1.40    1.00
   6  -6  -8    0.50    0.80
  -6  -6   8    0.20    3.40
  -6   6   7   13.60    1.60
  -6   6   7   10.70    1.50
  -6   6   7   11.60    2.20
   6   6  -7    9.00    2.60
  -6   6   7   11.20    2.70
   6   6  -7   10.00    2.00
   6  -6  -7   10.50    2.20
  -6  -6   7   15.40    4.70
   6  -6  -7   10.00    1.40
  -6   6   6   21.20    3.10
   6   6  -6   21.50    2.90
  -6   6   6   24.40    2.10
   6   6  -6   26.40    4.00
  -6   6   6   22.50    3.50
  -6   6   6   20.60    2.10
   6  -6  -6   21.40    2.60
   6  -6  -6   17.80    1.70
  -6  -6   6   30.80    6.20
  -6   6   5  223.88   11.90
   6   6  -5  180.58   10.60
  -6   6   5  197.28   10.80
  -6  -6   5  206.18   10.20
   6  -6  -5  200.48   10.90
   6  -6  -5  210.98    9.60
  -6  -6   5  206.58   11.40
  -6  -6   5  220.78   14.80
  -6   6   4    0.60    1.70
  -6   6   4   -0.80    1.20
   6   6  -4    0.20    1.10
  -6  -6   4    0.60    0.70
  -6  -6   4   -0.30    1.30
   6  -6  -4   -0.50    1.20
  -6  -6   4    2.70    1.50
  -6  -6   4   -2.40    2.70
   6  -6  -4    0.00    0.50
   6   6  -3    1.20    1.10
  -6   6   3    0.30    1.10
  -6   6   3    1.40    1.70
  -6  -6   3    0.50    0.70
   6  -6  -3    0.50    0.40
   6  -6  -3    2.80    1.30
  -6  -6   3    2.70    3.40
  -6  -6   3   -0.20    1.70
  -6   6   2    0.90    1.10
   6   6  -2    0.50    1.10
  -6   6   2   -0.90    1.30
  -6  -6   2    0.00    2.50
  -6  -6   2    0.30    1.40
   6  -6  -2    0.10    0.30
   6  -6  -2    0.30    1.10
  -6   6   1    4.60    1.90
   6   6  -1    5.60    1.40
  -6   6   1    3.30    1.30
  -6  -6   1    6.00    3.50
   6  -6  -1    3.00    1.30
   6  -6  -1    5.10    0.60
  -6  -6   1    4.10    1.20
  -6   6   0    2.50    1.70
   6   6   0    2.30    1.20
  -6   6   0    2.70    1.40
  -6   6   0    4.00    1.30
  -6  -6   0    3.00    2.10
   6  -6   0    4.10    0.60
  -6  -6   0    2.80    3.00
   6  -6   0    4.40    1.30
   6   6   1  155.18    7.60
  -6   6  -1  134.79    7.80
  -6   6  -1  134.79    8.10
  -6   6  -1  138.09    8.20
   6  -6   1  156.48    7.90
  -6  -6  -1  129.19    7.80
  -6  -6  -1  125.59   10.80
   6   6   2  127.69    6.80
  -6   6  -2  129.59    7.50
  -6   6  -2  132.59    7.30
  -6   6  -2  125.09    7.10
  -6  -6  -2  117.09    7.00
   6  -6   2  117.99    6.90
  -6  -6  -2  123.39   10.10
  -6   6  -3    7.90    1.70
  -6   6  -3   10.30    2.00
   6   6   3    9.10    1.60
  -6   6  -3    8.50    1.80
   6  -6   3    7.90    1.60
  -6  -6  -3    8.40    1.80
  -6  -6  -3    8.40    1.40
  -6  -6  -3    9.50    3.70
  -6   6  -4    1.90    1.40
   6   6   4    1.80    1.00
  -6   6  -4    3.10    1.30
  -6   6  -4    0.80    1.10
   6  -6   4    1.30    1.10
  -6  -6  -4    2.40    1.00
  -6  -6  -4    0.70    1.10
  -6  -6  -4    7.80    3.20
  -6   6  -5    3.10    1.10
  -6   6  -5   -0.90    0.80
   6   6   5    0.40    0.80
  -6  -6  -5    2.80    1.30
   6  -6   5    1.10    1.00
  -6  -6  -5    5.50    3.10
  -6  -6  -5   -0.40    0.70
   6   6   6   30.00    2.20
  -6   6  -6   26.90    2.60
  -6   6  -6   32.80    3.40
  -6   6  -6   37.40    3.30
  -6  -6  -6   38.90    6.00
  -6  -6  -6   32.40    2.80
   6  -6   6   33.40    3.10
  -6  -6  -6   34.60    2.20
  -6   6  -7   35.10    3.50
  -6   6  -7   40.50    3.60
  -6  -6  -7   25.70    4.30
  -6  -6  -7   41.50    3.10
  -6  -6  -7   48.60    7.00
  -6   6  -8    3.50    1.60
  -6  -6  -8    4.10    1.40
  -6  -6  -8   -3.40    3.80
   6   7  -8    8.30    2.30
  -6   7   8   10.20    2.50
  -6   7   8    6.00    1.20
  -6   7   8    7.00    2.30
   6  -7  -8    7.90    2.30
  -6  -7   8    8.00    4.90
   6  -7  -8    6.50    1.20
   6   7  -7    1.40    1.60
  -6   7   7    4.90    1.20
  -6   7   7    4.00    2.10
  -6   7   7    5.40    2.00
  -6  -7   7   12.90    4.60
   6  -7  -7    7.60    2.00
   6  -7  -7    5.20    1.00
  -6   7   6    6.90    2.20
   6   7  -6    9.90    2.30
  -6   7   6   10.90    2.10
  -6   7   6    7.80    1.40
  -6  -7   6   14.90    5.10
   6  -7  -6   10.40    2.30
   6  -7  -6   10.30    1.30
   6   7  -5   -1.00    1.00
  -6   7   5   -2.10    1.40
  -6   7   5    0.20    0.80
  -6   7   5   -1.30    1.20
  -6  -7   5   -0.80    1.40
   6  -7  -5   -0.40    0.50
  -6  -7   5    0.10    0.90
  -6  -7   5   -0.40    1.50
  -6  -7   5    3.50    3.10
   6  -7  -5    2.50    1.30
  -6   7   4   31.10    2.60
   6   7  -4   27.30    3.30
  -6   7   4   23.50    3.50
  -6   7   4   31.90    3.30
  -6  -7   4   28.60    5.80
   6  -7  -4   28.60    1.80
  -6  -7   4   27.50    2.30
   6  -7  -4   31.10    3.30
  -6  -7   4   30.20    3.90
   6   7  -3    1.00    1.30
  -6   7   3    0.00    1.00
  -6   7   3    0.00    1.40
  -6   7   3    2.10    1.70
   6  -7  -3    0.90    1.20
   6  -7  -3    1.00    0.50
  -6  -7   3    2.30    1.90
  -6  -7   3   -3.30    2.80
  -6  -7   3    2.90    1.10
  -6   7   2   26.00    2.60
  -6   7   2   26.30    3.70
   6   7  -2   29.40    3.20
  -6   7   2   18.60    2.70
  -6  -7   2   27.20    5.70
   6  -7  -2   23.30    1.50
   6  -7  -2   25.90    3.00
  -6  -7   2   23.20    2.30
  -6  -7   2   26.80    3.60
  -6   7   1   18.80    2.70
   6   7  -1   16.60    2.40
  -6   7   1   17.60    3.00
  -6   7   1   21.40    2.60
   6  -7  -1   17.60    1.40
  -6  -7   1   18.80    3.10
  -6  -7   1   19.60    4.80
   6  -7  -1   18.30    2.80
  -6   7   0    0.40    1.30
  -6   7   0    0.10    0.90
  -6   7   0   -0.50    1.10
   6   7   0    0.50    1.10
   6  -7   0    1.70    1.20
   6  -7   0    0.60    0.50
  -6  -7   0    0.60    2.90
  -6  -7   0    0.70    1.50
   6   7   1   36.70    3.20
  -6   7  -1   38.00    3.40
  -6   7  -1   34.80    3.50
  -6   7  -1   36.30    3.20
   6  -7   1   37.30    3.40
  -6  -7  -1   33.10    3.50
  -6  -7  -1   33.40    6.20
  -6   7  -2   12.40    2.40
  -6   7  -2    9.30    1.80
  -6   7  -2   13.30    2.30
   6   7   2   11.10    1.80
   6  -7   2   15.70    2.50
  -6  -7  -2    6.70    3.40
  -6  -7  -2   11.00    2.30
  -6   7  -3    6.10    1.70
   6   7   3    3.30    1.30
  -6   7  -3    2.60    1.50
  -6   7  -3    5.00    1.50
  -6  -7  -3    5.10    1.90
   6  -7   3    4.00    1.50
  -6  -7  -3    3.70    3.20
  -6   7  -4    0.90    1.10
  -6   7  -4   -0.10    1.10
  -6   7  -4    1.90    1.10
   6   7   4    1.20    1.10
  -6  -7  -4   -1.30    2.70
  -6  -7  -4   -0.40    1.20
   6   7   5    8.50    1.60
  -6   7  -5   12.50    2.40
  -6   7  -5   10.90    2.00
  -6   7  -5   11.00    2.10
  -6  -7  -5   10.60    2.10
   6  -7   5   12.80    2.50
  -6  -7  -5    9.20    4.10
  -6  -7  -5    9.20    1.50
  -6   7  -6    1.00    1.40
  -6   7  -6    2.30    1.30
  -6   7  -6    2.50    1.50
   6   7   6    1.50    0.90
  -6  -7  -6    3.20    5.00
   6  -7   6    3.30    1.80
  -6  -7  -6    1.80    1.20
   6   8  -6   23.40    3.30
  -6   8   6   14.90    3.00
  -6   8   6   21.80    3.30
   6  -8  -6   21.20    3.50
   6  -8  -6   16.90    1.60
  -6  -8   6   22.00    5.90
  -6   8   5   56.69    3.80
   6   8  -5   43.00    6.70
  -6   8   5   49.70    4.60
  -6   8   5   52.89    4.90
  -6  -8   5   54.29    5.10
   6  -8  -5   62.69    5.10
  -6  -8   5   51.69    5.60
  -6  -8   5   58.59    9.20
   6  -8  -5   52.99    3.00
  -6   8   4    3.80    1.80
  -6   8   4    2.20    1.10
   6   8  -4    0.50    1.50
  -6   8   4    0.50    1.40
  -6  -8   4    1.00    2.90
   6  -8  -4    0.00    1.30
  -6  -8   4    3.10    1.80
   6  -8  -4   -0.40    0.50
  -6   8   3    2.20    1.80
  -6   8   3    2.00    1.10
   6   8  -3    1.60    1.50
  -6   8   3    0.10    1.20
  -6  -8   3   -1.30    3.20
  -6  -8   3    3.90    2.10
   6  -8  -3    0.80    0.60
   6  -8  -3    0.70    1.50
   6   8  -2   32.90    3.40
  -6   8   2   39.00    4.00
  -6   8   2   33.40    3.60
  -6   8   2   37.90    3.10
  -6  -8   2   44.10    7.70
   6  -8  -2   29.70    2.20
  -6  -8   2   32.30    4.10
   6  -8  -2   39.10    3.90
  -6   8   1    3.00    1.30
  -6   8   1    0.00    1.40
  -6   8   1    1.10    1.30
   6   8  -1   -1.30    1.10
   6  -8  -1    0.40    0.70
  -6  -8   1    1.10    1.60
   6  -8  -1    1.80    1.40
  -6  -8   1   -1.30    2.80
  -6   8   0    3.70    1.30
  -6   8   0    4.60    1.60
  -6   8   0    6.50    1.90
   6   8   0    5.40    1.60
   6  -8   0    6.40    0.80
  -6  -8   0    5.80    2.20
  -6  -8   0    6.40    4.00
  -6   8  -1    7.50    1.70
  -6   8  -1    9.20    2.10
   6   8   1   10.90    2.10
  -6   8  -1   11.40    2.30
   6  -8   1    9.30    2.30
  -6  -8  -1   15.70    2.90
  -6  -8  -1   13.00    4.10
  -6   8  -2    2.80    1.50
  -6   8  -2    0.90    1.40
   6   8   2    1.80    1.20
  -6   8  -2    0.90    1.20
   6  -8   2    2.00    1.50
  -6  -8  -2    0.10    1.50
  -6  -8  -2    0.20    2.90
  -6   8  -3    8.50    2.10
  -6   8  -3    8.90    2.10
  -6   8  -3   18.10    4.00
   6   8   3   10.30    1.90
   6  -8   3    9.20    2.30
  -6  -8  -3    8.30    2.80
  -6  -8  -3   12.20    6.80
  -6   8  -4    0.90    1.20
  -6   8  -4    0.30    1.40
  -6   8  -4   -0.30    1.10
   6   8   4    4.30    1.40
  -6  -8  -4    2.30    3.30
   6  -8   4   -0.40    1.70
  -6  -8  -4   -1.00    1.50
  -7   0  12    4.90    2.70
   7   0 -12    3.90    1.10
   7   0 -11    2.40    1.60
  -7   0  11    2.80    2.80
   7   0 -11    0.60    0.90
   7   0 -11   -5.70    3.00
   7   0 -10   58.19    3.90
   7   0 -10   62.49    4.50
   7   0 -10   61.09    7.30
  -7   0  10   60.39    6.30
   7   0  -9    0.70    1.00
  -7   0   9    0.30    0.90
   7   0  -9   -0.90    1.50
  -7   0   9   -3.60    1.90
   7   0  -9    1.40    2.80
   7   0  -8 1518.55   68.49
  -7   0   8 1573.44   67.89
   7   0  -8 1500.55   67.89
   7   0  -8 1576.04   72.19
  -7   0   8 1574.64   67.49
  -7   0   8 1614.74   71.29
   7   0  -7    1.00    1.70
   7   0  -7    0.30    2.70
  -7   0   7   -1.20    0.70
  -7   0   7    3.70    3.50
  -7   0   7   -0.40    0.70
   7   0  -7    0.40    0.80
   7   0  -6   47.20    3.30
  -7   0   6   43.50    3.20
   7   0  -6   58.29    7.30
  -7   0   6   48.20    6.60
  -7   0   6   49.70    3.10
   7   0  -6   54.59    3.80
   7   0  -6   48.50    4.20
   7   0  -5    0.00    0.90
   7   0  -5    2.60    3.30
   7   0  -5   -1.70    1.60
  -7   0   5   -0.50    0.90
   7   0  -5    0.90    1.30
  -7   0   5   -1.90    2.70
  -7   0   4   17.40    4.10
   7   0  -4   17.00    3.90
  -7   0   4   18.80    1.90
  -7   0   4   19.70    2.30
   7   0  -4   17.30    2.80
   7   0  -4   19.00    2.30
   7   0  -4   18.70    1.90
  -7   0   3    0.40    0.80
   7   0  -3   -1.10    0.70
  -7   0   3   -1.00    2.40
   7   0  -3   -3.20    2.30
   7   0  -3    0.20    0.90
  -7   0   3    0.50    1.50
   7   0  -3    0.40    1.70
   7   0  -2  601.64   27.60
   7   0  -2  597.64   29.30
  -7   0   2  601.44   26.30
  -7   0   2  574.34   29.10
   7   0  -2  594.64   26.20
  -7   0   2  592.24   27.20
   7   0  -2  558.24   26.20
   7   0  -1    0.90    0.70
   7   0  -1    0.80    0.80
  -7   0   1    0.50    0.70
  -7   0   1   -1.00    1.60
  -7   0   1    0.10    0.90
  -7   0   1    1.90    2.70
   7   0  -1   -2.10    1.50
   7   0  -1   -0.50    2.30
  -7   0   0  461.25   20.40
   7   0   0  442.86   19.90
   7   0   0  454.05   23.00
   7   0   0  442.56   21.80
  -7   0   0  468.75   20.50
  -7   0   0  445.66   23.10
  -7   0   0  452.15   21.90
  -7   0  -1    0.30    0.90
  -7   0  -1   -1.20    0.70
   7   0   1    0.30    1.60
   7   0   1    3.00    2.30
  -7   0  -1    2.30    2.20
  -7   0  -1   -1.10    2.30
   7   0   1    0.00    0.30
   7   0   2  788.32   33.70
  -7   0  -2  754.72   36.30
  -7   0  -2  752.02   36.80
  -7   0  -2  816.42   34.60
   7   0   2  764.72   36.40
  -7   0  -2  802.12   34.30
  -7   0  -3   -1.20    0.80
  -7   0  -3   -2.30    2.00
  -7   0  -3   -1.90    2.00
   7   0   3   -0.90    1.80
   7   0   3    0.30    0.40
  -7   0  -3    1.00    0.90
  -7   0  -4 1200.58   50.59
  -7   0  -4 1111.59   52.29
  -7   0  -4 1215.98   50.09
  -7   0  -4 1141.29   52.89
   7   0   4 1077.49   53.99
   7   0   4 1165.68   49.99
   7   0   5    0.70    1.20
   7   0   5    0.30    0.60
  -7   0  -5    0.20    0.80
  -7   0  -5    1.10    2.70
  -7   0  -5   -0.10    0.60
  -7   0  -5    0.50    1.90
   7   0   6   28.80    2.10
  -7   0  -6   31.60    1.90
  -7   0  -6   32.00    5.10
   7   0   6   27.50    2.50
  -7   0  -6   29.90    3.40
  -7   0  -6   26.60    2.40
   7   0   7    0.30    0.60
  -7   0  -7   -0.20    0.50
  -7   0  -7    2.00    1.20
  -7   0  -7    2.40    1.40
  -7   0  -7    1.90    2.50
  -7   0  -7    1.20    1.00
   7   0   7    1.40    0.60
  -7   0  -8   30.80    2.40
  -7   0  -8   26.30    1.80
  -7   0  -8   29.00    5.30
  -7   0  -9    0.00    0.50
  -7   0  -9   -2.20    2.60
  -7   0  -9   -1.30    0.80
  -7   0 -10   72.89    4.00
  -7   0 -10   76.89    4.40
  -7   0 -10   72.19    7.30
  -7   1  12   23.10    3.90
   7   1 -12   17.20    2.30
  -7  -1  12   14.90    4.00
   7  -1 -12   20.70    1.90
   7  -1 -12   17.10    2.60
   7   1 -11   -1.90    2.70
  -7   1  11    1.70    2.10
   7   1 -11    0.70    1.00
   7   1 -11   -1.20    0.70
  -7   1  11   -0.20    0.80
   7  -1 -11   -0.20    3.40
   7  -1 -11    3.00    1.90
  -7  -1  11    6.00    3.20
   7  -1 -11   -0.70    0.70
  -7   1  10   41.10    5.80
  -7   1  10   33.90    2.60
   7   1 -10   38.80    6.00
   7   1 -10   27.60    2.80
   7   1 -10   34.80    2.80
   7  -1 -10   36.80    3.70
   7  -1 -10   28.60    6.00
   7  -1 -10   28.10    2.40
  -7  -1  10   40.60    5.90
  -7   1   9    2.20    1.00
  -7   1   9    3.30    1.00
  -7   1   9    0.20    2.30
   7   1  -9    1.60    1.10
   7   1  -9   -2.10    2.70
  -7  -1   9    5.90    3.40
   7  -1  -9    1.20    3.40
   7  -1  -9    2.00    0.90
   7   1  -8  116.09    6.60
  -7   1   8  128.49    9.30
   7   1  -8  118.59    9.50
  -7   1   8  121.89    6.30
  -7   1   8  131.59    6.40
   7  -1  -8  109.19    6.20
  -7  -1   8  125.49    9.70
  -7  -1   8  123.09    5.80
   7  -1  -8  126.59   10.20
   7  -1  -8  108.59    7.10
  -7   1   7  147.79   10.30
   7   1  -7  157.18   10.80
  -7   1   7  137.59    7.40
  -7   1   7  154.68    7.40
   7   1  -7  146.69    7.70
   7   1  -7  145.29    7.90
   7  -1  -7  141.59    7.30
   7  -1  -7  134.59    8.30
  -7  -1   7  153.08    7.60
   7  -1  -7  131.79   10.80
  -7  -1   7  149.29    6.90
  -7  -1   7  145.79   10.80
   7   1  -6 1136.89   52.69
   7   1  -6 1087.09   49.70
  -7   1   6 1042.20   49.40
   7   1  -6 1114.89   49.40
  -7   1   6 1183.58   52.49
  -7   1   6 1153.68   49.20
  -7  -1   6 1135.49   49.30
   7  -1  -6 1097.59   49.10
  -7  -1   6 1154.68   53.09
   7  -1  -6 1086.59   53.09
  -7  -1   6 1139.59   48.80
   7  -1  -6 1148.49   50.19
   7   1  -5   13.80    2.40
  -7   1   5   15.30    1.80
  -7   1   5   14.60    4.10
   7   1  -5   13.40    4.00
   7   1  -5   17.80    2.50
   7   1  -5    8.90    1.60
  -7   1   5   13.40    1.80
  -7  -1   5   16.80    1.80
   7  -1  -5   15.90    2.80
   7  -1  -5   16.30    4.40
   7  -1  -5   15.20    1.80
  -7  -1   5   19.10    5.00
  -7  -1   5   11.50    1.60
   7   1  -4   70.69    4.90
  -7   1   4   65.79    6.50
   7   1  -4   65.39    4.10
  -7   1   4   64.19    4.20
   7   1  -4   74.99    6.90
  -7   1   4   69.79    4.10
   7  -1  -4   72.19    5.40
  -7  -1   4   71.59    4.20
  -7  -1   4   57.19    6.50
   7  -1  -4   68.09    4.40
   7  -1  -4   64.79    3.90
  -7  -1   4   81.79    4.50
   7  -1  -4   76.59    7.00
   7   1  -3  285.07   13.70
  -7   1   3  277.97   16.20
   7   1  -3  292.47   14.60
  -7   1   3  280.57   14.00
  -7   1   3  306.97   13.70
   7   1  -3  298.17   16.50
   7   1  -3  296.87   13.80
  -7  -1   3  298.67   14.40
   7  -1  -3  302.67   13.80
  -7  -1   3  292.37   13.70
   7  -1  -3  286.37   15.00
   7  -1  -3  301.97   16.90
  -7  -1   3  292.87   17.00
   7   1  -2    0.10    2.00
  -7   1   2   -1.30    2.20
   7   1  -2    1.10    1.70
   7   1  -2    1.70    0.90
  -7   1   2    2.40    1.40
   7   1  -2    2.10    1.20
  -7   1   2    1.80    0.80
  -7  -1   2    0.70    0.70
   7  -1  -2    0.60    1.00
   7  -1  -2    1.20    1.80
  -7  -1   2    1.10    2.70
  -7  -1   2   -0.50    1.40
   7  -1  -2    3.70    3.00
  -7  -1   2   -0.20    1.10
   7   1  -1    0.90    0.80
  -7   1   1   -1.40    2.10
  -7   1   1    0.20    1.60
  -7   1   1    0.40    0.70
   7   1  -1   -0.10    2.10
   7   1  -1    0.30    0.70
  -7  -1   1    0.50    1.80
   7  -1  -1    3.80    2.60
  -7  -1   1    0.30    2.40
   7  -1  -1    1.80    0.90
   7  -1  -1    0.10    1.70
  -7  -1   1    0.30    0.80
  -7  -1   1   -0.80    1.00
  -7   1   0   78.99    4.40
   7   1   0   82.29    6.50
   7   1   0   75.09    3.90
   7   1   0   73.29    4.30
  -7   1   0   74.09    6.40
  -7   1   0   80.69    5.80
  -7  -1   0   69.69    6.80
  -7  -1   0   81.19    6.00
   7  -1   0   80.69    6.20
  -7  -1   0   77.29    4.40
   7  -1   0   77.79    6.80
   7  -1   0   78.99    3.90
   7   1   1  346.47   17.60
   7   1   1  346.47   14.80
  -7   1  -1  346.67   15.50
  -7   1  -1  315.27   17.40
  -7   1  -1  323.77   16.80
   7   1   1  315.87   15.30
  -7   1  -1  350.96   15.10
  -7  -1  -1  304.97   18.00
  -7  -1  -1  329.57   17.20
  -7  -1  -1  335.37   15.40
   7  -1   1  345.97   17.90
   7  -1   1  333.07   17.30
   7  -1   1  347.67   14.60
  -7   1  -2  174.88    8.90
  -7   1  -2  127.79    8.80
   7   1   2  144.59    6.50
  -7   1  -2  141.19    6.80
  -7   1  -2  145.59    9.10
  -7  -1  -2  139.59    9.20
   7  -1   2  143.89    6.30
   7  -1   2  135.49    9.20
   7  -1   2  142.89    8.90
  -7  -1  -2  141.09    9.80
  -7  -1  -2  132.19    7.10
  -7  -1  -2  135.99    7.00
  -7   1  -3  152.08    7.20
  -7   1  -3  161.48    7.70
  -7   1  -3  152.08    9.30
   7   1   3  144.29    8.90
  -7   1  -3  151.38    9.70
   7   1   3  153.88    7.00
  -7  -1  -3  147.39   10.00
   7  -1   3  137.79    9.20
  -7  -1  -3  158.48    7.60
  -7  -1  -3  143.39    9.60
  -7  -1  -3  151.08    7.40
   7  -1   3  153.58    9.50
   7   1   4  251.97   11.50
  -7   1  -4  265.57   14.50
  -7   1  -4  269.07   12.20
  -7   1  -4  255.67   13.40
  -7   1  -4  270.87   11.50
   7   1   4  243.68   13.00
  -7  -1  -4  257.57   12.00
  -7  -1  -4  245.58   14.30
   7  -1   4  247.88   14.40
  -7  -1  -4  250.17   11.70
   7  -1   4  243.88   11.40
  -7  -1  -4  256.47   14.40
   7   1   5   38.00    2.70
  -7   1  -5   45.70    3.10
  -7   1  -5   42.80    2.40
  -7   1  -5   33.90    4.90
   7   1   5   46.00    3.50
   7  -1   5   40.80    2.40
  -7  -1  -5   41.90    2.50
  -7  -1  -5   36.40    4.50
   7  -1   5   49.40    6.80
  -7  -1  -5   46.40    2.90
  -7  -1  -5   45.40    5.80
  -7   1  -6   43.80    3.60
  -7   1  -6   56.19    2.80
   7   1   6   58.39    3.70
  -7   1  -6   57.99    3.60
  -7   1  -6   54.79    5.80
   7   1   6   53.59    3.30
  -7  -1  -6   52.19    3.40
  -7  -1  -6   53.09    3.00
  -7  -1  -6   51.39    5.10
  -7  -1  -6   52.49    6.40
   7  -1   6   51.89    3.80
  -7   1  -7   -0.10    0.40
  -7   1  -7   -0.70    0.50
   7   1   7    0.50    0.70
  -7   1  -7    2.10    2.80
  -7  -1  -7   -0.40    0.50
   7  -1   7    0.80    0.60
  -7  -1  -7    2.20    2.00
  -7  -1  -7   -0.20    2.40
  -7  -1  -7    0.40    1.00
  -7  -1  -7    0.60    0.60
   7   1   8   34.20    2.70
  -7   1  -8   37.80    2.10
  -7   1  -8   44.00    5.80
  -7  -1  -8   36.30    2.30
  -7  -1  -8   37.40    5.40
  -7  -1  -8   40.70    2.50
  -7  -1  -8   27.90    3.40
  -7   1  -9    3.20    0.70
  -7   1  -9    3.10    1.20
   7   1   9    2.90    0.60
  -7   1  -9    3.90    3.00
  -7  -1  -9    2.10    1.00
  -7  -1  -9    2.40    0.90
  -7  -1  -9    0.10    2.70
  -7  -1  -9    4.10    1.00
  -7   1 -10    1.80    1.10
  -7   1 -10    5.20    3.00
  -7   1 -10    1.20    0.60
  -7  -1 -10    0.30    2.90
  -7  -1 -10    1.10    0.80
  -7  -1 -10    0.40    0.70
   7   2 -12   15.40    2.30
  -7   2  12   21.30    4.00
   7  -2 -12   18.20    2.60
  -7  -2  12   16.20    4.80
  -7   2  11    1.80    2.00
  -7   2  11    5.00    1.70
   7   2 -11    5.60    1.60
   7   2 -11    4.50    3.00
   7  -2 -11    8.70    2.00
   7  -2 -11    9.50    4.40
  -7  -2  11    5.10    3.50
  -7   2  10    2.80    1.10
  -7   2  10    5.10    2.40
   7   2 -10    2.70    1.50
  -7   2  10    1.50    0.90
   7   2 -10    2.10    2.40
  -7  -2  10    7.20    3.30
   7  -2 -10    2.20    1.30
   7  -2 -10   13.80    4.20
  -7   2   9   60.09    5.80
   7   2  -9   42.70    3.60
  -7   2   9   49.30    3.50
  -7   2   9   43.80    3.10
   7   2  -9   54.69    6.10
   7  -2  -9   69.19    8.90
  -7  -2   9   57.19    7.50
  -7   2   8   18.90    3.90
   7   2  -8   12.70    2.10
   7   2  -8   19.60    4.20
  -7   2   8   11.90    1.80
  -7  -2   8   18.20    4.40
   7  -2  -8   10.10    2.20
   7  -2  -8   11.90    3.90
  -7   2   7  286.87   16.00
  -7   2   7  282.87   13.80
   7   2  -7  285.07   16.50
  -7   2   7  295.67   13.60
   7   2  -7  282.57   13.80
  -7  -2   7  285.97   17.20
   7  -2  -7  283.27   17.50
   7  -2  -7  282.47   14.40
  -7  -2   7  281.97   12.60
   7   2  -6  277.27   13.20
  -7   2   6  252.77   12.80
  -7   2   6  289.37   13.10
  -7   2   6  282.87   15.80
   7   2  -6  275.47   15.90
  -7  -2   6  264.17   16.70
   7  -2  -6  268.67   13.90
   7  -2  -6  272.37   16.80
  -7  -2   6  276.27   12.30
  -7   2   5  187.58    9.60
   7   2  -5  197.08   12.60
  -7   2   5  192.58    9.90
  -7   2   5  193.98   12.30
   7   2  -5  206.38   10.20
   7   2  -5  209.18   10.10
  -7  -2   5  204.48    9.90
   7  -2  -5  217.98   14.20
  -7  -2   5  209.28   13.60
   7  -2  -5  200.28   11.00
  -7  -2   5  192.88    9.60
  -7   2   4  238.48   11.80
   7   2  -4  244.48   14.40
  -7   2   4  254.27   14.30
   7   2  -4  262.07   12.00
  -7   2   4  239.88   11.50
   7   2  -4  211.48   11.60
   7  -2  -4  234.88   18.00
  -7  -2   4  238.78   15.20
  -7  -2   4  258.57   11.70
  -7  -2   4  247.58   12.00
  -7   2   3   18.30    2.20
   7   2  -3   16.40    2.10
   7   2  -3   14.40    3.40
   7   2  -3   14.80    2.00
  -7   2   3   19.20    1.90
  -7   2   3   17.20    4.10
  -7  -2   3   18.70    2.80
  -7  -2   3   16.20    2.30
  -7  -2   3   12.80    4.00
   7  -2  -3   25.20    8.50
   7  -2  -3   14.40    2.90
   7  -2  -3   17.10    2.10
  -7  -2   3   14.40    1.90
  -7   2   2   49.50    3.30
   7   2  -2   57.09    3.40
   7   2  -2   56.39    5.80
   7   2  -2   48.70    3.40
  -7   2   2   43.30    3.80
  -7   2   2   48.00    5.20
  -7  -2   2   55.99    4.60
  -7  -2   2   48.90    3.30
  -7  -2   2   48.80    3.80
  -7  -2   2   55.59    6.60
   7  -2  -2   53.89    4.80
   7  -2  -2   52.89    3.20
  -7   2   1  352.16   18.40
  -7   2   1  338.87   16.80
   7   2  -1  369.36   18.70
   7   2  -1  345.47   15.80
   7   2  -1  323.77   16.10
  -7  -2   1  346.57   19.50
   7  -2  -1  379.96   16.10
  -7  -2   1  358.96   16.20
  -7  -2   1  336.47   16.40
  -7  -2   1  330.97   17.30
   7  -2  -1  388.36   21.30
  -7   2   0  127.29    8.50
   7   2   0  127.49    6.60
   7   2   0  121.19    6.10
   7   2   0  127.29    9.40
  -7   2   0  142.39    6.70
  -7   2   0  121.49    7.50
   7  -2   0  131.99   11.10
  -7  -2   0  122.89    9.40
  -7  -2   0  128.59    6.50
  -7  -2   0  120.09    6.80
   7  -2   0  139.99    9.30
  -7  -2   0  122.59    8.10
   7  -2   0  128.59    5.90
   7   2   1  152.88    7.30
  -7   2  -1  167.68    8.00
   7   2   1  150.68    7.80
  -7   2  -1  149.39    9.10
  -7   2  -1  157.38    9.80
   7   2   1  169.48    9.80
  -7  -2  -1  157.48    9.70
  -7  -2  -1  156.88    7.90
   7  -2   1  161.58    9.90
   7  -2   1  173.48   11.20
  -7  -2  -1  139.79   10.60
  -7  -2  -1  155.38    8.00
   7  -2   1  160.88    6.90
  -7   2  -2    2.70    1.20
  -7   2  -2    1.70    1.90
   7   2   2    0.80    0.90
   7   2   2    3.00    0.60
   7   2   2    1.30    1.80
  -7   2  -2    2.50    2.60
  -7  -2  -2    2.90    2.60
   7  -2   2    1.40    2.20
  -7  -2  -2    2.30    1.20
   7  -2   2    2.20    2.60
  -7  -2  -2    2.30    0.90
   7  -2   2    2.60    0.40
  -7  -2  -2    4.30    2.60
  -7   2  -3   27.00    4.10
  -7   2  -3   26.30    1.70
   7   2   3   26.50    2.00
   7   2   3   26.40    3.20
  -7   2  -3   35.70    4.20
   7  -2   3   26.90    4.20
   7  -2   3   25.50    4.30
  -7  -2  -3   27.00    2.30
  -7  -2  -3   21.30    4.00
  -7  -2  -3   24.90    4.80
  -7  -2  -3   25.60    2.20
   7  -2   3   28.90    1.50
   7   2   4    9.20    1.20
  -7   2  -4    8.00    1.00
  -7   2  -4    4.50    2.60
  -7   2  -4    8.70    2.20
   7   2   4   10.60    2.00
  -7  -2  -4    8.50    3.10
   7  -2   4    7.90    2.70
  -7  -2  -4    6.30    1.20
  -7  -2  -4    8.40    1.30
  -7  -2  -4    9.30    3.10
   7   2   5    7.60    1.10
  -7   2  -5    7.70    2.50
  -7   2  -5    6.60    1.70
  -7   2  -5    7.00    0.90
  -7  -2  -5    2.00    2.60
  -7  -2  -5    6.20    1.10
  -7  -2  -5    4.60    2.60
  -7  -2  -5    7.30    1.20
   7  -2   5    6.00    2.20
  -7   2  -6   64.99    3.10
  -7   2  -6   64.29    6.20
  -7  -2  -6   62.49    3.50
  -7  -2  -6   61.89    3.70
  -7  -2  -6   55.69    5.90
  -7  -2  -6   67.29    8.40
  -7  -2  -6   63.29    3.80
   7  -2   6   58.19    3.20
  -7   2  -7   42.00    5.60
  -7   2  -7   56.09    2.80
  -7  -2  -7   54.69    3.30
  -7  -2  -7   52.79    3.10
  -7  -2  -7   56.69    3.50
  -7  -2  -7   53.69    5.50
  -7  -2  -7   50.39    6.60
  -7   2  -8    0.90    2.70
  -7   2  -8    6.00    0.80
  -7   2  -8    5.70    1.50
  -7  -2  -8    3.80    2.30
  -7  -2  -8    6.60    1.60
  -7  -2  -8    5.60    1.20
  -7  -2  -8    2.80    2.90
  -7  -2  -8    5.30    1.30
  -7   2  -9   12.80    1.10
  -7   2  -9   17.30    2.30
  -7   2  -9   17.70    3.80
  -7  -2  -9   13.80    1.50
  -7  -2  -9   12.00    1.50
  -7  -2  -9    7.00    3.40
  -7  -2  -9   12.50    2.80
  -7   2 -10    3.20    3.00
  -7   2 -10    3.70    0.70
  -7   2 -10    6.80    1.50
  -7  -2 -10    4.50    1.00
  -7  -2 -10    5.40    1.60
  -7  -2 -10    8.50    4.00
  -7  -2 -10    4.30    1.00
   7   3 -12   17.60    2.60
  -7   3  12    9.10    3.00
   7  -3 -12   18.20    2.60
   7  -3 -12   24.20    2.70
   7   3 -11  137.79    8.10
  -7   3  11  134.79    7.00
  -7  -3  11  142.99   10.90
   7  -3 -11  148.29    8.30
   7  -3 -11  149.19    8.10
   7   3 -10    8.60    2.90
  -7   3  10    0.90    1.20
  -7   3  10    4.90    2.30
  -7   3  10   -0.30    0.80
   7   3 -10    3.20    1.40
  -7  -3  10    5.90    3.30
   7  -3 -10   -0.20    1.00
   7  -3 -10    2.50    1.30
  -7   3   9  133.29    8.90
   7   3  -9  129.59    9.50
  -7   3   9  133.89    7.30
   7   3  -9  123.09    7.30
  -7   3   9  127.39    6.80
  -7  -3   9  136.59   10.70
   7  -3  -9  131.09    7.30
  -7   3   8   53.49    4.00
  -7   3   8   60.29    5.60
   7   3  -8   51.39    5.80
   7  -3  -8   66.59    9.40
   7  -3  -8   51.09    3.90
  -7  -3   8   63.89    8.20
   7   3  -7   64.99    6.20
   7   3  -7   52.69    4.10
  -7   3   7   56.59    4.10
  -7   3   7   60.89    5.80
  -7  -3   7   65.59    8.50
   7  -3  -7   64.19    7.10
   7  -3  -7   61.89    4.00
  -7   3   6   -1.70    2.10
   7   3  -6    0.40    0.90
   7   3  -6    4.20    2.60
  -7   3   6    0.30    1.10
  -7  -3   6    2.40    2.70
  -7  -3   6    1.20    0.60
   7  -3  -6    0.60    0.70
   7  -3  -6   -2.80    2.60
  -7   3   5    0.90    1.20
   7   3  -5   -0.40    1.80
  -7   3   5    0.30    2.40
  -7   3   5    0.80    1.10
   7   3  -5    1.80    1.10
   7  -3  -5    3.30    3.30
  -7  -3   5    3.10    1.10
  -7  -3   5    1.60    2.90
   7  -3  -5    1.00    1.60
   7  -3  -5    0.70    0.80
   7   3  -4   48.60    3.60
  -7   3   4   45.00    3.60
   7   3  -4   61.49    7.80
  -7   3   4   46.50    3.20
  -7   3   4   48.70    5.30
   7  -3  -4   60.49    4.80
  -7  -3   4   43.90    6.60
  -7  -3   4   49.60    3.90
   7  -3  -4   60.09    7.40
   7   3  -3    2.20    1.20
  -7   3   3    2.10    1.30
   7   3  -3    3.80    1.20
   7   3  -3    1.60    2.20
  -7   3   3    3.50    2.60
  -7   3   3    4.10    1.20
  -7  -3   3    0.80    3.30
  -7  -3   3    1.60    1.10
   7  -3  -3    5.20    2.50
  -7  -3   3    2.70    1.60
  -7  -3   3    4.10    1.90
   7  -3  -3    4.30    3.00
  -7   3   2  359.66   16.50
   7   3  -2  380.56   16.40
  -7   3   2  363.76   17.00
   7   3  -2  354.36   18.80
  -7   3   2  369.76   18.70
   7   3  -2  343.67   16.60
   7  -3  -2  345.97   16.20
  -7  -3   2  325.77   19.90
   7  -3  -2  374.76   20.00
  -7  -3   2  381.06   16.60
   7  -3  -2  369.96   18.20
  -7  -3   2  326.57   16.90
   7   3  -1  460.15   21.90
   7   3  -1  500.55   21.50
  -7   3   1  479.15   21.80
  -7   3   1  482.55   23.80
   7   3  -1  507.55   24.20
  -7   3   1  478.45   22.50
  -7  -3   1  494.05   21.90
   7  -3  -1  525.55   23.90
   7  -3  -1  475.55   21.30
   7  -3  -1  490.75   25.10
  -7  -3   1  439.66   22.20
  -7  -3   1  512.35   23.30
  -7  -3   1  444.66   25.20
   7   3   0   27.70    4.20
   7   3   0   22.90    2.30
  -7   3   0   30.90    3.50
  -7   3   0   29.10    4.10
   7   3   0   31.10    1.90
  -7  -3   0   31.60    4.00
  -7  -3   0   29.10    5.10
  -7  -3   0   28.80    2.80
   7  -3   0   26.10    1.60
   7  -3   0   26.50    1.50
  -7  -3   0   28.00    2.40
   7  -3   0   34.40    4.70
   7  -3   0   36.00    5.50
  -7   3  -1  299.67   15.50
  -7   3  -1  305.47   16.10
   7   3   1  303.77   14.70
   7   3   1  331.77   14.10
   7   3   1  318.27   16.40
  -7  -3  -1  330.77   15.00
   7  -3   1  334.07   16.80
  -7  -3  -1  296.87   17.80
   7  -3   1  319.27   17.50
  -7  -3  -1  309.57   16.50
   7   3   2   24.20    2.30
  -7   3  -2   26.10    3.80
   7   3   2   26.20    1.70
  -7   3  -2   24.80    3.40
   7  -3   2   34.80    5.00
  -7  -3  -2   23.60    2.50
  -7  -3  -2   25.80    2.20
   7  -3   2   22.80    4.10
  -7  -3  -2   23.60    4.70
  -7  -3  -2   27.80    4.50
   7   3   3    5.70    1.20
  -7   3  -3    6.40    2.20
  -7   3  -3    4.30    2.10
   7   3   3    4.70    0.90
  -7  -3  -3    5.00    2.70
  -7  -3  -3    5.10    1.20
  -7  -3  -3    3.20    1.30
   7  -3   3    7.70    2.90
  -7  -3  -3    1.90    2.80
  -7   3  -4  114.39    7.80
  -7  -3  -4  111.39    9.10
  -7  -3  -4  115.49    6.20
   7  -3   4  117.99    6.00
   7  -3   4  144.19    8.70
  -7  -3  -4  124.79    6.20
  -7  -3  -4  116.09    8.50
  -7   3  -5   95.59    6.10
  -7   3  -5  114.09    7.80
   7  -3   5  114.69    7.70
  -7  -3  -5  113.19    5.80
  -7  -3  -5  122.39    8.90
  -7  -3  -5  101.89    8.40
  -7  -3  -5  116.39    5.80
  -7  -3  -5  124.69    6.30
  -7   3  -6   28.70    2.40
  -7   3  -6   37.90    4.80
  -7  -3  -6   35.60    5.40
  -7  -3  -6   44.00    2.90
  -7  -3  -6   43.70    6.00
  -7  -3  -6   39.90    2.60
  -7  -3  -6   39.70    2.60
   7  -3   6   33.90    2.20
   7  -3   6   37.10    3.70
  -7   3  -7    7.80    1.80
  -7   3  -7    7.00    0.90
  -7   3  -7    6.90    3.30
   7  -3   7    7.90    0.90
   7  -3   7    8.60    1.50
  -7  -3  -7    8.50    1.20
  -7  -3  -7    8.90    3.70
  -7  -3  -7    6.70    1.40
  -7  -3  -7    7.00    1.20
  -7   3  -8    2.00    1.20
  -7   3  -8    2.60    0.50
  -7   3  -8    3.20    2.60
  -7  -3  -8    9.00    3.50
  -7  -3  -8    3.70    1.30
  -7  -3  -8    1.60    0.80
  -7  -3  -8    2.50    1.00
  -7  -3  -8   -0.20    2.50
  -7   3  -9   71.99    3.50
  -7   3  -9   76.39    4.90
  -7   3  -9   82.19    7.10
  -7  -3  -9   72.79    6.80
  -7  -3  -9   58.49    4.60
  -7  -3  -9   76.19    4.20
  -7  -3  -9   75.59    7.80
  -7   3 -10   59.79    4.40
  -7   3 -10   64.59    6.60
  -7   3 -10   57.59    3.00
  -7  -3 -10   54.09    8.60
  -7  -3 -10   63.49    3.70
  -7  -3 -10   52.99    5.60
  -7   4  11    0.50    1.90
   7   4 -11    0.70    1.40
  -7  -4  11    0.40    3.90
   7  -4 -11    0.90    1.30
  -7   4  10   43.30    3.10
  -7   4  10   38.00    4.80
  -7   4  10   55.99    4.20
   7   4 -10   52.29    4.20
   7   4 -10   51.89    5.50
   7  -4 -10   59.69    4.40
   7  -4 -10   56.89    4.00
  -7  -4  10   54.39    8.10
  -7   4   9   28.10    3.00
   7   4  -9   22.90    3.00
  -7   4   9   25.20    3.90
  -7   4   9   26.60    2.20
   7   4  -9   18.60    3.90
   7  -4  -9   24.00    2.50
   7  -4  -9   23.60    2.80
  -7  -4   9   36.50    6.10
   7   4  -8    5.50    1.70
  -7   4   8    5.20    1.60
  -7   4   8    2.60    1.10
  -7   4   8    3.50    2.20
   7   4  -8    2.90    2.80
   7  -4  -8    2.90    1.20
   7  -4  -8    3.10    1.20
  -7  -4   8    8.20    3.80
  -7   4   7    9.40    3.20
  -7   4   7   14.30    2.40
  -7   4   7    6.40    1.40
   7   4  -7   10.90    2.20
   7   4  -7    9.80    3.00
   7  -4  -7    7.90    1.90
   7  -4  -7   10.60    1.60
  -7  -4   7   13.60    4.40
  -7   4   6   39.50    4.70
   7   4  -6   27.70    3.50
   7   4  -6   38.20    5.00
  -7   4   6   30.60    2.50
  -7   4   6   33.40    3.10
  -7  -4   6   32.80    1.70
   7  -4  -6   34.20    2.50
  -7  -4   6   45.80    7.10
   7  -4  -6   30.70    3.00
   7   4  -5  204.98   12.10
   7   4  -5  183.58   10.00
  -7   4   5  188.58   10.00
  -7   4   5  193.88    9.60
  -7   4   5  211.98   11.80
  -7  -4   5  186.28   13.50
  -7  -4   5  194.78    9.50
   7  -4  -5  192.48    9.30
   7   4  -4  103.09    5.90
  -7   4   4   85.79    5.70
  -7   4   4  107.69    5.50
  -7   4   4   96.39    7.20
   7   4  -4   97.79    7.40
  -7  -4   4  100.79    6.30
   7  -4  -4   93.89    5.10
  -7  -4   4  110.99    9.60
  -7  -4   4  100.19    6.00
  -7   4   3    0.90    2.00
  -7   4   3    2.80    0.90
   7   4  -3    4.90    1.40
  -7   4   3    1.20    1.10
   7   4  -3    0.00    1.80
   7  -4  -3    2.00    0.70
  -7  -4   3   -0.50    1.60
  -7  -4   3    0.70    1.50
  -7  -4   3    0.80    3.20
   7   4  -2    5.60    1.50
  -7   4   2    4.80    2.50
  -7   4   2    2.90    1.40
  -7   4   2    6.30    1.40
   7   4  -2    8.50    2.60
  -7  -4   2    3.80    1.80
   7  -4  -2    4.40    0.70
  -7  -4   2    7.40    3.70
  -7  -4   2    3.70    2.00
  -7   4   1  344.17   17.20
   7   4  -1  359.86   16.90
  -7   4   1  360.76   18.30
   7  -4  -1  364.46   16.10
  -7  -4   1  388.16   16.90
  -7  -4   1  339.57   20.40
   7  -4  -1  350.16   15.80
  -7  -4   1  393.26   18.30
  -7  -4   1  350.16   17.20
  -7   4   0  335.77   16.60
   7   4   0  346.87   16.20
  -7   4   0  331.07   17.30
  -7  -4   0  352.86   16.00
  -7  -4   0  359.06   17.80
  -7  -4   0  341.67   19.70
  -7  -4   0  340.97   16.50
  -7   4  -1    8.90    2.10
  -7   4  -1   12.90    2.90
   7   4   1   10.80    1.70
  -7  -4  -1    5.70    3.40
  -7  -4  -1    9.90    1.50
  -7  -4  -1    8.50    2.00
   7  -4   1   10.10    1.60
  -7   4  -2   26.50    3.10
  -7   4  -2   30.90    3.60
   7   4   2   32.90    2.50
  -7  -4  -2   30.60    2.40
  -7  -4  -2   25.30    2.80
   7  -4   2   29.20    2.30
  -7  -4  -2   25.80    5.10
  -7   4  -3  104.49    6.70
   7   4   3  115.79    5.80
  -7   4  -3  104.99    6.40
  -7  -4  -3  106.29    6.10
  -7  -4  -3   94.59    5.50
   7  -4   3  109.99    5.60
  -7  -4  -3   95.69    5.70
  -7  -4  -3   94.49    8.60
  -7   4  -4   15.80    2.40
   7   4   4   18.70    1.80
  -7   4  -4   17.50    3.00
   7  -4   4   19.00    1.70
  -7  -4  -4   18.30    1.80
  -7  -4  -4   22.80    4.60
  -7  -4  -4   19.70    2.10
  -7  -4  -4   16.70    2.00
  -7   4  -5   17.90    2.20
  -7   4  -5   20.90    3.20
  -7  -4  -5   18.70    1.70
  -7  -4  -5   19.10    1.90
   7  -4   5   18.90    1.70
  -7  -4  -5   18.80    2.40
  -7  -4  -5   21.10    4.50
  -7   4  -6   25.60    3.00
  -7   4  -6   28.40    3.80
  -7   4  -6   25.70    2.10
  -7  -4  -6   19.90    2.30
  -7  -4  -6   17.30    4.60
  -7  -4  -6   24.90    2.00
  -7  -4  -6   23.20    2.20
  -7   4  -7   21.20    2.80
  -7   4  -7   18.80    3.20
  -7   4  -7   13.10    1.40
   7  -4   7   16.70    1.60
  -7  -4  -7   17.80    2.00
  -7  -4  -7   13.70    1.50
   7  -4   7   16.10    2.80
  -7  -4  -7   14.50    2.10
  -7  -4  -7   20.20    4.60
  -7   4  -8   13.90    2.30
  -7   4  -8   12.50    3.10
  -7  -4  -8   16.00    1.90
  -7  -4  -8   21.10    4.20
  -7  -4  -8   11.90    2.10
  -7  -4  -8   13.40    1.20
  -7   4  -9    1.20    1.50
  -7   4  -9    0.50    1.90
  -7  -4  -9    0.90    1.00
  -7  -4  -9    6.70    3.10
   7   5 -10    1.90    1.50
  -7   5  10    2.50    2.20
  -7   5  10    3.20    1.70
   7  -5 -10   -0.40    1.40
   7  -5 -10    1.40    1.00
  -7  -5  10    4.10    3.90
   7   5  -9   23.60    4.10
   7   5  -9   27.60    3.50
  -7   5   9   25.80    3.30
  -7   5   9   24.40    4.00
  -7  -5   9   30.10    6.60
   7  -5  -9   24.40    2.50
   7  -5  -9   32.60    3.30
  -7   5   8   26.00    3.30
   7   5  -8   17.80    2.80
   7   5  -8   23.40    3.90
  -7   5   8   19.50    2.10
  -7   5   8   26.50    4.10
   7  -5  -8   20.50    2.40
  -7  -5   8   19.00    4.90
   7  -5  -8   22.20    2.60
  -7   5   7   20.90    2.90
  -7   5   7   25.40    2.30
   7   5  -7   23.20    2.90
   7   5  -7   32.00    4.50
  -7   5   7   19.60    5.20
   7  -5  -7   23.70    2.20
   7  -5  -7   24.60    2.80
  -7  -5   7   37.10    6.90
  -7   5   6   49.50    3.90
   7   5  -6   48.40    4.00
  -7   5   6   53.49    5.70
   7   5  -6   49.70    5.30
  -7   5   6   49.70    3.40
  -7  -5   6   44.90    7.40
   7  -5  -6   51.89    4.00
   7  -5  -6   52.99    3.30
  -7   5   5   96.29    7.10
   7   5  -5   90.09    5.90
  -7   5   5   92.59    5.90
  -7  -5   5   97.89    9.60
   7  -5  -5   97.89    5.00
  -7  -5   5   96.09    5.60
   7   5  -4   46.30    5.90
  -7   5   4   38.20    4.80
  -7   5   4   38.80    5.50
   7  -5  -4   33.30    2.20
   7  -5  -4   39.10    3.30
  -7  -5   4   38.70    6.60
  -7  -5   4   35.40    3.50
  -7  -5   4   32.60    2.30
   7   5  -3  487.65   22.30
  -7   5   3  443.16   23.30
  -7   5   3  462.95   22.30
  -7  -5   3  487.05   22.70
   7  -5  -3  489.55   22.30
  -7  -5   3  511.95   26.50
  -7  -5   3  478.95   22.80
   7  -5  -3  468.85   21.10
  -7   5   2  110.19    6.80
   7   5  -2  118.39    6.70
  -7   5   2  116.99    7.80
  -7  -5   2  124.29    7.30
   7  -5  -2  121.09    6.80
   7  -5  -2  115.39    5.50
  -7  -5   2  121.39    7.70
  -7  -5   2  124.49   10.30
   7   5  -1  239.58   11.30
  -7   5   1  218.48   11.40
  -7   5   1  215.58   12.10
  -7  -5   1  220.38   11.60
   7  -5  -1  225.58    9.70
   7  -5  -1  225.78   11.20
  -7  -5   1  205.58   14.50
  -7   5   0   45.60    4.30
  -7   5   0   51.89    4.00
   7   5   0   54.19    3.70
   7  -5   0   47.60    3.50
  -7  -5   0   45.90    6.90
  -7  -5   0   46.70    3.90
  -7   5  -1  176.88   10.10
  -7   5  -1  186.48   10.50
   7   5   1  207.38    9.80
  -7  -5  -1  196.78   13.30
  -7  -5  -1  185.88   10.10
   7  -5   1  198.58    9.70
  -7   5  -2   24.10    3.20
   7   5   2   23.10    2.40
  -7   5  -2   22.30    2.90
   7  -5   2   25.10    2.20
  -7  -5  -2   24.60    2.10
  -7  -5  -2   15.50    4.40
  -7   5  -3   47.40    4.20
  -7   5  -3   55.49    4.20
   7   5   3   58.79    3.70
  -7  -5  -3   52.49    4.10
  -7  -5  -3   51.19    3.40
  -7  -5  -3   53.59    6.50
  -7  -5  -3   50.19    3.80
   7  -5   3   55.89    3.60
  -7   5  -4    4.40    1.50
  -7   5  -4    8.10    1.80
  -7   5  -4    6.50    2.10
   7   5   4    7.30    1.30
  -7  -5  -4    5.50    1.40
  -7  -5  -4    2.70    2.50
   7  -5   4    7.30    1.30
  -7  -5  -4    6.70    1.40
  -7  -5  -4    7.80    1.70
  -7   5  -5   20.00    3.10
  -7   5  -5   19.80    2.70
  -7   5  -5   26.20    2.40
   7   5   5   20.40    1.90
  -7  -5  -5   23.60    2.70
  -7  -5  -5   16.70    2.20
  -7  -5  -5   15.90    4.60
   7  -5   5   21.50    2.00
  -7   5  -6   23.60    2.90
  -7   5  -6   16.30    2.80
  -7   5  -6   21.00    2.10
  -7  -5  -6   23.20    2.70
  -7  -5  -6   13.80    4.50
  -7  -5  -6   24.10    1.90
  -7  -5  -6   16.20    2.10
  -7   5  -7    1.80    1.80
  -7   5  -7    0.70    0.70
  -7   5  -7    1.20    1.10
  -7  -5  -7    1.60    1.00
  -7  -5  -7    0.40    0.60
   7  -5   7    0.40    0.80
  -7  -5  -7   -1.80    2.10
  -7   5  -8   -0.70    1.10
  -7   5  -8    0.20    1.60
  -7  -5  -8    5.80    3.20
  -7  -5  -8    1.10    1.10
  -7   6   9   75.59    4.40
   7   6  -9   80.69    5.90
  -7   6   9   78.79    6.00
   7  -6  -9   79.29    4.80
  -7  -6   9   88.39   10.00
   7  -6  -9   84.79    5.90
  -7   6   8   12.70    3.10
  -7   6   8   10.20    2.30
  -7   6   8    7.20    1.70
   7   6  -8    6.80    1.90
   7  -6  -8   12.90    2.40
  -7  -6   8    8.80    4.30
   7  -6  -8    8.20    1.40
  -7   6   7    5.60    2.50
   7   6  -7    3.10    1.70
  -7   6   7    2.30    1.70
   7  -6  -7    4.60    1.70
  -7  -6   7    8.60    4.00
   7  -6  -7    4.20    1.00
  -7   6   6   21.00    2.90
  -7   6   6   24.20    3.70
   7   6  -6   20.10    2.90
  -7  -6   6   20.90    5.20
   7  -6  -6   22.70    1.90
   7  -6  -6   23.10    2.80
  -7   6   5   30.40    3.30
  -7   6   5   27.40    3.90
   7   6  -5   30.90    3.20
  -7  -6   5   31.00    2.10
   7  -6  -5   38.00    3.40
  -7  -6   5   34.10    3.10
  -7  -6   5   29.30    3.80
  -7  -6   5   40.10    7.00
   7  -6  -5   32.90    2.20
  -7   6   4   63.49    5.70
  -7   6   4   59.09    4.70
   7   6  -4   71.09    4.90
  -7  -6   4   70.49    5.30
   7  -6  -4   70.19    4.90
  -7  -6   4   60.39    3.70
  -7  -6   4   82.39    8.90
   7  -6  -4   70.09    3.50
   7   6  -3  223.78   11.80
  -7   6   3  212.28   11.80
  -7  -6   3  230.38   11.00
   7  -6  -3  242.98   12.00
  -7  -6   3  239.88   12.50
  -7  -6   3  242.38   16.20
  -7  -6   3  224.68   12.40
   7  -6  -3  238.08   10.40
  -7   6   2   32.10    3.30
  -7   6   2   29.50    3.70
   7   6  -2   33.30    3.10
   7  -6  -2   33.10    1.80
   7  -6  -2   35.00    3.10
  -7  -6   2   38.90    4.30
  -7  -6   2   31.30    2.60
  -7  -6   2   36.60    7.70
   7   6  -1   48.00    5.70
  -7   6   1   29.00    3.60
  -7   6   1   34.00    3.30
   7  -6  -1   39.90    3.20
   7  -6  -1   34.00    1.80
  -7  -6   1   30.70    6.10
  -7  -6   1   35.90    3.60
  -7   6   0    1.10    1.30
   7   6   0    1.00    1.10
  -7   6   0    1.10    1.50
  -7  -6   0    1.30    2.60
  -7  -6   0    2.00    1.80
   7  -6   0    2.00    1.00
  -7   6  -1   92.69    6.10
   7   6   1  101.39    5.80
  -7   6  -1   88.99    6.30
  -7   6  -1   93.39    5.80
   7  -6   1  103.59    5.90
  -7  -6  -1   90.99    6.20
  -7  -6  -1   95.79    9.10
  -7   6  -2  100.39    6.20
  -7   6  -2  107.39    6.50
   7   6   2  109.19    6.00
  -7   6  -2  106.89    6.70
  -7  -6  -2   93.69    6.20
   7  -6   2  102.19    6.00
  -7  -6  -2   91.89    9.30
   7   6   3   82.99    4.70
  -7   6  -3   81.19    5.30
  -7   6  -3   72.89    5.10
  -7   6  -3   71.09    4.90
  -7  -6  -3   71.39    5.10
   7  -6   3   72.09    4.80
  -7  -6  -3   70.49    7.90
  -7   6  -4   15.30    2.40
  -7   6  -4   15.70    2.70
  -7   6  -4   13.80    2.30
   7   6   4   10.20    1.80
   7  -6   4   16.70    2.20
  -7  -6  -4   14.80    2.40
  -7  -6  -4   10.80    4.20
   7   6   5    6.10    1.20
  -7   6  -5    4.00    1.70
  -7   6  -5    5.60    1.70
  -7   6  -5    5.50    1.60
  -7  -6  -5    6.70    3.80
  -7  -6  -5    3.80    1.10
  -7  -6  -5    5.00    1.70
   7  -6   5    3.70    1.40
  -7   6  -6   27.30    3.20
  -7   6  -6   19.70    2.90
  -7   6  -6   19.30    2.30
  -7  -6  -6   24.20    5.60
   7  -6   6   20.40    2.50
  -7  -6  -6   17.90    2.30
  -7   6  -7   45.50    6.60
  -7   6  -7   40.70    3.20
  -7   6  -7   40.40    4.00
  -7  -6  -7   50.49    3.60
  -7   7   7    3.60    1.90
   7   7  -7    4.00    1.90
  -7   7   7    5.40    1.30
  -7   7   7    5.30    2.20
   7  -7  -7    4.50    1.10
  -7  -7   7    9.50    6.20
   7   7  -6   -0.10    1.10
  -7   7   6    0.80    1.90
  -7   7   6   -0.10    0.90
  -7   7   6    5.00    1.70
   7  -7  -6   -0.50    0.50
  -7  -7   6    1.30    3.20
   7  -7  -6    1.10    1.20
   7   7  -5   43.30    3.90
  -7   7   5   41.80    3.40
  -7   7   5   48.50    4.20
  -7   7   5   37.90    4.10
  -7  -7   5   45.30    7.90
  -7  -7   5   42.40    4.40
  -7  -7   5   40.20    3.70
  -7  -7   5   35.70    2.60
   7  -7  -5   38.70    2.40
   7  -7  -5   38.70    3.70
   7   7  -4    6.00    1.70
  -7   7   4    3.80    1.30
  -7   7   4    1.20    1.30
  -7   7   4    4.00    1.90
  -7  -7   4    3.40    1.90
   7  -7  -4    2.70    0.60
  -7  -7   4    4.90    4.20
   7  -7  -4    3.00    1.40
  -7  -7   4   11.40    2.70
  -7  -7   4    2.20    1.00
  -7   7   3   39.40    3.20
  -7   7   3   34.90    3.90
  -7   7   3   36.30    3.70
   7   7  -3   34.40    3.30
  -7  -7   3   40.40    4.70
  -7  -7   3   35.20    4.20
   7  -7  -3   34.60    2.00
   7  -7  -3   35.70    3.60
  -7  -7   3   42.10    7.70
  -7  -7   3   37.20    2.80
  -7   7   2   21.50    3.00
  -7   7   2   29.10    2.70
   7   7  -2   25.30    3.20
  -7   7   2   27.40    3.40
   7  -7  -2   26.80    3.00
  -7  -7   2   21.60    5.30
   7  -7  -2   27.10    1.60
  -7  -7   2   27.10    3.80
  -7   7   1   18.10    2.40
   7   7  -1   14.60    2.40
  -7   7   1   16.50    2.60
  -7   7   1   11.90    2.60
   7  -7  -1   14.00    1.20
  -7  -7   1   20.50    5.50
  -7  -7   1   11.70    2.50
   7  -7  -1   13.40    2.30
   7   7   0   36.90    3.30
  -7   7   0   36.80    3.30
  -7   7   0   31.40    3.40
  -7   7   0   37.40    3.80
  -7  -7   0   34.80    3.80
  -7  -7   0   28.20    6.00
   7  -7   0   38.20    3.40
  -7   7  -1    3.80    1.90
  -7   7  -1    8.00    2.10
   7   7   1    4.70    1.60
  -7   7  -1    2.60    1.50
  -7  -7  -1    8.10    3.70
   7  -7   1    6.40    1.70
  -7  -7  -1    0.40    1.70
  -7   7  -2    9.70    2.10
  -7   7  -2    8.90    1.90
  -7   7  -2    8.20    1.90
  -7  -7  -2    5.90    1.80
  -7  -7  -2    5.80    3.20
   7  -7   2    8.40    1.90
  -7   7  -3   11.00    2.10
   7   7   3   10.80    1.80
  -7   7  -3    5.80    1.90
  -7   7  -3   13.70    2.40
   7  -7   3   11.10    2.10
  -7  -7  -3   13.30    4.20
  -7  -7  -3   13.60    2.50
  -7   7  -4    0.40    1.20
   7   7   4   -0.10    1.00
  -7   7  -4    2.30    1.50
  -7   7  -4   -0.30    1.20
   7  -7   4   -0.10    1.20
  -7  -7  -4   12.30    4.20
  -7  -7  -4   -1.30    1.20
   7   7   5   36.70    2.90
  -7   7  -5   42.90    3.90
  -7   7  -5   41.50    3.60
  -7   7  -5   39.10    3.80
   7  -7   5   39.30    3.70
  -7  -7  -5   35.00    7.10
  -7  -7  -5   41.30    3.80
   7   8  -5    0.10    1.40
  -7   8   5   -1.40    0.90
  -7   8   5   -0.10    1.50
  -7   8   5    2.80    1.70
  -7  -8   5    5.00    4.20
   7  -8  -5   -0.40    1.60
  -7   8   4    4.80    1.90
  -7   8   4    4.60    3.20
   7   8  -4    4.90    2.70
  -7   8   4    8.00    1.80
   7  -8  -4    5.80    1.90
  -7  -8   4    3.00    4.20
   7  -8  -4    6.80    1.00
  -7  -8   4    5.80    2.40
  -7  -8   4    9.90    2.60
  -7   8   3   23.50    2.80
   7   8  -3   31.60    3.70
  -7  -8   3   20.00    3.90
   7  -8  -3   24.60    1.70
  -7  -8   3   29.10    6.80
   7  -8  -3   28.30    3.40
   7   8  -2    5.10    1.90
  -7   8   2   10.50    3.10
  -7   8   2    4.40    1.50
  -7   8   2    5.00    1.80
  -7  -8   2    6.90    2.30
   7  -8  -2    5.40    1.10
   7  -8  -2    2.70    1.40
  -7  -8   2    4.70    4.00
  -7   8   1    2.90    1.70
  -7   8   1    3.20    2.00
  -7   8   1    2.50    1.50
   7   8  -1    6.40    1.70
  -7  -8   1    1.30    4.60
   7  -8  -1    5.10    1.90
   7  -8  -1    1.80    0.80
  -7  -8   1    5.40    2.20
  -7   8   0    2.00    1.30
  -7   8   0    2.30    1.60
   7   8   0    0.00    1.30
  -7  -8   0   -4.40    2.70
  -7  -8   0   -0.10    2.10
   7  -8   0    3.10    1.40
  -7   8  -1   40.40    3.90
   7   8   1   36.90    3.40
  -7   8  -1   41.20    3.60
  -7  -8  -1   45.00    7.90
   7  -8   1   35.60    3.90
  -7   8  -2    2.50    1.90
   7   8   2    3.90    1.50
  -7   8  -2    1.90    1.50
  -7   8  -2    2.40    1.60
  -7  -8  -2    0.60    3.60
  -7  -8  -2    2.70    2.10
   7  -8   2    2.50    1.50
  -7   8  -3   11.20    2.30
  -7   8  -3   14.00    2.60
   7   8   3   14.30    2.10
  -7   8  -3   12.50    2.40
   7  -8   3    7.90    2.20
  -7  -8  -3   17.00    5.10
  -7  -8  -3   11.20    2.40
  -8   0  12  121.69    9.70
   8   0 -12  142.59    7.40
   8   0 -11   -0.70    0.90
   8   0 -11    0.10    1.90
   8   0 -11   -4.30    3.30
  -8   0  11    0.90    2.50
   8   0 -10   65.49    5.10
   8   0 -10   59.19    4.00
   8   0 -10   61.09    8.20
  -8   0  10   66.59    6.80
   8   0  -9    0.10    1.00
   8   0  -9   -0.60    1.80
  -8   0   9    1.00    3.00
   8   0  -9    6.30    3.50
  -8   0   9    0.10    0.70
  -8   0   8    0.10    0.80
   8   0  -8   -0.80    0.90
  -8   0   8    5.00    3.20
   8   0  -8    2.90    1.80
   8   0  -8    1.80    3.30
   8   0  -7   -0.40    0.90
   8   0  -7   -2.40    2.40
  -8   0   7    0.00    0.70
  -8   0   7   -0.70    2.90
   8   0  -7    0.50    1.70
   8   0  -6  676.23   33.60
  -8   0   6  661.83   29.20
  -8   0   6  649.74   33.10
   8   0  -6  629.04   30.30
  -8   0   6  676.73   29.50
   8   0  -6  637.34   29.40
   8   0  -5    3.40    2.10
   8   0  -5   -1.00    0.90
  -8   0   5   -0.40    1.10
  -8   0   5   -1.00    0.80
  -8   0   5    0.70    3.60
   8   0  -5    1.30    1.40
   8   0  -5   -5.10    2.10
   8   0  -4  219.78   11.10
   8   0  -4  215.18   10.90
  -8   0   4  231.38   11.00
  -8   0   4  215.28   14.20
   8   0  -4  239.18   14.60
   8   0  -4  223.08   12.20
  -8   0   4  227.78   11.20
   8   0  -3   -0.40    1.10
  -8   0   3    1.00    1.40
   8   0  -3    0.60    0.80
   8   0  -3   -1.80    1.70
  -8   0   3   -0.80    0.70
   8   0  -3    4.90    3.50
  -8   0   3    1.30    3.10
   8   0  -2  168.88    8.20
  -8   0   2  172.68    8.40
  -8   0   2  160.18    9.20
  -8   0   2  151.28   11.10
   8   0  -2  168.38   11.30
   8   0  -2  155.18    8.20
   8   0  -2  176.18    9.90
   8   0  -1   -0.20    2.30
  -8   0   1    1.50    1.80
   8   0  -1    4.20    2.60
  -8   0   1    1.20    0.80
   8   0  -1    0.60    0.90
  -8   0   1    0.90    3.00
   8   0  -1   -0.50    0.80
   8   0   0   62.09    6.20
  -8   0   0   57.49    6.30
  -8   0   0   51.69    5.20
  -8   0   0   50.49    3.50
   8   0   0   55.99    3.00
  -8   0   0   56.29    3.60
  -8   0  -1    1.00    1.10
   8   0   1    2.50    2.70
  -8   0  -1    0.60    2.80
   8   0   1   -0.60    2.00
  -8   0  -1    1.40    1.00
  -8   0  -1   -1.10    2.10
   8   0   1   -0.50    0.30
   8   0   2  137.19    9.00
  -8   0  -2  127.89    6.70
  -8   0  -2  118.69    8.50
   8   0   2  121.59    5.70
  -8   0  -2  130.49    9.40
  -8   0  -2  120.69    6.40
   8   0   3    0.00    0.40
  -8   0  -3    4.70    2.80
  -8   0  -3   -2.60    2.20
  -8   0  -3    0.50    1.00
   8   0   3   -1.90    1.70
  -8   0  -3    1.20    1.00
  -8   0  -4  540.95   22.90
  -8   0  -4  534.75   23.40
  -8   0  -4  483.75   25.70
  -8   0  -4  494.15   25.40
   8   0   4  495.65   22.60
   8   0   4  525.35   24.80
  -8   0  -5    1.70    2.00
   8   0   5   -0.60    1.60
  -8   0  -5    0.60    2.60
   8   0   5    1.10    0.50
  -8   0  -5    1.40    1.00
  -8   0  -5    0.70    0.80
   8   0   6   83.99    4.70
  -8   0  -6   89.09    6.40
  -8   0  -6   95.39    4.70
  -8   0  -6   84.29    7.80
  -8   0  -7    0.20    1.60
   8   0   7    0.40    0.80
  -8   0  -7    1.00    0.70
  -8   0  -7   -0.60    1.90
  -8   0  -7    1.00    2.80
  -8   0  -8   60.59    3.30
  -8   0  -8   58.89    7.60
   8   0   8   54.39    3.00
  -8   0  -9    0.40    3.00
  -8   0  -9    0.00    0.70
  -8   0 -10   15.90    4.60
  -8   0 -10    8.90    1.20
  -8   0 -10   15.00    1.90
   8   1 -12    4.20    1.40
  -8   1  12    8.40    3.20
  -8  -1  12    8.00    3.50
   8  -1 -12    2.00    1.40
   8   1 -11   22.60    2.40
   8   1 -11   23.10    6.60
  -8   1  11   21.70    4.50
   8   1 -11   21.60    2.70
   8  -1 -11   31.00    6.70
   8  -1 -11   20.80    2.10
  -8  -1  11   24.50    4.80
   8  -1 -11   25.30    4.70
   8   1 -10   26.20    2.60
  -8   1  10   19.00    2.10
   8   1 -10   22.40    5.20
  -8   1  10   27.10    4.80
   8  -1 -10   21.10    3.10
   8  -1 -10   17.00    2.10
  -8  -1  10   23.30    4.60
   8  -1 -10   21.20    5.70
   8   1  -9   69.59    4.60
   8   1  -9   66.49    4.50
  -8   1   9   70.39    4.10
   8   1  -9   55.79    7.10
  -8   1   9   73.69    7.10
   8  -1  -9   59.99    4.00
  -8  -1   9   65.69    7.40
   8  -1  -9   66.89    5.20
   8  -1  -9   57.09    8.50
  -8  -1   9   65.69    3.60
   8   1  -8   63.59    7.30
  -8   1   8   73.89    4.20
   8   1  -8   62.79    4.30
   8   1  -8   64.39    4.60
  -8   1   8   85.79    7.70
   8  -1  -8   66.79    5.30
   8  -1  -8   64.29    4.10
  -8  -1   8   73.09    7.50
   8  -1  -8   63.79    7.80
  -8  -1   8   63.49    3.60
   8   1  -7   15.10    2.40
  -8   1   7   14.30    4.20
   8   1  -7   18.20    4.50
   8   1  -7   10.80    1.80
  -8   1   7   16.80    2.00
  -8   1   7   14.20    2.00
  -8  -1   7   14.30    4.40
  -8  -1   7   13.40    1.50
   8  -1  -7   13.40    1.90
   8  -1  -7   13.30    2.60
   8  -1  -7   21.20    4.90
   8   1  -6   49.40    6.70
  -8   1   6   56.79    7.30
   8   1  -6   44.30    3.90
  -8   1   6   46.40    3.20
   8   1  -6   43.80    3.40
  -8   1   6   44.30    3.20
   8  -1  -6   48.50    6.80
  -8  -1   6   48.30    3.10
  -8  -1   6   45.70    7.00
   8  -1  -6   37.20    3.00
  -8   1   5   57.49    3.80
   8   1  -5   53.39    3.80
  -8   1   5   60.89    6.40
   8   1  -5   59.29    6.70
   8   1  -5   51.79    4.40
  -8   1   5   50.09    3.50
   8  -1  -5   47.80    3.40
  -8  -1   5   61.19    7.30
   8  -1  -5   49.80    6.90
   8  -1  -5   50.19    3.80
  -8  -1   5   57.59    3.80
  -8   1   4  334.57   18.90
  -8   1   4  349.07   16.20
   8   1  -4  353.56   19.40
  -8   1   4  363.26   16.00
   8   1  -4  341.77   16.90
   8   1  -4  327.77   15.90
   8   1  -4  339.97   16.20
   8  -1  -4  318.57   16.00
   8  -1  -4  333.57   18.40
  -8  -1   4  335.87   19.70
   8  -1  -4  320.17   19.30
  -8  -1   4  368.16   16.00
  -8  -1   4  339.67   16.20
  -8   1   3  405.86   19.60
  -8   1   3  416.26   22.20
  -8   1   3  417.66   19.10
   8   1  -3  402.46   22.20
   8   1  -3  422.46   20.20
   8   1  -3  429.66   19.20
   8   1  -3  382.36   19.10
   8  -1  -3  415.66   22.80
  -8  -1   3  451.05   19.20
  -8  -1   3  427.26   20.00
  -8  -1   3  411.26   22.80
   8  -1  -3  418.46   19.10
  -8   1   2    0.40    0.80
   8   1  -2    1.30    1.10
  -8   1   2    0.10    1.50
   8   1  -2    2.00    2.20
  -8   1   2    2.10    3.10
   8   1  -2    1.40    2.00
   8   1  -2    1.80    1.00
  -8  -1   2    1.40    1.10
  -8  -1   2    1.20    1.90
   8  -1  -2    5.80    3.00
   8  -1  -2   -1.10    2.30
  -8  -1   2   -3.50    2.90
   8  -1  -2    1.90    1.10
  -8  -1   2   -0.30    1.10
   8   1  -1  658.83   31.20
  -8   1   1  663.53   28.20
   8   1  -1  622.54   27.70
   8   1  -1  608.14   28.10
  -8   1   1  620.74   29.20
  -8   1   1  602.14   30.80
   8  -1  -1  610.64   27.60
  -8  -1   1  622.74   28.30
  -8  -1   1  579.64   29.40
   8  -1  -1  668.03   31.70
   8  -1  -1  628.54   30.00
  -8  -1   1  653.73   28.10
  -8  -1   1  621.74   31.70
  -8   1   0   89.29    4.90
   8   1   0   88.59    7.30
  -8   1   0   82.99    7.20
  -8   1   0   76.69    6.30
   8   1   0   82.69    4.90
   8   1   0   84.49    4.30
  -8  -1   0   81.99    5.00
   8  -1   0   81.79    4.20
  -8  -1   0   86.89    7.90
  -8  -1   0   84.19    6.50
  -8  -1   0   84.99    4.80
   8  -1   0   86.49    6.80
   8  -1   0  102.09    8.00
  -8   1  -1  108.19    8.90
  -8   1  -1  138.49    7.10
   8   1   1  137.19    6.30
  -8   1  -1  145.39    6.80
  -8   1  -1  126.99    8.60
   8   1   1  154.68    9.60
  -8  -1  -1  119.49    9.70
  -8  -1  -1  134.59    7.00
   8  -1   1  150.08    9.10
  -8  -1  -1  139.89    7.10
   8  -1   1  127.49    6.10
   8  -1   1  134.39    9.60
  -8  -1  -1  136.79    8.90
  -8   1  -2   88.19    7.40
  -8   1  -2  108.89    5.70
   8   1   2  105.69    7.50
   8   1   2   97.79    4.70
  -8   1  -2   94.99    7.20
  -8   1  -2  103.49    5.20
  -8  -1  -2  100.99    5.50
  -8  -1  -2   97.49    5.50
   8  -1   2   97.49    4.60
  -8  -1  -2  105.89    8.60
   8  -1   2   92.89    8.20
   8  -1   2  104.99    8.00
  -8  -1  -2   90.89    7.40
  -8   1  -3   -0.20    0.80
   8   1   3   -0.50    2.00
  -8   1  -3    2.10    2.70
   8   1   3    0.00    0.40
  -8   1  -3    1.20    2.50
  -8   1  -3    1.80    1.00
   8  -1   3    0.50    0.40
  -8  -1  -3    0.30    0.90
   8  -1   3    2.20    1.90
  -8  -1  -3    0.30    2.10
  -8  -1  -3    1.30    2.30
  -8  -1  -3    1.10    1.00
  -8   1  -4    0.90    2.10
  -8   1  -4    2.40    1.00
  -8   1  -4    2.10    2.70
  -8  -1  -4    3.30    1.00
  -8  -1  -4    1.00    0.90
  -8  -1  -4   -0.30    2.40
  -8  -1  -4   -0.20    2.10
   8  -1   4    1.50    0.50
   8  -1   4    4.60    2.10
  -8   1  -5   85.59    4.30
   8   1   5   82.59    4.30
  -8   1  -5   70.99    6.90
  -8   1  -5   74.79    5.80
  -8  -1  -5   79.59    4.40
  -8  -1  -5   72.99    7.20
   8  -1   5   74.39    4.00
  -8  -1  -5   72.39    6.80
  -8  -1  -5   85.69    4.70
   8  -1   5   87.29    6.00
   8   1   6  203.88    9.30
  -8   1  -6  206.28    9.10
  -8   1  -6  167.18   15.30
  -8   1  -6  171.48   10.20
  -8  -1  -6  198.88    9.60
  -8  -1  -6  186.38   11.60
  -8  -1  -6  188.88   12.70
   8  -1   6  198.08   10.10
  -8  -1  -6  187.08    9.10
  -8   1  -7   32.30    2.10
  -8   1  -7   25.10    4.60
   8  -1   7   24.50    2.30
  -8  -1  -7   33.30    2.30
  -8  -1  -7   36.20    5.80
  -8  -1  -7   26.60    2.40
  -8  -1  -7   27.00    4.10
  -8  -1  -7   25.70    2.10
  -8   1  -8   -1.00    2.60
  -8   1  -8    2.50    0.70
  -8  -1  -8    2.70    0.90
  -8  -1  -8    2.90    1.20
  -8  -1  -8    3.70    2.00
  -8  -1  -8    3.90    3.30
  -8   1  -9   22.90    1.80
  -8   1  -9   21.60    4.80
  -8   1  -9   23.70    3.10
  -8  -1  -9   21.00    1.90
  -8  -1  -9   22.70    5.10
  -8   1 -10   -3.10    2.60
  -8   1 -10    2.40    1.10
  -8   1 -10    0.20    0.60
  -8  -1 -10   -0.10    0.80
  -8  -1 -10    0.50    3.40
  -8  -1 -10    0.10    0.90
   8   2 -12   19.10    2.70
  -8   2  12   18.70    4.10
   8  -2 -12   15.20    2.50
  -8   2  11   12.60    3.20
   8   2 -11   11.00    2.10
  -8  -2  11   11.00    4.10
   8  -2 -11   11.30    2.10
  -8   2  10    5.40    1.50
   8   2 -10    5.40    1.60
   8   2 -10    6.90    3.30
  -8   2  10    9.50    3.30
   8  -2 -10    2.40    1.20
  -8  -2  10   10.30    3.90
   8   2  -9   24.60    5.00
  -8   2   9   28.70    5.10
  -8   2   9   21.80    2.60
   8   2  -9   26.30    3.10
  -8  -2   9   31.40    5.90
  -8   2   8   68.79    6.80
  -8   2   8   66.79    4.30
  -8   2   8   71.99    4.50
   8   2  -8   82.49    7.70
   8   2  -8   69.79    4.80
  -8  -2   8   72.19    3.60
  -8  -2   8   80.79    8.10
  -8   2   7   46.80    6.40
  -8   2   7   37.40    3.00
   8   2  -7   30.90    3.10
  -8   2   7   38.40    2.90
   8   2  -7   50.59    6.80
   8  -2  -7   43.00    8.20
  -8  -2   7   34.40    6.30
  -8  -2   7   39.00    2.30
  -8   2   6    8.30    1.60
  -8   2   6    4.90    1.20
   8   2  -6    5.40    2.60
   8   2  -6    7.40    1.70
  -8   2   6    3.50    3.00
  -8  -2   6    6.50    1.20
  -8  -2   6    8.70    3.70
   8  -2  -6    7.40    3.90
   8  -2  -6    8.40    2.50
  -8   2   5   52.99    3.60
  -8   2   5   53.09    6.20
  -8   2   5   57.29    3.90
   8   2  -5   56.99    6.20
   8   2  -5   49.90    3.80
   8  -2  -5   55.49    5.00
   8  -2  -5   60.39    7.80
  -8  -2   5   56.79    3.70
  -8  -2   5   63.79    7.10
  -8   2   4  346.77   15.60
  -8   2   4  322.17   18.40
   8   2  -4  330.57   18.60
   8   2  -4  330.67   15.70
  -8   2   4  320.87   15.80
   8  -2  -4  349.27   19.40
  -8  -2   4  330.37   19.50
   8  -2  -4  322.37   15.60
   8  -2  -4  333.67   17.10
  -8  -2   4  329.17   16.00
   8   2  -3  267.97   12.20
   8   2  -3  241.78   12.20
  -8   2   3  233.08   12.40
   8   2  -3  259.47   15.00
  -8   2   3  272.57   12.20
  -8   2   3  224.78   14.50
   8  -2  -3  266.27   13.90
   8  -2  -3  247.28   12.00
   8  -2  -3  262.77   15.90
  -8  -2   3  278.57   12.80
  -8  -2   3  238.08   12.60
  -8  -2   3  225.38   15.70
  -8  -2   3  247.28   13.00
  -8   2   2   97.69    8.30
   8   2  -2  109.49    8.40
   8   2  -2  105.79    5.60
  -8   2   2  103.69    6.40
   8   2  -2   99.09    5.80
  -8   2   2  106.49    5.80
   8  -2  -2   98.99    7.50
   8  -2  -2  107.99    8.80
   8  -2  -2  105.29    5.50
  -8  -2   2   91.49    8.80
  -8  -2   2  108.19    7.10
  -8  -2   2  110.29    5.80
  -8  -2   2   96.49    6.00
  -8   2   1   39.50    3.80
   8   2  -1   41.50    3.20
   8   2  -1   48.90    5.40
  -8   2   1   47.20    6.00
   8   2  -1   44.40    2.80
  -8   2   1   53.79    3.40
  -8  -2   1   48.70    5.20
   8  -2  -1   47.20    5.40
   8  -2  -1   42.20    2.80
  -8  -2   1   36.20    3.50
   8  -2  -1   52.99    6.20
  -8  -2   1   34.20    5.90
  -8  -2   1   46.00    3.20
   8   2   0    0.00    0.60
   8   2   0    2.00    1.20
  -8   2   0    1.70    1.00
   8   2   0    2.60    2.10
  -8   2   0    1.40    1.80
  -8   2   0   -2.90    2.40
   8  -2   0    1.90    3.30
  -8  -2   0    1.90    1.40
  -8  -2   0    0.10    2.30
  -8  -2   0    2.00    2.60
   8  -2   0    1.60    2.40
  -8  -2   0    1.20    1.00
   8  -2   0    0.70    0.80
   8   2   1  387.96   17.40
  -8   2  -1  387.06   19.50
  -8   2  -1  421.26   20.60
   8   2   1  380.96   18.10
   8  -2   1  409.56   17.10
  -8  -2  -1  369.76   21.60
   8  -2   1  418.96   21.50
  -8  -2  -1  392.56   18.30
  -8  -2  -1  404.06   18.10
  -8  -2  -1  361.46   20.10
  -8   2  -2  260.97   14.60
   8   2   2  274.97   12.20
   8   2   2  280.17   12.90
  -8   2  -2  258.77   14.70
  -8  -2  -2  269.77   13.00
  -8  -2  -2  269.37   16.30
   8  -2   2  267.07   11.90
  -8  -2  -2  257.67   15.00
  -8  -2  -2  285.77   13.00
   8  -2   2  292.27   15.80
  -8   2  -3   10.50    3.00
   8   2   3    8.70    1.00
  -8   2  -3   14.30    3.30
  -8  -2  -3    7.60    3.20
  -8  -2  -3   10.80    3.70
   8  -2   3    7.40    0.70
  -8  -2  -3    7.00    1.60
   8  -2   3   14.60    3.80
  -8  -2  -3    7.60    1.40
   8   2   4   26.80    1.90
  -8   2  -4   25.90    1.70
  -8   2  -4   26.10    3.70
  -8   2  -4   24.50    4.20
  -8  -2  -4   26.20    4.80
   8  -2   4   32.20    5.20
  -8  -2  -4   27.20    2.30
  -8  -2  -4   27.20    4.60
  -8  -2  -4   22.20    2.30
  -8   2  -5    7.90    2.30
  -8   2  -5   10.80    1.10
  -8   2  -5    1.70    2.40
  -8  -2  -5    9.20    3.50
  -8  -2  -5    9.40    1.50
  -8  -2  -5    7.30    1.40
  -8  -2  -5    8.30    3.20
   8  -2   5    6.00    2.60
  -8   2  -6    1.00    2.60
  -8   2  -6    0.20    0.70
  -8   2  -6    0.90    1.00
  -8  -2  -6    0.10    2.20
  -8  -2  -6    1.00    0.90
  -8  -2  -6   -1.30    0.70
  -8  -2  -6    0.10    2.30
   8  -2   6   -0.50    1.50
  -8  -2  -6    0.70    1.10
  -8   2  -7   14.10    1.40
  -8   2  -7   17.90    4.10
   8  -2   7   13.80    1.10
  -8  -2  -7   12.30    1.70
  -8  -2  -7   18.50    4.80
   8  -2   7   12.20    1.60
  -8  -2  -7   16.70    4.00
  -8  -2  -7   14.20    1.70
  -8  -2  -7   11.70    1.60
  -8   2  -8   21.10    1.60
  -8   2  -8   22.00    2.70
  -8   2  -8   13.10    4.00
  -8  -2  -8   20.70    2.00
  -8  -2  -8   26.30    5.30
  -8  -2  -8   19.60    2.10
  -8   2  -9   23.70    4.90
  -8   2  -9   22.90    1.70
  -8   2  -9   24.60    2.90
  -8  -2  -9   20.70    2.10
  -8  -2  -9   20.60    5.40
  -8   3  11   35.00    5.40
   8   3 -11   40.80    3.60
   8  -3 -11   38.60    3.90
  -8  -3  11   37.50    6.90
   8  -3 -11   39.10    3.50
  -8   3  10   -1.30    1.00
  -8   3  10    0.40    1.30
  -8   3  10   -0.10    2.10
   8   3 -10    2.00    1.30
   8   3 -10    4.30    3.10
  -8  -3  10   -0.20    3.30
   8  -3 -10    1.10    1.30
  -8   3   9   42.70    4.10
  -8   3   9   45.00    3.20
   8   3  -9   57.79    7.30
  -8   3   9   42.80    5.10
   8   3  -9   43.80    3.60
  -8  -3   9   38.80    6.70
   8  -3  -9   41.10    3.50
  -8   3   8    3.10    1.20
  -8   3   8    5.00    2.90
  -8   3   8    6.20    1.70
   8   3  -8    4.20    1.60
   8   3  -8    5.10    2.90
  -8  -3   8    6.60    3.50
   8  -3  -8    3.50    1.40
   8   3  -7    4.40    2.50
  -8   3   7    0.50    1.20
  -8   3   7    3.00    3.00
  -8   3   7    4.10    1.20
   8   3  -7    4.60    1.60
  -8  -3   7    2.30    3.40
   8  -3  -7    2.70    1.10
  -8  -3   7    3.00    0.60
   8   3  -6  277.87   15.80
   8   3  -6  248.18   13.00
  -8   3   6  263.27   12.60
[truncated: 95,366 more chars]
