# Supplementary material for: Halide Bond Assisted Double Desymmetrization of Meso‐Dicarboxylic Acids with Symmetrical Olefins via Asymmetric Halogenation
Source: Angew Chem Int Ed Engl. 2026 Jan 2;65(7):e20866. doi: 10.1002/anie.202520866 (PMC12887640; doi:10.1002/anie.202520866)
Supplement: Supplementary file 2 — Supporting Information [file ANIE-65-e20866-s002.zip › 6c.cif]

 
data_ZQY2
 
_audit_creation_method            SHELXL-2014/6
_chemical_name_systematic         ?
_chemical_name_common             ?
_chemical_melting_point           ?
_chemical_formula_moiety          ?
_chemical_formula_sum
 'C9 H9 Br O4' 
_chemical_formula_weight          261.07

loop_
 _atom_type_symbol
 _atom_type_description
 _atom_type_scat_dispersion_real
 _atom_type_scat_dispersion_imag
 _atom_type_scat_source
 'C'  'C'   0.0033   0.0016
 'International Tables Vol C Tables 4.2.6.8 and 6.1.1.4'
 'H'  'H'   0.0000   0.0000
 'International Tables Vol C Tables 4.2.6.8 and 6.1.1.4'
 'Br'  'Br'  -0.2901   2.4595
 'International Tables Vol C Tables 4.2.6.8 and 6.1.1.4'
 'O'  'O'   0.0106   0.0060
 'International Tables Vol C Tables 4.2.6.8 and 6.1.1.4'
 
_space_group_crystal_system       orthorhombic
_space_group_IT_number            19
_space_group_name_H-M_alt         'P 21 21 21'
_space_group_name_Hall            'P 2ac 2ab'
 
_shelx_space_group_comment
;
The symmetry employed for this shelxl refinement is uniquely defined
by the following loop, which should always be used as a source of
symmetry information in preference to the above space-group names.
They are only intended as comments.
;
 
loop_
 _space_group_symop_operation_xyz
 'x, y, z'
 '-x+1/2, -y, z+1/2'
 '-x, y+1/2, -z+1/2'
 'x+1/2, -y+1/2, -z'
 
_cell_length_a                    6.1862(5)
_cell_length_b                    8.1872(8)
_cell_length_c                    18.4834(17)
_cell_angle_alpha                 90
_cell_angle_beta                  90
_cell_angle_gamma                 90
_cell_volume                      936.14(15)
_cell_formula_units_Z             4
_cell_measurement_temperature     273(2)
_cell_measurement_reflns_used     2244
_cell_measurement_theta_min       15
_cell_measurement_theta_max       15
 
_exptl_crystal_description        block
_exptl_crystal_colour             colourless
_exptl_crystal_density_meas       ?
_exptl_crystal_density_method     ?
_exptl_crystal_density_diffrn     1.852          
_exptl_crystal_F_000              520
_exptl_transmission_factor_min    ?
_exptl_transmission_factor_max    ?
_exptl_crystal_size_max           0.500
_exptl_crystal_size_mid           0.400
_exptl_crystal_size_min           0.200
_exptl_absorpt_coefficient_mu     4.375
_shelx_estimated_absorpt_T_min    0.218
_shelx_estimated_absorpt_T_max    0.475
_exptl_absorpt_correction_type    multi-scan
_exptl_absorpt_correction_T_min   0.4135  
_exptl_absorpt_correction_T_max   0.7456
_exptl_absorpt_process_details    ?
_exptl_absorpt_special_details    ?
_diffrn_ambient_temperature       273(2)
_diffrn_radiation_wavelength      0.71073
_diffrn_radiation_type            MoK\a
_diffrn_source                    ?
_diffrn_measurement_device_type   'BRUKER D8VENTURE DIFFRACTOMETER'
_diffrn_measurement_method        'PHI & OMEGA SCAN'
_diffrn_detector_area_resol_mean  ?
_diffrn_reflns_number             10978
_diffrn_reflns_av_unetI/netI      0.0445
_diffrn_reflns_av_R_equivalents   0.0492
_diffrn_reflns_limit_h_min        -8
_diffrn_reflns_limit_h_max        7
_diffrn_reflns_limit_k_min        -10
_diffrn_reflns_limit_k_max        10
_diffrn_reflns_limit_l_min        -24
_diffrn_reflns_limit_l_max        24
_diffrn_reflns_theta_min          2.721
_diffrn_reflns_theta_max          27.921
_diffrn_reflns_theta_full         25.242
_diffrn_measured_fraction_theta_max   0.993
_diffrn_measured_fraction_theta_full  0.993
_diffrn_reflns_Laue_measured_fraction_max    0.993
_diffrn_reflns_Laue_measured_fraction_full   0.993
_diffrn_reflns_point_group_measured_fraction_max   0.988
_diffrn_reflns_point_group_measured_fraction_full  0.991
_reflns_number_total              2230
_reflns_number_gt                 2059
_reflns_threshold_expression      'I > 2\s(I)'
_reflns_Friedel_coverage          0.684
_reflns_Friedel_fraction_max      0.983
_reflns_Friedel_fraction_full     0.987
 
_reflns_special_details
;
 Reflections were merged by SHELXL according to the crystal
 class for the calculation of statistics and refinement.
 
 _reflns_Friedel_fraction is defined as the number of unique
 Friedel pairs measured divided by the number that would be
 possible theoretically, ignoring centric projections and
 systematic absences.
;
 
_computing_data_collection        'BRUKER D8VENTURE DIFFRACTOMETER'
_computing_cell_refinement        'BRUKER D8VENTURE DIFFRACTOMETER'
_computing_data_reduction         'BRUKER D8VENTURE DIFFRACTOMETER'
_computing_structure_solution     'BRUKER D8VENTURE DIFFRACTOMETER'
_computing_structure_refinement 'SHELXL-2014/6 (Sheldrick, 2014)'
_computing_molecular_graphics     'BRUKER SHELXTL'
_computing_publication_material   'BRUKER SHELXTL'
_refine_special_details           ?
_refine_ls_structure_factor_coef  Fsqd
_refine_ls_matrix_type            full
_refine_ls_weighting_scheme       calc
_refine_ls_weighting_details
'w=1/[\s^2^(Fo^2^)+(0.0283P)^2^+0.5188P] where P=(Fo^2^+2Fc^2^)/3'
_atom_sites_solution_primary      ?
_atom_sites_solution_secondary    ?
_atom_sites_solution_hydrogens    mixed
_refine_ls_hydrogen_treatment     mixed
_refine_ls_extinction_method      SHELXL
_refine_ls_extinction_coef        0.037(5)
_refine_ls_extinction_expression
 'Fc^*^=kFc[1+0.001xFc^2^\l^3^/sin(2\q)]^-1/4^'
_refine_ls_abs_structure_details
;
 Flack x determined using 805 quotients [(I+)-(I-)]/[(I+)+(I-)]
 (Parsons, Flack and Wagner, Acta Cryst. B69 (2013) 249-259).
;
_refine_ls_abs_structure_Flack    0.044(5)
_chemical_absolute_configuration  0
_refine_ls_number_reflns          2230
_refine_ls_number_parameters      132
_refine_ls_number_restraints      0
_refine_ls_R_factor_all           0.0391
_refine_ls_R_factor_gt            0.0340
_refine_ls_wR_factor_ref          0.0889
_refine_ls_wR_factor_gt           0.0873
_refine_ls_goodness_of_fit_ref    1.097
_refine_ls_restrained_S_all       1.097
_refine_ls_shift/su_max           0.000
_refine_ls_shift/su_mean          0.000
 
loop_
 _atom_site_label
 _atom_site_type_symbol
 _atom_site_fract_x
 _atom_site_fract_y
 _atom_site_fract_z
 _atom_site_U_iso_or_equiv
 _atom_site_adp_type
 _atom_site_occupancy
 _atom_site_site_symmetry_order  
 _atom_site_calc_flag
 _atom_site_refinement_flags_posn
 _atom_site_refinement_flags_adp
 _atom_site_refinement_flags_occupancy
 _atom_site_disorder_assembly
 _atom_site_disorder_group
Br1 Br 0.76426(9) 0.40505(6) 0.52803(3) 0.0669(2) Uani 1 1 d . . . . .
O1 O 0.7852(6) 0.4173(4) 0.30818(18) 0.0612(8) Uani 1 1 d . . . . .
O2 O 0.7959(7) 0.5899(5) 0.21426(19) 0.0725(10) Uani 1 1 d . . . . .
O3 O 0.9856(5) 0.7662(6) 0.3512(3) 0.1067(19) Uani 1 1 d . . . . .
C1 C 0.7530(7) 0.5118(4) 0.43377(19) 0.0409(7) Uani 1 1 d . . . . .
H1A H 0.8969 0.5509 0.4199 0.049 Uiso 1 1 calc R U . . .
C2 C 0.6580(7) 0.4028(5) 0.3739(2) 0.0471(9) Uani 1 1 d . . . . .
H2A H 0.6421 0.2890 0.3895 0.057 Uiso 1 1 calc R U . . .
C3 C 0.5927(6) 0.6545(5) 0.43661(19) 0.0389(8) Uani 1 1 d . . . . .
H3A H 0.6029 0.7216 0.4804 0.047 Uiso 1 1 calc R U . . .
C4 C 0.3783(6) 0.5651(6) 0.4278(2) 0.0469(9) Uani 1 1 d . . . . .
H4A H 0.3506 0.4879 0.4665 0.056 Uiso 1 1 calc R U . . .
H4B H 0.2567 0.6389 0.4223 0.056 Uiso 1 1 calc R U . . .
C5 C 0.4410(7) 0.4825(5) 0.3574(2) 0.0464(9) Uani 1 1 d . . . . .
H5A H 0.3312 0.4108 0.3361 0.056 Uiso 1 1 calc R U . . .
C6 C 0.6005(6) 0.7521(5) 0.3651(2) 0.0407(8) Uani 1 1 d . . . . .
H6A H 0.4902 0.8378 0.3676 0.049 Uiso 1 1 calc R U . . .
C7 C 0.5232(6) 0.6214(5) 0.30832(19) 0.0402(8) Uani 1 1 d . . . . .
H7A H 0.4123 0.6630 0.2752 0.048 Uiso 1 1 calc R U . . .
C8 C 0.7124(8) 0.5468(5) 0.2699(2) 0.0517(10) Uani 1 1 d . . . . .
C9 C 0.8151(7) 0.8330(5) 0.3477(2) 0.0495(10) Uani 1 1 d . . . . .
O4 O 0.7981(7) 0.9815(4) 0.3241(2) 0.0707(10) Uani 1 1 d . . . . .
H4C H 0.925(11) 1.018(7) 0.308(4) 0.074(19) Uiso 1 1 d . . . . .
 
loop_
 _atom_site_aniso_label
 _atom_site_aniso_U_11
 _atom_site_aniso_U_22
 _atom_site_aniso_U_33
 _atom_site_aniso_U_23
 _atom_site_aniso_U_13
 _atom_site_aniso_U_12
Br1 0.0789(4) 0.0673(3) 0.0546(3) 0.0155(2) -0.0169(3) 0.0081(3)
O1 0.079(2) 0.0504(15) 0.0548(17) -0.0043(12) 0.0203(16) 0.0229(19)
O2 0.090(3) 0.079(2) 0.0488(17) 0.0002(16) 0.0221(18) 0.017(2)
O3 0.0408(18) 0.082(3) 0.198(5) 0.068(4) -0.010(3) -0.0026(18)
C1 0.0364(17) 0.0424(17) 0.0439(17) 0.0041(13) -0.0028(16) 0.0049(17)
C2 0.061(2) 0.0327(17) 0.048(2) -0.0055(16) 0.0110(17) 0.0045(18)
C3 0.0438(19) 0.0384(17) 0.0345(17) -0.0065(14) -0.0019(15) 0.0070(15)
C4 0.0353(17) 0.058(2) 0.048(2) 0.0024(19) 0.0046(16) 0.0040(16)
C5 0.045(2) 0.050(2) 0.044(2) -0.0061(17) -0.0063(17) -0.0127(17)
C6 0.0372(18) 0.0379(19) 0.047(2) -0.0043(16) -0.0038(16) 0.0097(15)
C7 0.0405(17) 0.044(2) 0.0359(18) -0.0027(15) -0.0061(14) 0.0012(15)
C8 0.064(3) 0.051(2) 0.0400(19) -0.0092(16) 0.005(2) 0.0063(19)
C9 0.056(2) 0.042(2) 0.050(2) 0.0046(17) -0.0133(19) -0.0028(17)
O4 0.075(3) 0.0511(17) 0.086(2) 0.0229(17) 0.009(2) 0.0033(17)
 
_geom_special_details
;
 All esds (except the esd in the dihedral angle between two l.s. planes)
 are estimated using the full covariance matrix.  The cell esds are taken
 into account individually in the estimation of esds in distances, angles
 and torsion angles; correlations between esds in cell parameters are only
 used when they are defined by crystal symmetry.  An approximate (isotropic)
 treatment of cell esds is used for estimating esds involving l.s. planes.
;
 
loop_
 _geom_bond_atom_site_label_1
 _geom_bond_atom_site_label_2
 _geom_bond_distance
 _geom_bond_site_symmetry_2
 _geom_bond_publ_flag
Br1 C1 1.951(4) . ?
O1 C8 1.352(5) . ?
O1 C2 1.453(5) . ?
O2 C8 1.204(5) . ?
O3 C9 1.190(6) . ?
C1 C3 1.533(5) . ?
C1 C2 1.539(5) . ?
C1 H1A 0.9800 . ?
C2 C5 1.523(6) . ?
C2 H2A 0.9800 . ?
C3 C4 1.524(6) . ?
C3 C6 1.546(5) . ?
C3 H3A 0.9800 . ?
C4 C5 1.516(6) . ?
C4 H4A 0.9700 . ?
C4 H4B 0.9700 . ?
C5 C7 1.541(6) . ?
C5 H5A 0.9800 . ?
C6 C9 1.517(6) . ?
C6 C7 1.573(5) . ?
C6 H6A 0.9800 . ?
C7 C8 1.499(6) . ?
C7 H7A 0.9800 . ?
C9 O4 1.297(5) . ?
O4 H4C 0.89(7) . ?
 
loop_
 _geom_angle_atom_site_label_1
 _geom_angle_atom_site_label_2
 _geom_angle_atom_site_label_3
 _geom_angle
 _geom_angle_site_symmetry_1
 _geom_angle_site_symmetry_3
 _geom_angle_publ_flag
C8 O1 C2 108.7(3) . . ?
C3 C1 C2 102.7(3) . . ?
C3 C1 Br1 109.5(2) . . ?
C2 C1 Br1 113.3(3) . . ?
C3 C1 H1A 110.4 . . ?
C2 C1 H1A 110.4 . . ?
Br1 C1 H1A 110.4 . . ?
O1 C2 C5 106.0(3) . . ?
O1 C2 C1 110.3(3) . . ?
C5 C2 C1 103.4(3) . . ?
O1 C2 H2A 112.2 . . ?
C5 C2 H2A 112.2 . . ?
C1 C2 H2A 112.2 . . ?
C4 C3 C1 101.2(3) . . ?
C4 C3 C6 100.6(3) . . ?
C1 C3 C6 110.1(3) . . ?
C4 C3 H3A 114.5 . . ?
C1 C3 H3A 114.5 . . ?
C6 C3 H3A 114.5 . . ?
C5 C4 C3 94.8(3) . . ?
C5 C4 H4A 112.8 . . ?
C3 C4 H4A 112.8 . . ?
C5 C4 H4B 112.8 . . ?
C3 C4 H4B 112.8 . . ?
H4A C4 H4B 110.2 . . ?
C4 C5 C2 104.2(3) . . ?
C4 C5 C7 105.1(3) . . ?
C2 C5 C7 98.2(3) . . ?
C4 C5 H5A 115.7 . . ?
C2 C5 H5A 115.7 . . ?
C7 C5 H5A 115.7 . . ?
C9 C6 C3 115.7(3) . . ?
C9 C6 C7 115.0(3) . . ?
C3 C6 C7 102.1(3) . . ?
C9 C6 H6A 107.9 . . ?
C3 C6 H6A 107.9 . . ?
C7 C6 H6A 107.9 . . ?
C8 C7 C5 103.6(3) . . ?
C8 C7 C6 110.8(3) . . ?
C5 C7 C6 102.1(3) . . ?
C8 C7 H7A 113.1 . . ?
C5 C7 H7A 113.1 . . ?
C6 C7 H7A 113.1 . . ?
O2 C8 O1 122.2(4) . . ?
O2 C8 C7 128.3(4) . . ?
O1 C8 C7 109.4(4) . . ?
O3 C9 O4 121.4(5) . . ?
O3 C9 C6 124.3(4) . . ?
O4 C9 C6 114.2(4) . . ?
C9 O4 H4C 111(4) . . ?
 
_refine_diff_density_max    0.708
_refine_diff_density_min   -0.624
_refine_diff_density_rms    0.060

_shelxl_version_number 2014/6

_shelx_res_file
;
TITL P_b.res in P2(1)2(1)2(1)
CELL  0.71073   6.1862   8.1872  18.4834   90.000   90.000   90.000
ZERR   4.000   0.0005   0.0008   0.0017    0.000    0.000    0.000
LATT -1
SYMM 1/2-X, -Y, 1/2+Z
SYMM -X, 1/2+Y, 1/2-Z
SYMM 1/2+X, 1/2-Y, -Z
SFAC C  H  Br O
UNIT 36 36 4 16
rem C9 H9 Br O4
rem d8venture block colourless
size 0.50 0.40 0.20

L.S. 10
ACTA
BOND $H
FMAP 2
PLAN 20
TEMP 0
WGHT    0.028300    0.518800
EXTI    0.036937
FVAR       1.02736
BR1   3    0.764261    0.405050    0.528032    11.00000    0.07889    0.06726 =
         0.05461    0.01548   -0.01688    0.00812
O1    4    0.785179    0.417291    0.308176    11.00000    0.07856    0.05036 =
         0.05482   -0.00430    0.02028    0.02294
O2    4    0.795950    0.589884    0.214261    11.00000    0.08966    0.07908 =
         0.04880    0.00020    0.02210    0.01749
O3    4    0.985641    0.766209    0.351167    11.00000    0.04078    0.08162 =
         0.19767    0.06801   -0.00958   -0.00259
C1    1    0.753044    0.511811    0.433766    11.00000    0.03642    0.04241 =
         0.04390    0.00410   -0.00283    0.00490
AFIX  13
H1A   2    0.896917    0.550869    0.419867    11.00000   -1.20000
AFIX   0
C2    1    0.657956    0.402756    0.373911    11.00000    0.06088    0.03266 =
         0.04771   -0.00554    0.01102    0.00450
AFIX  13
H2A   2    0.642114    0.288986    0.389513    11.00000   -1.20000
AFIX   0
C3    1    0.592671    0.654461    0.436611    11.00000    0.04380    0.03837 =
         0.03453   -0.00650   -0.00194    0.00700
AFIX  13
H3A   2    0.602856    0.721597    0.480374    11.00000   -1.20000
AFIX   0
C4    1    0.378268    0.565094    0.427763    11.00000    0.03527    0.05776 =
         0.04755    0.00236    0.00458    0.00399
AFIX  23
H4A   2    0.350642    0.487880    0.466478    11.00000   -1.20000
H4B   2    0.256673    0.638879    0.422312    11.00000   -1.20000
AFIX   0
C5    1    0.441004    0.482509    0.357412    11.00000    0.04497    0.04964 =
         0.04447   -0.00614   -0.00631   -0.01268
AFIX  13
H5A   2    0.331240    0.410825    0.336119    11.00000   -1.20000
AFIX   0
C6    1    0.600532    0.752130    0.365055    11.00000    0.03720    0.03792 =
         0.04702   -0.00428   -0.00378    0.00970
AFIX  13
H6A   2    0.490191    0.837826    0.367601    11.00000   -1.20000
AFIX   0
C7    1    0.523220    0.621445    0.308320    11.00000    0.04053    0.04416 =
         0.03589   -0.00274   -0.00612    0.00124
AFIX  13
H7A   2    0.412329    0.663020    0.275235    11.00000   -1.20000
AFIX   0
C8    1    0.712362    0.546784    0.269925    11.00000    0.06376    0.05127 =
         0.03996   -0.00919    0.00526    0.00628
C9    1    0.815119    0.832953    0.347725    11.00000    0.05627    0.04191 =
         0.05027    0.00463   -0.01332   -0.00276
O4    4    0.798123    0.981545    0.324096    11.00000    0.07537    0.05112 =
         0.08571    0.02293    0.00921    0.00328
H4C   2    0.925237    1.018097    0.307711    11.00000    0.07435

HKLF 4

REM  P_b.res in P2(1)2(1)2(1)
REM R1 =  0.0340 for    2059 Fo > 4sig(Fo)  and  0.0391 for all    2230 data
REM    132 parameters refined using      0 restraints

END

WGHT      0.0278      0.5220

REM Highest difference peak  0.708,  deepest hole -0.624,  1-sigma level  0.060
Q1    1   0.7514  0.3407  0.4998  11.00000  0.05    0.71
Q2    1   0.6997  0.4535  0.5238  11.00000  0.05    0.37
Q3    1   0.7234  0.8980  0.3391  11.00000  0.05    0.25
Q4    1   0.6784  1.0202  0.3380  11.00000  0.05    0.24
Q5    1   0.9314  0.8217  0.3970  11.00000  0.05    0.24
Q6    1   0.6919  0.5879  0.4300  11.00000  0.05    0.23
Q7    1   0.7058  0.7885  0.3573  11.00000  0.05    0.22
Q8    1   0.9843  0.7403  0.3375  11.00000  0.05    0.21
Q9    1   0.7462  0.5022  0.2147  11.00000  0.05    0.20
Q10   1   0.6162  0.5918  0.2908  11.00000  0.05    0.20
Q11   1   1.0014  0.3218  0.4995  11.00000  0.05    0.19
Q12   1   0.7370  0.3313  0.4382  11.00000  0.05    0.19
Q13   1   0.7666  0.9115  0.3011  11.00000  0.05    0.19
Q14   1   0.2078  0.5954  0.3768  11.00000  0.05    0.18
Q15   1   0.8828  0.3197  0.6037  11.00000  0.05    0.17
Q16   1   0.5369  0.4273  0.3736  11.00000  0.05    0.16
Q17   1   0.9256  0.3461  0.4018  11.00000  0.05    0.16
Q18   1   1.0982  0.5043  0.4029  11.00000  0.05    0.16
Q19   1   0.5037  0.3248  0.5005  11.00000  0.05    0.16
Q20   1   0.3963  0.5240  0.3985  11.00000  0.05    0.16
;
_shelx_res_checksum   45567

_shelx_hkl_file
;
  -1   0   0    0.20    0.30
   3   0   0    1.80    1.00
  -3   0   0    2.80    1.10
   3   0   0    1.50    0.90
  -3   0   0    1.50    1.00
   4   0   0 3455.15  257.67
   5   0   0    0.60    1.50
  -5   0   0    2.10    1.80
   5   0   0    2.10    1.70
  -5   0   0    1.80    1.80
   6   0   0  291.47   22.50
  -6   0   0  329.97   22.80
  -6   0   0  261.47   22.50
  -7   0   0    1.50    2.30
  -7   0   0    1.90    2.50
   7   0   0    0.10    1.60
  -8   0   0   30.20    4.60
  -8   0   0   38.70    4.90
   0  -1   0    0.20    0.30
   0  -1   0    0.10    0.30
   0   1   0    0.40    0.30
   0   1   0    0.50    0.30
   2  -1   0   70.59    5.50
  -2  -1   0   67.49    5.40
  -2  -1   0   70.29    5.40
   2   1   0   70.29    5.40
  -2   1   0   67.59    5.50
  -2   1   0   66.89    5.60
   3  -1   0 6034.20  448.56
  -3  -1   0 5448.35  443.76
   3   1   0 6090.19  443.96
   4  -1   0   33.80    3.80
  -4  -1   0   39.10    3.60
   4  -1   0   43.30    4.10
  -4   1   0   37.90    4.10
  -4   1   0   38.90    4.10
   4   1   0   38.30    3.50
  -5  -1   0  926.61   65.79
   5  -1   0  848.12   65.89
   5  -1   0  840.72   65.89
  -5  -1   0  864.91   65.59
  -5   1   0  913.61   65.89
   5   1   0  894.11   65.59
  -5   1   0  841.42   65.79
  -6  -1   0    3.10    1.90
   6  -1   0    4.60    2.40
  -6  -1   0    5.30    2.10
  -6   1   0    4.30    2.40
   6   1   0    6.80    1.80
   6   1   0    6.30    1.70
  -6   1   0    2.20    2.40
  -7  -1   0   66.39    6.10
  -7  -1   0   64.89    6.10
  -7   1   0   58.69    6.70
  -7   1   0   65.89    6.70
   7   1   0   63.09    5.70
  -8  -1   0   28.10    3.80
  -8   1   0   33.70    4.20
  -8   1   0   28.10    4.30
   1  -2   0 1951.60  149.69
  -1  -2   0 1775.22  146.79
   1   2   0 1883.61  146.59
  -1   2   0 1854.51  149.19
  -2  -2   0 6782.52  570.44
   2  -2   0 8198.38  577.34
   2   2   0 7699.43  570.04
   3  -2   0  146.09   12.60
  -3  -2   0  156.08   12.00
  -3  -2   0  162.08   12.10
   3  -2   0  157.98   12.20
  -3   2   0  158.38   12.40
   3   2   0  160.18   12.00
  -3   2   0  148.89   12.30
   3   2   0  157.68   12.00
   4  -2   0  478.95   37.10
  -4  -2   0  482.15   36.90
  -4  -2   0  479.25   36.90
   4   2   0  482.45   36.90
  -4   2   0  530.65   37.30
  -5  -2   0  144.79   11.30
   5  -2   0  137.79   11.90
   5  -2   0  143.59   11.60
  -5   2   0  158.38   11.90
  -5   2   0  132.39   11.80
  -6  -2   0   77.39    6.70
   6  -2   0   74.59    7.50
  -6  -2   0   71.19    6.50
   6   2   0   75.99    6.70
   6   2   0   75.19    6.30
  -6   2   0   86.79    7.50
  -6   2   0   68.99    7.40
   7  -2   0   37.00    4.70
  -7  -2   0   32.60    4.00
  -7  -2   0   33.50    4.10
  -7   2   0   38.60    5.40
  -7   2   0   29.90    4.70
  -8   2   0    0.00    3.40
  -8   2   0    1.60    3.10
   0  -3   0   -0.40    1.00
   0  -3   0    0.00    1.00
   0   3   0   -0.30    1.10
   0   3   0    0.10    0.90
  -1  -3   0  611.04   49.80
   1  -3   0  644.84   49.90
  -1  -3   0  631.34   49.70
   1  -3   0  711.83   49.80
  -1   3   0  723.83   49.90
   1   3   0  701.53   49.80
  -1   3   0  634.14   49.80
   1   3   0  644.04   49.70
  -2  -3   0   41.20    3.90
   2  -3   0   38.70    4.30
   2  -3   0   44.80    4.20
  -2  -3   0   40.00    3.90
   2   3   0   50.19    4.00
   2   3   0   41.20    3.80
  -2   3   0   45.40    4.40
  -2   3   0   40.40    4.10
  -3  -3   0  137.19   11.00
   3  -3   0  138.29   11.40
   3  -3   0  137.39   11.10
  -3  -3   0  138.99   10.90
   3   3   0  141.79   10.90
  -3   3   0  146.59   11.40
   3   3   0  137.49   10.80
  -3   3   0  135.29   11.20
  -4  -3   0   60.19    5.90
   4  -3   0   66.89    6.70
   4  -3   0   68.29    6.30
  -4  -3   0   71.99    6.10
   4   3   0   73.99    6.00
   4   3   0   67.29    5.80
  -4   3   0   63.29    6.60
  -4   3   0   78.79    6.70
   5  -3   0   33.20    4.50
  -5  -3   0   28.40    3.60
  -5  -3   0   31.90    3.70
  -5   3   0   32.20    4.10
  -6  -3   0  288.97   23.20
   6  -3   0  303.17   24.10
   6   3   0  304.77   23.10
  -6   3   0  277.47   24.00
  -6   3   0  342.47   24.00
   6   3   0  306.07   23.00
  -7  -3   0    2.70    1.90
  -7  -3   0    1.50    1.80
   7  -3   0    0.30    3.30
  -7   3   0    1.70    3.50
  -7   3   0    1.10    3.10
   0  -4   0 1663.83  124.59
  -1  -4   0   32.80    3.40
  -1  -4   0   28.90    3.50
   1  -4   0   25.90    3.70
   1   4   0   30.50    3.30
  -1   4   0   24.30    3.40
   1   4   0   34.30    3.40
   2  -4   0 2415.76  175.98
   2  -4   0 2336.67  176.08
  -2  -4   0 2395.06  175.88
  -2  -4   0 2121.49  175.78
  -2   4   0 2442.96  176.08
   2   4   0 2414.26  175.88
  -3  -4   0  253.17   20.40
  -3  -4   0  274.57   20.60
   3  -4   0  268.67   21.00
   3   4   0  279.67   20.50
  -3   4   0  281.07   20.90
   3   4   0  256.27   20.30
  -3   4   0  246.08   20.70
  -4  -4   0  345.37   27.40
   4  -4   0  337.47   27.90
  -4  -4   0  353.16   27.50
   4  -4   0  393.86   28.20
   4   4   0  386.76   27.50
  -4   4   0  355.06   27.80
  -4   4   0  367.76   27.90
   4   4   0  335.07   27.20
  -5  -4   0   78.19    6.90
  -5  -4   0   72.19    6.70
  -5   4   0   83.49    7.70
  -5   4   0   65.69    7.70
  -6  -4   0   14.70    2.50
   6  -4   0   14.20    4.30
  -6  -4   0   12.30    2.50
  -6   4   0   10.50    3.90
   6   4   0   11.70    2.10
  -6   4   0   12.20    3.70
  -7  -4   0    4.70    2.00
   7  -4   0    7.70    4.40
  -7  -4   0    5.40    2.00
  -7   4   0    7.90    3.50
  -7   4   0    3.10    4.10
   0  -5   0   -0.30    1.80
   0  -5   0    0.10    2.10
   0   5   0    0.80    1.70
   0   5   0    0.20    1.80
  -1  -5   0 6844.52  496.35
   1  -5   0 6941.21  499.15
  -1   5   0 6195.98  495.65
   1   5   0 5439.96  489.75
   2  -5   0   29.20    4.20
  -2  -5   0   28.90    3.90
   2  -5   0   20.50    3.60
  -2  -5   0   27.00    3.90
  -2   5   0   29.60    3.70
   2   5   0   27.60    3.60
  -2   5   0   29.20    4.20
  -3  -5   0 1181.08   97.29
  -3  -5   0 1292.07   97.39
   3  -5   0 1265.57   97.79
   3  -5   0 1406.76   97.59
  -3   5   0 1219.48   97.49
   3   5   0 1229.88   97.19
  -3   5   0 1380.56   98.19
   3   5   0 1412.96   97.49
  -4  -5   0   95.29    8.30
   4  -5   0   89.19    9.00
  -4  -5   0   80.49    7.80
   4   5   0   85.39    7.50
  -4   5   0   85.79    8.80
  -4   5   0   97.59    8.70
   5  -5   0  196.88   17.10
  -5  -5   0  193.58   16.00
  -5  -5   0  200.48   16.30
  -5   5   0  225.98   17.00
  -5   5   0  194.08   16.90
   5   5   0  204.58   15.80
   6  -5   0   16.90    5.10
  -6  -5   0   16.40    2.90
  -6  -5   0   14.80    2.90
  -6   5   0   17.40    4.20
  -7  -5   0    6.10    2.30
   7  -5   0    0.90    4.70
  -7   5   0    5.10    4.60
   0  -6   0 2013.00  158.08
   0  -6   0 2305.87  158.08
   0   6   0 2114.69  157.98
   0   6   0 2004.70  157.88
   1  -6   0   -2.10    3.00
   1  -6   0   -0.80    2.60
  -1  -6   0    0.00    2.40
  -1  -6   0   -0.40    2.10
  -1   6   0   -1.90    2.50
   1   6   0    1.90    2.40
  -1   6   0   -0.10    2.40
   1   6   0   -3.00    2.10
  -2  -6   0  957.90   69.69
   2  -6   0 1036.90   69.89
  -2  -6   0  891.11   69.69
   2  -6   0  896.01   70.09
  -2   6   0  835.12   69.69
  -2   6   0  932.81   69.89
   2   6   0  905.71   69.49
   2   6   0  929.81   70.29
   3  -6   0  133.89   12.80
  -3  -6   0  130.89   11.90
  -3  -6   0  150.88   12.10
   3   6   0  141.39   11.60
  -3   6   0  155.98   12.50
  -3   6   0  133.29   12.30
  -4  -6   0  234.78   17.50
   4  -6   0  212.48   18.10
  -4  -6   0  183.08   17.70
  -4   6   0  196.98   17.80
  -4   6   0  234.08   17.90
   4   6   0  214.58   16.80
   5  -6   0    3.50    3.90
  -5  -6   0    6.60    3.30
  -5  -6   0    4.80    2.70
   5   6   0    5.10    2.40
  -5   6   0    2.90    3.60
  -5   6   0    4.90    4.10
   6  -6   0    3.70    4.30
  -6  -6   0    9.00    2.90
  -6  -6   0    5.30    3.40
  -6   6   0    4.80    3.90
  -6   6   0    7.50    4.80
   0  -7   0    0.60    3.20
   0  -7   0   -0.10    2.90
   0   7   0   -0.60    2.70
   0   7   0   -0.40    2.90
  -1  -7   0  557.24   41.40
  -1  -7   0  516.55   41.60
   1  -7   0  538.45   41.80
  -1   7   0  507.55   41.30
  -1   7   0  565.54   41.50
   1   7   0  547.65   41.30
  -2  -7   0   22.50    4.10
  -2  -7   0   18.60    3.90
   2  -7   0   21.20    4.90
  -2   7   0   22.60    4.30
   2   7   0   19.90    3.60
  -2   7   0   17.80    4.00
  -3  -7   0  252.57   19.30
  -3  -7   0  211.48   19.00
   3  -7   0  229.38   19.90
   3   7   0  240.28   18.70
  -3   7   0  222.48   19.30
  -3   7   0  257.47   19.70
  -4  -7   0   14.80    4.20
  -4  -7   0   16.10    3.70
   4  -7   0   12.70    4.80
  -4   7   0   17.80    4.70
   4   7   0   18.20    3.30
  -4   7   0   18.30    4.60
  -5  -7   0    5.60    3.20
  -5  -7   0    5.40    3.70
   5  -7   0    5.40    4.30
   5   7   0    8.00    2.80
  -5   7   0    3.70    4.50
  -5   7   0    5.30    4.20
   6  -7   0    5.60    5.20
  -6  -7   0    7.90    5.30
  -6   7   0    4.30    5.40
   0  -8   0   81.39    9.60
   0   8   0   79.99    8.70
  -1  -8   0    0.50    3.40
   1  -8   0    2.40    3.60
  -1  -8   0   -0.90    3.50
   1   8   0    2.40    3.50
  -1   8   0    0.50    3.90
   2  -8   0   14.40    4.80
  -2  -8   0   25.80    5.60
  -2  -8   0   18.40    4.50
  -2   8   0   21.10    4.50
   2   8   0   26.00    4.30
  -2   8   0   25.80    6.30
   3  -8   0   32.30    6.10
  -3  -8   0   30.00    5.10
  -3  -8   0   40.60    5.70
  -3   8   0   30.30    5.60
   3   8   0   35.90    4.80
   4  -8   0   11.40    5.20
  -4  -8   0   17.70    4.80
  -4  -8   0   11.10    4.00
  -4   8   0   12.50    5.10
  -4   8   0   15.20    5.10
   4   8   0   18.30    3.80
  -5  -8   0    9.70    6.30
   5  -8   0    7.60    4.90
   5   8   0    6.40    3.30
  -5   8   0    7.50    8.80
   0  -9   0    1.30    4.40
   0   9   0   -0.80    3.80
   1  -9   0  121.69   13.10
  -1  -9   0  106.09   12.00
  -1   9   0  112.39   11.30
   1   9   0  109.39   11.00
   2  -9   0    8.00    5.60
  -2  -9   0    8.40    4.40
   2   9   0   12.50    4.10
  -2   9   0    9.10    4.70
  -3  -9   0   46.10    6.90
  -3  -9   0   68.49    8.80
   3  -9   0   52.39    8.00
  -3   9   0   67.49    8.20
   3   9   0   50.19    6.50
  -4  -9   0   56.89    7.20
   4  -9   0   43.30    7.90
   4   9   0   53.99    7.30
  -4   9   0   70.19   10.20
   0 -10   0   45.40    7.80
   0  10   0   63.59    8.70
   1 -10   0    4.10    6.00
  -1 -10   0    3.30    4.80
  -1  10   0    0.60    4.70
   1  10   0    4.80    4.30
  -2 -10   0  116.69   13.10
   2 -10   0  118.59   14.30
   2  10   0  115.99   11.70
  -2  10   0  124.69   13.30
  -3 -10   0   23.90    6.00
   3 -10   0   20.90    6.90
  -3  10   0   23.30    6.60
   3  10   0   21.00    4.80
  -8   0   1    0.10    2.10
  -8   0   1    2.00    1.90
  -7   0   1   -0.50    2.00
  -7   0   1    1.30    2.10
   7   0  -1   -0.10    1.80
   6   0  -1  162.08   12.60
  -6   0   1  171.18   12.80
  -6   0   1  150.18   12.80
   5   0  -1  303.37   24.20
  -5   0   1  344.17   24.40
  -5   0   1  313.37   24.40
  -4   0   1  462.95   36.10
  -4   0   1  512.15   36.10
   4   0  -1  463.95   36.00
   3   0  -1  167.88   12.70
  -3   0   1  168.78   12.80
  -3   0   1  164.28   12.70
  -2   0   1  490.45   38.60
  -2   0   1  504.15   38.60
   2   0  -1  553.64   38.60
   1   0  -1  795.22   59.89
   1   0  -1  769.22   60.09
  -1   0  -1  757.42   61.99
   1   0   1  778.32   61.99
   2   0   1  452.35   35.90
  -2   0  -1  504.25   35.90
  -2   0  -1  478.05   35.90
   3   0   1  170.98   12.80
  -3   0  -1  164.78   12.90
  -3   0  -1  164.78   12.90
   3   0   1  167.08   12.90
   4   0   1  465.25   35.90
  -4   0  -1  499.55   36.10
   4   0   1  480.05   36.00
  -4   0  -1  461.85   36.00
   5   0   1  321.17   24.70
  -5   0  -1  312.97   24.70
  -5   0  -1  331.07   24.90
   5   0   1  326.77   24.60
  -6   0  -1  146.49   13.00
   6   0   1  152.48   13.00
  -6   0  -1  175.98   13.20
   6   0   1  173.68   12.90
  -7   0  -1   -1.20    2.40
   7   0   1   -2.60    2.90
  -7   0  -1    3.50    2.50
  -8   0  -1    0.60    2.60
  -8   0  -1    2.30    2.80
  -8   1   1    1.10    2.40
  -8   1   1    1.00    2.60
  -7  -1   1   25.00    3.20
  -7  -1   1   26.60    3.30
  -7   1   1   20.30    3.60
  -7   1   1   27.40    4.20
  -6  -1   1   47.70    5.00
   6  -1  -1   52.79    5.40
   6  -1  -1   49.99    5.90
  -6   1   1   51.09    5.80
   6   1  -1   64.69    4.90
   6   1  -1   58.99    4.90
  -6   1   1   65.19    5.80
  -5  -1   1  205.68   17.10
  -5  -1   1  223.28   17.20
   5  -1  -1  207.98   17.50
   5  -1  -1  206.68   17.30
   5   1  -1  232.28   17.10
  -5   1   1  248.28   17.50
   5   1  -1  239.68   17.10
  -5   1   1  235.08   17.50
   4  -1  -1  757.02   56.89
   4  -1  -1  697.53   56.99
  -4  -1   1  751.92   56.79
  -4  -1   1  705.53   56.79
  -4   1   1  757.82   56.99
   4   1  -1  793.42   56.79
  -4   1   1  851.21   57.09
  -3  -1   1   48.30    4.00
   3  -1  -1   53.29    4.40
   3  -1  -1   48.30    4.30
   2   1  -1    0.00    0.10
  -1  -1   1 2740.03  213.98
  -1   1   1 2980.50  217.08
   1   1  -1 2788.12  213.78
   0  -1  -1  146.99   10.90
   0  -1  -1  133.49   10.90
   0  -1   1  136.69   10.90
   0  -1   1  146.99   10.90
   0   1   1  160.98   10.90
   0   1  -1  148.39   10.90
   0   1  -1  138.29   10.90
   0   1   1  141.89   10.90
   1  -1   1 3311.97  229.28
  -1  -1  -1 2999.20  226.68
  -1   1  -1 2804.32  227.98
   1   1   1 2754.92  225.78
  -2  -1  -1 4656.03  393.66
   2  -1   1 5515.55  397.36
   2   1   1 5160.68  393.76
  -2   1  -1 5438.36  397.56
   3  -1   1   16.10    2.20
   3  -1   1   13.00    2.00
  -3  -1  -1   15.30    1.90
  -3  -1  -1   15.40    2.10
  -4  -1  -1  787.62   57.69
   4  -1   1  793.42   57.89
   4  -1   1  776.42   57.69
  -4   1  -1  717.13   57.79
  -5  -1  -1  229.88   17.60
   5  -1   1  234.68   17.70
   5  -1   1  230.08   17.80
  -5  -1  -1  254.07   17.80
   5   1   1  218.18   17.50
  -5   1  -1  206.68   17.80
  -5   1  -1  231.98   17.90
   5   1   1  215.58   17.50
  -6  -1  -1   55.49    5.30
   6  -1   1   56.39    5.90
  -6   1  -1   54.69    5.90
  -6   1  -1   45.30    6.90
   6   1   1   48.80    5.10
  -7  -1  -1   19.70    3.30
  -7  -1  -1   21.70    3.50
   7  -1   1   21.10    3.70
  -7   1  -1   33.60    4.00
  -7   1  -1   24.20    4.00
   7   1   1   26.20    3.30
  -8  -1  -1   -0.90    2.40
  -8  -1  -1   -0.90    2.40
  -8   1  -1   -1.20    4.80
  -8   1  -1    4.20    3.10
   7  -2  -1   36.10    5.00
  -7   2   1   28.10    4.00
  -7   2   1   21.90    4.00
   6  -2  -1   17.60    3.50
  -6  -2   1   19.90    2.50
  -6  -2   1   20.20    2.60
  -6   2   1   32.40    4.30
  -6   2   1   26.80    3.70
   6   2  -1   25.90    2.50
  -5  -2   1  309.77   23.60
   5  -2  -1  279.27   24.10
   5  -2  -1  294.07   23.80
  -5  -2   1  283.37   23.50
   5   2  -1  343.07   23.50
  -5   2   1  322.37   24.10
  -5   2   1  335.97   24.10
   5   2  -1  320.37   23.50
   4  -2  -1   75.89    6.70
  -4  -2   1   71.79    6.30
  -4  -2   1   72.39    6.40
   4  -2  -1   67.39    6.90
  -4   2   1   97.39    7.10
  -4   2   1   86.79    7.00
   4   2  -1   85.79    6.30
   3  -2  -1 5178.18  354.96
  -3  -2   1 4407.76  347.47
   3  -2  -1 4706.93  355.96
   3   2  -1 4013.20  345.17
  -2  -2   1 1373.26   95.79
   2  -2  -1 1350.56   96.09
  -2   2   1 1268.47   95.99
   2   2  -1 1311.07   95.79
   2   2  -1 1116.49   95.89
   0  -2   1  411.46   30.90
   0  -2  -1  403.76   30.90
   0   2  -1  425.36   30.90
   0   2   1  420.76   30.90
   0   2  -1  387.26   30.80
   0   2   1  415.66   30.90
   2  -2   1 1336.57   99.19
  -2  -2  -1 1222.88   99.09
  -2  -2  -1 1254.97   99.09
   2  -2   1 1186.38   99.29
   2   2   1 1354.46   99.09
  -2   2  -1 1368.76   99.29
   2   2   1 1482.95   99.19
  -2   2  -1 1407.96   99.29
  -3  -2  -1 4067.69  344.97
   3  -2   1 4855.31  350.46
   3  -2   1 4250.67  349.77
   3   2   1 4741.93  344.27
   4  -2   1   97.19    7.70
  -4  -2  -1   89.09    7.20
   4  -2   1   93.89    7.30
  -4  -2  -1   92.29    7.00
  -4   2  -1   78.99    7.40
  -4   2  -1   70.29    7.30
   4   2   1   70.99    6.90
   5  -2   1  347.17   23.90
   5  -2   1  311.57   24.00
  -5  -2  -1  321.87   23.60
  -5  -2  -1  321.57   23.70
   5   2   1  275.37   23.40
  -5   2  -1  269.87   23.90
  -5   2  -1  315.07   24.10
  -6  -2  -1   28.60    3.60
   6  -2   1   29.10    4.00
  -6  -2  -1   28.80    4.00
  -6   2  -1   17.50    3.70
  -6   2  -1   21.50    3.70
   6   2   1   21.00    2.90
  -7  -2  -1   29.90    3.70
  -7  -2  -1   26.30    3.70
   7  -2   1   28.10    4.60
  -7   2  -1   43.30    5.60
  -7   2  -1   31.60    4.70
   7   2   1   37.30    3.90
  -8  -2  -1   23.70    3.10
   7  -3  -1    1.20    3.30
  -7   3   1    1.70    3.50
  -7   3   1    0.90    3.00
  -6  -3   1   83.69    7.00
  -6  -3   1   86.89    7.10
   6  -3  -1   84.89    8.60
  -6   3   1   74.49    8.30
  -6   3   1   93.09    8.30
  -5  -3   1   74.29    5.90
  -5  -3   1   63.69    5.80
  -5   3   1   72.69    7.10
   5   3  -1   66.49    5.70
  -5   3   1   73.29    6.80
  -4  -3   1 1325.07  110.79
  -4  -3   1 1397.76  110.89
   4  -3  -1 1387.96  111.09
  -4   3   1 1634.14  111.39
   4   3  -1 1575.54  110.89
  -4   3   1 1590.04  111.29
  -3  -3   1  419.86   32.10
   3  -3  -1  415.76   32.50
  -3  -3   1  442.16   32.10
   3  -3  -1  450.95   32.30
   3   3  -1  422.56   32.10
   3   3  -1  416.96   32.00
  -3   3   1  436.06   32.40
  -3   3   1  396.56   32.30
   2  -3  -1 4354.76  324.37
  -2  -3   1 4194.98  319.87
   2   3  -1 3873.31  316.97
  -2   3   1 4114.09  324.27
  -1  -3   1  380.36   26.90
   1  -3  -1  387.86   27.00
   1  -3  -1  362.46   27.10
  -1  -3   1  383.66   27.00
   1   3  -1  349.67   26.90
  -1   3   1  322.87   26.90
  -1   3   1  355.66   27.00
   1   3  -1  305.07   26.80
   0  -3   1 9413.46  737.73
   0  -3  -1 9999.00  739.13
   0   3  -1 9972.10  737.83
   0   3   1 9557.14  738.43
  -1  -3  -1  332.97   27.90
   1  -3   1  348.57   28.00
  -1  -3  -1  352.16   27.90
   1  -3   1  354.46   27.90
  -1   3  -1  429.06   28.10
   1   3   1  361.26   27.80
   1   3   1  407.06   27.90
  -1   3  -1  363.96   27.90
   2  -3   1 4369.76  332.37
  -2  -3  -1 4094.29  326.47
   2  -3   1 4112.49  329.37
   2   3   1 4217.98  324.87
   3  -3   1  435.46   33.10
   3  -3   1  429.96   33.30
  -3  -3  -1  438.66   33.00
  -3  -3  -1  418.86   32.90
  -3   3  -1  461.65   33.30
   3   3   1  448.76   32.90
  -3   3  -1  411.46   33.10
   3   3   1  435.46   32.80
  -4  -3  -1 1554.44  109.59
   4  -3   1 1628.54  109.69
  -4  -3  -1 1499.05  109.39
   4  -3   1 1491.15  109.89
  -4   3  -1 1285.47  109.59
  -4   3  -1 1490.25  109.79
   4   3   1 1375.56  109.29
   4   3   1 1379.96  109.39
   5  -3   1   75.49    7.70
  -5  -3  -1   69.79    6.60
  -5  -3  -1   70.59    6.40
  -5   3  -1   71.79    7.40
   5   3   1   71.09    6.20
  -5   3  -1   77.29    7.30
  -6  -3  -1   85.09    7.40
   6  -3   1   77.79    8.70
  -6   3  -1   71.39    8.40
  -6   3  -1  103.29    8.70
   7  -3   1    4.00    3.80
  -7  -3  -1    1.20    2.20
  -7  -3  -1    2.50    2.30
  -7   3  -1    0.00    3.70
   7   3   1    1.20    1.80
  -7   3  -1    0.90    3.30
   7  -4  -1   52.79    7.10
  -7   4   1   60.59    8.20
  -7   4   1   62.39    7.30
  -6  -4   1    1.30    1.80
   6  -4  -1    0.20    3.70
  -6   4   1    0.00    3.30
  -6   4   1   -0.90    2.90
   6   4  -1    0.90    1.40
  -5  -4   1  114.49    9.20
   5  -4  -1  110.59    9.90
  -5  -4   1  104.89    8.60
  -5   4   1   88.29    9.40
   4  -4  -1  118.79    9.50
  -4  -4   1  109.99    9.20
   4  -4  -1  104.59    9.90
  -4  -4   1  103.29    8.90
   4   4  -1  100.49    8.70
  -4   4   1  113.59    9.70
   4   4  -1  116.39    9.00
  -4   4   1  108.89    9.80
   3  -4  -1  563.24   49.40
  -3  -4   1  550.14   49.00
  -3  -4   1  591.24   49.10
   3   4  -1  685.83   49.00
  -3   4   1  673.63   49.40
  -3   4   1  746.63   49.50
   3   4  -1  754.22   49.20
   2  -4  -1  116.29    8.20
  -2  -4   1  104.29    7.70
   2   4  -1   83.79    7.40
  -2   4   1   89.69    7.90
   2   4  -1   84.59    7.50
  -2   4   1   74.09    7.70
   1  -4  -1 3375.66  251.57
  -1  -4   1 3009.90  247.68
  -1   4   1 2962.90  249.58
   1   4  -1 3060.69  245.78
   0  -4  -1  320.97   22.20
   0  -4  -1  262.07   22.20
   0  -4   1  302.57   22.20
   0  -4   1  270.37   22.20
   0   4   1  288.17   22.20
   0   4  -1  325.97   22.30
   0   4   1  268.17   22.10
   0   4  -1  276.47   22.10
   1  -4   1 3408.36  251.87
  -1  -4  -1 2849.11  246.98
   1   4   1 3212.78  247.58
  -1   4  -1 2911.61  247.98
   2  -4   1   92.79    8.80
  -2  -4  -1   84.39    8.70
  -2   4  -1  121.79    9.20
  -2   4  -1  107.39    9.00
   2   4   1  118.59    8.80
   2   4   1  115.09    8.70
  -3  -4  -1  697.33   48.90
  -3  -4  -1  751.92   49.00
   3  -4   1  699.13   49.40
  -3   4  -1  559.74   49.00
   3   4   1  572.04   48.70
  -3   4  -1  608.74   49.10
  -4  -4  -1  110.39    9.30
   4  -4   1   95.09    9.60
  -4  -4  -1  100.99    9.00
  -4   4  -1  104.59    9.60
   4   4   1  108.89    8.80
  -4   4  -1  112.49    9.60
   4   4   1  114.69    9.20
  -5  -4  -1   75.29    7.10
  -5  -4  -1   74.69    7.30
   5  -4   1   71.29    8.10
  -5   4  -1  101.79    8.30
  -6  -4  -1    0.60    2.20
  -6   4  -1   -0.20    3.20
  -6   4  -1    2.70    3.20
   7  -4   1   64.09   10.80
  -7  -4  -1   48.10    5.50
  -7  -4  -1   57.89    5.60
  -7   4  -1   43.80    6.70
  -7   4  -1   57.19    8.50
   7   4   1   51.59    5.00
   7  -5  -1   27.10    6.00
  -7   5   1   28.50    5.60
  -6  -5   1    3.30    1.90
  -6  -5   1    4.20    2.20
  -6   5   1    3.20    4.20
   6   5  -1    3.90    1.80
  -6   5   1    0.50    3.30
   5  -5  -1   86.99    9.00
  -5  -5   1   89.49    7.90
  -5   5   1   77.39    9.00
  -5   5   1   85.39    8.70
  -4  -5   1   92.19    8.40
  -4  -5   1   81.99    8.00
   4  -5  -1   82.59    9.20
  -4   5   1   97.59    9.20
   4   5  -1   96.39    7.90
  -4   5   1  114.19    9.10
   3  -5  -1   99.99    8.00
   3  -5  -1   89.69    8.60
  -3  -5   1   92.39    7.70
  -3  -5   1   79.29    7.40
  -3   5   1   83.79    8.00
  -3   5   1   66.39    7.70
   3   5  -1   80.09    7.20
   3   5  -1   81.39    7.50
  -2  -5   1   45.20    5.50
   2  -5  -1   49.40    6.20
  -2  -5   1   47.20    5.60
   2   5  -1   67.59    5.50
  -2   5   1   59.79    6.00
   2   5  -1   63.99    6.10
  -2   5   1   68.69    6.10
   1  -5  -1  133.99   11.60
   1  -5  -1  146.29   11.30
  -1  -5   1  149.88   11.30
  -1  -5   1  136.09   11.30
   1   5  -1  139.89   11.20
  -1   5   1  121.09   11.20
   1   5  -1  127.19   11.10
  -1   5   1  139.79   11.40
   0  -5  -1   36.50    4.60
   0  -5  -1   39.80    4.40
   0  -5   1   36.20    4.20
   0  -5   1   32.90    4.90
   0   5   1   32.60    4.30
   0   5  -1   32.20    4.30
   0   5  -1   40.20    4.50
   1  -5   1  125.29   11.60
  -1  -5  -1  130.19   11.50
  -1  -5  -1  146.19   11.40
   1  -5   1  139.49   11.50
   1   5   1  148.49   11.40
  -1   5  -1  162.68   11.70
   1   5   1  127.99   11.20
  -1   5  -1  132.49   11.40
  -2  -5  -1   68.29    5.90
   2  -5   1   62.09    6.40
   2  -5   1   65.99    5.90
  -2  -5  -1   61.09    5.80
   2   5   1   45.20    5.40
  -2   5  -1   46.20    5.80
  -2   5  -1   49.90    5.90
  -3  -5  -1   80.09    7.80
  -3  -5  -1   74.79    7.60
   3  -5   1   69.09    8.40
   3  -5   1   85.59    8.00
  -3   5  -1   96.79    8.30
   3   5   1   87.49    7.50
   3   5   1   96.49    7.80
  -3   5  -1   88.69    8.10
   4  -5   1   95.29    9.20
  -4  -5  -1  103.39    8.70
  -4  -5  -1   93.79    8.30
  -4   5  -1   84.99    9.00
   4   5   1   86.49    7.90
  -4   5  -1   90.69    9.00
   5  -5   1   72.29    9.00
  -5  -5  -1   81.49    8.30
  -5  -5  -1   70.79    7.70
  -5   5  -1   91.99    9.20
  -5   5  -1   98.49    9.00
   5   5   1   93.79    7.50
   6  -5   1    3.00    4.40
  -6  -5  -1    1.20    2.50
  -6  -5  -1    6.20    2.60
  -6   5  -1    4.70    4.10
   6   5   1    2.40    2.30
  -6   5  -1    0.00    3.60
  -7  -5  -1   30.40    3.90
   7  -5   1   28.80    6.30
  -7   5  -1   33.30    6.10
   6  -6  -1   10.10    4.70
  -6  -6   1   12.00    2.90
  -6  -6   1   12.50    2.60
  -6   6   1    4.80    3.90
  -6   6   1    6.80    4.80
   6   6  -1    9.40    2.40
  -5  -6   1   50.29    6.00
   5  -6  -1   37.70    6.20
  -5  -6   1   49.80    5.60
  -5   6   1   53.99    7.00
  -5   6   1   45.30    6.40
   5   6  -1   49.20    5.10
  -4  -6   1   31.30    4.60
   4  -6  -1   28.40    5.40
   4   6  -1   35.70    4.40
  -4   6   1   39.00    5.50
  -4   6   1   43.50    6.10
  -3  -6   1  344.37   27.00
   3  -6  -1  329.07   27.50
  -3  -6   1  295.17   26.70
  -3   6   1  400.96   27.40
   3   6  -1  365.96   26.60
  -3   6   1  344.07   27.10
  -2  -6   1   65.99    6.10
   2  -6  -1   70.79    7.00
  -2   6   1   46.10    6.30
  -2   6   1   39.10    6.10
   2   6  -1   47.40    5.60
  -1  -6   1  315.77   26.60
   1  -6  -1  381.56   26.60
   1  -6  -1  322.17   26.70
  -1  -6   1  364.76   26.50
  -1   6   1  339.47   26.50
  -1   6   1  329.27   26.50
   1   6  -1  341.87   26.40
   1   6  -1  330.27   26.30
   0  -6  -1  118.69    9.80
   0  -6   1  113.19    9.80
   0  -6  -1  102.69   10.10
   0  -6   1  104.79   10.10
   0   6   1  102.79    9.70
   0   6   1  117.89    9.80
   0   6  -1  115.49    9.70
   0   6  -1  117.89    9.90
   1  -6   1  306.87   25.80
  -1  -6  -1  348.57   25.50
  -1  -6  -1  308.27   25.60
  -1   6  -1  323.57   25.50
   1   6   1  333.47   25.50
  -1   6  -1  346.07   25.70
  -2  -6  -1   39.30    5.70
  -2  -6  -1   45.30    5.80
   2  -6   1   51.49    6.80
   2  -6   1   43.70    5.80
  -2   6  -1   58.59    5.90
  -3  -6  -1  347.27   27.00
  -3  -6  -1  400.86   27.20
   3  -6   1  360.76   27.60
  -3   6  -1  316.37   27.10
   3   6   1  321.87   26.60
  -3   6  -1  332.37   27.20
   4  -6   1   49.99    6.20
  -4  -6  -1   36.10    5.20
  -4  -6  -1   44.90    6.00
   4   6   1   31.40    4.60
  -4   6  -1   28.70    4.80
  -4   6  -1   26.80    5.00
   5  -6   1   53.49    7.20
  -5  -6  -1   53.49    6.80
  -5  -6  -1   45.50    6.10
  -5   6  -1   50.89    6.80
  -5   6  -1   51.29    7.30
   5   6   1   55.59    5.60
  -6  -6  -1    6.70    3.00
  -6  -6  -1    8.80    3.00
   6   6   1   10.50    2.70
  -6   6  -1   12.40    4.50
  -6   6  -1   10.00    5.20
  -6  -7   1   18.00    3.70
   6  -7  -1   17.30    5.70
  -6   7   1   13.30    6.10
  -5  -7   1   12.10    3.40
  -5  -7   1   13.30    3.90
   5  -7  -1   13.60    5.30
  -5   7   1   14.30    5.10
   5   7  -1   13.00    3.00
  -5   7   1   14.10    4.70
  -4  -7   1  121.39   10.60
  -4  -7   1  111.69   10.10
   4  -7  -1  117.09   11.70
   4   7  -1  101.39    9.50
  -4   7   1  106.79   11.00
  -4   7   1  100.59   10.80
   3  -7  -1   54.89    7.80
  -3  -7   1   51.79    6.10
  -3   7   1   41.20    5.80
  -3   7   1   41.10    5.90
   3   7  -1   39.70    5.50
  -2  -7   1  969.20   74.49
  -2  -7   1 1093.79   74.49
   2  -7  -1 1044.70   74.99
  -2   7   1  952.70   74.49
  -2   7   1  899.31   74.39
   2   7  -1  940.61   74.49
  -1  -7   1   64.99    6.30
  -1  -7   1   54.79    6.70
   1  -7  -1   64.89    7.50
   1   7  -1   46.50    6.40
  -1   7   1   40.70    6.20
  -1   7   1   45.80    6.40
   0  -7  -1 1155.38   82.29
   0  -7   1  985.90   82.39
   0  -7  -1 1018.50   82.49
   0  -7   1 1144.59   82.29
   0   7  -1 1127.79   82.29
   0   7  -1 1072.59   82.09
   0   7   1 1113.79   82.29
   0   7   1 1091.39   82.19
  -1  -7  -1   49.60    7.10
   1  -7   1   52.79    6.70
  -1  -7  -1   50.99    6.60
   1  -7   1   52.19    7.60
   1   7   1   64.99    6.70
  -1   7  -1   62.19    6.80
  -1   7  -1   63.99    7.00
  -2  -7  -1 1045.60   73.39
   2  -7   1  956.30   73.69
  -2  -7  -1  893.91   73.29
   2   7   1 1025.40   73.09
  -2   7  -1  919.41   73.29
   3  -7   1   33.90    5.80
  -3  -7  -1   32.10    5.10
  -3  -7  -1   46.10    6.60
   3   7   1   53.69    5.80
  -3   7  -1   53.39    7.00
  -4  -7  -1  109.49   11.20
   4  -7   1  112.59   13.30
  -4   7  -1  116.99   11.50
  -4   7  -1  139.39   11.90
   4   7   1  115.59   10.40
  -5  -7  -1   16.40    4.40
   5  -7   1   14.30    5.30
  -5  -7  -1   10.30    3.50
  -5   7  -1   13.40    4.50
   5   7   1   11.80    3.30
  -5   7  -1   14.80    5.20
  -6  -7  -1   12.00    4.90
   6  -7   1   16.20    5.70
  -6   7  -1   19.50    6.00
  -5  -8   1   45.60    6.50
   5  -8  -1   47.30    7.90
  -5   8   1   50.19   11.50
   5   8  -1   52.89    6.30
  -4  -8   1    4.10    3.40
   4  -8  -1    8.10    5.30
  -4  -8   1    1.70    3.90
  -4   8   1    5.50    4.90
   4   8  -1    6.30    3.30
  -4   8   1    5.60    6.40
   3  -8  -1  107.19   12.40
  -3  -8   1  130.49   11.30
  -3  -8   1   99.29   10.70
   3   8  -1  116.39   10.50
  -3   8   1  104.79   11.40
  -3   8   1  123.59   11.60
  -2  -8   1   40.30    5.70
   2  -8  -1   45.40    6.80
  -2  -8   1   51.49    6.80
   2   8  -1   35.50    5.10
  -2   8   1   34.50    5.60
  -2   8   1   34.10    5.70
  -1  -8   1  707.53   50.49
  -1  -8   1  635.24   50.69
   1  -8  -1  677.83   50.99
  -1   8   1  653.33   50.39
   1   8  -1  615.54   50.09
   0  -8   1    3.40    3.80
   0  -8  -1    8.30    4.00
   0   8  -1    4.20    3.70
   0   8   1    4.60    3.90
  -1  -8  -1  595.84   50.39
   1  -8   1  609.44   50.59
  -1  -8  -1  705.33   50.29
   1   8   1  680.63   49.99
  -1   8  -1  674.83   50.19
   2  -8   1   37.20    6.60
  -2  -8  -1   36.60    5.80
  -2  -8  -1   39.30    5.80
  -2   8  -1   40.80    5.80
   2   8   1   40.70    5.30
  -3  -8  -1  101.59   10.90
   3  -8   1  105.69   12.20
  -3  -8  -1  132.29   11.40
   3   8   1  110.29   10.30
  -3   8  -1   96.89   11.30
  -3   8  -1  122.09   11.60
   4  -8   1   -0.30    5.00
  -4  -8  -1    5.80    4.30
  -4  -8  -1    5.10    3.50
  -4   8  -1    7.50    4.60
  -4   8  -1    2.60    4.50
   4   8   1    4.40    3.20
   5  -8   1   39.20    7.10
  -5   8  -1   50.09   10.00
   5   8   1   51.39    6.50
   4  -9  -1   18.20    6.60
  -4  -9   1   20.20    5.00
  -4   9   1   25.00    6.90
   4   9  -1   24.30    4.30
   3  -9  -1   14.60    6.00
  -3  -9   1   11.60    4.60
  -3  -9   1    9.00    5.50
   3   9  -1   14.40    3.90
  -3   9   1   13.30    5.70
   2  -9  -1  115.29   13.30
  -2  -9   1  143.69   12.50
  -2  -9   1  102.89   12.10
  -2   9   1  122.69   12.30
   2   9  -1  129.19   11.60
  -1  -9   1   24.50    5.20
   1  -9  -1   27.20    6.40
  -1   9   1   23.30    5.30
   1   9  -1   29.50    5.10
   0  -9  -1  352.56   29.10
   0  -9   1  368.16   29.00
   0   9  -1  340.47   28.10
  -1  -9  -1   29.90    5.80
  -1   9  -1   24.70    5.30
   1   9   1   26.30    5.20
  -2  -9  -1   98.69   11.70
   2  -9   1  112.49   13.00
   2   9   1  119.79   11.40
  -2   9  -1  131.49   12.40
  -3  -9  -1   12.70    4.80
  -3  -9  -1   14.60    5.30
   3  -9   1   13.70    6.20
   3   9   1   11.30    4.10
  -3   9  -1    7.00    5.40
   4  -9   1   14.70    6.00
  -4  -9  -1   27.70    5.50
   4   9   1   20.80    4.50
  -4   9  -1   24.10    7.10
   3 -10  -1    0.50    6.20
  -3 -10   1   -0.30    4.60
  -3  10   1    9.80    5.80
   3  10  -1    5.30    4.10
   2 -10  -1    2.70    5.50
  -2 -10   1    4.10    4.80
   2  10  -1    5.60    4.10
  -2  10   1    8.50    5.30
   1 -10  -1   22.40    6.50
  -1 -10   1   23.70    6.10
   1  10  -1   31.20    5.70
  -1  10   1   27.20    5.80
   0 -10  -1   -0.70    4.90
   0 -10   1   -1.10    5.00
   0  10   1    2.10    4.60
   0  10  -1    5.60    4.60
   1 -10   1   30.70    6.90
  -1 -10  -1   32.20    6.80
  -1  10  -1   28.70    6.00
   1  10   1   26.90    5.40
  -2 -10  -1    7.90    5.40
   2 -10   1   10.30    6.40
  -2  10  -1    4.50    5.40
   2  10   1    4.50    7.80
  -3 -10  -1    8.80    5.30
   3 -10   1   10.90    6.20
  -3  10  -1    6.10    5.70
   3  10   1    3.70    4.30
  -7   0   2   21.50    3.20
  -7   0   2   21.60    3.10
  -6   0   2  421.56   33.10
  -6   0   2  454.35   33.20
   6   0  -2  445.26   33.10
   6   0  -2  433.96   33.00
  -5   0   2   48.90    4.30
   5   0  -2   42.80    4.00
  -5   0   2   42.60    4.20
   5   0  -2   43.70    4.10
  -4   0   2  409.46   33.20
  -4   0   2  474.65   33.20
   4   0  -2  440.16   33.10
   3   0  -2  265.47   19.90
  -3   0   2  269.67   20.00
  -3   0   2  260.67   20.00
   2   0  -2 3368.96  264.27
   2   0  -2 3644.74  264.17
   1   0  -2 1857.61  141.99
  -1   0   2 1908.01  142.19
   1   0   2 1833.32  140.69
  -1   0  -2 1765.42  140.59
  -2   0  -2 3397.96  270.67
   2   0   2 3611.34  270.77
  -3   0  -2  249.88   19.30
   3   0   2  265.57   19.30
   3   0   2  242.48   19.30
  -4   0  -2  436.56   33.80
  -4   0  -2  463.85   33.90
   4   0   2  446.86   33.80
   4   0   2  437.96   33.80
  -5   0  -2   47.70    5.00
  -5   0  -2   45.80    4.80
   5   0   2   35.20    4.70
   5   0   2   42.50    4.50
  -6   0  -2  471.55   33.30
   6   0   2  432.36   33.00
  -6   0  -2  394.56   33.10
  -7   0  -2   27.10    4.00
   7   0   2   22.70    3.60
  -7   0  -2   21.00    3.60
  -8   0  -2   34.20    4.70
  -8   0  -2   37.20    4.80
  -8   1   2    5.40    2.20
  -8   1   2    5.80    2.50
   7  -1  -2   50.49    5.40
  -7   1   2   54.39    5.80
  -7   1   2   60.99    5.60
  -6  -1   2   11.10    1.70
   6  -1  -2   12.10    2.10
  -5  -1   2  727.23   52.79
  -5  -1   2  808.22   52.89
   5  -1  -2  737.73   52.99
   5  -1  -2  733.83   53.19
  -5   1   2  597.84   53.09
  -5   1   2  631.44   53.09
  -4  -1   2  352.46   26.60
   4  -1  -2  362.56   26.80
  -4  -1   2  361.86   26.70
   4  -1  -2  342.17   27.00
  -4   1   2  344.87   26.90
   4   1  -2  339.67   26.60
  -4   1   2  381.96   27.00
   3  -1  -2 1774.02  135.49
  -3  -1   2 1791.32  135.29
  -3   1   2 1878.81  135.49
   2  -1  -2 1447.26  108.09
  -1  -1   2 3785.92  289.17
   1  -1  -2 3876.71  292.57
  -1   1   2 3871.61  292.37
   0  -1   2  953.60   78.29
   0  -1  -2  953.80   78.49
   0   1   2 1020.70   78.89
   1  -1   2 4159.18  300.67
  -1  -1  -2 3856.21  299.17
   1   1   2 3790.12  298.37
  -1   1  -2 3850.01  300.07
   2  -1   2 1645.64  128.09
  -2  -1  -2 1502.05  125.59
   2   1   2 1574.54  125.09
  -2   1  -2 1491.85  127.29
  -3  -1  -2 1913.01  134.49
   3  -1   2 1702.13  134.59
  -3   1  -2 1734.73  134.59
   3   1   2 1870.91  134.49
  -3   1  -2 1764.12  134.59
   3   1   2 1816.72  134.49
   4  -1   2  363.56   27.90
  -4  -1  -2  366.96   27.70
   4  -1   2  379.96   27.70
  -4  -1  -2  343.07   27.60
   4   1   2  355.56   27.60
  -4   1  -2  331.27   27.70
  -4   1  -2  396.66   27.90
   4   1   2  373.86   27.60
   5  -1   2  599.44   49.50
  -5  -1  -2  598.54   49.30
   5  -1   2  578.64   49.30
  -5  -1  -2  621.84   49.50
  -5   1  -2  713.53   49.60
   5   1   2  748.63   49.60
   5   1   2  724.33   49.40
   6  -1   2   20.40    3.30
   6   1   2   10.90    2.50
  -6   1  -2   13.60    3.20
  -6   1  -2    9.20    3.50
  -7  -1  -2   55.89    5.90
  -7  -1  -2   62.39    6.00
   7  -1   2   55.79    6.30
   7   1   2   45.20    6.00
  -7   1  -2   40.50    6.30
  -7   1  -2   49.30    6.40
  -8  -1  -2    6.30    2.90
  -8  -1  -2    7.00    2.90
  -8   1  -2    3.80    3.70
  -7   2   2   17.00    3.10
  -7   2   2   17.00    3.60
   6  -2  -2   50.49    6.60
  -6   2   2   77.69    6.60
  -6   2   2   72.79    6.90
   5  -2  -2   37.70    4.00
  -5  -2   2   38.50    3.20
   5  -2  -2   37.90    4.60
  -5   2   2   27.00    4.30
   4  -2  -2  101.09    8.20
  -4  -2   2  100.89    7.70
   4  -2  -2   98.89    8.40
  -4   2   2  103.59    8.30
   4   2  -2   99.59    7.70
  -4   2   2   95.19    8.40
  -3  -2   2 1154.08   92.89
   3  -2  -2 1127.09   92.99
  -3  -2   2 1091.69   92.79
   3   2  -2 1404.66   92.79
  -3   2   2 1325.37   93.19
   3   2  -2 1364.56   92.79
  -2  -2   2   82.19    6.40
  -2  -2   2   86.99    6.40
   2  -2  -2   73.59    6.70
   2  -2  -2   86.99    6.70
   1  -2  -2  114.99    9.90
  -1  -2   2  117.19    9.80
   1  -2  -2  132.69    9.90
  -1  -2   2  123.09    9.80
  -1   2   2  144.19   10.00
   1   2  -2  133.69    9.80
  -1   2   2  129.59    9.90
   0  -2  -2  122.59    9.70
   0  -2   2  134.29    9.70
   0  -2   2  123.39    9.60
   0   2  -2  129.29    9.70
   0   2  -2  118.39    9.60
   0   2   2  122.99    9.70
  -1  -2  -2  147.09   10.10
  -1  -2  -2  136.39   10.00
  -1   2  -2  123.39   10.00
  -1   2  -2  124.49   10.10
   1   2   2  109.39   10.00
   1   2   2  136.49   10.10
  -2   2  -2   77.79    7.20
   2   2   2   93.09    7.00
   2   2   2   86.19    7.00
  -2   2  -2   91.89    7.20
  -3  -2  -2 1429.56   94.69
   3  -2   2 1371.76   94.79
  -3  -2  -2 1325.77   94.79
   3  -2   2 1348.07   94.69
  -3   2  -2 1112.09   94.59
   3   2   2 1128.59   94.49
   3   2   2 1162.18   94.49
  -3   2  -2 1236.68   94.79
  -4  -2  -2  105.69    8.50
   4  -2   2   96.69    8.50
   4  -2   2  103.19    8.90
  -4  -2  -2   95.69    8.40
  -4   2  -2   94.29    8.70
   4   2   2  108.49    8.40
   4   2   2  100.09    8.30
  -4   2  -2  108.49    8.80
   5  -2   2   22.00    3.20
   5  -2   2   15.50    3.50
  -5  -2  -2   19.00    3.00
  -5  -2  -2   18.10    2.90
  -5   2  -2   33.60    4.40
   6  -2   2   75.99    7.20
  -6  -2  -2   72.89    6.50
   6   2   2   55.89    7.00
  -6   2  -2   45.20    6.80
  -6   2  -2   64.19    6.90
  -7  -2  -2   15.40    3.80
   7  -2   2   19.40    4.20
  -7  -2  -2   17.20    3.20
  -7   2  -2   18.70    4.10
  -7   2  -2   20.40    4.00
   7  -3  -2   21.30    4.20
  -7   3   2   20.70    3.70
  -7   3   2   19.20    4.10
   6  -3  -2   34.40    5.00
  -6   3   2   50.39    5.50
  -6   3   2   37.00    5.70
   5  -3  -2   40.30    5.00
  -5  -3   2   42.50    3.50
  -5   3   2   26.50    4.20
  -5   3   2   26.10    5.70
   4  -3  -2  253.87   20.80
  -4  -3   2  258.67   20.40
  -4  -3   2  255.77   20.40
  -4   3   2  283.97   21.00
   4   3  -2  268.17   20.30
   4   3  -2  292.07   20.40
  -4   3   2  275.47   21.00
   3  -3  -2  229.48   17.70
  -3  -3   2  218.18   17.50
   3  -3  -2  203.98   18.20
  -3   3   2  264.47   17.90
  -2  -3   2   59.09    4.50
  -2  -3   2   47.10    4.40
   2  -3  -2   48.00    4.90
   2  -3  -2   50.69    4.60
   2   3  -2   54.59    4.30
  -2   3   2   50.09    4.80
  -2   3   2   45.60    4.70
   2   3  -2   52.19    4.40
  -1  -3   2  437.96   29.90
   1  -3  -2  404.36   30.00
  -1  -3   2  451.05   29.90
   1   3  -2  352.06   29.70
   1   3  -2  390.46   29.80
  -1   3   2  347.27   29.90
  -1   3   2  384.66   30.00
   0  -3  -2  347.67   24.60
   0  -3   2  320.57   24.60
   0  -3   2  344.37   24.60
   0  -3  -2  313.17   24.70
   0   3   2  354.06   24.70
   0   3  -2  295.57   24.50
   0   3  -2  325.47   24.80
   0   3   2  290.47   24.50
   1  -3   2  411.46   32.50
  -1  -3  -2  401.46   32.50
  -1  -3  -2  366.06   32.50
  -1   3  -2  438.66   32.50
  -1   3  -2  473.45   32.70
   1   3   2  488.45   32.60
   1   3   2  433.36   32.50
   2  -3   2   50.99    4.70
   2  -3   2   48.60    4.80
  -2  -3  -2   49.90    4.60
  -2  -3  -2   53.79    4.60
   2   3   2   48.70    4.50
   2   3   2   43.50    4.40
  -2   3  -2   44.00    4.60
   3  -3   2  281.57   18.30
  -3  -3  -2  262.47   17.90
   3   3   2  213.68   17.80
   3   3   2  210.48   17.70
  -3   3  -2  204.58   17.90
  -3   3  -2  213.98   18.10
  -4  -3  -2  295.87   21.50
   4  -3   2  302.37   21.50
  -4  -3  -2  271.77   21.30
   4   3   2  275.97   21.30
   4   3   2  256.27   21.10
  -4   3  -2  288.87   21.70
  -4   3  -2  244.78   21.50
  -5  -3  -2   36.10    4.70
   5  -3   2   29.70    4.80
  -5  -3  -2   28.20    4.20
  -5   3  -2   43.10    5.40
   5   3   2   40.20    4.20
  -5   3  -2   46.70    5.40
  -6  -3  -2   42.10    4.90
   6  -3   2   45.70    5.70
  -6  -3  -2   39.20    4.80
  -6   3  -2   39.00    5.20
   6   3   2   35.30    4.30
  -6   3  -2   27.70    4.80
  -7  -3  -2   30.70    3.60
   7  -3   2   22.10    4.80
  -7  -3  -2   19.50    3.50
  -7   3  -2   16.20    4.70
  -7   3  -2   26.80    4.50
   7   3   2   17.20    2.80
   7  -4  -2   23.20    5.30
  -7   4   2   33.40    5.40
  -7   4   2   30.40    4.70
  -5  -4   2   43.70    4.90
  -5  -4   2   50.19    4.90
  -5   4   2   68.69    6.30
  -5   4   2   55.79    6.70
   5   4  -2   60.99    4.70
   4  -4  -2  256.77   20.00
   4  -4  -2  291.67   19.70
  -4  -4   2  254.87   19.30
  -4  -4   2  235.98   19.10
  -4   4   2  224.58   19.70
   4   4  -2  241.88   19.10
  -4   4   2  243.08   19.70
   3  -4  -2  371.26   31.20
  -3  -4   2  352.36   30.70
  -3  -4   2  381.66   30.80
   3   4  -2  447.66   30.80
   3   4  -2  423.66   30.60
  -3   4   2  404.76   31.10
  -3   4   2  458.05   31.20
   2  -4  -2 1153.38   93.59
  -2  -4   2 1172.98   93.29
  -2  -4   2 1079.19   93.29
   2  -4  -2 1221.38   93.39
  -2   4   2 1420.86   93.59
  -2   4   2 1177.68   93.39
   2   4  -2 1325.77   93.19
   2   4  -2 1419.76   93.39
  -1  -4   2  651.43   46.30
   1  -4  -2  565.04   46.50
  -1  -4   2  572.24   46.30
   1  -4  -2  646.34   46.40
  -1   4   2  590.44   46.30
   1   4  -2  659.23   46.30
   1   4  -2  580.44   46.20
  -1   4   2  647.04   46.40
   0  -4  -2 2088.49  169.88
   0  -4   2 1857.31  167.78
   0   4   2 2169.78  170.08
   0   4  -2 1993.00  167.58
  -1  -4  -2  654.53   46.40
   1  -4   2  584.04   46.50
   1  -4   2  684.13   46.50
  -1  -4  -2  595.54   46.50
  -1   4  -2  565.04   46.30
   1   4   2  572.74   46.30
  -1   4  -2  629.24   46.50
   1   4   2  631.64   46.40
  -2  -4  -2 1241.48   94.79
   2  -4   2 1213.28   94.99
   2  -4   2 1462.25   94.99
  -2  -4  -2 1403.26   94.89
   2   4   2 1264.17   94.79
  -2   4  -2 1087.49   94.79
   2   4   2 1181.98   94.69
  -3  -4  -2  464.35   31.80
  -3  -4  -2  416.76   31.70
   3  -4   2  464.75   31.90
   3  -4   2  409.86   32.10
  -3   4  -2  370.96   31.80
  -3   4  -2  404.96   32.00
   3   4   2  401.86   31.80
   3   4   2  389.76   31.50
  -4  -4  -2  252.47   19.50
   4  -4   2  211.98   19.70
  -4  -4  -2  227.98   19.20
  -4   4  -2  275.27   19.90
  -4   4  -2  269.27   19.80
   4   4   2  246.68   19.10
  -5  -4  -2   62.09    5.90
   5  -4   2   60.19    7.60
  -5  -4  -2   61.19    6.30
  -5   4  -2   57.09    6.80
   5   4   2   50.59    5.40
  -5   4  -2   48.30    6.90
  -6  -4  -2   52.89    6.20
  -6  -4  -2   57.59    6.30
   6  -4   2   53.29    7.20
  -6   4  -2   64.59    7.80
  -6   4  -2   79.49    7.70
   7  -4   2   33.90    5.80
  -7  -4  -2   30.20    3.80
  -7   4  -2   23.70    5.30
  -7   4  -2   19.20    4.80
   7   4   2   23.30    3.30
   7  -5  -2   10.60    5.30
  -7   5   2    7.80    4.80
  -6  -5   2  119.59    9.90
  -6   5   2  120.49   11.80
  -6   5   2  129.39   11.40
  -5  -5   2  106.99    9.70
   5  -5  -2  107.99   10.80
  -5  -5   2  107.79    9.90
  -5   5   2  142.89   11.20
  -4  -5   2   76.09    7.90
  -4  -5   2   79.19    7.60
   4  -5  -2   87.89    9.00
  -4   5   2   89.49    8.80
  -4   5   2  103.99    8.60
   4   5  -2   96.39    7.50
   3  -5  -2  877.81   59.59
  -3  -5   2  815.42   58.89
   3   5  -2  689.63   58.59
   3   5  -2  764.12   58.89
  -3   5   2  765.12   59.19
   2  -5  -2  169.08   14.60
  -2  -5   2  160.18   14.40
   2  -5  -2  152.08   14.80
   2   5  -2  221.78   14.40
  -2   5   2  204.68   14.70
   1  -5  -2  633.24   52.19
  -1  -5   2  567.24   52.19
  -1  -5   2  618.44   52.19
   1   5  -2  787.12   52.29
   1   5  -2  764.52   52.19
  -1   5   2  775.62   52.39
  -1   5   2  698.33   52.29
   0  -5   2    8.10    2.40
   0  -5  -2    9.40    2.30
   0  -5   2   11.00    2.40
   0  -5  -2    6.50    2.30
   0   5  -2    6.40    2.10
   0   5   2    5.50    1.90
   0   5   2    7.60    2.10
   0   5  -2    9.00    2.40
  -1  -5  -2  742.63   50.29
   1  -5   2  774.02   50.19
   1  -5   2  727.73   50.39
  -1   5  -2  632.84   50.09
   1   5   2  626.84   49.99
   1   5   2  566.14   49.90
  -1   5  -2  566.34   49.90
   2  -5   2  209.68   14.60
  -2  -5  -2  209.58   14.10
  -2   5  -2  146.89   13.90
   2   5   2  162.18   14.20
   2   5   2  155.28   13.70
  -2   5  -2  158.08   14.10
  -3  -5  -2  709.73   61.69
  -3  -5  -2  698.93   61.29
   3  -5   2  707.83   61.69
   3  -5   2  819.42   61.49
  -3   5  -2  971.00   61.89
   3   5   2  924.61   61.29
  -3   5  -2  859.91   61.59
  -4  -5  -2   88.79    8.10
  -4  -5  -2   98.19    8.70
   4  -5   2   92.29    9.00
  -4   5  -2   93.69    8.90
   4   5   2   81.09    7.80
  -4   5  -2   81.89    8.90
  -5  -5  -2  155.28   11.60
  -5  -5  -2  137.79   10.90
   5  -5   2  135.29   12.20
  -5   5  -2  108.09   11.60
   5   5   2  109.49   10.50
  -5   5  -2  126.69   11.90
  -6  -5  -2  117.59   10.20
   6  -5   2  118.19   12.20
  -6  -5  -2  113.09   10.20
  -6   5  -2  108.39   11.60
  -6   5  -2  128.19   11.50
   6   5   2  111.69    9.70
  -7  -5  -2    9.80    3.10
   7  -5   2    9.60    5.30
  -7   5  -2   11.60    5.00
  -6  -6   2   11.50    2.20
  -6  -6   2   11.90    2.80
   6  -6  -2    8.00    4.40
  -6   6   2    1.00    3.70
   6   6  -2    5.50    2.10
  -6   6   2    3.50    4.80
  -5  -6   2   12.40    3.20
   5  -6  -2   12.40    4.40
  -5  -6   2   11.90    3.00
  -5   6   2   20.70    4.70
  -5   6   2   23.10    4.40
   5   6  -2   21.10    2.80
  -4  -6   2   88.39    8.00
   4  -6  -2   82.79    9.20
  -4   6   2   72.19    8.70
  -4   6   2   78.79    8.50
   4   6  -2   77.89    7.20
  -3  -6   2  332.77   25.60
   3  -6  -2  310.37   26.20
  -3  -6   2  294.07   25.40
  -3   6   2  321.87   25.80
   3   6  -2  340.07   25.30
  -3   6   2  372.36   26.10
  -2  -6   2  539.95   38.60
  -2  -6   2  491.65   38.60
   2  -6  -2  511.05   39.10
   2  -6  -2  532.35   39.50
  -2   6   2  444.16   38.60
  -2   6   2  516.15   38.80
   2   6  -2  498.45   38.30
   1  -6  -2  347.17   25.80
   1  -6  -2  357.76   26.50
  -1  -6   2  307.07   25.70
  -1  -6   2  352.26   25.70
  -1   6   2  310.07   25.70
  -1   6   2  314.37   25.70
   1   6  -2  344.77   25.70
   1   6  -2  314.37   25.50
   0  -6  -2  465.95   37.40
   0  -6   2  470.65   37.40
   0  -6   2  520.75   37.30
   0  -6  -2  520.55   37.30
   0   6  -2  455.55   37.10
   0   6   2  503.35   37.30
   0   6   2  465.95   37.20
   1  -6   2  336.57   25.60
  -1  -6  -2  337.07   25.10
  -1  -6  -2  298.97   25.20
   1  -6   2  302.67   25.30
  -1   6  -2  343.77   25.20
   1   6   2  325.37   24.90
   1   6   2  322.47   25.00
  -1   6  -2  302.87   24.90
  -2  -6  -2  539.65   39.30
   2  -6   2  551.14   39.30
  -2  -6  -2  474.45   39.30
   2  -6   2  490.05   39.60
  -2   6  -2  523.45   39.40
   2   6   2  519.75   39.00
  -2   6  -2  494.75   39.20
   2   6   2  500.55   39.80
   3  -6   2  355.76   27.00
  -3  -6  -2  339.47   26.40
  -3  -6  -2  358.56   26.50
  -3   6  -2  308.57   26.50
   3   6   2  327.27   26.10
  -3   6  -2  333.67   26.70
  -4  -6  -2   61.79    7.70
   4  -6   2   69.89    9.00
  -4  -6  -2   74.49    8.30
  -4   6  -2   92.79    8.90
   4   6   2   88.99    7.50
  -4   6  -2   91.39    8.80
   5  -6   2   19.00    4.90
  -5  -6  -2   20.60    4.30
  -5  -6  -2   17.80    3.60
  -5   6  -2   16.70    4.80
  -5   6  -2   18.40    4.80
   5   6   2   13.40    3.10
  -6  -6  -2    2.70    3.10
  -6  -6  -2    6.80    3.20
   6  -6   2    1.70    5.30
   6   6   2    9.60    2.80
  -6   6  -2    9.60    5.70
  -6   6  -2    9.00    5.00
  -6  -7   2   26.20    4.00
  -6   7   2   23.70    6.40
   5  -7  -2    2.40    4.50
  -5  -7   2    0.90    2.80
  -5  -7   2    0.20    3.00
   5   7  -2    2.40    2.30
  -5   7   2   -1.00    4.50
  -5   7   2    3.60    4.10
  -4  -7   2   65.29    7.30
   4  -7  -2   60.99    8.70
  -4  -7   2   56.99    6.70
  -4   7   2   74.09    8.20
  -4   7   2   53.69    8.20
   4   7  -2   58.09    6.30
  -3  -7   2   23.40    4.30
  -3  -7   2   16.70    3.80
  -3   7   2   29.70    4.90
   3   7  -2   26.90    3.70
  -3   7   2   20.20    4.40
  -2  -7   2   12.50    3.70
   2  -7  -2   10.60    4.40
  -2   7   2   26.30    4.40
   2   7  -2   23.20    3.60
  -2   7   2   21.20    4.00
  -1  -7   2    4.10    3.20
  -1  -7   2    4.90    3.20
  -1   7   2   25.20    3.80
  -1   7   2   25.40    3.90
   0  -7   2   40.20    5.20
   0  -7   2   41.00    5.50
   0  -7  -2   29.40    4.60
   0  -7  -2   37.10    5.50
   0   7   2   39.30    5.60
   0   7  -2   36.20    4.90
   0   7   2   35.70    4.80
  -1  -7  -2   28.10    5.50
  -1  -7  -2   36.90    5.30
   1  -7   2   41.10    5.70
   1  -7   2   35.70    5.50
   2  -7   2   26.80    5.10
  -2  -7  -2   24.80    4.20
   2   7   2   11.70    3.40
  -2   7  -2   10.40    3.90
  -2   7  -2   10.00    3.50
  -3  -7  -2   27.00    4.60
  -3  -7  -2   24.30    4.20
   3  -7   2   33.70    5.70
  -3   7  -2   23.00    4.50
  -3   7  -2   19.70    4.60
   3   7   2   15.90    3.70
  -4  -7  -2   46.90    6.90
  -4  -7  -2   64.89    7.90
   4  -7   2   58.89    8.50
   4   7   2   62.99    6.60
  -4   7  -2   72.19    8.30
  -4   7  -2   61.99    8.10
  -5  -7  -2    4.10    4.00
  -5  -7  -2    2.70    3.20
   5  -7   2   -1.60    4.40
   5   7   2    0.50    2.70
  -5   7  -2   -0.70    3.90
  -5   7  -2    6.70    4.70
  -6  -7  -2   20.10    4.40
  -6   7  -2   32.80    6.80
   5  -8  -2   32.00   11.00
  -5  -8   2   36.50    5.80
   5   8  -2   39.90    5.60
  -5   8   2   36.30    8.30
   4  -8  -2   10.40    5.20
  -4  -8   2   12.60    4.20
  -4  -8   2   10.10    3.80
  -4   8   2   12.00    5.20
  -4   8   2    8.80    4.60
   4   8  -2   13.10    3.20
  -3  -8   2   65.99    8.20
   3  -8  -2   68.59    8.70
  -3  -8   2   55.89    7.70
  -3   8   2   62.89    8.40
  -3   8   2   73.09    8.60
  -2  -8   2  129.59   13.00
   2  -8  -2  134.49   14.00
  -2  -8   2  164.68   13.20
   2   8  -2  148.59   12.50
  -2   8   2  145.19   13.30
  -2   8   2  145.49   13.40
  -1  -8   2   33.00    4.90
   1  -8  -2   27.50    5.60
  -1   8   2   19.10    4.80
   1   8  -2   23.20    4.40
   0  -8   2    0.40    3.50
   0  -8  -2   -2.10    3.70
   0   8   2    2.10    3.50
   0   8  -2    1.50    3.30
   1  -8   2   20.90    5.10
  -1  -8  -2   31.00    5.80
  -1  -8  -2   23.70    5.20
  -1   8  -2   28.10    4.90
   1   8   2   29.60    4.70
  -2  -8  -2  173.48   13.90
   2  -8   2  154.18   14.50
  -2  -8  -2  136.49   13.70
   2   8   2  153.48   13.10
  -2   8  -2  135.59   13.50
  -3  -8  -2   60.49    8.20
  -3  -8  -2   77.69    8.60
   3  -8   2   56.79    7.90
  -3   8  -2   56.59    8.40
  -3   8  -2   80.39   11.00
   3   8   2   61.49    7.40
   4  -8   2    8.50    5.00
  -4  -8  -2   11.30    4.00
  -4  -8  -2   13.70    4.70
  -4   8  -2   11.70    4.80
   4   8   2   13.50    3.70
  -4   8  -2   12.70    5.00
  -5  -8  -2   33.50    6.40
   5  -8   2   29.30    6.70
   5   8   2   37.10    5.10
  -5   8  -2   34.60    7.40
   4  -9  -2    8.50    6.10
  -4  -9   2   13.90    4.40
  -4   9   2   11.20    6.00
   4   9  -2    7.00    3.60
  -3  -9   2   52.39    8.30
  -3  -9   2   72.19    9.00
   3  -9  -2   60.19    9.10
  -3   9   2   70.29    9.20
   3   9  -2   62.09    7.50
  -2  -9   2    6.30    4.50
   2  -9  -2    6.80    5.10
  -2  -9   2    2.70    3.80
  -2   9   2    4.10    4.30
   2   9  -2    3.30    3.50
  -1  -9   2   77.89   10.40
   1  -9  -2   87.09   11.40
   1   9  -2   95.59    9.60
  -1   9   2   96.19   10.50
   0  -9  -2   -1.90    4.20
   0  -9   2    0.70    4.80
   0   9  -2    3.20    4.10
   0   9   2    1.50    4.20
   1  -9   2   90.89   11.70
  -1  -9  -2   97.69   11.30
   1   9   2   91.49   10.10
  -1   9  -2  100.59   10.50
  -2  -9  -2    3.60    4.40
   2  -9   2    6.50    5.00
   2   9   2    2.50    3.90
  -2   9  -2    6.00    4.70
   3  -9   2   53.19    8.50
  -3  -9  -2   56.59    7.80
  -3  -9  -2   79.79    9.40
  -3   9  -2   67.49    8.40
   3   9   2   64.59    8.20
   4  -9   2    9.40    6.10
  -4  -9  -2    5.10    4.50
   4   9   2    5.50    3.80
  -4   9  -2   10.00    6.00
  -2 -10   2   38.50    7.50
   2 -10  -2   45.70    8.40
  -2  10   2   52.29    7.70
   2  10  -2   49.20    6.50
  -1 -10   2    6.60    5.30
   1 -10  -2   11.20    6.20
   1  10  -2    8.00    4.40
  -1  10   2    8.90    5.30
   0 -10  -2   50.39    8.40
   0 -10   2   39.40    7.10
   0  10   2   39.50    6.70
   0  10  -2   49.99    6.90
   1 -10   2    2.30    5.50
  -1 -10  -2    2.60    5.20
  -1  10  -2   11.60    5.40
   1  10   2    6.90    4.70
   2 -10   2   38.80    7.70
  -2 -10  -2   47.10    7.20
   2  10   2   44.10    6.70
  -2  10  -2   48.10    7.40
  -6   0   3    2.00    1.50
  -6   0   3    1.50    1.40
   5   0  -3   51.69    4.40
   5   0  -3   51.09    4.30
  -5   0   3   55.09    4.50
  -5   0   3   48.50    4.50
  -4   0   3  123.29    9.70
   4   0  -3  126.19    9.70
   4   0  -3  128.29    9.60
  -4   0   3  125.29    9.70
  -3   0   3 1236.18   91.29
   3   0  -3 1263.67   91.29
   3   0  -3 1208.88   91.29
  -3   0   3 1186.18   91.29
  -2   0   3   18.10    1.50
  -2   0   3   17.00    1.50
   2   0  -3   15.90    1.50
   1   0  -3 1705.93  128.49
  -1   0   3 1655.93  128.59
   0   0   3    1.30    0.40
   0   0   3    0.40    0.50
   0   0  -3    0.30    0.40
   0   0  -3    1.80    0.50
  -1   0  -3 1635.84  132.69
   1   0   3 1705.23  133.29
  -2   0  -3   14.40    2.00
   2   0   3   13.90    2.00
  -2   0  -3   13.10    2.00
  -3   0  -3 1259.87   89.49
  -3   0  -3 1161.48   89.39
   3   0   3 1104.49   89.39
   3   0   3 1251.67   89.39
   4   0   3  135.79   10.50
  -4   0  -3  125.49   10.60
   4   0   3  126.39   10.70
  -4   0  -3  135.89   10.70
   5   0   3   52.59    5.60
  -5   0  -3   50.59    5.60
   5   0   3   52.39    5.30
  -5   0  -3   56.29    5.60
   6   0   3   -0.80    2.40
  -6   0  -3    0.70    3.00
  -6   0  -3    3.30    2.70
  -7   0  -3    5.00    2.90
   7   0   3    6.50    2.90
  -7   0  -3    9.00    3.10
  -8   0  -3    7.00    3.40
  -8   0  -3    4.50    4.00
   7  -1  -3   55.79    5.20
  -7   1   3   58.39    5.30
  -7   1   3   48.90    5.50
   6  -1  -3   12.00    2.30
   6  -1  -3   13.70    2.20
  -6   1   3   21.40    2.80
  -6   1   3   22.70    3.10
   5  -1  -3  490.35   37.80
  -5   1   3  529.85   37.90
  -5   1   3  486.65   37.90
   4  -1  -3  941.21   73.99
  -4   1   3 1039.30   74.09
   3  -1  -3  494.25   33.30
   3  -1  -3  508.35   33.40
  -3   1   3  381.86   33.30
  -3   1   3  389.96   33.30
   2  -1  -3  144.49   11.20
   2  -1  -3  123.49   11.20
  -2   1   3  157.98   11.20
  -2   1   3  162.48   11.40
  -1  -1   3 3006.00  216.88
   1  -1  -3 3044.20  219.78
  -1   1   3 2716.33  219.48
   1   1  -3 2667.63  216.48
   1  -1   3 2748.53  222.88
   1   1   3 2943.11  222.38
  -1   1  -3 2888.61  223.08
  -2  -1  -3  156.78   11.30
  -2  -1  -3  152.98   11.40
   2  -1   3  151.98   11.50
   2  -1   3  164.98   11.40
   2   1   3  131.69   11.30
  -2   1  -3  129.39   11.40
   2   1   3  141.79   11.30
  -2   1  -3  139.69   11.40
  -3  -1  -3  367.46   31.80
  -3  -1  -3  395.26   31.90
   3  -1   3  391.46   31.90
  -3   1  -3  474.85   32.00
  -3   1  -3  481.65   32.10
   4  -1   3  981.40   73.09
  -4  -1  -3  973.60   73.09
  -4  -1  -3 1010.70   73.19
   4  -1   3  973.10   73.19
   4   1   3  947.71   73.09
  -4   1  -3  888.61   73.09
  -4   1  -3 1004.90   73.29
   4   1   3 1010.60   73.09
   5  -1   3  497.85   38.20
  -5  -1  -3  478.85   38.00
   5  -1   3  510.55   38.10
  -5   1  -3  484.75   38.10
   5   1   3  501.45   37.90
  -5   1  -3  537.15   38.30
   5   1   3  493.65   38.00
   6  -1   3   22.30    3.70
  -6  -1  -3   19.30    3.80
  -6  -1  -3   21.90    3.40
  -6   1  -3   13.20    3.40
  -6   1  -3   16.10    3.50
   6   1   3   14.10    2.90
   7  -1   3   59.49    6.70
  -7  -1  -3   54.39    6.30
  -7  -1  -3   62.99    6.60
  -7   1  -3   51.39    6.80
  -7   1  -3   57.59    6.90
   7   1   3   49.99    6.00
  -8  -1  -3    4.20    3.30
  -8   1  -3    5.20    3.70
  -7   2   3   20.90    3.60
   6  -2  -3  181.58   15.20
  -6   2   3  202.18   15.10
  -6   2   3  183.28   15.20
   5  -2  -3  534.65   42.80
  -5   2   3  603.24   43.00
   4  -2  -3  206.28   15.00
   4  -2  -3  200.58   15.20
  -4   2   3  187.88   15.10
  -4   2   3  180.48   15.10
   3  -2  -3 1066.29   82.29
   3  -2  -3 1088.89   82.49
  -3  -2   3 1069.59   82.09
  -3   2   3 1220.98   82.49
  -3   2   3 1057.09   82.39
   2  -2  -3 1152.98   89.69
  -2  -2   3 1144.79   89.59
  -2  -2   3 1110.09   89.59
  -2   2   3 1249.38   89.79
  -2   2   3 1239.28   89.79
   2   2  -3 1308.17   89.59
   1  -2  -3  945.61   74.09
  -1  -2   3 1035.50   73.99
  -1  -2   3  989.40   73.99
   0  -2   3 1326.37  106.49
   0  -2  -3 1271.07  106.29
   0   2   3 1250.87  106.09
   1   2   3 1033.20   76.39
  -1   2  -3 1007.50   76.49
  -2  -2  -3 1227.98   87.89
   2  -2   3 1132.09   87.99
  -2  -2  -3 1235.48   87.89
   2  -2   3 1300.47   87.89
  -2   2  -3 1070.19   87.89
   2   2   3 1194.28   87.79
   2   2   3 1054.39   87.79
  -3  -2  -3 1189.78   84.49
   3  -2   3 1204.98   84.49
   3  -2   3 1058.69   84.59
  -3  -2  -3 1073.89   84.29
   3   2   3 1087.09   84.29
   3   2   3 1130.79   84.39
  -3   2  -3 1138.79   84.59
   4  -2   3  184.88   16.10
  -4  -2  -3  185.98   15.80
  -4  -2  -3  168.68   15.70
   4   2   3  209.88   15.70
  -4   2  -3  217.58   16.20
  -4   2  -3  210.98   16.10
   4   2   3  233.18   15.80
  -5  -2  -3  539.95   41.30
  -5  -2  -3  555.84   41.50
   5  -2   3  562.44   41.80
  -5   2  -3  526.15   41.60
  -5   2  -3  562.54   41.70
   5   2   3  525.55   41.20
   6  -2   3  195.18   15.70
  -6  -2  -3  198.58   15.20
  -6   2  -3  204.58   15.80
   6   2   3  179.68   14.90
  -6   2  -3  165.58   15.50
  -7  -2  -3   22.70    4.00
   7  -2   3   24.30    4.70
  -7  -2  -3   22.00    3.70
  -7   2  -3   33.10    4.70
  -7   2  -3   30.60    4.90
   7  -3  -3   30.80    4.30
  -7   3   3   13.30    3.90
  -7   3   3   18.70    3.60
   6  -3  -3   81.69    7.90
  -6   3   3   62.49    7.70
  -6   3   3   81.99    7.40
   5  -3  -3  224.78   20.00
  -5   3   3  254.97   20.10
  -5   3   3  285.67   20.10
  -4  -3   3  742.23   59.59
   4  -3  -3  774.22   59.99
   4   3  -3  797.32   59.59
  -4   3   3  861.91   60.19
  -4   3   3  817.32   60.19
  -3  -3   3  961.10   74.59
  -3  -3   3 1016.10   74.69
   3  -3  -3  986.80   75.09
   3  -3  -3 1008.00   74.89
  -3   3   3 1038.30   74.99
   3   3  -3 1022.60   74.59
  -3   3   3  954.50   74.89
  -2  -3   3 3084.39  227.18
  -2   3   3 2822.92  232.18
   2   3  -3 2789.42  224.68
  -1  -3   3  196.48   15.20
  -1  -3   3  199.38   15.10
   1  -3  -3  227.18   15.30
   1  -3  -3  198.28   15.40
   1   3  -3  205.98   15.20
  -1   3   3  194.78   15.30
   1   3  -3  174.18   15.00
  -1   3   3  184.18   15.20
   0  -3   3  524.45   39.50
   0  -3   3  550.84   39.40
   0  -3  -3  491.95   39.50
   0   3   3  553.14   39.50
   0   3  -3  553.54   39.50
   0   3  -3  496.75   39.30
   0   3   3  489.15   39.40
  -1  -3  -3  212.88   15.90
   1  -3   3  185.98   16.00
  -1  -3  -3  193.08   15.90
   1  -3   3  205.28   15.90
   1   3   3  188.58   15.80
  -1   3  -3  235.68   16.10
   1   3   3  226.98   15.90
  -1   3  -3  193.98   15.80
   2  -3   3 3236.58  261.17
   2  -3   3 3106.39  261.87
  -2  -3  -3 2976.10  258.17
   2   3   3 3675.53  259.07
   3  -3   3  993.30   76.79
  -3  -3  -3 1069.59   76.59
   3  -3   3 1036.00   76.59
  -3  -3  -3  939.61   76.49
  -3   3  -3  920.21   76.59
   3   3   3 1040.00   76.49
   3   3   3 1053.69   76.49
  -3   3  -3 1104.19   76.89
   4  -3   3  903.31   62.29
  -4  -3  -3  857.31   62.29
   4  -3   3  790.22   62.49
  -4  -3  -3  727.83   61.99
   4   3   3  867.61   62.19
  -4   3  -3  779.22   62.39
   4   3   3  806.32   61.99
  -4   3  -3  871.01   62.49
   5  -3   3  266.37   20.90
  -5  -3  -3  248.48   20.20
  -5  -3  -3  285.67   20.50
  -5   3  -3  266.07   20.80
   5   3   3  245.98   20.00
  -5   3  -3  245.18   20.70
   6  -3   3   81.29    8.70
  -6  -3  -3   78.19    7.40
  -6  -3  -3   74.49    7.50
   6   3   3   71.19    7.00
  -6   3  -3   93.29    8.40
  -6   3  -3   68.79    8.20
   7  -3   3   21.80    5.00
  -7  -3  -3   16.90    4.40
  -7  -3  -3   18.30    3.70
   7   3   3   29.70    4.20
  -7   3  -3   32.50    6.20
  -7   3  -3   24.20    4.90
   7  -4  -3    1.60    3.90
  -7   4   3    0.70    3.00
  -7   4   3   -0.30    3.60
  -6   4   3  106.09    9.20
  -6   4   3   85.09    9.60
  -5  -4   3   91.69    7.10
  -5   4   3   93.99    8.30
  -5   4   3   86.79    8.60
   5   4  -3   79.29    6.80
  -4  -4   3  132.69   11.20
   4  -4  -3  162.78   12.10
   4  -4  -3  152.28   13.30
  -4   4   3  142.39   11.90
   4   4  -3  140.19   11.10
  -4   4   3  133.79   12.00
  -3  -4   3  231.58   17.00
   3  -4  -3  252.77   17.80
  -3   4   3  179.88   17.30
  -2  -4   3  406.66   35.30
  -2  -4   3  449.86   35.30
   2  -4  -3  468.95   35.50
   2  -4  -3  423.36   35.60
  -2   4   3  520.45   35.60
   2   4  -3  485.95   35.20
  -2   4   3  448.56   35.50
   2   4  -3  532.95   35.40
  -1  -4   3  711.33   54.99
  -1  -4   3  803.42   54.89
   1  -4  -3  794.02   54.99
   1  -4  -3  665.43   55.09
  -1   4   3  760.72   55.09
   1   4  -3  795.92   54.99
  -1   4   3  649.34   54.89
   1   4  -3  659.13   54.79
   0  -4   3  732.73   51.89
   0  -4  -3  737.23   51.89
   0  -4   3  681.13   51.99
   0  -4  -3  658.43   51.99
   0   4  -3  644.84   51.79
   0   4   3  742.93   51.99
   0   4   3  599.04   51.79
   0   4  -3  711.43   51.89
   1  -4   3  703.23   55.39
   1  -4   3  752.72   55.29
  -1  -4  -3  674.53   55.29
  -1  -4  -3  757.12   55.29
  -1   4  -3  697.43   55.19
  -1   4  -3  800.72   55.49
   1   4   3  696.83   55.19
   1   4   3  787.92   55.29
   2  -4   3  537.55   35.30
   2  -4   3  444.06   35.30
  -2  -4  -3  487.15   35.20
   2   4   3  470.55   35.10
  -2   4  -3  412.16   35.10
  -2   4  -3  469.95   35.30
   2   4   3  410.86   34.90
   3  -4   3  178.68   16.80
   3  -4   3  189.18   16.50
  -3  -4  -3  181.98   16.50
  -3   4  -3  254.67   17.00
  -3   4  -3  244.68   16.80
  -4  -4  -3  151.38   12.00
   4  -4   3  138.89   12.40
  -4  -4  -3  139.29   11.70
  -4   4  -3  136.99   12.00
  -4   4  -3  141.59   12.20
   4   4   3  141.39   11.50
  -5  -4  -3   76.19    8.30
   5  -4   3   85.09    9.50
  -5  -4  -3   87.59    8.70
   5   4   3   96.49    8.10
  -5   4  -3  102.19    9.30
  -5   4  -3  107.19    9.20
  -6  -4  -3   92.39    8.30
   6  -4   3   88.19    9.70
  -6  -4  -3   91.19    8.20
  -6   4  -3   91.89    9.20
   6   4   3   77.89    7.60
  -6   4  -3   74.29    9.20
  -7  -4  -3   -1.20    3.00
   7  -4   3    3.20    4.60
  -7   4  -3    2.90    4.30
   7   4   3    1.50    3.20
  -7   5   3    2.80    4.50
  -6   5   3   13.00    3.70
  -6   5   3   13.90    4.60
   5  -5  -3   33.80    5.50
  -5  -5   3   45.60    4.30
  -5  -5   3   44.40    4.40
   5   5  -3   33.70    3.80
  -5   5   3   33.90    4.90
  -5   5   3   33.30    5.30
  -4  -5   3   74.79    7.00
   4  -5  -3   85.39    8.60
  -4  -5   3   78.49    7.30
  -4   5   3   86.09    8.00
  -4   5   3   75.79    8.10
   4   5  -3   85.39    6.80
  -3  -5   3   79.39    6.60
  -3  -5   3   67.99    6.30
   3  -5  -3   64.99    7.30
   3  -5  -3   81.19    7.40
  -3   5   3   64.19    7.00
   3   5  -3   73.39    6.50
   3   5  -3   61.99    6.00
  -3   5   3   57.99    7.10
  -2  -5   3   58.79    5.70
  -2  -5   3   61.79    5.70
   2  -5  -3   74.69    6.10
   2  -5  -3   67.19    6.60
   2   5  -3   58.29    5.60
  -2   5   3   51.19    6.00
  -2   5   3   53.69    6.00
   2   5  -3   49.30    5.40
  -1  -5   3    7.50    2.20
   1  -5  -3    4.60    2.40
  -1  -5   3    5.40    2.10
   1  -5  -3    6.30    2.20
  -1   5   3   12.60    2.50
   1   5  -3   15.00    2.50
   0  -5   3   16.70    2.90
   0  -5   3   24.70    3.50
   0  -5  -3   20.30    3.30
   0  -5  -3   23.30    3.10
   0   5   3   29.70    3.50
   0   5  -3   19.80    2.90
   0   5   3   15.10    3.00
   0   5  -3   21.30    2.90
   1  -5   3   14.40    2.60
   1  -5   3   13.60    3.20
   1   5   3    8.80    2.40
   1   5   3    7.00    2.30
  -1   5  -3    6.80    2.60
  -1   5  -3    6.60    2.50
   2  -5   3   54.69    6.70
  -2  -5  -3   51.59    6.00
  -2  -5  -3   51.99    6.10
   2   5   3   65.99    6.10
   2   5   3   72.89    6.10
  -2   5  -3   61.19    6.30
   3  -5   3   71.79    7.20
  -3  -5  -3   66.89    7.00
  -3  -5  -3   62.59    6.70
   3  -5   3   57.29    7.50
  -3   5  -3   73.19    7.40
  -3   5  -3   63.49    7.00
   3   5   3   73.39    6.70
   3   5   3   74.69    7.40
   4  -5   3   83.39    9.00
  -4  -5  -3   78.79    8.00
  -4  -5  -3   91.69    8.60
   4   5   3   87.69    7.80
  -4   5  -3   91.09    8.90
  -4   5  -3   81.79    8.80
  -5  -5  -3   47.40    6.40
  -5  -5  -3   32.70    4.70
   5  -5   3   38.00    6.20
  -5   5  -3   49.00    7.00
   5   5   3   41.60    5.10
  -5   5  -3   46.50    6.50
  -6  -5  -3   15.10    3.70
  -6  -5  -3   12.40    3.30
   6  -5   3   14.90    5.20
  -6   5  -3   10.40    4.40
   6   5   3   15.70    3.10
  -6   5  -3   16.30    4.50
  -7  -5  -3    4.90    4.00
   7  -5   3   -0.30    5.10
  -7   5  -3    2.20    4.80
  -6  -6   3   21.60    3.10
  -6   6   3   26.40    5.30
  -6   6   3   25.60    5.80
  -5  -6   3   44.80    5.40
   5  -6  -3   39.80    6.50
  -5   6   3   54.09    6.70
  -5   6   3   56.89    7.00
   4  -6  -3   78.69    9.20
  -4  -6   3   74.99    7.90
   4   6  -3   87.79    7.20
  -4   6   3   83.99    8.80
  -3  -6   3  240.38   22.10
   3  -6  -3  270.97   23.00
  -3  -6   3  279.77   22.40
   3   6  -3  285.47   22.00
  -3   6   3  304.87   22.80
  -3   6   3  333.37   22.80
  -2  -6   3  483.35   36.60
   2  -6  -3  486.35   37.10
  -2  -6   3  536.75   36.60
  -2   6   3  437.96   36.60
   2   6  -3  435.66   36.20
  -2   6   3  482.75   36.70
   1  -6  -3  329.57   25.30
  -1  -6   3  283.97   25.30
  -1  -6   3  307.57   25.20
  -1   6   3  339.87   25.40
   1   6  -3  342.57   25.30
   1   6  -3  343.97   25.10
  -1   6   3  324.57   25.30
   0  -6  -3   21.90    3.80
   0  -6  -3   31.80    4.50
   0  -6   3   31.30    4.00
   0  -6   3   19.60    3.70
   0   6   3   36.20    4.70
   0   6  -3   29.70    3.80
   0   6   3   30.00    4.00
   0   6  -3   27.70    3.80
   1  -6   3  311.17   25.30
  -1  -6  -3  312.47   25.10
   1  -6   3  343.97   25.50
  -1  -6  -3  352.06   25.00
  -1   6  -3  316.27   25.00
  -1   6  -3  293.27   24.80
   1   6   3  306.97   24.90
   1   6   3  319.07   24.90
   2  -6   3  522.55   37.60
   2  -6   3  456.75   37.80
  -2  -6  -3  493.75   37.50
  -2  -6  -3  433.66   37.50
  -2   6  -3  529.65   37.70
  -2   6  -3  480.05   37.50
   2   6   3  497.85   37.70
  -3  -6  -3  328.67   23.10
  -3  -6  -3  287.57   22.90
   3  -6   3  304.27   24.30
   3   6   3  267.07   22.50
  -3   6  -3  296.57   23.20
  -3   6  -3  252.37   22.90
   4  -6   3   97.49   10.00
  -4  -6  -3  107.99    9.50
  -4  -6  -3   88.59    9.00
   4   6   3   91.19    8.60
  -4   6  -3  101.29    9.80
  -4   6  -3   78.39    9.40
  -5  -6  -3   54.89    8.00
   5  -6   3   35.40    6.20
  -5  -6  -3   41.90    6.10
  -5   6  -3   44.20    6.10
  -5   6  -3   43.20    6.10
   5   6   3   47.30    5.50
   6  -6   3   20.30    6.10
  -6  -6  -3   23.30    4.20
  -6   6  -3   17.10    5.50
   6   6   3   20.50    3.60
  -6  -7   3   44.50    5.80
  -6   7   3   55.69    8.00
  -5  -7   3    8.50    3.20
   5  -7  -3    9.80    4.90
  -5  -7   3   16.90    3.40
   5   7  -3   19.60    3.30
  -5   7   3   18.80    4.80
  -5   7   3   18.40    5.40
  -4  -7   3  111.59   11.00
  -4  -7   3  106.19   10.60
   4  -7  -3  123.89   12.40
   4   7  -3  131.89   10.40
  -4   7   3  121.99   12.00
  -4   7   3  133.69   11.70
  -3  -7   3   89.69    9.20
  -3  -7   3   85.69    8.90
   3  -7  -3   84.39   10.40
   3   7  -3  105.79    8.60
  -3   7   3   89.69    9.80
  -3   7   3  103.49    9.60
  -2  -7   3   15.50    3.60
  -2  -7   3   14.20    3.50
   2  -7  -3   10.80    4.30
  -2   7   3   14.70    3.70
  -2   7   3    9.20    3.70
   2   7  -3   10.90    3.00
   1  -7  -3   79.79    9.50
  -1  -7   3   73.29    8.50
  -1  -7   3   77.69    8.40
   1   7  -3   99.99    8.20
  -1   7   3   90.39    8.60
   0  -7   3  368.36   32.20
   0  -7  -3  418.26   32.40
   0  -7   3  404.66   32.50
   0  -7  -3  454.25   32.10
   0   7   3  395.16   31.90
   0   7   3  430.56   32.10
   0   7  -3  411.56   31.90
  -1  -7  -3   97.79    9.50
  -1  -7  -3  101.59    9.10
   1  -7   3  100.59   10.00
   1  -7   3  113.89    9.20
  -1   7  -3   84.89    9.10
   1   7   3   76.79    8.90
  -1   7  -3   79.19    9.00
  -2  -7  -3   16.30    4.10
  -2  -7  -3    9.90    3.60
   2  -7   3   14.60    4.70
  -2   7  -3   16.60    4.20
   2   7   3   15.90    3.60
  -2   7  -3   13.80    3.90
  -3  -7  -3  110.49    9.70
  -3  -7  -3   94.99    9.50
   3  -7   3  105.69   10.50
  -3   7  -3   80.89    9.60
   3   7   3   84.79    8.80
   4  -7   3  116.79   12.30
  -4  -7  -3  145.89   12.20
  -4  -7  -3  108.89   11.40
  -4   7  -3  143.09   12.30
  -4   7  -3  113.59   11.90
   4   7   3  123.89   11.10
  -5  -7  -3   25.50    5.30
  -5  -7  -3   12.40    3.90
   5  -7   3   20.20    5.60
  -5   7  -3   12.10    5.00
   5   7   3   13.60    3.60
  -5   7  -3   13.10    4.80
  -6  -7  -3   42.60    5.90
   6  -7   3   45.60    8.20
  -6   7  -3   42.80    7.30
   6   7   3   43.90    6.20
   5  -8  -3    9.60    5.70
  -5  -8   3   17.10    4.60
   5   8  -3   16.90    3.40
  -5   8   3   18.50    6.30
   4  -8  -3   36.00    6.90
  -4  -8   3   36.10    5.40
  -4  -8   3   40.60    6.90
   4   8  -3   44.10    5.60
  -4   8   3   49.00    6.90
  -4   8   3   43.20    6.20
   3  -8  -3   97.79   11.80
  -3  -8   3   95.69   10.20
  -3  -8   3  124.39   10.90
  -3   8   3   93.39   11.00
   3   8  -3  105.09    9.70
  -3   8   3  118.29   11.10
  -2  -8   3   63.49    8.50
  -2  -8   3   78.49    8.60
   2  -8  -3   75.89   10.10
  -2   8   3   81.09    9.00
  -2   8   3   84.19    8.90
   2   8  -3   80.49    8.00
  -1  -8   3  207.18   18.30
  -1  -8   3  234.38   18.10
   1  -8  -3  222.08   18.90
   1   8  -3  206.08   17.70
  -1   8   3  214.68   18.30
   0  -8  -3   29.60    5.80
   0  -8   3   34.50    5.80
   0   8   3   28.60    5.10
   0   8  -3   35.20    5.00
   1  -8   3  209.08   19.10
  -1  -8  -3  219.88   19.10
   1   8   3  220.38   18.40
  -1   8  -3  237.08   18.70
  -2  -8  -3   86.09    9.50
   2  -8   3   89.09   10.30
  -2  -8  -3   90.89    9.30
   2   8   3   76.79    8.80
  -2   8  -3   65.99    9.30
   3  -8   3  105.49   12.00
  -3  -8  -3  133.69   11.40
  -3  -8  -3   95.09   11.00
   3   8   3  114.19   10.50
  -3   8  -3  105.09   11.30
   4  -8   3   38.90    7.20
  -4  -8  -3   42.70    6.10
  -4  -8  -3   58.69    7.10
  -4   8  -3   38.60    6.50
  -4   8  -3   40.90    7.30
   4   8   3   42.00    5.60
   5  -8   3   21.30    6.20
  -5  -8  -3   17.80    4.70
  -5   8  -3   21.30    6.30
   5   8   3   16.10    4.10
   4  -9  -3    7.90    5.80
  -4  -9   3   11.60    4.30
   4   9  -3    9.20    3.60
  -4   9   3    6.60    5.80
   3  -9  -3   53.89    8.50
  -3  -9   3   51.59    6.80
  -3  -9   3   59.79    8.40
  -3   9   3   43.00    7.20
   3   9  -3   46.30    6.60
  -2  -9   3   24.10    5.20
   2  -9  -3   20.60    6.40
  -2  -9   3   19.60    5.00
  -2   9   3   20.40    5.40
   2   9  -3   21.20    4.50
  -1  -9   3   20.30    5.50
   1  -9  -3   21.90    6.10
  -1   9   3   37.00    5.90
   1   9  -3   39.00    5.30
   0  -9   3    4.30    4.70
   0  -9  -3    4.40    4.80
   0   9   3    2.10    4.40
   0   9  -3    4.30    3.90
  -1  -9  -3   41.70    7.00
   1  -9   3   42.00    6.90
  -1   9  -3   15.30    5.00
   1   9   3   22.50    5.20
   2  -9   3   15.60    8.60
  -2  -9  -3   11.70    5.00
   2   9   3   15.00    4.40
  -2   9  -3   23.60    5.50
  -3  -9  -3   47.40    6.90
   3  -9   3   33.70    7.00
  -3   9  -3   57.79    7.60
   3   9   3   48.30    6.30
   4  -9   3   12.40    5.70
  -4  -9  -3    7.40    4.80
  -4   9  -3   13.90    5.90
   4   9   3   10.70    4.10
   2 -10  -3    2.10    6.10
  -2  10   3    1.60    5.20
   2  10  -3   -0.10    3.90
   1 -10  -3   -1.50    5.20
  -1 -10   3    1.30    5.00
   1  10  -3    3.00    4.60
  -1  10   3    2.30    5.00
   0 -10  -3    9.00    6.10
   0 -10   3   13.70    5.80
   0  10   3   18.10    5.50
   0  10  -3   14.60    5.00
  -1 -10  -3   -2.20    5.40
   1 -10   3    5.00    5.80
   1  10   3    0.80    4.80
  -1  10  -3    4.20    5.10
  -2 -10  -3   -1.90    5.40
   2 -10   3    7.70    6.30
  -2  10  -3   -0.60    5.30
   2  10   3    0.00    4.10
  -5   0   4  157.98   12.10
  -5   0   4  159.68   12.10
  -4   0   4 1445.76  110.39
  -4   0   4 1513.85  110.39
   3   0  -4 2222.78  162.98
   3   0  -4 2072.59  163.18
  -2   0   4 7824.42  586.14
   0   0  -4  589.24   44.90
   0   0   4  608.94   44.90
  -1   0  -4 8151.98  659.23
   1   0   4 9295.67  660.93
   2   0   4 8064.49  593.74
  -2   0  -4 7502.45  592.74
   3   0   4 2091.19  168.78
  -3   0  -4 2429.76  168.88
  -4   0  -4 1506.05  111.99
   4   0   4 1525.45  112.09
   4   0   4 1455.65  111.99
  -5   0  -4  165.88   13.60
  -5   0  -4  156.98   13.40
   5   0   4  173.98   13.30
   5   0   4  163.48   13.50
  -6   0  -4  155.28   12.20
   6   0   4  143.99   12.00
  -6   0  -4  125.59   11.90
  -7   0  -4    0.40    2.90
  -7   0  -4    0.40    2.90
   7   0   4    2.30    2.90
  -8   0  -4    5.80    3.70
  -7   1   4    7.70    1.90
  -7   1   4    9.40    2.20
   6  -1  -4   61.89    6.40
  -6   1   4   77.59    6.60
  -6   1   4   88.29    6.70
   5  -1  -4  505.75   37.60
  -5   1   4  477.55   37.70
  -5   1   4  514.95   37.60
   4  -1  -4 1012.90   80.09
  -4   1   4 1134.99   80.19
  -4   1   4 1066.99   80.09
   3  -1  -4 1811.62  137.89
  -3   1   4 1883.51  137.89
   2  -1  -4  333.37   25.10
  -1  -1   4 8838.92  676.03
  -1   1   4 9178.98  679.13
   0  -1   4  280.17   20.50
   0  -1  -4  287.27   20.50
   0  -1   4  268.57   20.50
   0  -1  -4  262.97   20.50
   0  -1   4  279.57   20.50
   0   1  -4  266.37   20.50
   0   1  -4  249.88   20.50
   0   1  -4  276.07   20.50
   0   1   4  268.67   20.50
   0   1   4  272.67   20.50
  -1  -1  -4 7797.02  656.33
   1  -1   4 9689.33  659.13
  -1   1  -4 8334.77  657.13
   1   1   4 8892.71  657.53
   2  -1   4  407.56   27.90
   2   1   4  326.37   27.70
  -3  -1  -4 1931.71  137.19
  -3  -1  -4 1757.92  137.09
   3  -1   4 1742.53  137.19
   3  -1   4 1905.91  137.09
   3   1   4 1718.83  137.09
  -3   1  -4 1898.61  137.29
   3   1   4 1881.81  137.09
   4  -1   4 1048.30   80.89
  -4  -1  -4 1106.69   80.89
  -4  -1  -4 1044.10   80.69
   4  -1   4 1148.79   80.79
  -4   1  -4 1055.09   80.89
   4   1   4 1046.70   80.69
   4   1   4 1164.28   81.39
  -4   1  -4  996.20   80.79
   5  -1   4  558.64   39.20
  -5  -1  -4  470.75   39.00
   5  -1   4  504.55   39.30
  -5   1  -4  495.15   39.20
  -5   1  -4  534.15   39.40
   5   1   4  519.95   39.10
  -6  -1  -4   77.59    7.20
   6  -1   4   91.19    7.90
  -6  -1  -4   90.19    7.60
   6   1   4   57.79    7.00
  -6   1  -4   56.39    7.50
  -7  -1  -4    5.20    3.10
   7  -1   4    8.00    3.40
  -7  -1  -4    9.50    3.50
  -7   1  -4   13.30    3.70
  -7   1  -4   13.70    3.80
   7   1   4   11.90    3.00
  -8  -1  -4    5.00    3.40
   7  -2  -4   12.10    2.60
  -7   2   4   14.10    2.80
  -7   2   4   12.20    3.10
   6  -2  -4   77.49    7.10
  -6   2   4   83.29    7.00
  -6   2   4   68.49    7.20
  -5   2   4   89.09    7.40
  -5   2   4   80.69    7.50
   4  -2  -4  547.55   41.70
   4  -2  -4  562.24   41.60
  -4   2   4  545.55   41.70
  -4   2   4  551.94   41.60
   3  -2  -4  326.57   25.10
   3  -2  -4  326.17   24.90
  -3   2   4  306.57   24.90
  -3   2   4  354.26   25.10
   2  -2  -4 1215.58   82.79
  -2  -2   4 1177.08   82.59
  -2  -2   4 1179.88   82.59
  -2   2   4 1012.00   82.79
  -2   2   4 1014.80   82.79
   2   2  -4 1040.80   82.59
  -1  -2   4 1778.32  129.09
  -1  -2   4 1491.75  127.49
  -1   2   4 1544.95  131.29
   0  -2  -4 2608.14  210.38
   0  -2   4 2723.43  210.28
  -1  -2  -4 1550.64  131.59
   1  -2   4 1599.14  132.79
  -1   2  -4 1519.25  132.29
   1   2   4 1676.63  131.79
   2  -2   4 1100.59   82.39
   2  -2   4  929.21   82.39
  -2  -2  -4 1083.09   82.39
  -2  -2  -4  968.80   82.29
   2   2   4 1240.88   82.39
  -2   2  -4 1254.57   82.59
  -2   2  -4 1118.69   82.39
   2   2   4 1100.19   82.29
  -3  -2  -4  349.87   25.30
  -3  -2  -4  315.47   25.10
   3  -2   4  350.26   25.20
   3  -2   4  299.27   25.30
  -3   2  -4  342.47   25.40
   3   2   4  334.57   25.10
  -3   2  -4  301.67   25.20
   3   2   4  335.27   25.10
   4  -2   4  576.94   43.50
  -4  -2  -4  538.15   43.40
   4  -2   4  538.45   43.70
  -4  -2  -4  548.85   43.60
   4   2   4  582.24   43.40
  -4   2  -4  627.24   43.80
  -4   2  -4  561.14   43.60
   4   2   4  620.44   43.50
  -5   2  -4   53.39    6.10
  -5   2  -4   51.09    6.00
   5   2   4   48.40    5.30
  -6  -2  -4   71.29    7.70
   6  -2   4   73.39    8.50
   6   2   4   81.49    7.50
  -6   2  -4  100.79    8.60
  -6   2  -4   79.19    8.20
  -7  -2  -4   16.10    3.70
  -7  -2  -4   14.60    3.40
   7  -2   4   13.60    4.30
  -7   2  -4   16.20    4.00
   7   2   4   12.10    3.00
  -7   2  -4   10.70    4.10
   7  -3  -4   10.20    3.40
  -7   3   4    9.90    3.10
  -7   3   4    6.80    3.30
   6  -3  -4    6.80    3.10
  -6   3   4   12.10    2.80
   5  -3  -4  298.47   25.30
  -5   3   4  361.56   25.30
  -5   3   4  318.27   25.30
   4  -3  -4  387.76   31.70
   4  -3  -4  378.06   32.00
  -4   3   4  438.06   32.00
  -4   3   4  467.05   31.90
  -3  -3   4  238.78   16.50
  -3  -3   4  225.38   16.30
   3  -3  -4  231.98   16.90
   3  -3  -4  236.88   16.70
  -3   3   4  206.98   16.70
  -3   3   4  192.08   16.70
   3   3  -4  193.48   16.20
   3   3  -4  193.28   16.20
  -2  -3   4  919.11   69.79
   2  -3  -4  921.11   70.09
  -2  -3   4  917.61   69.79
   2  -3  -4  959.10   69.99
   2   3  -4  962.50   69.79
  -2   3   4  873.61   69.99
   2   3  -4  927.61   69.69
  -2   3   4  979.30   69.99
  -1  -3   4  286.67   23.50
  -1  -3   4  283.37   23.60
   1  -3  -4  308.07   23.60
   1   3  -4  361.86   23.50
   0  -3   4  459.15   31.50
   0  -3  -4  385.56   31.60
   0  -3  -4  446.96   31.60
   0  -3   4  387.56   31.50
   0   3  -4  430.06   31.60
   0   3   4  430.16   31.50
   0   3   4  379.86   31.50
   0   3  -4  408.86   31.40
  -1  -3  -4  375.96   26.40
   1  -3   4  347.87   26.40
  -1  -3  -4  403.16   26.80
   1   3   4  288.37   26.10
   1   3   4  316.57   26.20
  -2  -3  -4  886.91   71.59
   2  -3   4 1038.70   71.69
  -2  -3  -4 1020.60   71.69
   2  -3   4  899.11   71.79
  -2   3  -4  997.60   71.79
  -2   3  -4  892.51   71.59
   2   3   4  906.61   71.49
   2   3   4  988.00   71.59
   3  -3   4  204.28   18.10
   3  -3   4  214.88   17.80
  -3  -3  -4  189.18   17.70
  -3  -3  -4  245.88   18.00
   3   3   4  245.98   17.90
  -3   3  -4  218.88   17.90
   3   3   4  258.67   17.80
  -3   3  -4  250.77   18.20
  -4  -3  -4  474.55   33.40
   4  -3   4  493.65   33.30
   4  -3   4  456.85   33.60
  -4  -3  -4  426.06   33.10
   4   3   4  437.56   33.20
  -4   3  -4  372.36   33.30
  -4   3  -4  427.26   33.50
   4   3   4  388.56   33.00
  -5  -3  -4  370.76   26.20
   5  -3   4  338.77   26.40
  -5  -3  -4  321.47   25.80
   5   3   4  306.27   25.70
  -5   3  -4  322.67   26.30
  -5   3  -4  350.46   26.40
   6  -3   4   14.80    4.10
  -6  -3  -4   16.10    3.40
  -6  -3  -4   12.80    3.10
  -6   3  -4    5.50    3.40
  -6   3  -4    8.90    3.60
   6   3   4   10.20    2.90
  -7  -3  -4    8.50    3.30
   7  -3   4   13.40    4.70
  -7  -3  -4    8.30    3.50
  -7   3  -4    8.80    3.80
   7   3   4    9.80    3.00
  -7   3  -4    3.00    4.10
   7  -4  -4   29.20    5.20
  -7   4   4   27.20    4.40
  -7   4   4   23.50    5.00
   6  -4  -4   95.29    9.70
  -6   4   4  100.09    9.90
  -6   4   4  107.29    9.40
   5  -4  -4  318.57   26.50
  -5   4   4  332.37   26.50
  -5   4   4  361.56   26.30
  -4  -4   4  417.46   32.70
   4  -4  -4  408.76   33.50
  -4  -4   4  419.06   32.70
  -4   4   4  441.56   33.40
  -4   4   4  460.55   33.30
   4   4  -4  422.66   32.60
   4   4  -4  466.65   32.60
  -3  -4   4  785.82   57.79
  -3  -4   4  721.63   57.69
   3  -4  -4  761.92   58.29
   3  -4  -4  831.92   58.09
  -3   4   4  810.02   58.09
  -3   4   4  734.33   58.09
   3   4  -4  732.63   57.59
   3   4  -4  779.12   57.79
  -2  -4   4  911.41   77.79
  -2  -4   4  952.60   77.79
   2  -4  -4  897.81   78.09
   2  -4  -4  983.30   77.99
  -2   4   4 1110.19   78.09
   2   4  -4 1229.18   77.89
   2   4  -4 1182.98   77.79
   1  -4  -4  940.51   67.99
  -1  -4   4  950.20   67.89
   1  -4  -4  863.81   68.19
  -1  -4   4  960.80   68.89
  -1   4   4  880.51   68.09
   1   4  -4  835.92   67.89
   0  -4  -4 3932.11  302.67
   0  -4   4 4069.89  303.17
   0  -4   4 3376.36  298.97
   0   4   4 3762.72  301.87
   1  -4   4  794.52   67.39
  -1  -4  -4  877.71   67.29
  -1  -4  -4  764.32   67.29
   1  -4   4  901.31   67.29
  -1   4  -4 1023.50   67.49
   1   4   4  943.21   67.29
  -1   4  -4  905.31   67.29
   1   4   4  944.61   67.29
   2  -4   4 1209.28   79.69
   2  -4   4 1119.59   79.89
  -2  -4  -4 1211.68   79.79
   2   4   4  909.91   79.49
  -2   4  -4 1001.90   79.69
  -2   4  -4  906.41   79.49
  -3  -4  -4  796.12   60.79
   3  -4   4  839.82   60.89
  -3  -4  -4  833.22   61.29
   3  -4   4  792.02   61.09
  -3   4  -4  839.92   61.09
   3   4   4  797.12   60.79
   3   4   4  770.12   60.59
  -3   4  -4  774.32   60.89
  -4  -4  -4  453.75   35.40
  -4  -4  -4  499.25   35.70
   4  -4   4  473.75   36.00
  -4   4  -4  490.35   35.90
   4   4   4  441.56   35.30
  -4   4  -4  425.16   35.60
  -5  -4  -4  383.86   28.80
   5  -4   4  365.96   29.10
  -5   4  -4  352.86   28.90
  -5   4  -4  383.66   29.00
   5   4   4  349.87   28.20
   6  -4   4  103.89   10.80
  -6  -4  -4  106.49    9.80
  -6  -4  -4   96.09    9.50
  -6   4  -4   94.99   10.40
   6   4   4  101.39    9.10
  -6   4  -4  113.49   10.40
  -7  -4  -4   25.00    4.40
   7  -4   4   29.80    5.80
   7   4   4   27.50    3.90
  -7   4  -4   30.60    5.80
   7  -5  -4   46.30    7.20
   6  -5  -4   32.40    5.40
  -6   5   4   39.40    6.00
  -6   5   4   43.80    6.00
  -5  -5   4  135.19   10.20
   5  -5  -4  129.09   11.90
  -5   5   4  124.39   11.20
   5   5  -4  121.49    9.90
  -5   5   4  123.99   11.90
  -4  -5   4  551.24   42.00
   4  -5  -4  567.24   42.80
  -4  -5   4  547.65   41.90
  -4   5   4  509.75   42.40
  -4   5   4  596.04   42.50
   3  -5  -4  927.81   74.29
  -3  -5   4  962.50   73.79
  -3  -5   4  881.81   73.69
  -3   5   4  952.40   74.09
   3   5  -4  960.10   73.59
   3   5  -4 1134.39   73.89
  -3   5   4 1055.19   74.19
  -2  -5   4 1539.05  112.79
   2  -5  -4 1608.14  112.99
  -2  -5   4 1380.56  112.79
   2  -5  -4 1371.76  113.09
   2   5  -4 1450.45  112.59
   2   5  -4 1595.74  112.89
  -2   5   4 1655.53  113.49
  -2   5   4 1449.55  112.99
   1  -5  -4 1071.59   79.89
  -1  -5   4 1065.59   79.69
   1  -5  -4 1122.89   79.69
  -1  -5   4 1126.09   79.59
   1   5  -4 1005.50   79.39
   1   5  -4 1076.89   79.59
  -1   5   4 1069.09   79.69
  -1   5   4  933.01   79.59
   0  -5   4 3014.60  233.48
   0   5  -4 3232.38  233.38
   1  -5   4 1077.09   79.59
  -1  -5  -4 1076.59   79.59
   1  -5   4 1088.69   80.59
  -1  -5  -4  944.51   79.59
   1   5   4  989.10   79.49
   1   5   4 1091.59   79.59
  -1   5  -4 1082.89   79.59
  -1   5  -4 1110.79   79.69
  -2  -5  -4 1396.36  111.59
   2  -5   4 1559.64  111.99
   2  -5   4 1527.45  112.19
  -2  -5  -4 1556.04  111.69
   2   5   4 1486.05  111.59
  -2   5  -4 1524.25  111.89
   2   5   4 1490.25  111.49
  -2   5  -4 1361.86  111.59
   3  -5   4 1055.39   75.99
  -3  -5  -4 1114.69   75.79
  -3  -5  -4  981.90   75.59
   3   5   4  957.10   75.39
  -3   5  -4  993.90   75.89
  -3   5  -4  912.01   75.59
  -4  -5  -4  642.04   45.80
  -4  -5  -4  535.75   45.40
   4  -5   4  587.74   46.00
  -4   5  -4  660.53   46.00
  -4   5  -4  543.75   45.60
   4   5   4  611.74   45.30
  -5  -5  -4  128.49   11.90
   5  -5   4  124.49   12.60
  -5  -5  -4  111.89   11.30
  -5   5  -4  148.29   12.30
  -5   5  -4  130.09   12.30
   5   5   4  135.59   11.00
  -6  -5  -4   36.60    5.10
   6  -5   4   35.60    6.60
  -6  -5  -4   41.10    5.50
  -6   5  -4   34.50    6.00
  -6   5  -4   45.00    6.20
   6   5   4   41.60    5.40
   7  -5   4   55.89    8.40
  -7  -5  -4   57.69    6.90
  -7   5  -4   49.90    7.60
   6  -6  -4   11.20    4.60
  -6   6   4   14.10    5.20
   5  -6  -4  137.99   13.20
  -5  -6   4  114.09   11.10
  -5  -6   4  142.59   11.20
  -5   6   4  149.79   12.40
   5   6  -4  138.99   10.90
  -5   6   4  138.09   13.00
  -4  -6   4  185.18   16.90
   4  -6  -4  202.18   17.70
  -4  -6   4  192.68   16.60
  -4   6   4  231.38   17.30
   4   6  -4  217.38   16.20
  -4   6   4  215.78   17.30
  -3  -6   4  118.09   10.30
  -3  -6   4  135.39   10.60
   3  -6  -4  118.39   11.50
  -3   6   4  115.89   10.90
   3   6  -4  113.29   10.00
  -3   6   4  125.79   11.00
  -2  -6   4  769.12   63.39
  -2  -6   4  875.11   63.39
   2  -6  -4  811.62   63.89
  -2   6   4  934.21   63.69
  -2   6   4  802.52   63.49
   2   6  -4  839.52   63.09
   1  -6  -4  962.70   73.49
  -1  -6   4  990.80   72.59
   1  -6  -4 1013.90   72.69
  -1  -6   4  887.41   72.59
  -1   6   4  902.21   72.59
   1   6  -4 1026.00   72.69
   1   6  -4  932.61   72.39
  -1   6   4  982.60   72.69
   0  -6  -4  768.02   60.69
   0  -6   4  825.22   60.59
   0  -6   4  778.12   60.69
   0   6  -4  829.92   60.39
   0   6   4  730.23   60.39
   0   6   4  814.52   60.49
   0   6  -4  849.52   60.69
  -1  -6  -4  875.71   70.99
  -1  -6  -4 1021.80   70.99
   1  -6   4  864.91   70.99
  -1   6  -4  894.11   70.79
  -1   6  -4  975.70   70.99
   1   6   4  960.40   70.89
   1   6   4  970.80   70.79
   2  -6   4  855.61   66.79
  -2  -6  -4  842.02   66.59
   2  -6   4  983.00   66.69
  -2  -6  -4  957.60   66.59
  -2   6  -4  868.21   66.69
   2   6   4  819.12   66.29
  -2   6  -4  822.92   66.39
   3  -6   4  114.59   12.00
  -3  -6  -4  138.39   11.90
  -3  -6  -4  114.99   11.60
  -3   6  -4  142.09   12.10
  -3   6  -4  132.49   11.80
   3   6   4  143.89   11.40
   4  -6   4  228.58   18.80
  -4  -6  -4  200.88   17.80
  -4  -6  -4  242.08   18.40
  -4   6  -4  196.38   18.20
   4   6   4  223.28   17.60
  -4   6  -4  228.48   18.50
  -5  -6  -4  119.89   12.10
  -5  -6  -4  148.19   12.90
   5   6   4  140.09   11.80
  -5   6  -4  152.08   13.30
  -5   6  -4  135.89   13.20
   6  -6   4   14.20    5.90
  -6  -6  -4   17.20    4.10
   6   6   4   16.20    3.50
  -6   6  -4   17.10    5.30
  -6  -7   4   19.10    3.20
  -6   7   4   20.60    6.20
  -5  -7   4    5.00    2.70
   5  -7  -4    2.20    4.70
  -5  -7   4    6.70    3.00
  -5   7   4    6.40    5.20
   5   7  -4    7.30    3.20
  -5   7   4    7.20    4.20
  -4  -7   4   61.69    6.20
   4  -7  -4   47.30    7.00
  -4  -7   4   54.99    6.60
  -4   7   4   52.59    7.50
   4   7  -4   44.10    5.50
  -4   7   4   46.60    6.60
  -3  -7   4   68.69    7.50
   3  -7  -4   91.19    9.30
  -3  -7   4   80.29   10.30
  -3   7   4   77.49    8.30
   3   7  -4   67.59    7.00
  -3   7   4   64.29    8.50
  -2  -7   4  414.46   29.10
   2  -7  -4  386.06   29.80
  -2  -7   4  354.46   29.10
   2   7  -4  350.06   28.70
  -2   7   4  351.66   29.30
  -2   7   4  379.66   29.30
  -1  -7   4  113.19   10.20
  -1  -7   4  131.39   10.20
   1  -7  -4  118.09   11.00
  -1   7   4  107.29   11.40
   1   7  -4   87.09    9.50
  -1   7   4   93.19   10.00
   0  -7  -4  468.25   33.30
   0  -7  -4  443.26   33.60
   0  -7   4  393.26   33.30
   0   7  -4  413.06   32.90
   0   7   4  433.36   33.10
   0   7   4  406.86   33.00
   1  -7   4   87.19   10.80
  -1  -7  -4  104.19   10.30
   1  -7   4  100.49   10.20
  -1   7  -4  120.99   10.50
  -1   7  -4  121.29   10.50
   1   7   4  128.79   10.30
  -2  -7  -4  395.46   30.50
  -2  -7  -4  324.27   29.50
   2  -7   4  350.26   29.90
  -2   7  -4  402.26   29.70
  -2   7  -4  383.56   29.50
   2   7   4  394.76   29.30
  -3  -7  -4   79.69    8.80
   3  -7   4   70.49    9.60
  -3  -7  -4   74.19    8.70
   3   7   4   86.59    8.10
  -3   7  -4   87.49    9.10
  -3   7  -4   78.99    8.90
   4  -7   4   36.40    6.70
  -4  -7  -4   57.29    7.70
  -4  -7  -4   50.09    6.40
  -4   7  -4   60.29    8.30
   4   7   4   60.89    6.60
  -5  -7  -4    5.40    3.70
  -5  -7  -4    3.40    4.20
   5  -7   4    3.40    5.00
  -5   7  -4    5.10    4.50
  -5   7  -4   -0.10    4.50
   5   7   4    4.80    3.20
  -6  -7  -4   15.00    4.50
   6  -7   4   19.40    6.50
  -6   7  -4   20.10    6.20
   6   7   4   22.10    4.30
   5  -8  -4    3.60    5.70
  -5  -8   4    7.40    4.30
  -5   8   4   10.30    5.90
  -4  -8   4    3.50    3.30
  -4  -8   4    1.30    3.90
   4  -8  -4    5.00    5.30
  -4   8   4    2.00    4.30
  -4   8   4    1.20    4.50
   4   8  -4   -2.20    2.70
  -3  -8   4   74.19    8.50
   3  -8  -4   76.29   10.40
  -3  -8   4   90.09    9.10
  -3   8   4   81.29   10.00
   3   8  -4   85.69    7.90
  -3   8   4   70.49    9.50
   2  -8  -4    9.80    4.90
  -2  -8   4    8.90    3.90
  -2  -8   4    8.10    3.60
  -2   8   4   12.20    4.20
  -2   8   4   13.00    4.40
   2   8  -4   11.90    3.50
  -1  -8   4   42.50    5.60
   1  -8  -4   41.20    6.60
  -1  -8   4   30.30    5.20
   1   8  -4   34.60    5.00
   0  -8  -4   26.30    5.50
   0  -8   4   26.30    5.30
   0   8  -4   26.20    4.80
   0   8   4   23.30    4.70
  -1  -8  -4   28.20    5.40
   1  -8   4   26.80    5.50
  -1   8  -4   42.10    5.50
   1   8   4   30.80    4.90
  -2  -8  -4    8.70    4.20
  -2  -8  -4    8.50    4.20
   2  -8   4   10.80    4.60
  -2   8  -4    9.10    4.30
   2   8   4    9.30    3.90
  -3  -8  -4   78.99    9.50
  -3  -8  -4   92.19    9.80
  -3   8  -4   77.09    9.60
   3   8   4   87.69    9.00
   4  -8   4   -0.50    5.10
  -4  -8  -4    2.10    3.90
   4   8   4    2.10    3.60
  -4   8  -4    4.90    4.90
   5  -8   4    9.30    6.00
  -5  -8  -4    8.80    4.30
  -5   8  -4    3.60    5.00
   5   8   4    7.40    3.80
  -4  -9   4   -0.20    3.90
   4  -9  -4   -2.80    5.70
   4   9  -4    0.10    3.30
  -4   9   4    1.70    5.60
   3  -9  -4   11.20    6.30
  -3  -9   4   17.60    7.00
  -3  -9   4   11.70    4.40
   3   9  -4   14.70    3.90
  -3   9   4   16.50    5.60
   2  -9  -4   45.60    7.60
  -2  -9   4   49.10    6.30
  -2  -9   4   36.90    5.80
  -2   9   4   23.90    5.80
   2   9  -4   26.40    5.00
   1  -9  -4   16.00    5.90
  -1  -9   4   10.90    4.90
  -1   9   4   18.10    5.10
   1   9  -4   24.40    4.70
   0  -9   4   39.70    6.40
   0  -9  -4   39.30    7.20
   0   9  -4   29.30    5.30
   0   9   4   28.20    5.60
   1  -9   4   24.80    5.90
  -1  -9  -4   19.10    5.60
  -1   9  -4   14.80    5.00
   2  -9   4   23.70    6.30
  -2  -9  -4   23.60    6.00
   2   9   4   43.10    5.80
  -2   9  -4   46.10    6.60
  -3  -9  -4   14.00    5.00
   3  -9   4   19.50    6.60
  -3   9  -4   19.20    5.60
   3   9   4   10.40    4.40
   4  -9   4    1.40    5.20
  -4  -9  -4    4.90    4.60
  -4   9  -4    4.50    5.40
   4   9   4    1.60    4.00
  -2 -10   4    5.70    5.30
   2 -10  -4    4.20    5.50
   2  10  -4   12.00    4.30
  -2  10   4    9.50    6.30
   1 -10  -4   14.10    6.70
  -1 -10   4   17.30    5.70
   1  10  -4   12.90    8.70
  -1  10   4   17.80    5.70
   0 -10  -4   14.90    6.00
   0 -10   4   25.80    6.70
   0  10   4   25.10    6.10
   0  10  -4   22.20    5.60
   1 -10   4   20.70    6.30
  -1 -10  -4   22.70    6.70
   1  10   4   12.80    5.10
  -1  10  -4    9.30    5.40
  -2 -10  -4    8.20    5.80
   2 -10   4    7.30    5.90
  -2  10  -4    7.00    5.50
   2  10   4    5.00    4.70
  -3   0   5  338.67   25.60
   3   0  -5  344.77   25.60
   2   0  -5  455.05   34.40
  -2   0   5  485.95   34.40
  -2   0   5  442.36   34.40
   2   0  -5  454.45   34.40
  -1   0   5  355.56   28.70
   1   0  -5  407.96   28.80
  -1   0   5  385.46   28.80
   0   0  -5    0.50    0.80
   0   0   5    0.70    0.70
   0   0   5    0.30    0.70
   0   0  -5    2.50    0.80
  -1   0  -5  387.46   28.10
   1   0   5  377.16   28.10
   1   0   5  373.96   28.10
  -1   0  -5  347.87   28.00
   2   0   5  471.35   34.20
   2   0   5  413.56   34.20
  -2   0  -5  435.96   34.20
  -2   0  -5  489.15   34.30
   3   0   5  339.37   25.40
   3   0   5  312.07   25.40
  -3   0  -5  343.77   25.40
  -3   0  -5  329.67   25.50
  -4   0  -5  450.85   34.80
  -4   0  -5  456.55   34.90
   4   0   5  462.45   34.90
   5   0   5  256.47   20.00
   5   0   5  285.17   20.40
  -5   0  -5  238.48   20.10
  -5   0  -5  238.08   20.00
  -6   0  -5   29.00    4.70
   6   0   5   26.60    4.20
  -6   0  -5   25.60    4.00
   7   0   5    4.90    3.40
  -7   0  -5    2.70    3.20
  -7   0  -5    3.60    3.50
   6  -1  -5  147.69   11.60
   6  -1  -5  151.78   11.50
  -6   1   5  137.39   11.70
  -6   1   5  155.48   11.60
   5  -1  -5   71.19    6.10
   5  -1  -5   72.19    5.90
   4  -1  -5  195.38   13.10
  -4   1   5  143.79   13.00
   3  -1  -5 1311.87   98.39
   3  -1  -5 1311.87   98.29
  -3   1   5 1377.16   98.39
  -3   1   5 1267.57   98.39
  -2  -1   5 1957.00  146.19
   2  -1  -5 2022.90  151.58
   2   1  -5 1869.41  145.89
  -2   1   5 1823.62  151.58
   1  -1  -5 1446.36  118.29
  -1  -1   5 1443.06  116.49
  -1   1   5 1500.55  119.49
   1   1  -5 1490.35  116.39
   0  -1  -5 3327.07  255.27
   0  -1   5 3434.46  255.27
   0   1   5 3088.09  254.57
  -1  -1  -5 1337.77  118.69
   1  -1   5 1524.55  121.09
  -1   1  -5 1425.56  120.19
   1   1   5 1452.95  119.99
   2  -1   5 1795.82  134.29
  -3  -1  -5 1233.58   95.89
  -3  -1  -5 1351.16   95.99
   3  -1   5 1374.26   95.89
   3  -1   5 1178.48   95.89
  -3   1  -5 1344.97   96.09
   3   1   5 1344.37   95.89
  -3   1  -5 1235.38   96.59
   3   1   5 1173.58   95.89
  -4  -1  -5  137.69   11.20
  -4  -1  -5  135.99   11.30
   4  -1   5  132.49   11.40
   4  -1   5  139.99   12.00
  -5  -1  -5  109.39    8.20
   5   1   5   80.39    8.00
  -5   1  -5   79.39    8.20
  -5   1  -5   81.79    8.30
  -6  -1  -5  134.79   12.20
   6  -1   5  156.78   12.80
  -6  -1  -5  150.08   12.60
   6   1   5  141.59   12.20
  -6   1  -5  133.29   12.50
  -6   1  -5  156.18   12.70
  -7  -1  -5   31.10    4.70
   7  -1   5   29.80    4.80
  -7  -1  -5   30.60    4.50
  -7   1  -5   30.30    4.80
  -7   1  -5   23.40    4.60
   7   1   5   22.50    4.00
   7  -2  -5   39.30    4.40
  -7   2   5   28.20    4.00
  -7   2   5   32.90    4.20
  -6   2   5  127.29   10.10
  -6   2   5  115.79   10.30
   5  -2  -5  245.08   17.40
  -5   2   5  224.38   17.40
  -5   2   5  204.38   17.50
   4  -2  -5  654.73   45.90
   4  -2  -5  650.43   46.10
  -4   2   5  568.14   45.90
  -4   2   5  565.14   45.90
   3  -2  -5 2846.62  212.48
  -2  -2   5 4473.25  337.47
  -2  -2   5 4203.08  337.17
   2  -2  -5 4420.16  343.47
  -2   2   5 4713.03  345.67
  -1  -2   5 5864.81  409.46
  -1   2   5 5067.89  411.46
   1   2  -5 5134.59  408.46
   1  -2   5 5383.46  414.86
  -1  -2  -5 5066.59  413.56
  -1   2  -5 5548.64  415.26
   1   2   5 5413.16  413.26
   2  -2   5 4496.65  348.57
  -2   2  -5 4405.96  348.27
   2   2   5 4341.47  344.47
  -3   2  -5 2977.30  217.68
   3   2   5 2848.52  217.48
  -4  -2  -5  540.75   49.10
   4  -2   5  589.44   49.20
   4  -2   5  603.44   49.40
  -4  -2  -5  607.14   49.30
  -4   2  -5  676.83   49.40
   4   2   5  750.72   49.30
   4   2   5  688.73   49.20
  -4   2  -5  749.03   49.60
  -5  -2  -5  227.98   19.10
  -5  -2  -5  229.08   19.00
   5  -2   5  218.38   19.40
  -5   2  -5  244.08   19.30
   5   2   5  254.87   18.90
  -5   2  -5  267.27   19.50
  -6  -2  -5  100.49   10.70
   6  -2   5  120.39   11.40
  -6  -2  -5  131.69   11.20
  -6   2  -5  148.69   11.60
  -6   2  -5  117.29   11.10
   6   2   5  131.69   10.70
  -7  -2  -5   36.10    4.90
   7  -2   5   34.30    5.70
  -7  -2  -5   30.40    5.00
  -7   2  -5   39.80    5.70
  -7   2  -5   35.80    5.50
   7   2   5   36.40    5.30
  -7   3   5   35.70    5.10
  -7   3   5   30.60    4.70
  -6   3   5   98.19    8.70
   5  -3  -5  276.07   22.90
  -5   3   5  289.27   22.90
  -5   3   5  314.97   22.80
   4  -3  -5  370.36   28.90
   4  -3  -5  369.46   28.60
  -4   3   5  365.26   28.70
  -4   3   5  393.46   28.70
   3  -3  -5 1460.25  115.09
  -3  -3   5 1500.75  114.89
  -3  -3   5 1428.66  114.89
   3   3  -5 1535.75  114.79
  -3   3   5 1533.95  115.29
   3   3  -5 1549.94  114.89
   3   3  -5 1628.74  114.79
  -3   3   5 1679.33  115.29
  -2  -3   5 3108.59  250.77
  -2  -3   5 3317.87  251.77
  -2   3   5 3265.07  258.87
  -1  -3   5 5779.32  471.35
  -1  -3   5 6476.05  473.05
   1  -3  -5 6029.60  475.15
  -1   3   5 6364.06  476.95
   0  -3   5 3948.81  311.47
   0  -3  -5 3828.82  311.37
   0   3   5 4101.19  312.57
   1  -3   5 6454.65  479.35
  -1  -3  -5 5841.82  475.75
   1   3   5 6108.39  476.25
  -1   3  -5 6238.98  480.55
   2  -3   5 3565.74  293.17
  -2  -3  -5 3694.93  292.07
  -2   3  -5 3907.11  295.77
   2   3   5 3380.06  287.97
   3  -3   5 1735.23  115.29
  -3  -3  -5 1512.85  115.19
   3  -3   5 1542.65  115.39
  -3   3  -5 1575.74  115.39
   3   3   5 1446.26  115.09
  -3   3  -5 1380.66  115.19
   3   3   5 1567.44  115.19
   4  -3   5  426.36   31.40
   4  -3   5  392.16   32.60
  -4  -3  -5  382.96   31.30
  -4  -3  -5  433.46   31.50
  -4   3  -5  391.76   31.50
   4   3   5  394.06   31.20
   4   3   5  434.26   31.40
  -4   3  -5  404.26   31.60
  -5  -3  -5  328.97   24.50
  -5  -3  -5  283.97   24.10
   5  -3   5  316.77   24.80
   5   3   5  315.97   24.10
  -5   3  -5  285.77   24.50
  -5   3  -5  330.57   24.70
   6  -3   5   83.59    9.20
  -6  -3  -5   97.49    8.60
  -6  -3  -5   90.29    8.20
  -6   3  -5   64.49    8.70
   6   3   5   74.89    7.80
  -6   3  -5   86.99    9.00
  -7  -3  -5   30.60    4.70
   7  -3   5   35.10    5.90
   7   3   5   31.10    4.30
  -7   3  -5   25.50    5.30
  -7   3  -5   28.70    5.20
   7  -4  -5   31.10    5.20
  -7   4   5   31.30    4.50
  -7   4   5   27.80    5.10
   6  -4  -5   42.10    5.90
  -6   4   5   36.80    5.30
  -6   4   5   36.80    5.50
   5  -4  -5  150.98   14.90
  -5   4   5  186.38   15.20
  -5   4   5  202.78   14.80
   4  -4  -5  289.57   24.30
  -4  -4   5  301.47   22.90
  -4   4   5  295.27   23.60
   4   4  -5  303.47   22.80
  -4   4   5  318.77   23.60
   3  -4  -5  615.74   49.80
  -3  -4   5  615.54   49.20
   3  -4  -5  696.43   49.60
  -3  -4   5  664.63   49.30
   3   4  -5  674.13   49.70
  -3   4   5  696.73   49.70
  -3   4   5  623.74   49.60
   2  -4  -5 1714.63  128.59
   2  -4  -5 1827.22  128.39
  -2  -4   5 1701.73  128.29
  -2  -4   5 1765.82  128.19
  -2   4   5 1809.22  128.49
  -2   4   5 1539.75  128.39
   2   4  -5 1740.73  128.19
   2   4  -5 1623.94  128.09
   1  -4  -5 1192.28   96.09
   1  -4  -5 1374.36   95.99
  -1  -4   5 1305.67   95.89
  -1  -4   5 1220.78   95.89
   1   4  -5 1303.97   95.79
  -1   4   5 1360.76   95.99
   1   4  -5 1328.27   95.89
  -1   4   5 1149.69   95.89
   0  -4   5 2731.23  221.88
   0  -4   5 2711.13  221.28
   0  -4  -5 2727.23  222.58
   0   4   5 2606.04  221.88
  -1  -4  -5 1354.96   96.49
  -1  -4  -5 1222.58   96.49
   1  -4   5 1191.38   96.59
   1  -4   5 1359.86   96.49
   1   4   5 1387.36   96.49
  -1   4  -5 1375.96   96.59
  -1   4  -5 1168.78   96.39
   1   4   5 1225.48   96.39
   2  -4   5 1737.93  126.89
   2  -4   5 1571.84  126.99
  -2  -4  -5 1735.63  126.89
  -2  -4  -5 1666.53  126.89
  -2   4  -5 1817.12  127.09
   2   4   5 1771.52  126.79
  -2   4  -5 1653.53  126.79
   2   4   5 1588.64  126.69
  -3  -4  -5  642.14   51.19
   3  -4   5  699.73   51.59
   3  -4   5  713.73   51.39
  -3  -4  -5  709.93   51.39
   3   4   5  672.13   51.19
  -3   4  -5  626.74   51.19
   3   4   5  656.63   51.09
  -3   4  -5  688.13   51.49
  -4  -4  -5  304.57   25.00
   4  -4   5  329.47   25.70
  -4  -4  -5  344.17   25.30
  -4   4  -5  325.57   25.40
   4   4   5  321.57   24.90
  -4   4  -5  303.37   25.30
   5  -4   5  206.28   16.10
  -5  -4  -5  183.18   15.00
   5   4   5  163.48   14.70
  -5   4  -5  175.28   16.80
  -5   4  -5  184.88   15.60
   6  -4   5   43.50    6.60
  -6  -4  -5   42.60    5.80
  -6  -4  -5   36.00    5.20
  -6   4  -5   45.00    6.20
   6   4   5   42.80    5.50
  -6   4  -5   50.09    7.20
   7  -4   5   26.60    6.10
  -7  -4  -5   31.00    5.00
  -7   4  -5   37.30    9.50
   7   4   5   32.00    4.40
   6  -5  -5   23.50    4.80
  -6   5   5   29.40    4.30
  -6   5   5   22.20    5.10
  -5  -5   5   37.00    3.90
   5  -5  -5   36.90    8.10
  -5   5   5   38.40    5.70
  -5   5   5   35.80    5.50
   4  -5  -5   80.99    8.70
  -4  -5   5   79.19    7.10
  -4   5   5   75.19    8.30
  -4   5   5   93.09    8.20
  -3  -5   5  798.72   60.69
  -3  -5   5  825.92   60.69
   3  -5  -5  773.82   61.19
  -3   5   5  754.42   60.99
   3   5  -5  759.92   60.49
   3   5  -5  909.41   60.99
  -3   5   5  817.62   60.99
  -2  -5   5    8.30    2.20
   2  -5  -5    2.60    2.90
  -2  -5   5    6.90    2.30
   2  -5  -5    6.60    2.40
   2   5  -5    1.40    1.90
   2   5  -5    2.60    2.00
  -2   5   5    1.10    2.40
  -1  -5   5  149.49   11.00
  -1  -5   5  129.89   11.10
   1  -5  -5  153.88   11.20
   1  -5  -5  137.89   11.60
   1   5  -5  120.59   10.80
  -1   5   5  121.09   11.10
  -1   5   5  124.49   11.10
   0  -5  -5   34.20    4.50
   0  -5   5   32.10    4.40
   0  -5  -5   37.40    4.70
   0  -5   5   35.70    4.50
   0   5  -5   29.70    4.30
   0   5   5   34.40    4.50
   0   5   5   33.40    4.50
   0   5  -5   38.00    4.50
  -1  -5  -5  120.29   10.80
  -1  -5  -5  116.79   10.90
   1  -5   5  106.79   10.90
   1  -5   5  124.09   10.80
  -1   5  -5  129.09   10.80
   1   5   5  135.09   10.80
  -1   5  -5  140.19   11.00
   1   5   5  147.09   10.80
  -2  -5  -5    2.50    2.50
   2  -5   5    1.30    2.40
  -2  -5  -5    6.50    2.60
   2  -5   5    2.90    2.60
  -2   5  -5    3.20    2.20
   2   5   5    5.60    2.30
   2   5   5    2.60    2.40
  -3  -5  -5  764.72   60.29
   3  -5   5  744.63   60.59
  -3  -5  -5  837.62   60.39
  -3   5  -5  877.41   60.69
   3   5   5  772.32   60.09
  -3   5  -5  780.32   60.39
  -4  -5  -5   77.19    8.50
  -4  -5  -5  100.19    9.10
   4  -5   5   83.79    9.40
   4   5   5   88.29    8.10
  -4   5  -5   81.39    8.80
  -4   5  -5   95.19    9.10
   5  -5   5   42.80    6.50
  -5  -5  -5   32.60    5.00
  -5  -5  -5   52.99    7.10
   5   5   5   38.30    5.30
  -5   5  -5   38.60    6.00
  -5   5  -5   43.70    6.10
  -6  -5  -5   30.30    5.40
   6  -5   5   23.70    5.90
  -6  -5  -5   24.40    4.50
  -6   5  -5   24.50    5.60
   6   5   5   24.60    4.00
  -6   5  -5   22.30    5.20
   7  -5   5   22.70    6.30
  -7  -5  -5   17.00    4.30
  -7   5  -5   14.40    5.50
  -6   6   5   24.10    5.80
  -5  -6   5   30.50    4.10
  -5  -6   5   29.80    4.40
   5  -6  -5   29.50    5.80
  -5   6   5   37.50    6.00
   5   6  -5   36.90    3.80
  -5   6   5   37.90    5.10
  -4  -6   5   36.20    4.80
   4  -6  -5   34.00    5.40
  -4  -6   5   35.30    4.50
  -4   6   5   28.90    5.00
  -4   6   5   28.90    4.70
   4   6  -5   31.30    4.50
  -3   6   5  111.79    9.70
  -3   6   5   97.69    9.70
   3   6  -5   97.99    8.70
   2  -6  -5   88.29    9.30
  -2  -6   5   90.19    8.30
  -2   6   5   95.29    8.70
   2   6  -5   93.69    8.00
  -2   6   5   79.09    8.60
   1  -6  -5  178.38   13.10
   1  -6  -5  168.48   13.60
  -1  -6   5  173.58   12.90
  -1  -6   5  154.48   13.10
  -1   6   5  131.39   12.90
  -1   6   5  146.89   13.00
   1   6  -5  141.39   12.80
   1   6  -5  148.29   12.70
   0  -6  -5    8.50    2.90
   0  -6   5    3.20    2.70
   0  -6  -5    6.00    3.40
   0  -6   5    4.90    2.70
   0   6   5    2.10    2.60
   0   6  -5    3.50    2.60
   0   6   5    4.90    2.60
   0   6  -5    4.10    2.70
  -1  -6  -5  138.59   13.30
   1  -6   5  135.29   13.30
  -1  -6  -5  151.78   13.00
  -1   6  -5  164.18   13.20
   1   6   5  170.48   13.10
  -1   6  -5  146.79   13.00
   1   6   5  173.68   13.10
  -2  -6  -5   94.49    9.10
  -2  -6  -5   86.39    9.20
   2  -6   5   89.79    9.80
   2  -6   5  114.99    9.90
  -2   6  -5   95.29    9.30
  -2   6  -5   96.59    9.10
   2   6   5   93.79    8.80
  -3  -6  -5  116.09   13.10
  -3   6  -5  159.98   13.40
  -3   6  -5  168.58   13.70
   3   6   5  165.38   12.90
   4  -6   5   37.10    6.20
  -4  -6  -5   35.40    5.60
  -4  -6  -5   27.50    4.70
  -4   6  -5   33.60    5.20
   4   6   5   48.00    5.90
  -4   6  -5   49.20    6.20
  -5  -6  -5   30.40    4.90
   5  -6   5   39.80    6.80
  -5  -6  -5   46.10    6.20
  -5   6  -5   33.80    6.00
  -5   6  -5   32.30    5.80
   5   6   5   36.60    4.90
   6  -6   5   22.80    6.50
  -6  -6  -5   20.30    4.50
   6   6   5   27.20    4.40
  -6   6  -5   25.70    6.00
   5  -7  -5   28.90    6.10
  -5  -7   5   39.90    5.00
  -5  -7   5   25.50    3.80
  -5   7   5   25.70    4.90
  -5   7   5   27.70    6.30
  -4  -7   5  125.99   12.20
  -4  -7   5  123.29   12.30
   4  -7  -5  138.69   13.90
   4   7  -5  155.58   11.90
  -4   7   5  172.08   13.30
  -4   7   5  158.28   13.60
  -3  -7   5  214.28   16.00
  -3  -7   5  175.98   15.70
   3  -7  -5  201.38   17.20
  -3   7   5  167.78   16.30
   3   7  -5  189.28   15.40
  -3   7   5  204.38   16.40
   2  -7  -5  436.16   34.00
  -2  -7   5  486.25   33.30
  -2  -7   5  400.36   33.10
  -2   7   5  430.26   33.40
   2   7  -5  410.66   32.80
  -2   7   5  402.66   33.30
   1  -7  -5  435.86   32.00
  -1  -7   5  458.45   31.50
  -1  -7   5  386.26   31.40
   1   7  -5  405.76   31.20
  -1   7   5  352.36   32.20
  -1   7   5  375.86   31.40
   0  -7  -5  363.26   28.50
   0  -7   5  331.77   28.20
   0   7  -5  371.06   27.90
   0   7   5  368.16   28.10
   0   7   5  348.97   28.00
  -1  -7  -5  370.66   33.50
  -1  -7  -5  439.66   33.40
   1  -7   5  404.56   33.70
   1  -7   5  439.16   33.40
  -1   7  -5  455.35   33.30
   1   7   5  455.45   33.30
  -2  -7  -5  437.46   33.10
   2  -7   5  418.76   33.50
  -2  -7  -5  384.16   33.10
   2   7   5  425.46   32.80
  -2   7  -5  414.36   32.90
  -2   7  -5  456.65   33.30
  -3  -7  -5  180.78   16.90
   3  -7   5  190.48   17.30
  -3  -7  -5  218.18   17.20
  -3   7  -5  178.48   16.80
   3   7   5  218.28   16.70
  -3   7  -5  211.38   17.30
  -4  -7  -5  147.59   13.80
  -4  -7  -5  181.08   14.40
   4  -7   5  155.28   14.80
  -4   7  -5  157.88   14.50
  -4   7  -5  142.79   14.30
   4   7   5  145.99   13.30
  -5  -7  -5   25.90    5.30
   5  -7   5   28.50    6.60
  -5  -7  -5   27.30    5.90
  -5   7  -5   36.30    6.50
  -5   7  -5   47.30    6.80
   5   7   5   38.20    5.00
   5  -8  -5   23.20    6.80
  -5   8   5   15.20    6.50
   4  -8  -5   32.90    6.70
  -4  -8   5   40.10    5.20
  -4  -8   5   33.40    5.20
   4   8  -5   32.30    4.40
  -4   8   5   36.00    6.40
  -4   8   5   31.80    6.00
   3  -8  -5  138.29   14.10
  -3  -8   5  160.18   13.00
  -3  -8   5  124.49   12.40
  -3   8   5  129.49   13.30
   3   8  -5  145.49   12.00
   2  -8  -5  130.99   13.80
  -2  -8   5  148.09   12.50
  -2  -8   5  112.59   12.40
   2   8  -5  145.79   12.10
  -2   8   5  137.49   13.10
  -2   8   5  154.58   13.10
  -1  -8   5  118.29   12.90
   1  -8  -5  133.59   14.10
  -1  -8   5  139.49   12.80
  -1   8   5  159.28   13.20
   1   8  -5  158.88   12.70
   0  -8  -5   93.39   11.30
   0  -8   5   96.39   11.70
   0   8   5  118.49   10.70
   0   8  -5  106.29   10.20
   1  -8   5  163.18   14.20
  -1  -8  -5  154.08   14.10
  -1   8  -5  145.19   13.30
   1   8   5  130.39   13.20
   2  -8   5  159.48   14.30
  -2  -8  -5  148.79   13.70
  -2   8  -5  135.59   13.40
   2   8   5  138.89   13.00
  -3  -8  -5  140.49   13.10
   3  -8   5  121.89   13.30
  -3   8  -5  129.79   12.70
   3   8   5  136.89   12.30
  -4  -8  -5   38.20    6.50
   4  -8   5   27.10    6.40
  -4  -8  -5   36.30    6.10
   4   8   5   39.80    5.40
  -4   8  -5   40.90    6.70
  -5  -8  -5   16.40    5.00
   5  -8   5    9.00    6.00
   5   8   5   21.60    4.40
  -5   8  -5   22.30    6.20
  -4  -9   5   22.00    5.00
   4  -9  -5   19.20    6.70
  -4   9   5   22.80    6.50
   4   9  -5   23.70    4.40
   3  -9  -5   15.20    6.70
  -3  -9   5   11.80    4.50
   3   9  -5   23.60    4.20
  -3   9   5   15.80    5.70
  -2  -9   5   26.70    5.50
  -2  -9   5   37.10    6.00
   2  -9  -5   36.00    7.50
  -2   9   5   29.80    5.80
   2   9  -5   33.80    5.00
   1  -9  -5  128.19   13.20
  -1  -9   5  101.69   11.70
   1   9  -5  112.19   11.10
  -1   9   5  122.69   12.00
   0  -9  -5   82.19   11.40
   0  -9   5   80.09   10.50
   0   9  -5   88.49    9.70
   0   9   5   83.09   10.00
   1  -9   5  107.99   13.30
  -1  -9  -5  118.89   13.40
   1   9   5  139.89   12.60
  -1   9  -5  134.09   12.80
   2  -9   5   30.70    6.90
  -2  -9  -5   34.30    6.60
  -2   9  -5   34.00    6.30
   2   9   5   30.70    5.60
  -3  -9  -5   20.70    5.50
   3  -9   5   16.40    6.20
  -3   9  -5   16.40    5.60
   3   9   5   20.00    4.80
  -4  -9  -5   20.30    5.50
   4   9   5   22.40    5.00
  -4   9  -5   25.80    6.40
  -2 -10   5   11.00    5.20
   2 -10  -5    8.00    5.80
   2  10  -5    6.60    4.30
  -1 -10   5    6.30    5.40
   1 -10  -5    7.40    6.60
  -1  10   5    7.20    5.20
   0 -10  -5    7.40    5.80
   0 -10   5    6.00    5.50
   0  10   5    7.20    5.20
   0  10  -5    4.70    4.60
   1 -10   5    8.30    5.40
  -1 -10  -5    3.50    6.00
   1  10   5    6.80    4.90
  -1  10  -5    5.00    5.20
   2 -10   5    2.90    5.20
  -2 -10  -5    9.50    5.80
   2  10   5   10.00    4.80
  -2  10  -5   19.70    6.10
  -3   0   6 1843.82  138.59
   3   0  -6 1912.21  138.59
  -3   0   6 1821.22  138.59
   2   0  -6  726.63   55.49
  -2   0   6  731.33   55.49
  -2   0   6  749.73   55.49
   2   0  -6  760.02   55.49
   1   0  -6 6565.84  493.15
  -1   0   6 6441.36  493.65
   0   0   6 6199.08  423.06
   0   0  -6 4834.62  420.36
   1   0   6 6639.04  487.85
  -1   0  -6 6056.39  487.05
  -2   0  -6  756.32   54.69
  -2   0  -6  693.93   54.19
   2   0   6  676.53   54.29
   2   0   6  757.82   54.29
  -3   0  -6 1773.42  138.09
   3   0   6 1979.70  138.19
   3   0   6 1728.73  138.09
  -3   0  -6 1903.11  138.19
  -4   0  -6  825.42   66.59
   4   0   6  911.21   66.69
  -4   0  -6  909.61   66.89
   4   0   6  892.81   66.79
   5   0   6   70.19    7.30
  -5   0  -6   75.69    7.40
  -5   0  -6   68.29    7.20
  -6   0  -6   14.20    3.60
  -6   0  -6   17.30    3.80
   6   0   6   20.30    3.90
  -7   0  -6   37.20    5.30
  -7   0  -6   38.90    5.70
   7   0   6   49.90    6.50
  -6   1   6   60.19    5.00
  -6   1   6   56.79    5.20
   5  -1  -6   22.30    2.90
   5  -1  -6   24.20    2.60
   4  -1  -6  472.65   37.30
   4  -1  -6  474.65   37.20
  -4   1   6  534.45   37.20
  -4   1   6  498.15   37.20
   3  -1  -6   96.99    8.10
   3  -1  -6   91.59    8.20
  -3   1   6  117.09    8.20
  -3   1   6  110.49    8.30
   2  -1  -6 2673.13  215.88
  -2  -1   6 2600.64  212.38
   2   1  -6 2814.92  212.18
  -2   1   6 3058.69  219.08
   1   1  -6  809.62   64.89
  -1   1   6  889.61   65.09
  -1   1   6  908.11   65.09
   0  -1   6 3345.97  256.77
   0  -1  -6 3228.28  256.47
   0   1   6 3272.07  257.27
   1   1   6  594.94   41.00
  -1   1  -6  506.45   40.90
   1   1   6  502.95   40.90
  -1   1  -6  567.44   41.00
  -2  -1  -6 2689.53  228.88
   2  -1   6 3053.69  230.98
  -2   1  -6 2777.72  229.88
   2   1   6 2838.82  228.48
  -3  -1  -6  118.89    9.30
   3  -1   6  100.79    8.70
   3  -1   6  107.19    8.50
  -3  -1  -6  105.79    8.50
  -3   1  -6  100.99    8.80
  -3   1  -6   95.69    8.60
   3   1   6   88.89    8.50
   3   1   6   95.99    8.50
  -4  -1  -6  496.95   38.60
   4  -1   6  535.95   38.60
   4  -1   6  488.85   38.70
  -4  -1  -6  510.25   38.70
  -4   1  -6  509.85   38.80
  -4   1  -6  473.45   38.60
   4   1   6  494.45   38.60
   4   1   6  541.75   38.60
  -5   1  -6   25.80    4.00
  -5   1  -6   24.80    4.00
   5   1   6   28.60    4.00
  -6  -1  -6   70.19    8.90
  -6  -1  -6   53.79    6.90
   6  -1   6   60.59    7.70
  -6   1  -6   62.89    7.40
   6   1   6   69.29    7.10
  -6   1  -6   76.49    7.80
  -7  -1  -6   12.20    3.90
   7  -1   6   11.80    4.10
  -7  -1  -6    9.90    3.70
  -7   1  -6   10.40    4.30
   7   1   6   10.00    3.60
  -7   1  -6   13.40    4.00
   7  -2  -6   14.10    2.60
  -7   2   6   12.60    2.80
  -7   2   6   12.30    2.50
   6  -2  -6    1.90    1.90
  -6   2   6    3.80    2.50
  -6   2   6    3.00    2.00
   5  -2  -6  280.57   25.30
   5  -2  -6  303.27   25.20
  -5   2   6  358.56   25.40
  -5   2   6  384.86   25.30
   4  -2  -6    1.10    1.50
   4  -2  -6    2.30    1.80
  -4   2   6    4.40    1.90
  -4   2   6    1.80    1.60
   3  -2  -6  479.55   36.40
   3  -2  -6  468.45   36.20
  -3   2   6  462.95   36.30
  -3   2   6  509.25   36.30
  -2  -2   6  296.17   25.40
  -2  -2   6  285.97   25.50
   2  -2  -6  303.87   25.60
  -2   2   6  362.16   25.80
   2   2  -6  386.56   25.50
   2   2  -6  380.36   25.50
  -2   2   6  356.96   25.70
   1  -2  -6   29.50    3.20
  -1  -2   6   28.20    2.90
   1  -2  -6   28.60    3.00
  -1  -2   6   28.10    2.80
   0  -2   6    2.60    1.40
   0  -2  -6    2.80    1.40
   0  -2  -6    1.20    1.20
   0   2   6    8.20    1.60
   0   2   6    1.60    1.10
   0   2  -6    2.30    1.10
   0   2  -6    4.30    1.30
   1  -2   6   82.49    6.40
  -1  -2  -6   76.19    6.40
  -1  -2  -6   66.49    6.40
  -2  -2  -6  338.97   23.80
   2  -2   6  334.57   24.00
  -2   2  -6  313.57   23.90
  -2   2  -6  266.87   23.70
   2   2   6  297.07   23.70
   3  -2   6  461.25   37.80
  -3  -2  -6  520.15   37.80
   3  -2   6  522.75   37.70
  -3  -2  -6  476.55   37.60
   3   2   6  511.95   37.70
   3   2   6  473.25   37.60
  -3   2  -6  469.25   37.70
  -3   2  -6  527.95   37.90
  -4  -2  -6    0.70    2.20
   4  -2   6    3.50    2.40
   4  -2   6    4.00    2.90
  -4  -2  -6    2.20    2.60
  -4   2  -6   -0.40    2.20
   4   2   6   -1.00    2.30
   4   2   6    2.30    2.20
  -4   2  -6   -0.60    2.40
   5  -2   6  388.16   26.90
  -5  -2  -6  359.06   26.30
   5   2   6  306.47   26.10
  -5   2  -6  314.27   26.40
  -5   2  -6  324.67   26.60
  -6  -2  -6    1.70    2.90
   6  -2   6    0.90    3.60
  -6  -2  -6    3.90    5.60
  -6   2  -6    1.70    3.20
  -6   2  -6    2.20    3.20
   6   2   6    0.50    2.80
   7  -2   6   15.90    4.80
  -7  -2  -6   14.00    3.90
  -7  -2  -6    9.50    3.70
   7   2   6    9.80    3.30
  -7   2  -6   13.80    4.60
  -7   2  -6   12.20    4.30
  -7   3   6    0.50    2.50
  -7   3   6    2.20    3.10
  -6   3   6   32.10    4.40
  -6   3   6   38.80    4.80
   5  -3  -6  187.38   14.50
  -5   3   6  178.48   14.20
  -5   3   6  164.68   14.40
   4  -3  -6  101.89    9.00
   4  -3  -6  102.59    8.60
  -4   3   6  106.79    8.80
  -4   3   6   99.99    9.00
   3  -3  -6  473.05   31.90
  -3  -3   6  476.55   31.50
  -3  -3   6  483.05   31.50
  -3   3   6  387.66   31.80
   3   3  -6  374.16   31.40
  -3   3   6  363.26   31.90
   3   3  -6  373.96   31.30
   2  -3  -6 1095.19   86.79
  -2  -3   6 1177.28   86.39
  -2  -3   6 1145.29   86.49
   2  -3  -6 1197.18   86.69
  -2   3   6 1074.39   86.69
   2   3  -6 1207.38   86.49
  -2   3   6 1218.88   86.69
   2   3  -6 1166.18   86.39
   2   3  -6 1120.69   86.39
   1  -3  -6 1060.69   87.09
  -1  -3   6 1319.77   86.99
  -1  -3   6 1152.68   86.99
   1  -3  -6 1349.86   87.09
   1   3  -6 1180.68   86.99
   1   3  -6 1016.80   86.79
  -1   3   6 1230.78   87.09
  -1   3   6  982.90   86.99
   0  -3  -6   51.79    5.30
   0  -3   6   49.90    5.20
   0  -3  -6   58.29    5.20
   0  -3   6   64.49    5.10
   0   3  -6   58.49    5.10
   0   3  -6   49.60    4.90
  -1  -3  -6 1053.89   85.19
  -1  -3  -6 1154.28   85.19
   1  -3   6 1035.40   85.29
  -1   3  -6 1320.67   85.39
   1   3   6 1093.39   85.19
  -1   3  -6 1157.18   85.09
  -2  -3  -6 1212.88   85.79
   2  -3   6 1255.07   85.79
   2  -3   6 1098.09   85.89
   2   3   6 1164.58   85.69
  -2   3  -6 1042.70   85.69
  -2   3  -6 1139.59   85.89
   2   3   6 1078.69   85.69
  -3  -3  -6  406.26   33.50
   3  -3   6  358.86   34.00
  -3  -3  -6  386.56   33.40
   3   3   6  495.15   33.90
  -3   3  -6  438.76   33.60
  -3   3  -6  496.65   34.30
   3   3   6  484.05   33.50
  -4  -3  -6   97.39    9.30
   4  -3   6  105.49   10.00
  -4  -3  -6  115.99    9.80
  -4   3  -6   99.69    9.60
  -4   3  -6  117.39    9.80
   4   3   6  100.89    9.20
   5  -3   6  183.28   16.50
  -5  -3  -6  168.78   15.70
  -5  -3  -6  202.88   16.20
  -5   3  -6  196.18   16.20
  -5   3  -6  206.98   16.30
   5   3   6  204.68   15.70
  -6  -3  -6   28.40    4.40
   6  -3   6   31.30    5.50
  -6   3  -6   39.10    5.50
   6   3   6   33.90    4.50
  -6   3  -6   30.80    5.40
   7  -3   6    1.00    4.60
  -7  -3  -6    2.00    3.60
  -7   3  -6    2.20    6.40
  -7   3  -6   -0.60    4.20
   7   3   6    3.10    3.20
   7  -4  -6   18.20    4.60
  -7   4   6   14.10    4.60
  -7   4   6   14.30    3.50
   6  -4  -6   15.70    3.60
  -6   4   6   10.80    3.90
  -6   4   6    8.80    3.00
   5  -4  -6  101.19    9.70
  -5   4   6   98.49    9.70
  -5   4   6  104.19   10.10
  -4   4   6  234.78   17.70
  -4   4   6  209.78   17.90
   3  -4  -6 1241.48   87.99
   3  -4  -6 1120.89   88.29
  -3  -4   6 1149.19   87.69
  -3  -4   6 1153.18   87.79
  -3   4   6 1222.48   88.09
   3   4  -6 1154.78   87.69
  -3   4   6 1163.68   88.09
  -2  -4   6 1071.99   76.09
  -2  -4   6 1009.60   76.09
   2  -4  -6 1025.90   76.49
   2  -4  -6 1114.19   76.29
  -2   4   6  875.91   76.19
  -2   4   6 1021.70   76.29
   2   4  -6  968.60   75.89
   2   4  -6 1025.40   76.09
   1  -4  -6 2331.87  165.78
  -1  -4   6 2163.28  165.58
  -1  -4   6 2013.80  165.68
   1  -4  -6 2135.49  165.88
  -1   4   6 2364.36  165.78
   1   4  -6 2290.27  165.68
   0  -4  -6  230.98   16.60
   0  -4   6  211.98   16.70
   0  -4  -6  195.68   16.70
   0  -4   6  214.38   16.50
   0   4  -6  194.58   16.40
   0   4  -6  222.58   16.60
   0   4   6  205.08   16.50
  -1  -4  -6 2250.87  160.98
  -1  -4  -6 2070.69  160.98
   1  -4   6 2002.70  161.08
   1  -4   6 2337.67  160.98
  -1   4  -6 2092.69  160.88
   1   4   6 1978.80  160.88
  -1   4  -6 2262.37  161.08
   1   4   6 2216.68  160.98
  -2  -4  -6 1035.10   75.69
   2  -4   6  904.71   75.79
  -2  -4  -6  932.81   75.69
   2  -4   6 1022.90   75.69
   2   4   6 1061.29   75.59
  -2   4  -6  962.90   75.59
   2   4   6  984.00   75.59
  -2   4  -6 1133.79   75.99
   3  -4   6 1311.17   91.19
   3  -4   6 1181.18   91.39
  -3  -4  -6 1178.48   91.09
  -3  -4  -6 1319.87   91.29
   3   4   6 1147.79   90.99
  -3   4  -6 1238.48   91.39
   3   4   6 1267.57   91.19
  -3   4  -6 1175.98   91.19
  -3   4  -6 1082.29   91.09
  -4  -4  -6  255.27   20.90
   4  -4   6  230.08   21.10
  -4  -4  -6  219.88   20.60
   4   4   6  317.77   20.70
  -4   4  -6  277.07   20.90
   5  -4   6   99.39   10.80
  -5  -4  -6  109.79   10.30
  -5  -4  -6   89.29    9.60
   5   4   6  109.99    9.50
  -5   4  -6  100.79   11.90
  -5   4  -6  116.79   10.50
  -6  -4  -6   10.80    3.70
  -6  -4  -6    7.30    4.00
   6  -4   6    8.80    4.80
  -6   4  -6   19.90    4.80
  -6   4  -6   16.20    4.40
   7  -4   6   18.80    5.70
   7   4   6   18.80    4.10
  -7   4  -6   20.70    5.90
  -6   5   6   33.00    5.60
  -6   5   6   36.10    4.80
  -5   5   6   54.69    7.80
  -5   5   6   60.89    6.70
   4  -5  -6  266.77   22.40
  -4  -5   6  248.78   21.20
  -4  -5   6  272.87   21.30
   4   5  -6  278.17   21.00
  -4   5   6  313.57   22.00
  -4   5   6  284.27   22.20
  -3  -5   6  313.47   24.20
   3  -5  -6  306.57   24.90
  -3  -5   6  318.07   24.20
  -3   5   6  328.17   24.60
  -3   5   6  313.17   24.70
   3   5  -6  306.67   24.00
  -2  -5   6 1809.72  142.39
   2  -5  -6 1898.31  142.79
  -2  -5   6 2021.50  142.39
   2  -5  -6 2207.68  142.59
  -2   5   6 1663.33  142.49
   2   5  -6 1999.10  142.39
   2   5  -6 1763.62  142.09
  -2   5   6 1855.51  142.89
   1  -5  -6 1827.62  141.09
  -1  -5   6 1755.42  140.79
   1  -5  -6 1906.71  140.89
  -1  -5   6 1910.81  140.79
   1   5  -6 1952.80  140.69
   1   5  -6 1954.60  140.79
  -1   5   6 1782.92  140.89
  -1   5   6 1950.50  140.89
   0  -5  -6 2278.27  183.58
   0  -5   6 2345.67  183.58
   0  -5   6 2559.94  183.48
   0  -5  -6 2540.75  183.48
   0   5   6 2474.75  183.48
   0   5   6 2340.97  183.48
   0   5  -6 2551.94  183.38
   0   5  -6 2529.75  183.58
   1  -5   6 1733.23  139.89
   1  -5   6 2048.20  139.89
  -1  -5  -6 1765.92  139.89
  -1  -5  -6 1975.60  139.79
   1   5   6 1954.50  139.79
  -1   5  -6 1953.30  139.89
   1   5   6 1801.02  139.69
  -1   5  -6 1691.13  139.59
  -2  -5  -6 1793.72  147.39
   2  -5   6 1866.01  147.59
   2  -5   6 1968.20  147.39
  -2  -5  -6 1937.41  147.39
  -2   5  -6 1926.11  147.29
  -2   5  -6 2160.98  147.69
   2   5   6 2090.29  147.39
   2   5   6 1986.70  147.29
  -3  -5  -6  323.37   25.10
  -3  -5  -6  311.77   25.10
   3  -5   6  322.17   25.50
   3   5   6  333.17   24.90
  -3   5  -6  300.47   25.00
  -3   5  -6  318.67   25.20
  -4  -5  -6  291.87   24.20
   4  -5   6  311.97   24.90
  -4  -5  -6  335.87   24.60
   4   5   6  294.67   23.90
  -4   5  -6  298.67   24.50
  -4   5  -6  301.07   24.50
  -5  -5  -6   65.29    8.40
   5  -5   6   57.19    8.70
  -5  -5  -6   45.30    7.40
  -5   5  -6   79.49    8.40
   5   5   6   76.59    7.10
  -5   5  -6   65.09    8.20
  -6  -5  -6   38.70    5.60
  -6  -5  -6   33.00    5.10
   6  -5   6   44.60    6.80
  -6   5  -6   16.20    5.30
   6   5   6   22.20    4.30
  -6   5  -6   20.50    5.50
  -6   6   6    9.80    5.10
  -5  -6   6   79.29    7.00
   5  -6  -6   66.49    9.40
   5   6  -6   79.09    6.60
  -5   6   6   82.69    9.60
  -5   6   6   84.79    8.50
  -4  -6   6   88.29    7.60
   4  -6  -6   87.49    9.60
  -4  -6   6   81.39    7.70
  -4   6   6   74.19    9.10
   4   6  -6   79.19    7.10
  -4   6   6   81.79    8.50
  -3  -6   6  117.69   10.60
   3  -6  -6  133.39   11.90
  -3  -6   6  133.09   10.80
   3   6  -6  123.09   10.30
  -3   6   6  125.89   11.20
  -3   6   6  116.79   11.50
  -2  -6   6   62.89    8.00
   2  -6  -6   56.89    8.50
  -2   6   6   80.79    8.10
   2   6  -6   85.39    7.30
  -2   6   6   95.19    8.10
  -1  -6   6 1249.97  105.29
  -1  -6   6 1504.55  105.29
   1  -6  -6 1375.16  105.69
   1  -6  -6 1481.95  106.19
  -1   6   6 1479.05  105.39
   1   6  -6 1389.96  105.09
  -1   6   6 1329.37  105.29
   0  -6   6  253.97   19.50
   0  -6   6  213.38   19.60
   0  -6  -6  254.67   19.60
   0  -6  -6  252.87   20.00
   0   6  -6  249.08   19.40
   0   6  -6  252.07   19.50
   0   6   6  228.08   19.50
   0   6   6  250.47   19.60
   1  -6   6 1347.37  107.89
   1  -6   6 1570.24  107.89
  -1  -6  -6 1579.04  108.19
  -1  -6  -6 1396.96  107.89
  -1   6  -6 1423.86  107.79
   1   6   6 1471.45  107.69
  -1   6  -6 1382.46  107.59
   1   6   6 1290.97  107.59
  -2  -6  -6   87.99    7.80
   2  -6   6   86.39    8.30
  -2  -6  -6   79.59    8.00
  -2   6  -6   57.29    7.70
  -2   6  -6   58.19    8.40
   2   6   6   65.29    7.50
  -3  -6  -6  103.99   11.20
  -3  -6  -6  137.39   11.60
   3  -6   6  108.59   11.80
  -3   6  -6  127.29   11.40
   3   6   6  134.19   11.10
  -3   6  -6  129.89   11.60
  -4  -6  -6   83.29    9.50
  -4  -6  -6   68.29    9.00
   4  -6   6   79.29    9.90
  -4   6  -6   91.89    9.40
  -4   6  -6  106.99    9.80
   4   6   6   94.79    8.70
  -5  -6  -6   96.49   10.00
   5  -6   6   87.09   10.90
  -5  -6  -6   67.99    9.00
   5   6   6   75.99    8.40
  -5   6  -6   90.09   10.20
  -5   6  -6   87.79    9.80
  -6  -6  -6   13.40    4.80
   6  -6   6    7.80    5.90
  -6   6  -6   12.70    5.50
   6   6   6   14.80    3.90
  -5  -7   6    7.30    2.40
   5  -7  -6   11.20    5.10
  -5  -7   6    8.40    3.00
  -5   7   6    8.40    5.50
   5   7  -6    9.00    2.40
  -4  -7   6   71.29    8.40
   4  -7  -6   76.39   10.50
  -4  -7   6   84.49    8.40
  -4   7   6  104.79    9.60
  -4   7   6   89.49    9.80
   4   7  -6   96.69    7.90
   3  -7  -6    5.00    4.50
  -3  -7   6    1.90    3.10
  -3  -7   6    4.60    3.00
  -3   7   6   -1.10    3.50
  -3   7   6    2.30    3.70
   3   7  -6    2.70    2.50
  -2  -7   6  230.58   18.90
   2  -7  -6  200.38   19.70
  -2   7   6  250.17   19.20
   2   7  -6  244.78   18.60
  -1  -7   6  172.98   13.90
  -1  -7   6  154.98   14.10
   1  -7  -6  167.98   14.80
   1   7  -6  165.78   13.70
  -1   7   6  160.48   14.90
  -1   7   6  158.98   14.10
   0  -7   6  246.28   20.30
   0  -7  -6  231.58   20.50
   0  -7   6  263.27   20.80
   0   7   6  236.08   20.00
   0   7   6  260.07   20.20
   0   7  -6  249.28   19.90
   1  -7   6  169.48   15.90
  -1  -7  -6  194.48   16.30
  -1  -7  -6  180.18   16.00
   1  -7   6  214.58   16.90
  -1   7  -6  182.68   15.60
   1   7   6  167.18   15.50
  -2  -7  -6  259.37   19.20
  -2  -7  -6  222.38   19.40
   2  -7   6  249.28   19.70
  -2   7  -6  221.38   19.20
   2   7   6  210.28   18.80
  -3  -7  -6    2.80    3.90
   3  -7   6    1.90    4.30
  -3  -7  -6    5.60    4.10
   3   7   6    1.20    3.40
  -3   7  -6    1.90    4.00
  -3   7  -6    2.10    4.00
  -4  -7  -6  122.19   12.00
  -4  -7  -6   89.59   10.20
   4  -7   6  107.39   11.50
  -4   7  -6   93.19   10.50
  -4   7  -6   86.99   10.70
   4   7   6   90.69    9.60
  -5  -7  -6    8.90    4.30
  -5  -7  -6    8.40    6.40
   5  -7   6    8.50    5.90
   5   7   6   11.10    3.80
  -5   7  -6   10.40    5.00
  -5   7  -6    7.50    4.90
   5  -8  -6    1.30    5.60
  -5   8   6   -0.90    5.70
  -4  -8   6    4.90    3.40
  -4  -8   6    5.90    3.40
  -4   8   6   -0.90    4.20
   4   8  -6    4.50    2.90
  -4   8   6    7.60    5.00
   3  -8  -6    2.90    5.00
  -3  -8   6    1.10    3.40
  -3  -8   6    0.00    3.70
  -3   8   6   -2.30    4.30
   3   8  -6   -0.60    2.90
  -3   8   6    0.40    4.50
  -2  -8   6    0.40    3.50
  -2  -8   6    4.30    3.70
   2  -8  -6    0.60    4.90
  -2   8   6    2.20    3.80
  -2   8   6   -1.50    3.70
   2   8  -6    3.20    3.10
   1  -8  -6   18.50    5.50
  -1  -8   6   15.40    4.30
  -1  -8   6   17.70    4.40
  -1   8   6   15.20    4.50
   1   8  -6   18.20    4.10
   0  -8   6   97.19   10.80
   0  -8  -6  100.09   11.20
   0   8  -6  107.29   10.30
   0   8   6  108.89   10.60
  -1  -8  -6   18.40    5.10
   1  -8   6   17.60    5.10
   1   8   6   20.40    4.60
  -1   8  -6   15.10    4.70
  -2  -8  -6   -0.80    4.40
   2  -8   6   -2.60    4.40
   2   8   6    1.30    3.60
  -2   8  -6    7.70    4.40
  -3  -8  -6    3.30    4.10
   3  -8   6   -0.70    4.90
   3   8   6    0.60    3.80
  -3   8  -6    0.60    4.30
   4  -8   6    1.10    5.20
  -4  -8  -6   -3.20    4.20
  -4  -8  -6    1.00    4.80
  -4   8  -6    1.60    4.90
   4   8   6    6.10    3.80
   5  -8   6    2.50    6.10
  -5  -8  -6    4.00    4.60
  -5   8  -6    2.80    5.30
   5   8   6    4.90    3.90
   4  -9  -6   10.80    6.70
  -4  -9   6   16.20    4.40
   4   9  -6    7.60    4.90
  -3  -9   6   17.70    4.60
   3  -9  -6    4.90    5.30
   3   9  -6    5.00    3.70
  -3   9   6    7.20    5.50
  -2  -9   6   53.09    7.40
  -2  -9   6   66.09    8.50
   2  -9  -6   70.19    9.40
  -2   9   6   58.49    8.00
   2   9  -6   60.69    7.60
   1  -9  -6   21.20    6.60
  -1  -9   6   15.10    4.70
  -1   9   6   17.00    5.20
   1   9  -6   14.50    4.50
   0  -9   6   84.69   10.90
   0  -9  -6   83.29   11.80
   0   9   6  105.89   10.70
   0   9  -6   98.39   10.40
  -1  -9  -6   21.30    6.20
   1  -9   6   13.50    5.60
  -1   9  -6   27.30    5.60
   1   9   6   16.90    5.00
   2  -9   6   59.49    8.60
  -2  -9  -6   47.70    7.70
   2   9   6   69.19    8.70
  -2   9  -6   66.79    9.00
  -3  -9  -6    4.90    4.90
   3  -9   6    4.90    5.70
  -3   9  -6   13.90    5.40
   3   9   6   13.30    4.50
   4  -9   6   11.60    6.20
  -4  -9  -6    9.70    5.30
  -4   9  -6   13.40    5.60
  -2 -10   6   11.90    5.10
   2 -10  -6   14.30    7.10
   2  10  -6   16.40    4.70
  -2  10   6   15.30    5.90
   1 -10  -6   39.60    8.00
  -1 -10   6   46.00    7.70
  -1  10   6   46.60    7.30
   0 -10  -6   29.30    7.60
   0 -10   6   26.20    6.80
   0  10   6   29.70    6.40
   0  10  -6   36.30    6.10
  -1 -10  -6   59.79    8.70
   1 -10   6   49.40    7.90
  -1  10  -6   55.49    7.80
   1  10   6   46.30    7.20
  -2 -10  -6   16.40    6.60
   2 -10   6   15.20    5.70
  -2  10  -6   14.40    5.80
   2  10   6   16.10    5.20
   3   0  -7  192.48   14.30
  -3   0   7  193.68   14.30
  -3   0   7  179.08   14.30
   2   0  -7  263.57   20.90
   2   0  -7  280.57   20.90
  -2   0   7  285.27   20.90
  -2   0   7  276.77   20.90
  -1   0   7    8.60    1.40
  -1   0   7    9.00    1.40
   1   0  -7    7.00    1.40
   0   0  -7    0.80    1.00
   0   0   7    0.40    1.00
   1   0   7    8.30    1.60
  -1   0  -7    6.10    1.40
  -1   0  -7    6.30    1.50
   1   0   7    8.70    1.80
  -2   0  -7  259.77   21.20
   2   0   7  280.17   21.30
  -2   0  -7  310.17   21.50
   2   0   7  256.07   21.30
  -3   0  -7  207.18   15.60
   3   0   7  197.18   15.50
   3   0   7  183.38   15.50
  -3   0  -7  194.28   15.50
   4   0   7  108.49    9.80
  -4   0  -7  103.39    9.70
   4   0   7  119.39    9.80
  -4   0  -7  115.59   10.00
  -5   0  -7    1.10    2.70
   5   0   7    1.80    2.80
  -5   0  -7    3.10    2.80
  -6   0  -7  328.37   23.50
  -6   0  -7  256.87   22.90
   6   0   7  287.27   23.10
   7   0   7    3.90    3.70
  -7   0  -7    1.80    3.40
  -7   0  -7    6.10    5.00
   5  -1  -7  148.59   12.00
  -5   1   7  163.68   12.10
   4  -1  -7   11.40    1.90
   4  -1  -7   16.10    1.80
   3  -1  -7  759.42   55.89
   3  -1  -7  761.22   55.99
  -3   1   7  710.93   55.99
  -3   1   7  756.22   55.99
  -2  -1   7  210.68   15.10
   2  -1  -7  196.18   15.20
  -2  -1   7  187.08   15.00
  -2  -1   7  191.88   15.10
   2  -1  -7  202.68   15.30
  -2   1   7  199.48   15.20
  -2   1   7  189.88   15.30
   2   1  -7  200.68   15.00
   2   1  -7  212.38   15.00
   2   1  -7  187.98   15.40
  -1  -1   7 2680.63  200.08
   1  -1  -7 2512.05  200.38
  -1   1   7 2565.74  201.78
   1   1  -7 2361.46  198.08
   0  -1  -7   18.20    2.50
   0  -1   7   19.00    2.50
   0  -1   7   19.40    2.40
   0  -1  -7   20.20    2.50
   0   1  -7   20.40    2.50
   0   1   7   20.10    2.50
   0   1   7   18.20    2.50
   0   1  -7   19.10    2.30
  -1  -1  -7 2354.16  202.28
   1  -1   7 2571.84  203.78
  -1   1  -7 2577.44  203.88
   2  -1   7  203.08   15.60
  -2  -1  -7  222.78   15.70
  -2  -1  -7  192.18   15.50
   2  -1   7  183.98   15.60
  -2   1  -7  186.18   15.50
   2   1   7  203.38   15.60
  -2   1  -7  219.78   15.70
   2   1   7  176.98   15.50
   3  -1   7  769.62   57.19
  -3  -1  -7  772.32   57.29
   3  -1   7  695.43   57.19
  -3  -1  -7  684.33   57.09
  -3   1  -7  767.22   57.19
   3   1   7  788.02   57.19
  -3   1  -7  819.62   57.39
   3   1   7  765.32   57.19
  -4  -1  -7   26.30    3.60
  -4   1  -7   13.10    2.90
   4   1   7   11.70    3.00
  -4   1  -7   13.90    3.20
   4   1   7   12.20    2.90
   5  -1   7  159.98   13.70
  -5  -1  -7  181.38   13.80
  -5  -1  -7  151.38   13.30
   5   1   7  150.98   13.40
  -5   1  -7  150.18   13.50
  -5   1  -7  166.48   13.70
   6  -1   7   43.40    6.00
  -6  -1  -7   48.00    6.60
  -6  -1  -7   37.20    5.20
   6   1   7   48.30    6.30
  -6   1  -7   42.10    6.30
  -6   1  -7   54.89    6.80
  -7  -1  -7    5.60    3.60
  -7  -1  -7    2.70    3.60
   7  -1   7    1.10    3.80
  -7   1  -7    3.80    3.70
   7   1   7    5.10    3.50
  -7   1  -7    3.80    3.80
  -7   2   7   -0.80    2.20
  -7   2   7    2.70    1.90
   6  -2  -7  129.89   10.10
   6  -2  -7  120.19   10.30
   5  -2  -7   25.20    3.10
   5  -2  -7   25.00    3.00
  -5   2   7   19.30    2.80
  -5   2   7   15.40    3.00
   4  -2  -7  846.52   65.49
   4  -2  -7  821.82   65.59
  -4   2   7  937.31   65.59
  -4   2   7  886.61   65.59
   3  -2  -7  106.19    8.30
   3  -2  -7   98.89    8.50
  -2  -2   7 1266.67   95.09
   2  -2  -7 1369.46   95.29
  -2  -2   7 1363.56   95.09
  -2   2   7 1265.57   95.29
   2   2  -7 1251.07   95.09
  -2   2   7 1185.98   95.29
   2   2  -7 1211.18   95.09
   1  -2  -7  579.54   42.80
   1  -2  -7  580.94   42.90
  -1  -2   7  550.24   42.70
  -1  -2   7  554.14   42.60
   1   2  -7  588.44   42.70
  -1   2   7  551.74   42.80
  -1   2   7  567.14   42.80
   0  -2   7 5171.88  377.56
   0  -2  -7 4695.23  376.96
   0   2   7 4657.73  376.96
  -1  -2  -7  635.24   44.20
   1  -2   7  560.84   44.20
   1  -2   7  639.64   44.20
  -1  -2  -7  558.54   44.20
  -1   2  -7  544.05   44.10
   1   2   7  587.04   44.20
   1   2   7  526.95   44.10
  -1   2  -7  627.64   44.30
   2  -2   7 1314.87   95.49
   2  -2   7 1105.69   95.49
  -2  -2  -7 1264.97   95.49
  -2  -2  -7 1137.19   95.39
   2   2   7 1416.46   95.49
  -2   2  -7 1437.16   95.69
  -2   2  -7 1268.77   95.39
   2   2   7 1236.08   95.39
   3  -2   7   55.59    5.50
  -3  -2  -7   51.59    5.60
   3  -2   7   50.89    6.00
  -3  -2  -7   54.69    5.60
  -4  -2  -7  881.21   68.59
   4  -2   7  910.01   69.29
   4  -2   7 1020.30   68.69
  -4  -2  -7  972.90   68.79
  -4   2  -7  819.52   68.59
   4   2   7  932.51   68.69
   4   2   7  841.12   68.49
  -4   2  -7  894.81   68.79
  -5  -2  -7   18.80    4.10
   5  -2   7   17.30    4.30
  -5  -2  -7   16.50    3.60
  -5   2  -7   25.50    4.10
  -5   2  -7   24.40    4.20
   5   2   7   24.80    3.90
   6  -2   7   94.69   10.80
  -6  -2  -7   88.29   10.00
  -6  -2  -7  114.99   10.70
  -6   2  -7  126.69   10.80
   6   2   7  119.49   10.10
  -6   2  -7  113.89   10.60
  -7  -2  -7    1.60    3.70
  -7  -2  -7    3.30    3.90
   7  -2   7   -0.80    4.20
  -7   2  -7    2.20    3.80
  -7   2  -7    5.00    4.10
   7   2   7    1.40    3.30
  -7   3   7   44.00    5.00
  -7   3   7   31.50    4.70
   6  -3  -7    3.10    2.40
  -6   3   7    0.70    2.20
  -6   3   7    0.90    2.70
   5  -3  -7  294.47   21.60
  -5   3   7  247.08   21.40
  -5   3   7  276.97   21.20
  -4   3   7   23.20    3.00
  -4   3   7   19.30    3.40
   3  -3  -7 1211.58   85.99
  -3  -3   7 1273.77   85.69
  -3  -3   7 1178.58   85.59
   3   3  -7 1094.39   85.59
  -3   3   7 1048.10   86.09
  -3   3   7 1112.99   85.99
   3   3  -7 1106.79   85.59
   2  -3  -7   15.50    2.50
  -2  -3   7   16.70    2.30
   2  -3  -7   22.50    3.00
  -2  -3   7   17.50    2.50
   2   3  -7   15.50    2.40
   2   3  -7   14.40    2.20
  -2   3   7   19.50    2.60
  -2   3   7   17.40    2.70
  -1  -3   7 3704.43  301.67
   1  -3  -7 3887.41  305.17
  -1   3   7 3948.00  306.97
   0  -3  -7 3216.98  239.18
   0  -3   7 2925.51  236.88
   0   3  -7 2590.54  234.58
   0   3   7 2986.80  238.88
  -1  -3  -7 4316.37  321.87
   1  -3   7 4181.68  321.67
  -1   3  -7 4043.60  322.17
   1   3   7 3494.05  316.87
  -2  -3  -7   20.70    3.10
  -2  -3  -7   17.30    2.90
   2  -3   7   14.80    2.70
   2  -3   7   15.30    3.10
   2   3   7   16.20    2.80
  -2   3  -7   19.10    3.30
   2   3   7   17.30    2.80
  -2   3  -7   14.70    2.90
  -3  -3  -7 1174.98   88.59
   3  -3   7 1212.28   88.59
  -3  -3  -7 1063.69   88.49
   3  -3   7 1017.30   88.59
   3   3   7 1243.48   88.49
  -3   3  -7 1271.27   88.79
   3   3   7 1272.07   88.59
  -3   3  -7 1162.88   88.59
  -4  -3  -7   16.80    3.10
  -4  -3  -7   28.30    4.00
   4  -3   7   23.00    4.30
  -4   3  -7    9.70    3.50
   4   3   7    7.30    3.00
  -4   3  -7    7.10    3.10
   5  -3   7  285.67   24.90
  -5  -3  -7  308.87   24.80
  -5   3  -7  298.77   24.70
   5   3   7  318.37   24.30
  -5   3  -7  339.17   25.00
  -6  -3  -7    3.60    3.70
  -6  -3  -7    1.60    3.00
   6  -3   7    1.20    4.00
  -6   3  -7    1.90    3.70
  -6   3  -7    3.30    3.80
   6   3   7    1.90    3.00
  -7  -3  -7   36.30    5.40
   7  -3   7   38.90    6.60
   7   3   7   31.80    5.10
  -7   3  -7   34.50    6.10
  -7   4   7    2.50    3.10
  -6   4   7   24.00    3.80
  -6   4   7   23.10    4.30
   5  -4  -7   19.20    3.80
  -5   4   7   15.00    3.90
  -5   4   7   19.10    3.30
  -4   4   7  217.08   16.40
  -4   4   7  193.18   16.60
   3  -4  -7   61.69    6.00
  -3  -4   7   51.49    5.30
  -3  -4   7   50.39    5.30
   3  -4  -7   51.59    6.50
  -3  -4   7   49.40    5.30
   3   4  -7   69.69    5.30
  -3   4   7   64.59    6.30
  -3   4   7   67.09    6.00
   3   4  -7   62.29    5.10
  -2  -4   7  726.33   55.79
   2  -4  -7  678.23   56.19
   2  -4  -7  743.03   56.19
  -2  -4   7  677.43   55.79
  -2   4   7  761.92   56.09
   2   4  -7  793.82   55.69
  -2   4   7  811.72   56.09
  -1  -4   7  302.27   20.20
  -1  -4   7  259.37   20.20
   1  -4  -7  280.87   20.50
  -1   4   7  245.18   20.20
   1   4  -7  229.38   19.90
   1   4  -7  242.48   20.00
   0  -4   7  689.53   47.90
   0  -4   7  617.54   48.00
   0  -4  -7  675.53   48.00
   0  -4  -7  584.24   48.00
   0   4  -7  625.24   47.90
   0   4  -7  585.74   47.80
   0   4   7  602.44   47.90
   0   4   7  683.03   48.00
  -1  -4  -7  216.68   20.50
  -1  -4  -7  237.18   20.40
   1  -4   7  228.78   20.40
  -1   4  -7  306.67   20.70
   1   4   7  273.57   20.80
  -1   4  -7  267.77   20.40
   1   4   7  304.27   20.50
   2  -4   7  798.12   57.19
  -2  -4  -7  828.42   56.99
   2  -4   7  797.52   57.19
  -2  -4  -7  763.32   56.99
   2  -4   7  854.21   56.99
   2   4   7  657.63   56.79
   2   4   7  714.03   56.79
  -2   4  -7  672.33   56.79
  -2   4  -7  748.63   57.09
  -2   4  -7  690.73   56.79
   3  -4   7   67.69    7.40
  -3  -4  -7   66.09    6.90
  -3  -4  -7   71.99    6.90
   3  -4   7   76.99    6.90
   3   4   7   56.69    6.70
  -3   4  -7   61.69    6.90
   3   4   7   56.69    6.60
  -3   4  -7   48.40    6.70
  -4  -4  -7  250.87   18.70
  -4  -4  -7  211.38   18.30
   4  -4   7  223.88   18.90
   4   4   7  231.98   18.20
  -4   4  -7  245.58   18.80
  -4   4  -7  196.78   18.40
  -5  -4  -7   26.20    4.80
  -5  -4  -7   15.30    3.90
   5  -4   7   23.60    5.20
  -5   4  -7   18.20    4.70
   5   4   7   17.80    3.80
  -5   4  -7   20.20    4.60
  -6  -4  -7   27.00    4.70
  -6  -4  -7   27.60    5.40
   6  -4   7   27.00    5.90
  -6   4  -7   28.20    5.30
   6   4   7   31.00    4.60
  -6   4  -7   30.70    5.50
   7  -4   7    3.30    5.20
  -7  -4  -7    5.30    4.20
   7   4   7    4.00    3.50
  -7   4  -7    6.70    5.00
   6  -5  -7   17.30    4.40
  -6   5   7   12.60    3.60
  -6   5   7   13.90    4.50
  -5   5   7   53.49    6.70
  -5   5   7   49.10    6.20
  -4  -5   7   13.40    2.20
  -4  -5   7   13.60    2.40
   4  -5  -7    8.70    3.50
  -4  -5   7   10.40    2.20
  -4   5   7    2.40    3.30
  -4   5   7    2.60    2.80
  -3  -5   7   92.19    7.50
   3  -5  -7   94.49    8.90
  -3  -5   7   89.39    7.50
  -3   5   7   84.99    8.00
  -3   5   7   68.99    8.20
   3   5  -7   76.19    7.10
   2  -5  -7   42.70    6.60
  -2  -5   7   49.10    5.50
   2  -5  -7   47.70    5.80
  -2  -5   7   46.30    5.60
   2   5  -7   62.89    5.60
  -2   5   7   54.89    6.10
  -2   5   7   62.79    6.10
   2   5  -7   62.19    5.40
  -1  -5   7  178.38   15.90
   1  -5  -7  198.68   16.10
   1  -5  -7  169.08   16.30
  -1  -5   7  172.98   16.00
   1   5  -7  222.28   16.00
  -1   5   7  205.28   16.10
  -1   5   7  230.68   16.20
   1   5  -7  219.78   15.80
   0  -5  -7   50.19    6.00
   0  -5   7   49.50    5.40
   0  -5  -7   43.70    5.60
   0  -5   7   42.10    5.60
   0   5  -7   46.70    5.30
   0   5  -7   48.90    6.00
   0   5   7   46.50    5.30
   0   5   7   40.30    5.40
  -1  -5  -7  223.58   16.70
   1  -5   7  223.88   16.30
   1  -5   7  208.98   16.60
  -1  -5  -7  236.58   16.40
   1   5   7  183.08   16.20
  -1   5  -7  168.78   16.10
   1   5   7  182.98   16.20
  -1   5  -7  192.38   16.30
   2  -5   7   66.59    6.40
  -2  -5  -7   69.79    6.90
   2  -5   7   61.19    7.10
  -2  -5  -7   67.19    6.40
   2   5   7   46.50    6.10
   2   5   7   46.40    6.00
  -2   5  -7   48.00    6.40
  -2   5  -7   38.80    6.20
   3  -5   7   74.89    9.10
   3  -5   7   75.29    9.00
  -3  -5  -7   78.09    8.70
  -3  -5  -7   83.09    8.60
  -3   5  -7  104.09    9.00
  -3   5  -7   97.99    9.00
  -3   5  -7   82.69    8.70
   3   5   7   99.39    8.60
  -4  -5  -7    3.70    4.50
  -4  -5  -7    2.90    3.50
   4  -5   7    4.50    4.40
   4   5   7   11.00    3.30
  -4   5  -7   12.10    3.90
  -4   5  -7   11.70    4.00
  -5  -5  -7   54.89    7.70
  -5  -5  -7   42.80    6.10
   5  -5   7   62.89    7.80
  -5   5  -7   50.39    6.90
  -5   5  -7   45.70    6.90
   5   5   7   48.80    7.70
  -6  -5  -7   18.30    4.80
   6  -5   7   13.60    5.70
  -6  -5  -7   21.30    5.20
  -6   5  -7   21.60    5.40
  -6   5  -7   22.10    5.50
   6   5   7   19.70    4.10
  -6   6   7    7.00    5.10
   5  -6  -7   28.40    5.80
  -5   6   7   43.60    5.40
  -5   6   7   32.40    6.10
   4  -6  -7   69.39    9.00
  -4  -6   7   69.09    7.10
  -4  -6   7   77.39    7.10
  -4   6   7   78.19    8.90
  -4   6   7   78.39    8.20
   4   6  -7   76.09    6.50
   3  -6  -7   34.00    5.50
  -3  -6   7   29.20    4.00
  -3  -6   7   24.20    3.80
   2  -6  -7  225.78   22.40
  -2  -6   7  257.37   21.80
  -2   6   7  307.77   22.30
   2   6  -7  313.27   21.60
  -1  -6   7   81.19    7.00
   1  -6  -7   67.79    7.90
  -1  -6   7   69.89    7.00
  -1   6   7   58.49    7.10
  -1   6   7   54.99    7.00
   1   6  -7   57.99    6.60
   0  -6  -7  497.15   39.70
   0  -6   7  538.85   39.40
   0  -6  -7  539.35   39.40
   0  -6   7  455.85   39.40
   0   6  -7  518.55   39.20
   0   6   7  476.85   39.30
   0   6   7  514.95   39.40
   0   6  -7  561.34   39.90
   1  -6   7   58.49    7.30
  -1  -6  -7   55.59    7.50
   1  -6   7   52.69    7.40
  -1  -6  -7   58.59    7.10
  -1   6  -7   75.79    7.40
   1   6   7   72.29    7.20
   1   6   7   76.19    7.30
  -1   6  -7   73.09    7.30
  -2  -6  -7  290.37   21.60
   2  -6   7  328.37   22.10
  -2   6  -7  237.88   21.30
   2   6   7  247.08   21.10
  -2   6  -7  231.78   21.10
   3  -6   7   57.39    7.50
  -3   6  -7   34.90    5.50
   3   6   7   31.20    4.80
  -3   6  -7   29.50    5.10
  -4  -6  -7   64.89    8.90
  -4  -6  -7   92.89    9.60
   4  -6   7   83.59   10.30
  -4   6  -7   85.59    9.50
  -4   6  -7   91.09    9.80
   4   6   7   81.19    8.50
  -5  -6  -7   41.10    6.30
  -5  -6  -7   28.30    5.40
   5   6   7   36.70    5.00
  -5   6  -7   29.90    5.70
  -5   6  -7   27.20    5.40
  -6  -6  -7    8.70    4.80
   6  -6   7   12.00    6.10
   6   6   7   21.90    4.30
  -6   6  -7   14.90    5.40
   5  -7  -7   30.40    6.40
  -5  -7   7   24.60    3.70
  -5  -7   7   26.60    3.80
  -5  -7   7   29.80    4.10
  -5   7   7   41.00    6.80
   4  -7  -7    3.80    4.60
  -4  -7   7    4.60    3.10
  -4  -7   7    8.20    3.10
   4   7  -7    9.20    2.70
  -4   7   7    8.00    4.60
  -4   7   7    9.40    4.10
  -3  -7   7  142.29   12.40
   3  -7  -7  149.29   13.90
  -3  -7   7  169.78   12.70
  -3   7   7  127.89   13.20
  -3   7   7  134.19   12.90
   3   7  -7  139.49   12.00
  -2  -7   7   61.09    6.50
   2  -7  -7   50.49    6.60
  -2  -7   7   56.19    6.30
   2   7  -7   42.50    5.70
  -2   7   7   36.10    5.90
  -2   7   7   44.50    5.90
  -1  -7   7  254.87   21.70
   1  -7  -7  265.47   22.40
  -1  -7   7  280.97   21.70
  -1   7   7  254.37   21.80
   1   7  -7  276.97   21.50
  -1   7   7  296.07   23.80
   0  -7  -7    2.80    3.80
   0  -7   7    5.90    3.30
   0  -7   7    6.80    3.40
   0   7  -7    8.80    3.40
   0   7   7    7.20    3.60
   0   7   7    3.10    3.30
  -1  -7  -7  278.37   23.10
   1  -7   7  280.47   23.00
  -1   7  -7  280.27   22.50
   1   7   7  284.17   22.60
   2  -7   7   42.70    6.50
  -2  -7  -7   27.00    5.40
  -2  -7  -7   45.60    5.90
  -2   7  -7   62.29    7.10
   3  -7   7  148.19   14.70
  -3  -7  -7  156.28   14.20
  -3  -7  -7  126.69   14.10
  -3   7  -7  170.48   14.30
   3   7   7  174.58   13.70
   4  -7   7    5.40    5.20
  -4  -7  -7    5.80    4.00
   4  -7   7    7.10    4.40
  -4  -7  -7   14.60    5.00
  -4   7  -7    9.30    4.50
   4   7   7    6.80    3.70
  -4   7  -7   13.80    6.40
  -4   7  -7   10.00    4.90
  -5  -7  -7   32.50    5.80
   5  -7   7   35.70    7.40
  -5   7  -7   49.99    9.30
  -5   7  -7   31.20    6.10
   5   7   7   33.20    5.30
   4  -8  -7   52.49    8.60
  -4  -8   7   57.89    7.20
  -4   8   7   70.99    9.80
   4   8  -7   48.70    6.20
  -3  -8   7    0.30    3.20
   3  -8  -7    0.70    5.00
  -3  -8   7    6.70    3.80
  -3   8   7    9.70    4.70
  -3   8   7    9.30    4.50
   3   8  -7    9.90    3.30
  -2  -8   7  191.58   18.10
   2  -8  -7  216.28   19.50
  -2  -8   7  233.38   18.40
  -2   8   7  239.98   18.80
   2   8  -7  224.38   17.80
  -2   8   7  208.78   18.70
  -1  -8   7   -0.20    3.30
  -1  -8   7    3.40    4.00
   1  -8  -7   -0.70    4.50
   1   8  -7    4.10    3.40
  -1   8   7    5.00    4.00
   0  -8   7  379.76   32.00
   0  -8  -7  417.36   32.50
   0   8  -7  404.96   31.60
   0   8   7  410.86   31.90
  -1  -8  -7    0.80    4.70
   1   8   7    5.80    4.10
  -1   8  -7    4.80    3.90
   2  -8   7  233.98   20.40
  -2  -8  -7  224.08   20.30
   2   8   7  236.28   19.60
  -2   8  -7  243.98   20.00
   3  -8   7    8.90    5.20
  -3  -8  -7   10.10    5.00
   3   8   7    2.20    3.90
  -3   8  -7    3.40    4.40
  -4  -8  -7   58.89    7.90
   4  -8   7   58.59    8.90
   4   8   7   55.69    7.90
  -4   8  -7   54.99    7.80
   3  -9  -7   21.60    7.30
  -3  -9   7   25.70    6.30
  -3   9   7   31.40    8.80
   3   9  -7   27.70    4.80
  -2  -9   7    4.70    4.40
   2  -9  -7    0.20    5.20
  -2  -9   7    2.70    4.00
  -2   9   7    2.00    5.10
   2   9  -7    3.20    3.80
  -1  -9   7   63.49    8.30
   1  -9  -7   61.09    8.30
  -1   9   7   38.80    6.70
   1   9  -7   49.80    6.60
   0  -9   7    0.80    4.70
   0  -9  -7    7.00    5.80
   0   9   7    2.70    4.50
   0   9  -7    5.70    4.50
   1  -9   7   42.30    7.30
  -1  -9  -7   48.60    8.30
  -1   9  -7   76.49    8.70
   1   9   7   65.29    8.90
   2  -9   7    4.20    4.90
  -2  -9  -7    5.30    5.30
   2   9   7    5.40    4.50
  -2   9  -7    5.60    4.80
   3  -9   7   20.70    6.10
  -3  -9  -7   17.40    5.80
  -3   9  -7   26.30    6.20
   3   9   7   21.30    5.30
  -1 -10   7   -0.10    5.80
   1 -10  -7    4.50    6.50
  -1  10   7    4.90    5.40
   0 -10  -7   -2.30    6.10
   0 -10   7   -0.90    5.30
   0  10   7   -0.90    5.20
   0  10  -7    6.70    5.10
   1 -10   7    1.30    5.80
  -1 -10  -7    4.80    6.30
   1  10   7    7.30    5.00
  -1  10  -7    7.80    5.00
  -3   0   8 2443.16  185.18
   3   0  -8 2439.86  185.18
   3   0  -8 2566.44  185.18
  -2   0   8  105.79    8.40
   2   0  -8  103.79    8.30
   2   0  -8  107.09    8.30
  -2   0   8  101.99    8.30
  -1   0   8 3506.35  279.97
   1   0  -8 3654.13  279.67
   0   0   8  538.95   40.20
   0   0  -8  550.44   40.20
   0   0  -8  496.75   40.10
   0   0   8  544.95   40.20
   1   0   8 3447.46  271.27
  -1   0  -8 3343.27  270.87
   2   0   8   94.69    7.80
  -2   0  -8   87.69    7.70
   2   0   8   88.19    7.90
  -3   0  -8 2321.27  181.68
  -3   0  -8 2576.44  181.88
   3   0   8 2580.84  181.88
   3   0   8 2245.18  181.78
  -4   0  -8   61.59    6.70
   4   0   8   67.09    6.70
   4   0   8   65.19    6.90
  -4   0  -8   59.69    6.90
  -5   0  -8  869.71   67.19
  -5   0  -8  928.61   67.49
   5   0   8  863.31   67.69
  -6   0  -8   15.70    4.10
   6   0   8   14.00    4.10
  -6   0  -8   14.40    3.70
  -7   0  -8   54.19    7.80
  -7   0  -8   47.10    6.30
   7   0   8   52.49    6.60
   5  -1  -8  340.57   24.60
  -5   1   8  312.87   24.70
   4  -1  -8  838.22   64.69
   4  -1  -8  890.61   64.59
  -4   1   8  793.52   64.69
  -4   1   8  932.01   64.69
   3  -1  -8   68.69    5.70
   3  -1  -8   72.39    5.60
  -3   1   8   58.99    5.70
  -3   1   8   63.99    5.60
  -2  -1   8 3995.60  329.37
   2  -1  -8 4768.22  333.37
   2   1  -8 4165.48  328.67
  -2   1   8 4281.17  334.57
  -1  -1   8  362.16   26.90
   1  -1  -8  396.36   26.90
  -1  -1   8  404.26   26.90
   1  -1  -8  394.96   26.90
   1   1  -8  309.87   26.80
  -1   1   8  312.37   26.80
  -1   1   8  299.97   26.80
   0  -1  -8 5915.41  482.35
   0  -1   8 6642.54  485.05
  -1  -1  -8  306.07   26.60
   1  -1   8  337.77   26.70
  -1  -1  -8  341.27   26.70
  -1   1  -8  372.16   26.70
   1   1   8  349.87   26.70
   1   1   8  392.76   26.80
  -2  -1  -8 4513.55  366.06
   2  -1   8 4770.22  367.26
  -2   1  -8 4619.44  366.96
   2   1   8 4583.14  365.26
  -3  -1  -8   67.79    6.60
  -3  -1  -8   61.79    6.40
   3  -1   8   61.19    6.50
   3  -1   8   58.29    6.70
   3   1   8   74.09    6.60
  -3   1  -8   76.59    6.90
   3   1   8   68.79    6.60
  -3   1  -8   71.09    6.60
   4  -1   8  985.50   70.29
  -4  -1  -8  944.91   70.49
  -4  -1  -8  865.61   70.19
   4   1   8  905.91   70.29
  -4   1  -8  942.51   70.49
   4   1   8 1016.00   70.39
  -4   1  -8  859.41   70.29
  -5  -1  -8  354.66   27.00
   5  -1   8  316.27   26.80
  -5  -1  -8  307.97   26.60
  -5   1  -8  340.07   26.80
  -5   1  -8  357.96   27.00
   5   1   8  368.16   26.80
  -6  -1  -8   60.89    8.10
   6  -1   8   70.89    8.80
  -6   1  -8   80.59    8.70
   6   1   8   88.49    8.50
  -6   1  -8   97.39    9.20
  -7  -1  -8    3.80    3.90
   7  -1   8    1.80    3.90
  -7  -1  -8    7.20    4.00
  -7   1  -8    4.60    4.00
  -7   1  -8    2.50    4.10
  -7   2   8   15.10    2.30
  -7   2   8   13.30    2.50
   6  -2  -8   60.09    5.90
   6  -2  -8   65.79    5.50
  -6   2   8   57.39    5.70
   5  -2  -8  178.38   13.90
   5  -2  -8  183.28   13.60
  -5   2   8  156.78   13.80
  -5   2   8  179.28   13.70
   4  -2  -8  125.49    9.60
   4  -2  -8  129.49   10.00
  -4   2   8  116.69    9.60
  -4   2   8  105.39    9.80
   3  -2  -8  167.18   11.30
   3  -2  -8  149.49   11.50
  -3   2   8  132.69   11.30
  -3   2   8  119.69   11.30
   2  -2  -8  334.17   23.90
  -2  -2   8  345.37   23.70
  -2  -2   8  322.47   23.80
   2   2  -8  285.27   23.70
   2   2  -8  281.67   23.60
  -2   2   8  312.47   23.90
   1  -2  -8 1965.50  136.59
   1  -2  -8 1933.01  136.69
  -1  -2   8 1868.81  136.49
  -1   2   8 1735.93  136.49
   1   2  -8 1631.44  136.39
   0  -2  -8 1410.46   97.79
   0  -2  -8 1172.48   97.69
   0  -2   8 1288.07   97.79
   0  -2   8 1356.06   97.69
   0   2   8 1161.98   97.69
   0   2   8 1359.16   97.69
   0   2  -8 1327.17   97.59
   0   2  -8 1358.56   97.69
  -1  -2  -8 1494.75  121.19
   1  -2   8 1629.64  121.19
  -1  -2  -8 1709.43  121.29
   1  -2   8 1491.55  121.29
  -1   2  -8 1741.73  121.19
   1   2   8 1647.64  121.19
   2  -2   8  315.67   23.30
  -2  -2  -8  258.67   23.20
  -2  -2  -8  293.77   23.30
   2  -2   8  256.77   23.40
  -2   2  -8  310.37   23.30
   2   2   8  326.27   23.30
   2   2   8  343.37   23.40
  -3  -2  -8  139.59   11.90
  -3  -2  -8  126.89   11.80
   3  -2   8  119.69   11.90
   3  -2   8  128.19   13.20
  -3   2  -8  145.89   11.90
   3   2   8  159.58   11.90
  -3   2  -8  172.28   12.20
   4  -2   8  118.99   11.20
  -4  -2  -8  108.19   10.70
  -4  -2  -8  124.39   11.00
  -4   2  -8  137.39   11.30
  -4   2  -8  121.89   10.90
   4   2   8  135.49   10.90
   5  -2   8  161.78   15.50
  -5  -2  -8  169.98   15.10
  -5  -2  -8  189.18   15.60
  -5   2  -8  175.48   15.30
   5   2   8  194.28   15.20
  -5   2  -8  202.58   15.70
  -6  -2  -8   54.99    7.30
   6  -2   8   60.59    7.50
  -6  -2  -8   59.39    7.90
  -6   2  -8   62.99    8.00
   6   2   8   61.49    7.20
  -6   2  -8   57.79    7.80
  -7  -2  -8   14.00    4.60
  -7  -2  -8   19.20    4.50
   7  -2   8   16.40    5.20
   7   2   8   19.40    4.30
  -7   2  -8   16.50    5.10
  -7   3   8   26.90    4.20
  -7   3   8   30.40    3.80
   6  -3  -8   14.30    3.10
  -6   3   8   14.70    3.30
  -6   3   8   16.90    3.00
   5  -3  -8   55.59    5.90
  -5   3   8   52.09    5.40
  -5   3   8   42.90    6.00
   4  -3  -8   78.79    7.90
   4  -3  -8   90.49    7.40
  -4   3   8   85.39    7.50
  -4   3   8   81.99    7.90
  -3  -3   8  692.23   51.49
  -3  -3   8  677.13   51.59
   3  -3  -8  701.23   52.19
  -3   3   8  666.93   51.99
   3   3  -8  679.83   51.49
  -3   3   8  710.83   51.99
   3   3  -8  690.73   51.49
   2  -3  -8    6.00    1.90
  -2  -3   8    3.20    1.70
  -2  -3   8    6.80    1.60
   2  -3  -8    5.00    2.30
   1  -3  -8  156.08   12.30
  -1  -3   8  148.39   12.20
  -1  -3   8  132.99   12.20
   1  -3  -8  143.79   12.60
   1   3  -8  181.58   12.30
  -1   3   8  162.98   12.40
   0  -3   8  330.97   23.20
   0  -3  -8  324.77   22.90
   0  -3  -8  260.57   22.80
   0  -3   8  272.87   22.80
   0   3  -8  297.37   22.80
   0   3   8  307.37   22.80
   0   3  -8  277.17   22.70
   1  -3   8  156.98   12.20
  -1  -3  -8  164.18   12.20
   1   3   8  135.09   12.00
   1   3   8  149.69   12.00
  -1   3  -8  147.39   12.10
  -1   3  -8  133.99   11.90
   2  -3   8   23.10    3.70
  -2  -3  -8   29.50    4.20
   2  -3   8   29.00    3.70
  -2  -3  -8   23.10    3.60
  -3  -3  -8  687.83   54.09
   3  -3   8  654.53   54.19
  -3  -3  -8  736.73   54.19
   3  -3   8  788.22   54.19
  -3   3  -8  664.73   54.09
   3   3   8  721.83   54.09
   3   3   8  726.23   53.99
  -3   3  -8  722.13   54.29
  -4  -3  -8   95.29    8.60
   4  -3   8   78.09    9.10
  -4  -3  -8   86.79    8.80
   4   3   8   82.69    8.30
  -4   3  -8   91.19    8.90
  -4   3  -8   82.99    8.70
  -5  -3  -8   61.39    7.50
  -5  -3  -8   49.50    6.80
   5  -3   8   52.79    7.90
  -5   3  -8   62.79    7.50
   5   3   8   56.49    6.90
  -5   3  -8   58.49    7.40
   6  -3   8   11.00    4.90
  -6  -3  -8   12.30    4.30
  -6  -3  -8    9.50    3.70
  -6   3  -8   12.30    4.30
   6   3   8    9.80    3.50
  -6   3  -8   16.10    4.50
   7  -3   8   33.80    6.70
   7   3   8   36.00    5.30
   6  -4  -8   48.60    6.70
  -6   4   8   52.79    7.20
  -6   4   8   65.39    6.40
   5  -4  -8   94.29   10.50
  -5   4   8  130.19   10.10
  -5   4   8  117.69   10.70
  -4   4   8  209.08   18.00
  -4   4   8  238.58   17.80
   3  -4  -8  463.85   38.60
  -3  -4   8  483.75   38.00
  -3  -4   8  435.36   37.90
   3  -4  -8  537.85   38.40
   3   4  -8  497.25   37.80
   3   4  -8  542.35   38.00
  -3   4   8  516.55   38.50
  -3   4   8  552.24   38.40
  -2  -4   8  760.12   57.59
   2  -4  -8  773.82   57.99
  -2  -4   8  826.82   57.49
   2  -4  -8  845.22   57.79
  -2  -4   8  748.33   57.49
  -2   4   8  688.13   57.69
   2   4  -8  748.03   57.49
   2   4  -8  702.63   57.39
  -2   4   8  786.02   57.79
  -1  -4   8  997.00   81.79
  -1  -4   8 1032.60   81.69
   1  -4  -8 1062.19   81.79
  -1  -4   8  959.30   81.69
   1  -4  -8  953.60   81.89
  -1   4   8 1187.08   81.89
   1   4  -8 1202.98   81.79
   1   4  -8 1211.88   82.59
  -1   4   8 1128.29   81.89
   1   4  -8 1153.18   81.59
   0  -4   8    0.30    2.20
   0  -4  -8    3.00    2.30
   0  -4   8    1.40    2.20
   0  -4   8    1.90    2.00
   0  -4  -8    1.60    2.00
   0   4  -8    2.60    1.90
   0   4   8    4.30    2.30
   0   4   8    5.10    2.10
   0   4  -8    5.80    2.10
   1  -4   8 1071.09   79.69
   1  -4   8 1100.49   79.79
  -1  -4  -8 1075.69   79.79
   1  -4   8 1211.38   79.59
  -1  -4  -8 1226.18   79.69
   1   4   8 1011.80   79.49
  -1   4  -8 1001.90   79.59
  -1   4  -8  976.10   79.49
  -1   4  -8  945.31   79.79
   1   4   8  949.60   79.49
   2  -4   8  758.92   58.29
  -2  -4  -8  800.02   58.39
   2  -4   8  719.43   58.49
  -2  -4  -8  715.13   58.29
   2   4   8  757.12   58.19
   2   4   8  785.12   58.29
  -2   4  -8  814.42   58.49
  -2   4  -8  806.22   58.39
  -3  -4  -8  575.14   40.30
   3  -4   8  586.04   40.80
  -3  -4  -8  530.15   40.20
   3  -4   8  488.65   40.30
  -3   4  -8  526.35   40.30
   3   4   8  518.55   40.10
  -3   4  -8  455.65   40.00
   3   4   8  505.45   40.00
   4  -4   8  238.68   20.40
  -4  -4  -8  282.77   20.30
  -4  -4  -8  233.48   19.80
  -4   4  -8  220.98   19.90
   4   4   8  245.98   19.70
  -4   4  -8  253.27   20.10
  -5  -4  -8  118.29   11.50
  -5  -4  -8  152.28   12.30
   5  -4   8  146.09   12.60
   5   4   8  113.69   11.20
  -5   4  -8  122.19   12.00
  -5   4  -8  111.89   11.90
  -6  -4  -8   81.49    8.90
   6  -4   8   66.39    9.40
  -6  -4  -8   51.29    7.90
   6   4   8   56.59    8.30
  -6   4  -8   65.29    8.70
  -6   4  -8   56.19    7.50
  -7  -4  -8   22.60    5.20
   7  -4   8   21.80    6.20
   7   4   8   27.20    4.90
  -7   4  -8   24.60    5.90
   6  -5  -8   76.09    9.30
  -6   5   8   80.39    9.60
  -6   5   8   88.09    8.50
  -5   5   8   41.20    5.80
  -5   5   8   38.50    5.50
   4  -5  -8  324.07   27.60
  -4  -5   8  313.97   26.30
  -4   5   8  364.96   27.50
   4   5  -8  382.16   26.10
  -3  -5   8    5.40    2.40
  -3  -5   8    5.10    2.30
   3  -5  -8   13.60    3.60
  -3  -5   8    5.70    2.30
  -3   5   8    9.10    3.30
  -3   5   8   11.20    3.10
   3   5  -8   10.90    2.30
   3   5  -8   12.60    2.20
   2  -5  -8  939.41   61.79
  -2  -5   8  895.71   61.29
   2   5  -8  749.03   60.89
  -2   5   8  705.93   61.29
  -2   5   8  766.82   61.29
   1  -5  -8  113.79    9.40
   1  -5  -8   95.09    9.80
  -1  -5   8  100.59    9.10
  -1  -5   8   93.29    9.30
   1   5  -8  111.09    9.00
  -1   5   8   99.59    9.40
   1   5  -8  118.09    9.20
   0  -5  -8 1067.59   84.19
   0  -5  -8 1183.68   84.09
   0  -5   8 1147.69   83.99
   0  -5   8 1039.20   84.09
   0   5  -8 1126.49   83.89
   0   5   8 1090.49   83.99
   0   5   8 1120.89   83.99
   0   5  -8 1142.79   83.99
   1  -5   8   96.19    9.50
  -1  -5  -8  100.79    9.70
   1  -5   8  113.89    9.20
  -1  -5  -8  117.29    9.80
  -1   5  -8  100.69   10.20
  -1   5  -8   93.09    9.00
   1   5   8   86.19    9.10
   1   5   8  102.99    9.10
   2  -5   8  737.63   65.69
  -2  -5  -8  804.02   65.59
   2  -5   8  785.32   65.49
   2  -5   8  756.82   65.79
   2   5   8  986.00   65.59
   2   5   8 1028.20   65.69
  -2   5  -8  961.60   65.59
  -3  -5  -8   11.50    3.70
  -3  -5  -8    9.90    3.50
   3  -5   8   10.40    4.20
   3   5   8    2.50    3.00
  -3   5  -8    5.40    3.70
  -3   5  -8    3.10    3.30
  -4  -5  -8  380.36   30.60
   4  -5   8  414.76   31.20
  -4  -5  -8  443.96   30.90
  -4   5  -8  368.76   30.60
  -4   5  -8  370.96   30.70
   4   5   8  356.96   30.20
   5  -5   8   42.10    6.90
  -5  -5  -8   53.79    6.90
  -5  -5  -8   40.60    6.00
  -5   5  -8   44.90    6.40
  -5   5  -8   49.00    6.80
   5   5   8   39.40    5.60
   6  -5   8   83.89   11.60
  -6  -5  -8   95.09   10.60
   6   5   8  102.59    9.80
  -6   5  -8  101.69   11.30
  -6   6   8    3.00    5.00
  -5   6   8   35.10    5.20
  -5   6   8   43.10    6.30
  -4  -6   8   21.30    3.40
  -4  -6   8   19.70    3.20
  -4  -6   8   16.00    3.90
   4  -6  -8   21.00    5.00
  -4   6   8   21.70    4.10
  -4   6   8   14.90    4.70
   4   6  -8   25.40    3.30
  -3  -6   8  661.73   49.80
   3  -6  -8  612.24   50.59
  -3   6   8  640.04   50.29
  -3   6   8  706.93   50.19
   3   6  -8  655.73   49.50
  -2  -6   8   10.30    3.00
  -2  -6   8    5.70    2.80
   2  -6  -8    7.40    3.90
  -2   6   8    5.20    3.30
   2   6  -8    7.10    2.60
  -2   6   8    7.50    3.30
  -1  -6   8  840.32   66.99
   1  -6  -8  956.10   67.89
  -1  -6   8  984.60   66.99
   1   6  -8  884.91   66.79
  -1   6   8  834.82   66.99
  -1   6   8  812.52   67.09
   0  -6  -8   65.89    8.00
   0  -6   8   65.69    6.90
   0  -6   8   58.49    7.10
   0   6   8   66.39    7.00
   0   6   8   57.59    7.00
   0   6  -8   64.79    6.80
   1  -6   8  806.22   68.19
   1  -6   8  931.11   68.09
  -1  -6  -8  830.72   68.19
  -1  -6  -8  920.91   68.09
  -1   6  -8  947.61   67.99
  -1   6  -8  967.30   68.29
   1   6   8  841.52   67.99
   1   6   8  936.81   68.09
  -2  -6  -8    4.20    3.60
   2  -6   8    8.20    3.80
  -2  -6  -8    6.20    3.40
  -2   6  -8    6.70    3.30
   2   6   8   10.40    3.50
  -2   6  -8    6.10    3.30
   3  -6   8  651.43   51.89
  -3  -6  -8  660.13   51.69
  -3  -6  -8  750.72   51.79
   3  -6   8  648.44   51.89
  -3   6  -8  692.03   51.79
   3   6   8  650.63   51.29
  -3   6  -8  650.03   51.49
  -3   6  -8  674.93   51.69
  -4  -6  -8   24.00    5.80
   4  -6   8   21.50    5.80
  -4  -6  -8   16.70    4.50
  -4   6  -8   13.20    4.10
  -4   6  -8   23.50    5.20
   4   6   8   20.30    4.10
   5  -6   8   40.60    7.40
  -5  -6  -8   35.00    6.10
  -5  -6  -8   52.59    7.50
  -5   6  -8   56.39    8.00
  -5   6  -8   61.59    8.80
   5   6   8   43.40    5.80
  -6  -6  -8    2.80    4.80
   6  -6   8   -0.30    5.70
   6   6   8   -1.90    3.60
  -6   6  -8    0.00    5.20
   5  -7  -8    0.10    5.10
  -5   7   8    3.70    5.10
  -4  -7   8   23.00    3.60
   4  -7  -8   14.10    5.20
  -4  -7   8   17.00    3.50
   4   7  -8   13.90    2.90
   4   7  -8   13.30    2.70
  -4   7   8   16.10    5.00
  -4   7   8   11.00    4.00
  -3  -7   8   55.99    6.40
  -3  -7   8   60.69    6.50
   3  -7  -8   52.79    7.10
  -3   7   8   38.20    6.40
   3   7  -8   45.40    5.70
  -3   7   8   55.19    6.70
  -2  -7   8   58.59    6.60
   2  -7  -8   50.39    6.90
  -2  -7   8   46.90    6.30
   2   7  -8   44.70    5.90
  -2   7   8   39.90    5.90
  -2   7   8   49.90    7.00
   1  -7  -8    1.90    3.90
  -1  -7   8    0.70    3.20
  -1   7   8    1.40    3.60
   1   7  -8    0.70    2.90
   0  -7  -8  158.28   14.20
   0  -7   8  133.79   13.40
   0  -7   8  161.28   13.40
   0   7   8  142.69   13.50
   0   7  -8  152.68   13.20
   0   7   8  164.68   13.40
   1  -7   8    0.60    3.60
  -1  -7  -8    0.60    3.70
  -1   7  -8    4.00    3.80
   1   7   8    6.10    3.70
   2  -7   8   52.49    7.20
  -2  -7  -8   38.50    6.20
   2   7   8   49.40    7.10
  -2   7  -8   56.79    7.50
   3  -7   8   43.10    7.20
  -3  -7  -8   52.59    7.20
  -3   7  -8   65.69    8.00
   3   7   8   67.59    7.70
  -4  -7  -8   11.60    4.40
  -4  -7  -8   14.20    5.30
   4  -7   8   13.60    5.90
  -4   7  -8   25.20    5.40
   4   7   8   22.10    4.70
  -5  -7  -8    2.10    4.50
   5  -7   8    7.70    6.00
  -5   7  -8    5.10    5.10
   5   7   8    2.90    4.00
  -4  -8   8   37.20    5.50
   4  -8  -8   24.50    6.80
   4   8  -8   52.09    5.70
  -4   8   8   54.29    7.70
  -3  -8   8    2.00    3.70
   3  -8  -8    6.70    5.40
  -3  -8   8    3.40    3.50
   3   8  -8    4.40    3.10
  -3   8   8   -0.80    4.80
  -3   8   8   -1.60    4.10
   2  -8  -8   43.00    7.50
  -2  -8   8   37.60    5.90
  -2  -8   8   39.10    5.90
   2   8  -8   53.59    6.40
  -2   8   8   44.70    6.70
  -2   8   8   60.19    7.10
  -1  -8   8   10.00    4.10
   1  -8  -8   16.30    5.70
  -1  -8   8   14.00    4.20
  -1   8   8   10.70    4.40
   1   8  -8   11.30    3.80
   0  -8   8   11.30    4.60
   0  -8  -8   12.20    5.00
   0   8   8   14.60    4.60
   0   8  -8   11.80    4.20
  -1  -8  -8   12.20    5.10
   1  -8   8   12.70    4.80
  -1   8  -8   16.60    4.70
  -2  -8  -8   42.50    6.70
   2   8   8   37.60    5.90
  -2   8  -8   50.09    6.60
  -3  -8  -8    6.10    4.40
   3  -8   8    2.80    5.10
  -3   8  -8    4.00    4.70
   3   8   8    4.90    4.10
  -4  -8  -8   48.30    7.00
   4  -8   8   53.89    8.30
  -4   8  -8   34.80    7.10
   4   8   8   31.50    5.70
  -3  -9   8   21.10    4.90
   3  -9  -8   23.90    7.20
   3   9  -8   21.40    4.40
  -3   9   8   24.20    6.40
  -2  -9   8   15.10    4.90
   2  -9  -8   13.20    6.60
  -2  -9   8   18.40    6.60
   2   9  -8   27.40    4.60
  -2   9   8   24.30    5.90
  -1  -9   8    7.60    4.50
   1  -9  -8    6.20    6.00
  -1   9   8    2.30    4.60
   1   9  -8    5.60    3.80
   0  -9   8    9.40    5.00
   0  -9  -8    8.30    5.20
   0   9  -8   13.20    4.50
   0   9   8    7.30    5.00
   1  -9   8    2.10    4.90
  -1  -9  -8    4.80    5.30
  -1   9  -8    3.60    4.70
   1   9   8    9.60    5.00
   2  -9   8   26.90    6.70
  -2  -9  -8   23.70    6.30
   2   9   8   19.40    5.40
  -2   9  -8   15.50    5.40
   3  -9   8   22.60    6.60
  -3  -9  -8   34.60    7.00
  -3   9  -8   15.20    5.70
   3   9   8   20.80    5.20
  -1 -10   8   25.80    6.00
   1 -10  -8   23.00    7.50
  -1  10   8   35.90    9.20
   0 -10  -8    0.10    6.40
   0 -10   8    2.90    5.50
   0  10   8    0.50    4.80
   0  10  -8    1.40    4.60
  -1 -10  -8   33.80    8.00
   1 -10   8   27.60    6.70
   1  10   8   29.60    6.30
  -1  10  -8   29.80    6.30
  -4   0   9  142.29   10.90
  -3   0   9  853.21   64.09
   3   0  -9  816.02   64.09
   3   0  -9  869.31   64.09
  -3   0   9  885.91   64.09
   2   0  -9  442.36   32.90
  -2   0   9  431.66   32.90
  -2   0   9  431.16   32.80
   2   0  -9  433.16   32.80
  -1   0   9  122.69   10.10
   1   0  -9  139.89   10.10
  -1   0   9  117.29   10.10
   0   0   9   -0.30    1.40
   0   0   9    0.90    1.40
   0   0  -9    1.00    1.30
   0   0  -9    4.20    1.50
   1   0   9  107.49   10.00
   1   0   9  130.99   10.10
  -1   0  -9  127.99   10.10
   2   0   9  425.66   33.00
  -2   0  -9  470.65   33.10
  -2   0  -9  418.66   32.90
   2   0   9  412.36   33.00
  -3   0  -9  885.81   62.79
   3   0   9  861.61   62.69
   3   0   9  757.82   62.69
  -3   0  -9  809.32   62.59
  -4   0  -9  145.99   13.10
   4   0   9  161.88   13.20
   4   0   9  154.58   13.20
  -4   0  -9  162.28   13.40
   5   0   9   72.29    7.90
  -5   0  -9   69.79    7.70
  -6   0  -9   -2.20    3.30
  -6   0  -9   -1.50    3.20
   6   0   9    1.40    3.60
   7   0   9  102.69   11.10
  -7   0  -9  112.79   11.00
  -7   0  -9  109.69   11.90
   5  -1  -9  104.79    8.30
   4  -1  -9  539.85   39.90
   4  -1  -9  534.95   39.80
  -4   1   9  494.05   39.80
  -4   1   9  546.85   39.80
   3  -1  -9  644.94   50.99
  -3  -1   9  672.93   50.79
  -3  -1   9  691.23   50.79
  -3  -1   9  651.23   50.79
   3  -1  -9  665.43   51.09
  -3   1   9  727.33   50.99
  -3   1   9  701.63   51.29
  -2  -1   9  284.67   22.80
  -2  -1   9  309.37   22.80
   2  -1  -9  301.37   22.80
   2  -1  -9  298.97   23.00
   2   1  -9  301.47   22.70
  -2   1   9  309.67   22.90
   2   1  -9  292.27   22.70
  -2   1   9  299.17   22.90
   1  -1  -9 2858.51  240.28
  -1  -1   9 3002.60  227.68
   1   1  -9 2876.11  226.28
  -1   1   9 2653.63  228.08
   0  -1   9  886.31   69.69
   0  -1  -9 1008.10   69.69
   0  -1   9  936.11   69.69
   0  -1  -9  802.62   69.59
   0   1   9  994.30   69.69
   0   1  -9 1000.80   69.69
   0   1   9  836.12   69.59
   0   1  -9  957.30   69.59
  -1  -1  -9 3077.29  244.48
   1  -1   9 3098.89  245.18
  -1   1  -9 3102.79  253.37
   1   1   9 2696.43  241.98
   2  -1   9  276.27   23.00
   2  -1   9  305.77   22.90
  -2  -1  -9  271.67   22.70
  -2  -1  -9  318.17   23.00
  -2   1  -9  324.07   23.00
   2   1   9  290.57   22.80
   2   1   9  281.17   22.80
  -2   1  -9  287.77   22.80
  -3  -1  -9  695.13   53.09
   3  -1   9  701.93   53.29
  -3  -1  -9  778.42   53.39
   3  -1   9  757.22   53.29
  -3   1  -9  710.83   53.29
   3   1   9  648.24   53.09
  -3   1  -9  633.64   53.09
   3   1   9  688.23   53.19
   4  -1   9  571.44   43.60
  -4  -1  -9  513.35   43.30
  -4  -1  -9  622.54   43.70
  -4   1  -9  539.65   43.40
   4   1   9  570.34   44.00
  -4   1  -9  591.54   43.70
  -5  -1  -9  142.49   11.50
   5  -1   9  148.19   11.90
  -5  -1  -9  142.99   11.80
   5   1   9  109.89   11.40
  -5   1  -9  106.19   11.40
  -5   1  -9  114.19   11.50
  -6  -1  -9   29.40    4.60
   6  -1   9   27.40    4.90
  -6   1  -9   14.60    4.20
  -6   1  -9   19.30    4.80
   6   1   9   18.20    4.40
  -7  -1  -9   25.00    5.10
   7  -1   9   32.40    5.80
  -7  -1  -9   29.00    6.20
   7   1   9   30.50    5.30
  -7   1  -9   27.60    5.60
   6  -2  -9  178.58   13.70
  -6   2   9  172.08   13.70
   5  -2  -9  194.28   15.20
   5  -2  -9  202.18   15.00
  -5   2   9  200.28   15.00
  -5   2   9  171.68   15.20
   4  -2  -9  916.01   71.59
  -4   2   9  996.80   71.39
  -4   2   9  940.71   71.49
   3  -2  -9   77.29    6.90
   3  -2  -9   81.99    7.30
  -3  -2   9   77.49    6.40
  -3   2   9   83.99    7.30
  -3   2   9   91.49    7.10
  -2  -2   9 4376.36  348.17
   2  -2  -9 4463.15  352.26
  -2   2   9 4618.04  355.76
   2   2  -9 4574.24  347.77
  -1  -2   9  236.78   20.50
   1  -2  -9  279.87   20.60
  -1  -2   9  289.57   20.50
   1  -2  -9  264.57   20.70
  -1   2   9  276.77   20.60
   1   2  -9  267.97   20.50
  -1   2   9  252.27   20.70
   0  -2  -9 1802.72  125.09
   0  -2   9 1752.52  124.99
   0  -2  -9 1543.45  124.99
   0  -2   9 1540.75  124.99
   0   2   9 1469.15  124.99
   0   2   9 1777.22  124.99
   0   2  -9 1805.02  125.09
   1  -2   9  272.87   20.80
  -1  -2  -9  248.38   20.80
   1  -2   9  247.38   20.90
  -1  -2  -9  286.27   20.90
  -1   2  -9  241.98   20.70
  -1   2  -9  292.07   21.00
   1   2   9  298.07   20.90
   1   2   9  261.37   20.80
  -2  -2  -9 4429.96  354.46
   2  -2   9 4574.94  355.66
  -2   2  -9 4302.37  353.86
   2   2   9 4325.77  352.86
  -3  -2  -9   95.59    8.30
  -3  -2  -9   89.89    8.20
   3  -2   9   88.19    8.40
   3  -2   9   97.29    8.30
  -3   2  -9   74.39    8.10
   3   2   9   76.19    8.80
  -3   2  -9   86.29    8.30
   4  -2   9 1018.30   72.39
  -4  -2  -9  996.80   72.29
  -4  -2  -9  958.30   72.09
  -4   2  -9  982.70   72.29
  -4   2  -9  839.42   71.99
   4   2   9  926.91   72.09
   5  -2   9  199.38   18.00
  -5  -2  -9  225.38   18.00
  -5   2  -9  201.38   17.60
   5   2   9  210.88   17.50
  -5   2  -9  231.08   18.80
   6  -2   9  165.08   15.50
  -6  -2  -9  174.28   15.00
  -6  -2  -9  198.18   15.60
  -6   2  -9  178.18   15.50
  -6   2  -9  154.88   15.20
   6   2   9  166.48   14.80
  -7  -2  -9   17.10    5.30
   7  -2   9   19.70    5.70
  -7   2  -9   18.30    5.20
   7   2   9   28.40    5.00
  -7   3   9   30.40    4.40
  -7   3   9   26.40    4.20
   6  -3  -9    5.30    2.60
  -6   3   9    6.20    3.00
  -6   3   9    8.40    2.40
  -5   3   9  202.78   17.30
  -5   3   9  226.98   17.00
   4  -3  -9   63.69    6.00
   4  -3  -9   55.09    6.50
  -4   3   9   58.89    6.60
  -4   3   9   72.19    6.10
   3  -3  -9 1913.01  142.09
  -3  -3   9 1920.21  141.79
  -3  -3   9 1822.52  141.79
   3   3  -9 1899.11  141.69
  -3   3   9 1953.40  142.19
  -3   3   9 1831.02  142.29
   3   3  -9 1960.60  141.79
   2  -3  -9   15.50    3.00
  -2  -3   9   15.20    2.90
  -2  -3   9   17.30    2.40
   2  -3  -9   17.40    2.70
   2   3  -9   17.90    2.50
   2   3  -9   18.50    2.40
  -2   3   9   19.20    2.80
  -2   3   9   17.30    2.90
  -1  -3   9 2936.91  232.78
   1   3  -9 3298.57  232.78
   0  -3  -9  153.28   13.50
   0  -3   9  175.98   13.40
   0  -3  -9  168.78   13.40
   0  -3   9  166.08   13.40
   0   3   9  143.89   13.40
   0   3  -9  170.08   13.30
   0   3   9  188.28   13.90
   0   3  -9  169.18   13.40
   1  -3   9 2820.02  226.98
  -1   3  -9 3253.87  227.08
  -2  -3  -9   27.30    3.60
  -2  -3  -9   23.70    3.70
   2  -3   9   16.40    3.50
   2  -3   9   22.30    3.50
   2   3   9   13.00    3.10
  -2   3  -9   20.10    3.50
  -2   3  -9   17.80    3.40
   2   3   9   33.00    4.10
  -3  -3  -9 1833.62  146.59
  -3  -3  -9 2106.19  146.79
   3  -3   9 1837.32  146.79
  -3   3  -9 2067.89  146.89
  -3   3  -9 1862.41  146.59
   3   3   9 1933.81  146.49
   3   3   9 2046.90  146.59
   4  -3   9   68.09    8.40
  -4  -3  -9   78.39    8.00
  -4  -3  -9   67.39    7.60
  -4   3  -9   72.59    8.00
  -4   3  -9   56.89    7.60
   4   3   9   68.89    7.50
  -5  -3  -9  216.38   19.10
  -5  -3  -9  260.27   19.70
   5  -3   9  232.78   19.70
  -5   3  -9  207.68   20.10
   5   3   9  228.88   18.90
  -5   3  -9  252.37   19.60
  -6  -3  -9    9.30    3.80
   6  -3   9    8.40    4.70
  -6  -3  -9   11.60    4.40
   6   3   9    3.40    3.50
  -6   3  -9    6.30    4.00
  -6   3  -9    4.10    4.00
  -7  -3  -9   28.30    5.40
   7  -3   9   36.60    6.70
  -7   3  -9   27.30    6.20
   7   3   9   29.80    5.20
   6  -4  -9   22.50    4.40
  -6   4   9   31.90    4.10
  -6   4   9   23.10    4.40
   5  -4  -9   48.00    7.00
  -5   4   9   64.29    6.40
  -5   4   9   58.49    7.20
  -4   4   9  346.37   25.70
  -4   4   9  315.77   26.00
  -3  -4   9   25.90    3.80
  -3  -4   9   26.50    3.80
  -3   4   9   43.50    5.30
   3   4  -9   36.40    3.90
   3   4  -9   40.40    3.60
  -3   4   9   40.40    4.70
   2  -4  -9 1553.24  101.69
  -2  -4   9 1385.36  101.39
  -2  -4   9 1313.77  101.39
   2  -4  -9 1240.18  101.79
   2   4  -9 1409.96  101.39
  -2   4   9 1182.78  101.59
   2   4  -9 1360.06  101.29
  -2   4   9 1377.36  101.59
  -1  -4   9  186.78   13.90
   1  -4  -9  188.28   14.40
  -1  -4   9  177.18   14.00
   1  -4  -9  203.38   14.10
  -1   4   9  139.19   13.90
   1   4  -9  164.88   13.80
  -1   4   9  153.78   13.90
   0  -4  -9 1824.22  138.99
   0  -4   9 1925.01  138.79
   0  -4   9 1753.12  138.89
   0  -4  -9 1909.11  138.79
   0   4   9 1737.93  138.79
   0   4   9 1903.91  138.79
   0   4  -9 1876.91  138.79
   0   4  -9 1891.51  138.69
   1  -4   9  161.38   14.10
  -1  -4  -9  155.48   14.00
  -1  -4  -9  144.69   14.70
   1  -4   9  149.19   14.20
  -1   4  -9  190.38   14.10
   1   4   9  194.88   14.10
  -1   4  -9  201.98   14.30
  -2  -4  -9 1468.35  104.39
   2  -4   9 1325.77  104.49
   2  -4   9 1486.35  104.39
  -2  -4  -9 1276.67  104.29
  -2   4  -9 1437.56  104.49
  -2   4  -9 1407.96  104.39
   2   4   9 1309.97  104.29
   3  -4   9   38.90    5.20
  -3  -4  -9   46.30    5.70
  -3   4  -9   26.60    4.40
  -3   4  -9   25.50    4.30
   3   4   9   26.00    4.40
  -4  -4  -9  319.07   29.90
   4  -4   9  365.46   30.40
  -4  -4  -9  403.96   30.40
  -4   4  -9  421.06   30.40
   4   4   9  381.76   29.90
  -4   4  -9  410.76   30.30
  -5  -4  -9   83.89    9.00
   5  -4   9   69.19    9.40
  -5  -4  -9   54.59    7.90
  -5   4  -9   67.09    8.40
  -5   4  -9   62.19    8.60
   5   4   9   61.19    7.70
   6  -4   9   30.50    6.20
  -6  -4  -9   36.40    6.30
  -6  -4  -9   31.50    5.30
  -6   4  -9   26.40    5.70
  -6   4  -9   27.40    5.70
   6   4   9   23.90    4.80
  -6   5   9   12.80    4.80
  -6   5   9   14.50    3.70
   5  -5  -9   -0.80    3.50
  -5   5   9   -0.30    3.80
  -5   5   9    2.10    2.90
  -4  -5   9   46.10    5.10
  -4  -5   9   56.39    5.00
  -4   5   9   77.59    7.70
  -3  -5   9   71.59    7.10
   3  -5  -9   74.09    8.60
  -3  -5   9   72.49    7.10
   3   5  -9   83.69    6.90
  -3   5   9   78.69    8.30
  -3   5   9   94.49    8.00
  -2  -5   9  238.38   18.50
   2  -5  -9  227.38   19.30
  -2  -5   9  225.68   18.60
  -2  -5   9  216.38   18.60
  -2   5   9  249.08   19.40
  -2   5   9  238.88   19.00
   2   5  -9  228.38   18.30
   2   5  -9  255.87   18.40
  -1  -5   9  137.39   11.50
  -1  -5   9  149.69   11.30
   1  -5  -9  154.78   11.80
  -1  -5   9  135.79   11.50
   1  -5  -9  136.39   12.00
   1   5  -9  126.29   11.00
  -1   5   9  117.39   11.50
   1   5  -9  131.09   11.60
   1   5  -9  115.49   11.00
  -1   5   9  136.99   11.50
   0  -5  -9  116.19    9.90
   0  -5   9  105.19   10.20
   0  -5  -9  110.19   10.50
   0  -5   9  102.39   10.00
   0  -5   9  119.19    9.80
   0   5  -9  113.59    9.70
   0   5   9  107.49   10.00
   0   5   9  118.29   10.00
   0   5  -9  116.89    9.90
   0   5  -9  105.79    9.70
   1  -5   9  119.89   12.10
  -1  -5  -9  143.49   12.10
  -1  -5  -9  131.29   12.40
   1  -5   9  129.69   12.30
   1  -5   9  132.39   11.90
  -1   5  -9  165.38   12.20
  -1   5  -9  146.89   12.00
   1   5   9  147.29   12.00
  -1   5  -9  145.39   12.00
   1   5   9  126.89   11.90
  -2  -5  -9  272.67   20.40
   2  -5   9  291.47   20.50
   2  -5   9  251.47   20.70
  -2  -5  -9  226.38   20.50
   2   5   9  242.78   20.20
  -2   5  -9  244.88   20.40
  -2   5  -9  258.07   20.60
   2   5   9  236.58   20.20
   3  -5   9   81.79    9.10
  -3  -5  -9   75.59    8.80
  -3   5  -9   79.89    8.60
  -3   5  -9   73.79    8.40
   3   5   9   79.69    8.40
  -4  -5  -9   73.39    8.90
  -4  -5  -9   92.19    9.20
   4  -5   9   86.19    9.70
  -4   5  -9   75.19    9.00
   4   5   9   64.59    8.40
  -4   5  -9   73.69    9.20
  -5  -5  -9    1.50    3.90
   5  -5   9   -0.20    5.00
  -5  -5  -9   -1.90    4.40
   5   5   9    1.50    3.60
  -5   5  -9    5.80    4.60
  -5   5  -9    5.00    4.40
  -6  -5  -9   10.70    4.90
   6  -5   9    8.70    5.60
  -6   5  -9   13.10    5.50
   6   5   9   14.10    4.10
  -6   6   9   30.50    6.30
  -5   6   9   40.40    5.60
  -5   6   9   42.70    6.60
  -4  -6   9   56.49    5.30
  -4  -6   9   43.60    5.70
   4  -6  -9   48.30    6.80
  -4   6   9   44.10    6.70
   4   6  -9   46.00    4.70
  -4   6   9   48.40    6.60
  -3  -6   9  187.38   16.30
  -3  -6   9  210.18   16.50
   3  -6  -9  193.08   17.60
  -3  -6   9  185.18   16.40
  -3   6   9  196.18   17.10
   3   6  -9  217.08   16.10
  -3   6   9  226.08   17.10
   3   6  -9  211.08   16.10
  -2  -6   9   93.49   10.10
   2   6  -9  115.09    9.40
  -2   6   9  113.39   10.10
  -2   6   9  102.19   10.20
  -1  -6   9  162.38   13.90
  -1  -6   9  174.78   13.80
   1   6  -9  162.08   13.50
  -1   6   9  159.48   14.10
  -1   6   9  158.68   13.90
   0  -6  -9  102.99   10.40
   0  -6   9   93.39    9.80
   0  -6   9  110.39    9.70
   0   6   9  104.19    9.70
   0   6  -9  112.89    9.50
   0   6   9   93.29    9.80
   1  -6   9  178.38   14.40
   1  -6   9  163.08   14.70
  -1  -6  -9  169.68   14.80
   1   6   9  157.88   14.30
  -1   6  -9  166.48   14.20
   1   6   9  174.68   14.30
   2  -6   9  101.39   10.40
  -2  -6  -9  118.09   10.70
   2  -6   9  123.89   10.80
  -2  -6  -9  116.29   10.00
  -2   6  -9   81.19    9.80
  -2   6  -9   84.49    9.80
  -2   6  -9   91.89   11.10
   2   6   9   90.29    9.90
   3  -6   9  216.58   19.10
  -3  -6  -9  250.17   18.90
  -3  -6  -9  238.78   21.60
  -3   6  -9  218.38   18.80
   3   6   9  202.38   18.20
  -3   6  -9  217.68   18.80
  -4  -6  -9   40.10    6.70
  -4  -6  -9   57.59    8.30
   4  -6   9   54.19    7.70
  -4   6  -9   42.60    6.90
  -4   6  -9   70.69    8.30
   4   6   9   58.09    7.30
   5  -6   9   49.20    7.60
  -5  -6  -9   48.20    7.20
  -5  -6  -9   43.20    6.40
  -5   6  -9   35.90    6.60
   5   6   9   29.80    5.20
  -5   6  -9   22.00    5.60
  -6  -6  -9   34.10    6.30
   6  -6   9   26.90    7.10
   6   6   9   30.30    5.20
   5  -7  -9   39.80    7.70
  -5   7   9   67.69    9.40
  -4  -7   9   15.80    3.50
  -4  -7   9   13.30    3.30
  -4  -7   9    7.40    3.20
   4  -7  -9   17.10    5.70
  -4   7   9   11.00    4.30
  -4   7   9   11.20    4.90
   4   7  -9   11.50    2.60
  -3  -7   9  181.78   15.40
   3  -7  -9  165.28   16.80
  -3  -7   9  157.18   15.20
  -3   7   9  190.28   16.40
   3   7  -9  196.08   14.90
  -3   7   9  207.38   16.10
   3   7  -9  189.68   14.90
   2  -7  -9   83.69   10.80
  -2  -7   9  100.89    9.40
  -2  -7   9   81.39    9.30
  -2   7   9  116.59   10.10
   2   7  -9  102.79    9.00
  -2   7   9   91.09   10.20
   1  -7  -9  343.67   29.10
  -1  -7   9  363.96   28.40
  -1  -7   9  316.57   28.40
  -1   7   9  383.06   29.30
  -1   7   9  377.56   28.70
   1   7  -9  382.36   28.20
   0  -7   9    7.20    3.60
   0  -7  -9    8.20    4.30
   0  -7   9    7.40    3.70
   0   7  -9    7.60    3.50
   0   7   9    6.00    3.80
   0   7   9    7.50    3.80
   1  -7   9  391.46   30.20
  -1  -7  -9  390.96   30.40
  -1   7  -9  358.06   29.50
   1   7   9  367.96   29.70
   2  -7   9  107.09   11.30
  -2  -7  -9  104.89   11.00
   2   7   9   92.99   10.10
  -2   7  -9  102.19   10.30
  -3  -7  -9  195.08   17.10
   3  -7   9  200.68   17.60
  -3   7  -9  186.68   17.10
   3   7   9  190.48   16.80
   4  -7   9    6.20    5.90
  -4  -7  -9    9.50    4.80
  -4   7  -9   16.20    4.90
   4   7   9   18.10    4.60
  -5  -7  -9   54.79    9.50
   5  -7   9   68.99    9.40
  -5   7  -9   56.29    8.20
   5   7   9   54.79    8.30
   4  -8  -9   68.89    9.80
  -4  -8   9   75.49    8.00
  -4  -8   9   67.69    7.80
  -4   8   9   63.89   12.70
   4   8  -9   73.29    7.40
  -3  -8   9    3.10    3.60
  -3  -8   9    0.50    3.70
   3  -8  -9    6.90    5.10
  -3   8   9    2.50    4.90
  -3   8   9   -0.20    4.20
   3   8  -9    1.20    3.00
  -2  -8   9  197.88   16.30
  -2  -8   9  173.28   16.20
   2  -8  -9  183.38   17.60
  -2   8   9  204.08   16.70
  -2   8   9  185.28   16.70
   2   8  -9  188.48   15.70
   1  -8  -9    1.70    4.30
  -1  -8   9    2.20    3.80
  -1  -8   9    3.90    3.70
  -1   8   9    2.10    4.00
   1   8  -9    3.10    3.40
   0  -8   9  278.17   24.30
   0  -8  -9  280.57   24.80
   0   8  -9  299.87   23.90
   0   8   9  322.77   24.40
   1  -8   9    1.40    4.50
  -1   8  -9    4.90    4.10
   1   8   9    4.60    4.20
   2  -8   9  200.68   18.20
  -2  -8  -9  196.08   18.20
  -2   8  -9  201.38   17.40
   2   8   9  198.68   18.00
  -3  -8  -9    2.90    5.20
   3  -8   9   -0.80    5.50
   3  -8   9    7.20    4.80
   3   8   9    5.30    4.70
  -3   8  -9    4.70    4.80
  -3   8  -9    5.30    4.70
  -4  -8  -9   73.49   10.40
   4  -8   9   78.69   11.50
   4   8   9   70.99    9.30
  -4   8  -9   77.59   10.60
  -3  -9   9   82.79    9.50
   3  -9  -9   70.29   10.30
  -3   9   9   82.89   11.20
   3   9  -9   77.79   10.40
   2  -9  -9    6.50    6.60
  -2  -9   9    4.70    4.30
  -2   9   9   -0.40    4.90
   2   9  -9    5.00    3.90
  -1  -9   9   91.19   10.20
   1  -9  -9   83.49   11.80
   1   9  -9   71.39    9.00
  -1   9   9   81.19   10.50
   0  -9   9   14.90    5.00
   0  -9  -9   12.50    5.80
   0   9  -9   12.40    4.50
   0   9   9   12.90    4.90
  -1  -9  -9   88.29   11.80
   1  -9   9   78.09   11.10
   1   9   9   95.39   10.90
  -1   9  -9   84.99   10.30
  -2  -9  -9    2.60    5.80
   2  -9   9    5.60    5.90
  -2   9  -9    7.90    5.00
   2   9   9   10.10    4.90
   3  -9   9   79.49   11.80
  -3  -9  -9   67.49   10.40
  -3   9  -9   90.89   11.50
   3   9   9   84.69   10.30
  -3   9  -9   89.29   10.90
   0 -10   9   14.20    6.10
   0 -10  -9   25.70    7.70
   0  10   9   29.70    6.30
   0  10  -9   27.60    5.70
  -4   0  10    0.20    1.30
   4   0 -10    2.10    1.20
  -3   0  10 2689.63  203.78
   3   0 -10 2608.54  203.78
   3   0 -10 2682.83  203.68
  -3   0  10 2944.01  203.78
   2   0 -10    5.60    1.60
  -2   0  10    3.50    1.80
   2   0 -10    7.50    1.70
  -2   0  10    5.00    1.70
  -1   0  10 6567.84  516.65
   1   0 -10 6831.52  515.45
   0   0 -10  591.34   46.80
   0   0  10  634.84   46.90
   0   0  10  593.64   46.90
   0   0 -10  662.03   46.90
  -1   0 -10 6466.75  503.65
  -2   0 -10    5.20    2.40
   2   0  10    5.70    2.30
  -2   0 -10    5.60    2.40
   2   0  10    2.70    2.30
   3   0  10 2885.51  205.78
   3   0  10 2582.34  205.68
  -3   0 -10 2619.44  205.58
  -3   0 -10 2913.61  205.88
   4   0  10    1.80    3.10
  -4   0 -10    0.20    3.00
  -4   0 -10    0.80    2.70
  -5   0 -10  697.53   55.49
  -5   0 -10  761.92   55.89
   5   0  10  725.33   55.59
  -6   0 -10   53.39    7.30
  -6   0 -10   38.90    5.90
   6   0  10   46.70    6.40
   7   0  10   14.40    4.80
  -7   0 -10   13.50    4.80
   5  -1 -10   24.90    3.00
  -5   1  10   30.60    3.20
   4  -1 -10  628.54   47.30
   4  -1 -10  590.14   47.40
  -4   1  10  692.33   47.40
  -4   1  10  607.94   47.40
  -3  -1  10  102.59    7.80
  -3  -1  10  105.49    8.00
  -3  -1  10  101.69    7.90
   3  -1 -10   97.59    8.30
   3  -1 -10  102.69    8.10
  -3   1  10   91.59    8.30
   3   1 -10   89.99    7.80
   3   1 -10   98.59    7.70
  -3   1  10   96.69    8.10
   2  -1 -10 1813.72  139.79
  -2  -1  10 1762.12  139.59
   2  -1 -10 1939.21  139.69
  -2  -1  10 2005.80  139.69
   2   1 -10 1878.61  139.59
  -2   1  10 1687.73  139.69
  -2   1  10 1949.51  139.69
   2   1 -10 1912.61  139.59
  -1  -1  10   39.90    4.10
   1  -1 -10   36.70    4.30
  -1  -1  10   32.20    4.00
   1  -1 -10   42.00    4.10
   0  -1 -10 4466.35  345.47
   0  -1  10 4256.07  344.97
   0   1 -10 4379.46  344.27
   0   1  10 4352.46  346.27
  -1   1 -10   39.50    4.50
   1   1  10   43.30    4.70
   1   1  10   33.70    5.00
  -1   1 -10   36.10    4.40
  -2  -1 -10 1695.83  137.09
  -2  -1 -10 1885.01  137.29
   2  -1  10 1704.03  137.29
   2  -1  10 1890.61  137.29
  -2   1 -10 1873.61  137.19
  -2   1 -10 1956.10  137.39
   2   1  10 1876.91  137.29
   2   1  10 1771.72  137.19
  -3  -1 -10  101.19    9.10
  -3  -1 -10   94.49    8.90
   3  -1  10   93.59    9.30
   3  -1  10   98.49    9.10
   3   1  10   96.99    9.10
  -3   1 -10  107.79    9.20
   3   1  10  100.09    9.00
  -3   1 -10   94.99    9.00
  -4  -1 -10  747.13   51.89
   4  -1  10  697.63   51.79
  -4  -1 -10  634.04   51.49
   4   1  10  664.03   51.59
  -4   1 -10  683.73   51.79
  -4   1 -10  636.24   51.49
   5  -1  10   32.60    5.30
  -5  -1 -10   33.20    5.10
  -5   1 -10   20.10    4.60
   5   1  10   31.30    5.00
  -6  -1 -10  137.49   12.70
   6  -1  10  141.99   13.20
  -6  -1 -10  166.28   13.50
  -6   1 -10  125.99   12.80
  -6   1 -10  137.09   13.20
   6   1  10  128.09   12.70
   7  -1  10   24.70    5.90
  -7   1 -10   28.90    6.60
   7   1  10   37.20    5.70
  -6   2  10   43.10    4.40
   5  -2 -10  128.09   10.80
   5  -2 -10  142.59   10.70
  -5   2  10  116.19   10.90
  -5   2  10  141.29   10.70
   4  -2 -10   96.89    8.60
   4  -2 -10   96.79    8.20
  -4   2  10   96.39    8.60
  -4   2  10  100.79    8.20
  -3  -2  10  334.37   22.80
   3  -2 -10  320.67   23.40
  -3  -2  10  323.17   22.80
   3  -2 -10  339.17   23.20
  -3   2  10  273.47   23.30
  -3   2  10  284.77   23.10
   3   2 -10  270.17   22.70
   3   2 -10  268.37   22.70
  -2  -2  10  188.98   15.90
   2  -2 -10  196.58   16.10
  -2  -2  10  195.08   15.90
  -2   2  10  201.28   16.20
   2   2 -10  221.78   15.90
   2   2 -10  217.28   15.90
  -2   2  10  220.28   16.10
   1  -2 -10 1320.77   99.19
  -1  -2  10 1358.66   98.99
  -1  -2  10 1273.27   98.99
   1  -2 -10 1344.07   98.99
   1   2 -10 1292.07   98.99
  -1   2  10 1279.77   99.09
  -1   2  10 1378.66   99.09
   0  -2  10    2.60    1.90
   0  -2 -10    2.50    2.10
   0  -2  10    2.10    1.90
   0  -2 -10    6.00    2.00
   0   2  10    2.10    1.90
   0   2 -10    3.10    1.70
   0   2  10    3.30    1.90
   0   2 -10    5.90    1.80
   1  -2  10 1370.56   99.19
  -1  -2 -10 1180.48   99.19
  -1  -2 -10 1361.96   99.29
   1  -2  10 1223.38   99.29
   1   2  10 1235.68   99.19
  -1   2 -10 1340.27   99.19
  -1   2 -10 1428.16   99.39
   1   2  10 1436.36   99.29
   2  -2  10  206.08   16.50
   2  -2  10  219.18   16.30
  -2  -2 -10  197.88   16.30
  -2  -2 -10  226.98   16.50
  -2   2 -10  207.68   16.40
   2   2  10  199.68   16.30
   2   2  10  182.18   16.20
  -2   2 -10  183.48   16.10
   3  -2  10  322.97   26.10
  -3  -2 -10  310.17   26.10
  -3  -2 -10  280.37   25.90
  -3   2 -10  350.46   26.10
  -3   2 -10  351.86   26.20
   3   2  10  365.06   26.10
   3   2  10  352.96   26.10
  -4  -2 -10   94.79    9.90
   4  -2  10  110.89   10.40
  -4  -2 -10  116.49   10.40
   4   2  10  102.59    9.90
  -4   2 -10  111.49   10.20
  -4   2 -10  101.49   10.00
  -5  -2 -10  148.89   13.20
  -5  -2 -10  135.79   12.80
   5  -2  10  138.59   13.30
  -5   2 -10  150.68   13.20
   5   2  10  139.19   12.60
  -6  -2 -10   39.20    6.20
   6  -2  10   55.19    7.40
  -6  -2 -10   57.69    8.20
   6   2  10   57.59    7.50
  -6   2 -10   69.29    8.50
  -6   2 -10   48.50    6.70
   7  -2  10    4.90    5.00
  -7  -2 -10    1.70    4.20
   7   2  10    6.00    4.30
  -7   2 -10    3.10    4.90
  -7   3  10    4.20    2.50
   6  -3 -10    7.30    2.60
  -6   3  10    8.00    2.50
  -6   3  10    6.30    2.90
   5  -3 -10    7.30    2.90
  -5   3  10    9.00    3.20
  -5   3  10   10.30    2.60
   4  -3 -10   59.99    7.00
  -4   3  10   71.59    6.50
  -4   3  10   71.29    7.10
  -3  -3  10  272.77   21.40
   3  -3 -10  301.17   21.10
  -3  -3  10  305.67   20.90
  -3   3  10  263.17   21.10
  -3   3  10  256.47   21.40
   3   3 -10  249.88   20.60
   3   3 -10  256.77   20.60
  -2  -3  10  115.99    9.00
   2  -3 -10  109.89    9.60
   2  -3 -10  121.49    9.20
  -2  -3  10  115.79    9.10
   2   3 -10  103.29    8.90
  -2   3  10   93.69    9.40
  -2   3  10  102.19    9.20
   1  -3 -10  486.55   38.70
  -1  -3  10  470.25   38.40
  -1  -3  10  503.85   38.40
   1  -3 -10  541.55   38.50
   1   3 -10  548.45   38.40
  -1   3  10  458.05   38.50
  -1   3  10  530.65   38.50
   0  -3  10  848.22   61.29
   0  -3  10  783.72   61.39
   0  -3 -10  842.32   61.29
   0  -3 -10  836.72   61.49
   0   3  10  736.33   61.29
   0   3 -10  759.02   61.09
   0   3 -10  854.41   61.29
   0   3  10  834.92   61.29
   1  -3  10  511.05   39.30
  -1  -3 -10  569.34   39.30
   1  -3  10  560.54   39.20
  -1  -3 -10  465.85   39.20
   1   3  10  506.75   39.10
  -1   3 -10  498.35   39.10
   1   3  10  470.05   39.10
  -1   3 -10  523.55   39.30
   2  -3  10   95.19   10.10
  -2  -3 -10  103.09    9.80
  -2  -3 -10   94.99    9.80
   2  -3  10  110.09    9.80
  -2   3 -10  129.19   10.10
   2   3  10  118.09    9.80
  -2   3 -10  114.19    9.90
   2   3  10  119.49    9.90
  -3  -3 -10  254.37   23.30
  -3  -3 -10  278.17   23.50
   3  -3  10  253.07   23.50
   3   3  10  314.67   23.40
   3   3  10  329.67   23.50
  -3   3 -10  308.17   23.50
  -3   3 -10  332.77   23.80
  -4  -3 -10   67.09    7.70
  -4  -3 -10   71.09    8.00
   4  -3  10   71.79    8.50
   4   3  10   67.49    7.60
  -4   3 -10   60.99    7.80
  -4   3 -10   56.79    7.80
  -5  -3 -10   15.60    4.20
  -5  -3 -10   14.30    4.60
   5  -3  10    8.80    4.60
  -5   3 -10    9.60    4.20
   5   3  10    7.90    3.70
  -5   3 -10    9.50    3.90
  -6  -3 -10   13.20    4.80
  -6  -3 -10    5.40    3.70
   6  -3  10    6.40    5.00
  -6   3 -10    2.90    4.10
   6   3  10    4.40    3.90
  -6   3 -10    6.20    4.50
  -7  -3 -10    5.10    4.30
   7  -3  10    5.80    5.50
  -7   3 -10    2.40    5.20
   7   3  10    1.30    4.00
   6  -4 -10   36.50    5.10
  -6   4  10   33.50    4.30
  -6   4  10   27.30    4.80
   5  -4 -10   90.99    9.30
  -5   4  10   96.49    8.50
  -5   4  10   83.89    9.40
   4  -4 -10   81.09    8.50
  -4   4  10   94.39    8.20
  -4   4  10   93.99    9.00
  -3  -4  10  251.77   19.50
  -3  -4  10  270.37   19.60
   3  -4 -10  262.27   20.50
   3   4 -10  242.68   19.30
  -3   4  10  236.98   20.20
  -3   4  10  256.57   20.00
  -2  -4  10   21.20    3.20
  -2  -4  10   26.40    3.70
   2  -4 -10   18.30    4.00
   2  -4 -10   18.60    3.40
  -2   4  10   36.90    4.80
  -1  -4  10 1073.69   72.59
  -1  -4  10  938.31   72.59
   1  -4 -10 1117.09   72.69
   1  -4 -10  956.00   72.89
   1   4 -10  820.02   72.69
   1   4 -10  980.10   72.59
  -1   4  10  855.91   72.59
   0  -4 -10  327.17   24.10
   0  -4 -10  301.47   24.30
   0  -4  10  310.87   24.00
   0  -4  10  299.57   24.10
   0   4 -10  309.67   23.90
   0   4 -10  314.47   24.00
   0   4  10  274.27   24.00
   0   4  10  326.07   24.10
  -1  -4 -10  891.91   71.69
  -1  -4 -10  898.21   71.99
   1  -4  10  849.22   71.59
  -1   4 -10  997.50   72.09
   1   4  10 1015.10   71.59
  -1   4 -10 1041.10   71.59
   1   4  10  938.61   71.59
   2  -4  10   35.50    4.50
  -2   4 -10   15.40    3.40
  -2   4 -10   26.60    4.70
   2   4  10   18.80    3.50
   2   4  10   18.10    3.70
  -3  -4 -10  248.48   22.50
  -3  -4 -10  273.67   22.60
   3  -4  10  254.27   22.80
  -3   4 -10  307.27   22.80
  -3   4 -10  306.47   22.70
   3   4  10  295.87   22.50
  -4  -4 -10  102.09   11.50
  -4  -4 -10  111.39   12.10
   4  -4  10  115.89   12.20
  -4   4 -10  138.99   11.90
  -4   4 -10  138.49   11.90
   4   4  10  133.29   11.60
  -5  -4 -10  136.99   17.10
  -5  -4 -10   91.09   10.90
   5  -4  10  101.09   11.60
   5   4  10  108.99   10.70
  -5   4 -10  117.49   11.50
  -5   4 -10  120.39   11.30
   6  -4  10   41.40    7.30
  -6  -4 -10   39.10    6.30
  -6   4 -10   42.60    6.70
   6   4  10   41.70    5.90
  -6   4 -10   41.50    6.80
  -6   5  10   39.30    5.40
  -6   5  10   26.60    5.50
   5  -5 -10    6.20    4.00
  -5   5  10    3.30    4.20
  -5   5  10    3.30    3.00
   4  -5 -10  218.08   19.90
  -4  -5  10  219.88   18.30
  -4   5  10  269.57   19.40
  -4   5  10  257.77   19.90
  -3  -5  10   16.10    2.80
   3  -5 -10   14.20    4.00
  -3  -5  10   17.20    2.90
   3   5 -10    8.00    2.10
  -3   5  10    6.10    3.00
  -3   5  10    5.40    3.50
  -2  -5  10 1086.19   76.39
  -2  -5  10  975.40   76.39
   2  -5 -10 1026.10   76.99
   2   5 -10  971.10   76.19
  -2   5  10 1015.40   76.69
  -1  -5  10   11.30    3.30
   1  -5 -10    6.40    3.30
  -1  -5  10   10.00    3.00
  -1   5  10   18.00    3.50
  -1   5  10   22.10    3.70
   0  -5  10 1865.51  147.99
   0  -5  10 2035.50  147.89
   0  -5 -10 2163.28  148.09
   0   5  10 1958.70  147.99
   0   5 -10 1922.81  147.79
   0   5  10 2015.00  147.89
   0   5 -10 1848.22  148.59
   1  -5  10   22.80    3.70
   1  -5  10   20.40    4.10
  -1  -5 -10   22.00    3.90
  -1  -5 -10   22.10    3.80
  -1   5 -10   12.10    3.40
   1   5  10    8.70    3.30
   1   5  10    8.60    3.10
  -1   5 -10   10.00    3.30
   2  -5  10 1056.39   82.09
   2  -5  10 1177.08   82.29
  -2  -5 -10 1029.00   81.99
  -2  -5 -10 1136.89   81.89
  -2   5 -10 1036.40   81.79
   2   5  10 1079.29   81.79
   2   5  10 1064.89   81.79
  -3  -5 -10    8.10    3.90
   3  -5  10    1.30    4.00
  -3  -5 -10    7.70    4.20
   3   5  10   22.40    4.30
  -3   5 -10   16.60    4.10
  -3   5 -10   21.40    4.50
  -4  -5 -10  300.67   22.90
   4  -5  10  292.27   23.10
  -4  -5 -10  251.17   22.50
  -4   5 -10  267.47   22.70
   4   5  10  270.17   22.30
  -4   5 -10  267.67   22.60
  -5  -5 -10    8.10    5.20
   5  -5  10    3.20    5.20
  -5  -5 -10    1.10    4.10
  -5   5 -10    7.70    4.50
   5   5  10    9.30    4.10
  -6  -5 -10   27.60    8.90
   6  -5  10   36.70    7.00
  -6   5 -10   27.50    6.50
   6   5  10   25.50    5.20
  -5   6  10   59.59    7.40
  -5   6  10   57.19    7.90
  -4  -6  10   10.80    2.60
   4  -6 -10   10.20    4.60
  -4  -6  10   10.30    2.70
  -4   6  10   10.00    3.70
  -4   6  10   10.90    4.80
   3  -6 -10  406.16   32.60
  -3  -6  10  407.16   31.40
  -3  -6  10  438.66   31.50
  -3   6  10  365.56   32.00
  -3   6  10  418.46   31.90
  -2   6  10   40.10    5.20
   2   6 -10   32.00    4.50
  -1  -6  10  188.18   16.30
  -1  -6  10  183.08   16.20
  -1  -6  10  199.18   16.20
  -1   6  10  197.98   16.50
  -1   6  10  216.28   16.40
   1   6 -10  193.28   15.80
   1   6 -10  195.28   15.90
   0  -6  10    6.80    3.60
   0  -6 -10    7.60    4.20
   0  -6  10    5.50    3.20
   0   6  10    7.20    3.60
   0   6  10    6.50    3.20
   0   6 -10   11.60    3.00
   0   6 -10    6.20    3.10
   1  -6  10  195.28   17.00
  -1  -6 -10  195.38   17.10
   1  -6  10  223.58   16.80
   1  -6  10  197.38   16.90
   1   6  10  170.88   16.50
  -1   6 -10  199.58   16.50
  -1   6 -10  204.28   16.70
   1   6  10  203.38   16.50
   2  -6  10   27.90    5.10
  -2   6 -10   16.80    4.40
   2   6  10   12.30    4.00
  -3  -6 -10  400.46   33.80
   3  -6  10  396.96   33.90
   3   6  10  458.45   33.40
  -3   6 -10  446.86   33.60
   4  -6  10   11.20    5.70
  -4  -6 -10   11.00    4.60
   4   6  10   13.80    4.20
  -4   6 -10   15.10    7.10
  -5  -6 -10   67.19    9.40
   5  -6  10   69.09    9.30
   5   6  10   58.59    8.10
  -5   6 -10   56.29    8.00
  -4  -7  10   -0.10    2.70
  -4  -7  10    5.10    4.50
   4  -7 -10    2.00    5.00
   4   7 -10    2.00    2.20
  -4   7  10    3.30    4.80
  -4   7  10    0.90    3.90
  -3  -7  10   44.00    6.40
  -3  -7  10   45.60    6.50
  -3  -7  10   38.70    5.50
   3  -7 -10   34.40    6.90
  -3   7  10   55.89    7.40
   3   7 -10   55.09    5.70
  -3   7  10   60.39    7.90
  -2  -7  10   64.19    7.30
   2  -7 -10   58.59    7.90
  -2  -7  10   67.69    7.10
  -2  -7  10   46.20    6.90
   2   7 -10   49.10    6.10
  -2   7  10   52.39    7.60
   2   7 -10   56.29    6.40
  -2   7  10   59.69    7.70
   1  -7 -10   34.60    6.10
  -1  -7  10   30.40    4.80
  -1  -7  10   24.20    4.60
   1   7 -10   27.30    4.40
  -1   7  10   31.00    5.10
  -1   7  10   26.10    5.10
   0  -7 -10  133.19   13.10
   0  -7  10  148.29   12.40
   0  -7  10  127.59   12.50
   0   7  10  124.89   13.60
   0   7  10  129.59   12.40
   0   7 -10  127.39   11.90
   1  -7  10   27.00    5.80
  -1  -7 -10   24.10    5.20
  -1   7 -10   26.00    4.70
   1   7  10   34.10    5.40
  -1   7 -10   24.70    4.70
   2  -7  10   48.50    7.60
  -2   7 -10   67.49    8.40
  -2   7 -10   74.19   11.60
   2   7  10   67.29    8.60
   3  -7  10   54.89    7.80
  -3  -7 -10   67.29    9.10
  -3   7 -10   58.59    7.50
   3   7  10   42.00    6.70
  -4  -7 -10    2.20    5.00
   4  -7  10   -0.30    5.50
  -4   7 -10    4.90    5.20
   4   7  10    7.40    4.20
  -5  -7 -10   66.89    9.90
   5  -7  10   73.39    9.70
   5   7  10   59.39    8.60
  -5   7 -10   59.79    8.80
  -4  -8  10   31.30    4.70
   4  -8 -10   28.50    7.60
  -4   8  10   30.80    7.10
  -3  -8  10   35.70    7.30
  -3  -8  10   36.80    5.50
  -3  -8  10   33.90    5.40
   3  -8 -10   38.40    7.70
   3   8 -10   37.40    5.50
  -3   8  10   33.80    6.50
   3   8 -10   37.60    4.80
  -3   8  10   35.40    6.20
   2  -8 -10   22.70    6.10
  -2  -8  10   13.30    4.40
  -2  -8  10   25.10    4.90
  -2   8  10   19.20    5.20
   2   8 -10   25.10    4.30
  -2   8  10   18.60    5.20
   1  -8 -10   18.80    5.80
  -1  -8  10   26.60    5.00
  -1  -8  10   18.10    5.00
   1   8 -10   25.90    4.60
  -1   8  10   22.40    5.30
   0  -8  10    1.10    3.90
   0  -8 -10    3.20    5.20
   0   8  10    1.50    4.30
   0   8 -10    3.20    3.80
  -1  -8 -10   26.60    6.60
   1  -8  10   19.40    5.50
  -1   8 -10   31.80    5.40
   1   8  10   22.20    5.20
   2  -8  10   21.40    5.80
  -2  -8 -10   25.60    6.60
   2  -8  10   15.30    5.70
  -2   8 -10   17.40    5.30
  -2   8 -10   20.70    5.00
   2   8  10   19.70    5.10
   3  -8  10   41.90    7.60
  -3  -8 -10   45.00    7.40
  -3   8 -10   31.60    7.00
   3   8  10   41.70    6.40
   4  -8  10   38.20    7.80
  -4  -8 -10   30.10    8.70
  -4   8 -10   34.30    6.80
   4   8  10   27.40    5.80
  -3  -9  10   33.40    5.90
   2  -9 -10   53.29    9.00
   2   9 -10   44.30    6.10
  -1  -9  10   15.90    5.10
   1  -9 -10   12.20    6.40
  -1   9  10   13.10    5.60
   1   9 -10   12.00    4.50
   0  -9  10   24.90    5.90
   0  -9 -10   33.60    7.10
   0   9  10   24.60    5.70
   0   9 -10   30.80    8.80
  -1  -9 -10   13.70    5.80
   1  -9  10   14.80    5.70
   1   9  10   13.30    5.40
  -1   9 -10   16.60    5.10
  -2  -9 -10   44.40    8.30
   2  -9  10   42.60    7.70
   2  -9  10   37.80    9.30
  -2   9 -10   50.29    7.20
   2   9  10   41.60    6.90
  -2   9 -10   46.30    7.00
  -4   0  11  279.77   21.00
   4   0 -11  271.87   20.90
  -3   0  11   67.79    5.70
   3   0 -11   67.09    5.60
   3   0 -11   60.29    5.80
  -3   0  11   58.09    5.80
   2   0 -11  591.84   44.80
   2   0 -11  591.74   44.70
  -2   0  11  623.04   44.70
  -2   0  11  563.44   44.70
  -1   0  11   36.50    4.20
   1   0 -11   34.80    4.00
  -1   0  11   35.70    4.10
   1   0 -11   37.40    4.00
   0   0 -11    2.00    1.70
   0   0  11    3.70    2.00
   0   0  11    0.60    1.80
   0   0 -11    0.90    1.70
  -1   0 -11   35.80    4.40
   1   0  11   36.30    4.50
  -1   0 -11   35.50    4.40
   1   0  11   32.80    4.50
  -2   0 -11  637.64   45.60
   2   0  11  564.44   45.40
   2   0  11  611.04   45.50
  -2   0 -11  574.84   45.40
   3   0  11   66.59    7.20
  -3   0 -11   69.59    7.20
  -3   0 -11   63.29    7.00
   3   0  11   72.59    7.40
  -4   0 -11  272.57   22.30
  -4   0 -11  289.87   23.30
   4   0  11  279.47   22.50
  -5   0 -11  260.17   22.70
   5   0  11  280.87   22.90
  -5   0 -11  306.07   23.20
  -6   0 -11   -0.10    3.40
   6   0  11   -2.00    4.00
  -6   0 -11    1.00    3.70
  -7   0 -11    1.40    4.20
   7   0  11    4.60    4.70
   5  -1 -11  120.99    9.20
  -5   1  11  111.39    9.30
   4  -1 -11   40.00    4.90
   4  -1 -11   50.29    4.70
  -4   1  11   64.59    5.20
   3  -1 -11  613.54   42.50
  -3  -1  11  590.54   42.40
   3  -1 -11  586.44   42.60
  -3  -1  11  589.44   42.30
  -3  -1  11  617.24   42.40
   3   1 -11  485.15   42.30
   3   1 -11  530.95   42.30
  -3   1  11  539.95   42.60
  -3   1  11  557.94   42.40
   3   1 -11  516.55   42.20
  -2  -1  11  164.38   12.20
   2  -1 -11  157.58   12.20
  -2  -1  11  148.09   12.30
   2   1 -11  156.08   12.20
   2   1 -11  149.99   12.10
  -2   1  11  146.99   12.40
  -2   1  11  153.58   12.30
  -1  -1  11  825.52   56.69
   1  -1 -11  792.82   56.69
   1  -1 -11  795.12   56.79
  -1  -1  11  747.33   56.69
   1   1 -11  674.93   56.59
  -1   1  11  678.43   56.59
   0  -1 -11    6.00    2.10
   0  -1 -11    8.00    2.10
   0  -1  11    4.10    2.10
   0  -1  11    2.70    2.00
   0   1  11    2.70    2.10
   0   1 -11    4.20    1.90
   0   1 -11    4.90    2.00
   0   1  11    3.40    2.00
   1  -1  11  613.04   56.59
  -1  -1 -11  690.53   56.69
  -1   1 -11  802.12   56.69
  -1   1 -11  819.82   56.79
   1   1  11  730.03   56.69
   1   1  11  845.72   56.79
  -2  -1 -11  140.59   12.90
   2  -1  11  156.58   12.90
   2  -1  11  143.49   12.90
  -2  -1 -11  166.38   12.80
  -2   1 -11  151.38   12.70
  -2   1 -11  170.48   12.90
   2   1  11  138.99   12.70
   2   1  11  156.78   12.70
   3  -1  11  523.15   45.50
   3  -1  11  554.24   45.50
  -3  -1 -11  505.85   45.30
  -3  -1 -11  573.44   45.60
   3   1  11  636.94   45.60
  -3   1 -11  613.74   45.50
   3   1  11  665.83   45.60
  -3   1 -11  696.43   45.90
  -4  -1 -11   70.79    7.20
   4  -1  11   80.79    7.90
   4   1  11   49.80    7.40
  -4   1 -11   47.30    7.20
  -4   1 -11   58.89    7.40
   5  -1  11  119.09   11.70
  -5  -1 -11  123.59   11.70
  -5  -1 -11  119.29   11.20
  -5   1 -11  122.99   11.50
  -5   1 -11  113.79   11.60
   5   1  11  117.09   11.50
   6  -1  11    7.80    4.50
  -6  -1 -11    6.10    4.00
  -6  -1 -11   10.80    4.90
   6   1  11   15.90    4.70
  -6   1 -11   12.50    4.30
  -6   1 -11   16.80    4.80
  -7  -1 -11   20.20    5.20
   7  -1  11   17.90    5.70
  -7   1 -11   22.80    5.30
   7   1  11   23.00    5.30
  -6   2  11   16.00    2.50
   5  -2 -11   29.60    4.10
   5  -2 -11   28.70    4.10
  -5   2  11   28.80    3.70
  -5   2  11   29.30    3.80
   4  -2 -11  917.41   66.09
   4  -2 -11  977.70   65.79
  -4   2  11  776.52   65.89
  -4   2  11  830.42   65.69
  -3  -2  11  103.09    8.60
   3  -2 -11  103.49    9.30
   3  -2 -11  109.19    8.80
  -3  -2  11  113.49    8.70
  -3   2  11  104.19    9.30
   3   2 -11  106.19    8.50
  -3   2  11  104.99    8.80
   3   2 -11  102.79    8.40
  -2  -2  11 1722.53  123.39
   2  -2 -11 1681.33  124.19
  -2  -2  11 1571.04  123.49
   2  -2 -11 1714.83  123.89
  -2   2  11 1691.23  123.59
   2   2 -11 1647.84  123.39
   2   2 -11 1670.23  123.49
  -2   2  11 1507.75  123.59
   1  -2 -11  228.78   17.80
  -1  -2  11  200.68   17.70
   1  -2 -11  191.98   17.80
  -1  -2  11  210.08   17.60
  -1   2  11  273.37   17.90
  -1   2  11  258.67   18.00
   0  -2  11 1959.50  151.48
   0  -2  11 2037.80  151.48
   0  -2  11 1975.40  151.38
   0  -2 -11 2107.29  151.48
   0  -2 -11 2018.90  151.48
   0   2  11 2083.29  151.48
   0   2  11 1832.62  151.38
   0   2 -11 2093.29  151.48
   0   2 -11 2099.99  151.28
  -1  -2 -11  265.77   18.90
  -1  -2 -11  276.07   18.90
   1  -2  11  245.18   18.90
  -1   2 -11  215.18   18.80
  -1   2 -11  209.58   18.60
   1   2  11  217.28   18.70
   2  -2  11 1693.23  128.09
   2  -2  11 1634.84  128.19
  -2  -2 -11 1784.22  128.19
  -2  -2 -11 1568.04  128.09
   2   2  11 1807.02  128.19
  -2   2 -11 1813.32  128.29
   2   2  11 1599.84  128.09
  -2   2 -11 1761.52  128.09
  -3  -2 -11   96.99   10.30
  -3  -2 -11  111.79   10.50
   3  -2  11  122.49   10.50
   3  -2  11  101.89   10.60
  -3   2 -11  120.49   10.50
   3   2  11  124.19   10.60
  -3   2 -11  117.29   10.40
   3   2  11  120.29   10.40
  -4  -2 -11  936.21   73.09
  -4  -2 -11  834.92   72.69
   4  -2  11  888.61   73.09
   4   2  11 1065.39   72.99
  -4   2 -11  983.10   72.89
  -4   2 -11 1064.49   73.19
   5  -2  11   29.90    5.70
  -5  -2 -11   28.30    4.80
  -5  -2 -11   42.60    6.00
  -5   2 -11   21.40    4.80
  -5   2 -11   27.70    5.00
   5   2  11   30.10    5.10
  -6  -2 -11   18.80    4.80
  -6  -2 -11   20.10    5.50
   6  -2  11   15.90    5.60
   6   2  11   29.50    5.20
  -6   2 -11   31.40    5.80
  -6   2 -11   27.90    5.50
  -7  -2 -11    4.00    4.50
   7  -2  11    4.90    5.20
  -7   2 -11    5.40    4.90
   7   2  11    8.40    4.50
  -6   3  11   12.80    3.20
   5  -3 -11  103.99   10.20
  -5   3  11  127.29    9.80
  -5   3  11  108.49   10.30
  -4   3  11   58.49    6.60
  -4   3  11   58.39    5.90
   3  -3 -11  698.53   51.59
  -3  -3  11  591.94   51.09
  -3  -3  11  635.54   51.29
   3   3 -11  697.53   50.99
   3   3 -11  726.23   51.09
  -3   3  11  716.63   51.39
  -3   3  11  696.23   51.69
   2   3 -11   81.09    6.90
   2   3 -11   80.69    6.80
  -2   3  11   80.99    7.30
  -2   3  11   73.59    7.60
  -1  -3  11 1755.42  138.39
   1  -3 -11 1978.10  138.49
  -1  -3  11 1876.71  138.39
   1  -3 -11 1800.72  138.59
  -1   3  11 1813.32  138.39
   1   3 -11 1983.30  138.39
  -1   3  11 1732.43  138.49
   0  -3  11 1027.40   84.79
   0  -3 -11 1170.28   85.29
   0  -3 -11 1046.00   84.89
   0  -3  11 1186.38   84.79
   0   3  11 1139.29   84.79
   0   3 -11 1106.29   84.69
   0   3  11 1078.19   84.89
   0   3 -11 1277.57   86.09
  -1  -3 -11 1816.82  140.99
  -1  -3 -11 1820.82  140.59
   1  -3  11 1755.72  140.69
   1  -3  11 1993.60  140.59
  -1   3 -11 1906.51  140.49
  -1   3 -11 1962.10  140.69
   1   3  11 1996.90  140.69
   1   3  11 1748.63  140.59
   2  -3  11   73.59    8.00
  -2  -3 -11   73.19    7.80
   2  -3  11   80.09    7.80
  -2  -3 -11   80.79    8.20
   3  -3  11  720.23   53.19
  -3  -3 -11  709.43   53.09
   3   3  11  697.13   52.99
  -3   3 -11  686.83   52.99
  -3   3 -11  712.03   53.19
   3   3  11  641.24   52.89
   4  -3  11   52.99    6.90
  -4  -3 -11   51.29    7.30
  -4  -3 -11   68.89    7.80
  -4   3 -11   55.99    7.00
  -4   3 -11   50.39    7.30
   4   3  11   49.40    6.90
  -5  -3 -11  149.19   13.10
   5  -3  11  135.49   13.00
  -5  -3 -11  107.79   12.20
  -5   3 -11  141.19   12.80
  -5   3 -11  136.69   12.70
   5   3  11  125.89   12.00
  -6  -3 -11   25.60    5.80
   6  -3  11   22.40    6.00
  -6  -3 -11   15.40    4.50
  -6   3 -11   15.60    4.70
   6   3  11    9.80    4.50
  -6   3 -11   20.10    5.40
   6  -4 -11   18.70    4.70
  -6   4  11   20.50    3.60
  -6   4  11   15.60    4.20
   5  -4 -11   32.50    5.30
  -5   4  11   41.80    5.20
  -5   4  11   35.00    5.40
   4  -4 -11  114.79   11.60
  -4   4  11  136.09   10.90
  -4   4  11  126.89   11.60
   3  -4 -11   62.79    8.80
  -3  -4  11   64.69    6.10
  -3  -4  11   63.09    6.20
   3   4 -11   69.39    5.90
  -3   4  11   69.99    6.70
  -3   4  11   65.19    7.40
  -2  -4  11  213.68   15.70
  -2  -4  11  192.38   15.50
   2  -4 -11  178.48   16.20
  -2   4  11  206.48   15.80
   2   4 -11  193.68   15.30
  -2   4  11  188.28   16.00
   1  -4 -11   45.20    6.20
   1  -4 -11   53.79    5.50
  -1  -4  11   45.60    5.20
  -1  -4  11   45.00    5.50
  -1   4  11   42.80    5.30
   1   4 -11   41.20    5.20
   1   4 -11   42.50    5.10
  -1   4  11   39.70    5.60
   0  -4  11  323.07   24.90
   0  -4 -11  361.16   25.10
   0  -4 -11  311.97   25.20
   0  -4  11  296.97   25.00
   0   4  11  310.77   24.90
   0   4 -11  344.17   25.00
   0   4  11  300.27   25.00
   0   4 -11  306.97   24.70
   1  -4  11   33.90    5.20
  -1  -4 -11   47.70    6.30
   1  -4  11   44.30    5.60
  -1  -4 -11   40.90    5.70
   1   4  11   46.70    5.60
  -1   4 -11   45.10    5.60
  -1   4 -11   44.30    5.60
   1   4  11   38.80    5.70
  -2  -4 -11  224.38   17.30
   2  -4  11  203.98   17.40
   2  -4  11  210.58   17.20
  -2  -4 -11  210.88   17.40
   2   4  11  202.38   17.00
  -2   4 -11  219.38   17.90
  -2   4 -11  201.98   17.20
   2   4  11  194.98   17.10
  -3  -4 -11   80.59    8.10
   3  -4  11   70.39    8.60
  -3  -4 -11   70.59    8.40
  -3   4 -11   71.99    8.20
   3   4  11   68.89    8.10
  -3   4 -11   71.79    8.40
  -4  -4 -11  149.49   13.50
   4  -4  11  135.39   13.70
  -4  -4 -11  127.89   14.00
   4   4  11  149.69   13.10
  -4   4 -11  148.79   13.30
  -4   4 -11  146.79   13.40
  -5  -4 -11   37.90    5.90
  -5  -4 -11   61.29    8.30
   5  -4  11   41.90    6.80
  -5   4 -11   39.30    6.50
  -5   4 -11   30.80    5.90
   5   4  11   38.80    5.80
  -6  -4 -11   19.80    5.50
   6  -4  11   26.20    6.40
  -6   4 -11   22.20    5.60
   6   4  11   25.60    5.30
  -6   5  11    6.60    4.60
   5  -5 -11   12.40    4.50
  -5   5  11   13.20    4.80
  -5   5  11   16.00    3.50
   4  -5 -11   68.79    8.00
  -4  -5  11   50.39    5.00
  -3  -5  11  138.49   11.60
  -3  -5  11  133.99   11.60
   3  -5 -11  125.39   12.90
  -3   5  11  156.58   12.30
   3   5 -11  147.79   11.40
   2  -5 -11  152.08   14.10
  -2  -5  11  146.89   13.30
  -2  -5  11  165.68   13.20
  -2   5  11  165.88   13.90
   2   5 -11  168.68   12.90
  -1  -5  11   35.40    5.20
  -1  -5  11   37.30    5.50
   1  -5 -11   42.10    5.60
   1   5 -11   31.50    4.80
  -1   5  11   39.40    5.50
  -1   5  11   44.30    5.40
   0  -5 -11   34.50    5.30
   0  -5  11   43.10    6.30
   0  -5  11   41.00    5.60
   0   5  11   43.70    6.00
   0   5  11   43.90    5.90
   0   5 -11   45.50    5.60
  -1  -5 -11   39.30    5.80
   1  -5  11   41.40    5.30
   1  -5  11   38.60    5.70
   1   5  11   39.90    6.00
  -1   5 -11   40.30    6.10
   1   5  11   45.30    5.50
  -2  -5 -11  216.98   16.50
  -2  -5 -11  190.68   16.10
   2  -5  11  174.78   15.90
  -2   5 -11  173.18   15.60
   2   5  11  169.08   15.60
   3  -5  11  142.49   13.70
  -3  -5 -11  140.99   13.50
  -3  -5 -11  156.88   13.60
  -3   5 -11  151.78   13.50
   3   5  11  156.68   13.40
  -3   5 -11  137.89   13.40
  -4  -5 -11   80.69   10.20
   4  -5  11   99.79   13.60
  -4  -5 -11   93.09   10.50
   4   5  11   84.79    9.80
  -4   5 -11   92.69   10.40
  -4   5 -11   90.69   10.00
   5  -5  11   17.40    6.10
  -5  -5 -11   28.70    7.30
  -5  -5 -11   21.30    5.30
  -5   5 -11   19.40    5.70
   5   5  11   21.20    4.80
  -5   5 -11   17.90    5.40
   6  -5  11    8.50    5.80
  -6  -5 -11    9.70    5.20
  -6   5 -11   13.40    5.70
   6   5  11    5.90    4.60
  -5   6  11    7.00    5.20
  -4  -6  11   58.99    5.70
  -4  -6  11   44.00    5.60
   4  -6 -11   61.09    8.70
  -4   6  11   61.19    7.50
  -4   6  11   61.69    7.20
   4   6 -11   56.69    5.10
  -3  -6  11    0.40    2.70
   3  -6 -11   -3.00    3.80
  -3  -6  11    3.50    2.90
  -3   6  11    3.20    3.40
  -3   6  11    2.60    3.80
   3   6 -11    3.10    2.20
  -2  -6  11  199.48   15.80
   2  -6 -11  218.28   17.00
   2   6 -11  171.78   15.20
  -2   6  11  191.68   16.00
  -2   6  11  177.58   16.20
  -1  -6  11   62.69    7.20
  -1  -6  11   46.90    7.30
   1  -6 -11   56.19    7.70
  -1   6  11   67.49    7.90
  -1   6  11   76.69    7.50
   1   6 -11   65.09    6.60
   0  -6 -11  222.88   19.70
   0  -6  11  213.78   19.30
   0  -6  11  265.97   19.40
   0   6  11  227.28   19.40
   0   6  11  275.77   22.00
   0   6 -11  227.48   19.00
   1  -6  11   72.39    9.20
   1  -6  11   78.39    7.70
  -1  -6 -11   73.09    8.80
   1   6  11   51.89    7.60
  -1   6 -11   55.39    7.30
   1   6  11   52.69    8.20
  -2  -6 -11  191.08   18.30
   2  -6  11  177.38   18.20
   2   6  11  243.58   17.90
  -2   6 -11  230.38   17.80
   3  -6  11    2.50    4.60
  -3  -6 -11   -2.70    4.40
  -3   6 -11    5.50    4.60
   3   6  11    0.30    3.80
  -4  -6 -11   61.59    8.40
   4  -6  11   71.89    9.30
  -4   6 -11   72.79    9.60
   4   6  11   70.09    8.70
  -5  -6 -11   10.20    5.40
   5  -6  11    4.10    6.00
  -5   6 -11    4.30    5.30
   5   6  11    3.50    4.30
   4  -7 -11   23.20    6.10
  -4  -7  11   24.40    4.80
  -4  -7  11   17.00    3.70
  -4   7  11   33.20    6.60
   4   7 -11   33.00    4.10
   3  -7 -11  101.59   11.70
  -3  -7  11   98.59    9.50
  -3  -7  11   96.09    9.50
  -3   7  11   97.19   10.80
   3   7 -11   93.99    9.50
  -3   7  11   97.89   10.20
  -2  -7  11   94.79    9.00
   2  -7 -11   90.69   10.70
  -2  -7  11   91.69    9.10
   2   7 -11   72.59    8.10
  -2   7  11   81.59    9.60
  -2   7  11   90.69    9.40
   1  -7 -11  336.67   27.90
  -1  -7  11  379.56   27.20
  -1  -7  11  326.07   27.10
  -1  -7  11  317.97   27.10
  -1   7  11  319.67   27.30
   1   7 -11  355.76   26.80
   1   7 -11  322.87   26.60
  -1   7  11  363.76   27.20
   0  -7  11   16.60    4.80
   0  -7  11   23.20    4.80
   0  -7 -11   15.50    5.10
   0  -7  11   25.60    4.70
   0   7  11   19.20    4.60
   0   7 -11   22.80    4.60
   0   7 -11   24.80    4.40
   1  -7  11  295.17   27.80
  -1  -7 -11  342.57   28.30
   1   7  11  389.16   28.10
  -1   7 -11  363.46   27.70
   2  -7  11   72.19   10.30
  -2  -7 -11   87.29   10.70
  -2   7 -11   98.59   10.00
   2   7  11  116.19   12.80
   3  -7  11   84.19   11.40
  -3  -7 -11   99.29   11.60
   3   7  11   97.29   10.30
  -3   7 -11   97.89   10.60
   4  -7  11   30.40    7.20
  -4  -7 -11   29.80    6.40
   4   7  11   26.40    5.50
  -4   7 -11   25.20    6.10
  -4  -8  11   26.40    4.40
   4  -8 -11   23.80    7.40
  -4   8  11   31.60    7.00
  -3  -8  11   14.20    4.20
   3  -8 -11    8.70    6.10
  -3   8  11    8.90    5.60
  -2  -8  11   78.59    9.50
  -2  -8  11   80.89    9.50
  -2  -8  11   90.69    9.60
   2  -8 -11   74.89   11.30
   2   8 -11   92.79    9.00
  -2   8  11   91.99   10.10
  -2   8  11   83.09   10.40
  -1  -8  11   82.29   11.10
  -1  -8  11   95.39   11.00
   1  -8 -11   98.79   12.60
  -1  -8  11  119.09   11.20
   1   8 -11  118.99   10.60
   1   8 -11  115.09   10.40
  -1   8  11  121.99   11.70
   0  -8  11  145.09   14.10
   0  -8 -11  144.99   15.00
   0  -8  11  144.09   14.10
   0   8 -11  156.78   13.50
   0   8  11  142.29   14.00
   0   8 -11  147.89   13.30
  -1  -8 -11  120.19   12.80
   1  -8  11  112.49   12.10
   1  -8  11  119.89   12.10
   1   8  11  104.89   11.90
  -1   8 -11  102.69   11.30
  -1   8 -11  102.79   12.80
  -2  -8 -11   82.19   11.50
   2  -8  11   85.09   11.40
  -2   8 -11   86.89   10.40
   2   8  11   89.39   10.50
  -3  -8 -11   11.70    5.40
   3  -8  11    9.20    6.30
   3   8  11    9.30    4.90
  -4  -8 -11   19.80    6.20
   4  -8  11   22.50    8.70
  -4   8 -11   28.10    6.60
   4   8  11   25.40    5.70
   2  -9 -11   23.90    7.40
  -2  -9  11   26.40    5.70
  -2  -9  11   31.60    6.10
  -2   9  11   41.00    7.00
   2   9 -11   37.80    5.40
  -1  -9  11   47.50    7.20
   1  -9 -11   39.80    7.90
  -1  -9  11   35.00    6.80
   1   9 -11   40.20    6.10
  -1   9  11   53.69    7.60
   1   9 -11   43.30    6.00
   0  -9  11   49.50    7.30
   0  -9  11   45.30    7.30
   0  -9 -11   37.90    7.80
   0   9  11   40.10    7.00
   0   9 -11   40.90    6.30
   0   9 -11   44.70    7.00
   1  -9  11   34.60    7.10
  -1  -9 -11   44.20    8.10
  -1   9 -11   38.90    6.70
   1   9  11   50.09    7.40
  -1   9 -11   48.10    6.90
  -2  -9 -11   32.70    7.20
   2  -9  11   44.30    7.90
   2   9  11   29.10    6.30
  -2   9 -11   37.20    6.90
   4   0 -12  270.47   19.30
   4   0 -12  240.18   19.20
  -4   0  12  232.38   19.30
  -4   0  12  267.97   19.30
  -3   0  12 1212.08   85.79
  -3   0  12 1119.69   85.79
   3   0 -12 1103.29   85.89
   3   0 -12 1142.59   85.69
  -2   0  12  655.23   52.29
   2   0 -12  713.13   52.19
   2   0 -12  676.33   52.29
  -2   0  12  727.43   52.29
  -1   0  12 2138.69  170.28
  -1   0  12 2310.27  170.38
   1   0 -12 2255.97  170.28
   1   0 -12 2407.06  170.28
   0   0  12 1403.76  115.09
   0   0  12 1595.84  115.19
   0   0 -12 1504.55  114.99
   0   0 -12 1636.74  115.19
   1   0  12 2233.48  177.88
   1   0  12 2363.36  177.88
  -1   0 -12 2540.05  177.88
  -1   0 -12 2369.46  177.78
  -2   0 -12  771.12   54.39
   2   0  12  676.93   53.79
  -2   0 -12  714.13   53.79
   2   0  12  675.93   53.89
   3   0  12 1237.18   90.09
   3   0  12 1108.29   89.99
  -3   0 -12 1127.49   89.89
  -3   0 -12 1300.57   90.19
  -4   0 -12  288.17   22.20
   4   0  12  268.67   22.10
  -4   0 -12  259.67   21.80
  -5   0 -12  161.28   13.80
   5   0  12  140.69   13.60
  -5   0 -12  140.49   13.20
  -6   0 -12   96.79   10.50
   6   0  12   99.79   10.40
  -6   0 -12   83.29   10.00
   7   0  12   66.39    9.40
  -7   0 -12   50.09    7.20
  -5   1  12   44.30    4.50
   4  -1 -12  223.18   16.80
   4  -1 -12  207.38   16.90
  -4   1  12  218.48   17.00
  -3  -1  12  542.25   43.40
  -3  -1  12  573.74   43.50
  -3  -1  12  531.55   43.60
   3  -1 -12  526.35   43.80
  -3   1  12  605.34   43.90
   3   1 -12  608.04   43.50
   3   1 -12  558.84   43.50
   3   1 -12  628.94   43.50
  -3   1  12  623.64   43.70
  -2  -1  12 1248.58   88.79
   2  -1 -12 1209.68   88.79
  -2  -1  12 1145.99   88.79
  -2   1  12 1107.39   88.89
  -2   1  12 1184.68   88.79
   2   1 -12 1218.78   88.69
   2   1 -12 1169.28   88.69
   1  -1 -12 2090.99  145.89
  -1  -1  12 1845.12  145.79
   1  -1 -12 1910.11  145.79
  -1  -1  12 1939.91  145.79
  -1   1  12 2038.40  145.79
   1   1 -12 2070.59  145.79
  -1   1  12 1800.32  145.79
   1   1 -12 1890.91  145.69
   0  -1  12 2901.71  210.88
   0  -1 -12 2839.22  210.78
   0  -1  12 2622.64  210.78
   0  -1 -12 3075.49  210.88
   0   1 -12 2954.50  210.88
   0   1  12 2530.35  210.78
  -1  -1 -12 2187.78  148.19
   1  -1  12 1983.00  148.09
   1  -1  12 1852.21  148.09
  -1  -1 -12 1973.40  147.99
  -1   1 -12 1922.41  147.99
   1   1  12 1825.52  147.99
   1   1  12 1988.10  148.09
  -1   1 -12 2080.29  148.19
   2  -1  12 1142.79   91.29
   2  -1  12 1230.68   91.29
  -2  -1 -12 1316.77   91.69
  -2  -1 -12 1118.69   91.09
   2   1  12 1149.48   91.19
  -2   1 -12 1212.98   91.09
   2   1  12 1212.88   91.19
  -2   1 -12 1305.47   91.29
   3  -1  12  645.44   46.80
  -3  -1 -12  592.84   46.50
  -3  -1 -12  676.83   46.80
   3  -1  12  583.34   46.70
  -3   1 -12  594.44   46.50
  -3   1 -12  640.44   46.80
   3   1  12  546.25   46.50
   3   1  12  592.44   46.60
  -4  -1 -12  300.77   21.30
   4  -1  12  279.27   21.30
  -4  -1 -12  255.17   20.80
   4   1  12  234.38   20.90
  -4   1 -12  257.77   21.10
  -4   1 -12  225.08   20.80
  -5  -1 -12   42.00    6.00
   5  -1  12   52.69    6.90
  -5  -1 -12   58.59    7.90
  -6  -1 -12  130.69   13.80
  -6  -1 -12  195.98   18.90
   6  -1  12  149.49   14.40
  -6   1 -12  166.08   14.40
  -6   1 -12  133.09   13.80
   6   1  12  156.08   14.10
   7  -1  12   26.00    6.10
  -7  -1 -12   26.70    5.70
  -7   1 -12   20.60    5.50
   7   1  12   15.30    5.40
  -6   2  12   27.70    3.80
   5  -2 -12   22.20    3.30
  -5   2  12   25.50    3.20
  -5   2  12   20.20    3.30
   4  -2 -12  203.98   16.60
   4  -2 -12  220.48   16.30
  -4   2  12  187.38   16.50
  -4   2  12  213.18   16.20
  -3  -2  12  531.05   40.90
  -3  -2  12  474.75   40.90
   3  -2 -12  489.55   41.40
   3  -2 -12  570.94   41.20
  -3   2  12  568.74   41.50
  -3   2  12  575.24   41.20
   3   2 -12  591.14   40.90
   3   2 -12  543.95   40.90
  -2  -2  12  260.07   21.50
   2  -2 -12  249.38   21.80
   2  -2 -12  277.37   21.60
  -2  -2  12  277.67   21.40
   2   2 -12  300.17   21.40
  -2   2  12  290.07   21.60
  -2   2  12  280.77   21.80
   2   2 -12  286.67   21.40
  -1  -2  12   88.19    7.90
   1  -2 -12   91.59    8.30
   1  -2 -12   96.79    8.10
  -1  -2  12   84.19    8.10
  -1  -2  12   93.79    8.00
   0  -2 -12  144.09   12.30
   0  -2  12  134.79   11.90
   0  -2 -12  150.08   12.00
   0  -2  12  149.49   11.80
   0  -2  12  143.69   11.90
   0   2 -12  141.59   11.70
   0   2  12  135.59   11.90
   0   2 -12  137.99   11.80
   0   2  12  141.79   11.80
   1  -2  12  131.59   10.00
   1  -2  12  124.79   10.10
   1  -2  12  129.19   10.10
  -1  -2 -12  133.79   10.10
   1   2  12   99.09    9.80
  -1   2 -12   86.49    9.70
  -1   2 -12   89.09    9.60
  -1   2 -12  112.59    9.90
   2  -2  12  303.27   23.00
  -2  -2 -12  298.97   23.00
  -2  -2 -12  318.97   23.20
   2  -2  12  282.77   23.20
  -2   2 -12  305.57   23.20
  -2   2 -12  285.77   22.90
   2   2  12  281.47   23.00
   2   2  12  252.27   22.90
  -3  -2 -12  592.14   44.80
  -3  -2 -12  615.14   44.90
   3  -2  12  578.54   45.00
  -3   2 -12  574.84   44.90
   3   2  12  580.24   44.80
   3   2  12  567.74   44.80
  -3   2 -12  575.94   44.70
  -4  -2 -12  243.88   19.80
   4  -2  12  233.68   20.00
  -4  -2 -12  222.48   19.50
  -4   2 -12  248.18   19.80
  -4   2 -12  234.98   19.60
   4   2  12  241.78   19.50
  -5  -2 -12   26.30    5.10
   5  -2  12   33.90    5.90
  -5  -2 -12   31.70    5.80
  -5   2 -12   26.90    5.40
  -5   2 -12   30.90    5.60
   5   2  12   24.80    5.20
  -6  -2 -12   38.20    6.70
  -6  -2 -12   32.00    5.70
   6  -2  12   26.80    6.10
  -6   2 -12   22.20    5.70
   6   2  12   24.10    5.40
  -6   2 -12   29.90    5.70
   6  -3 -12    9.20    2.90
  -6   3  12    6.90    3.20
  -6   3  12    8.70    2.50
   5  -3 -12   49.60    6.40
  -5   3  12   51.19    6.60
  -5   3  12   57.99    5.80
   4  -3 -12   25.20    4.10
  -4   3  12   22.60    4.10
  -4   3  12   19.10    3.20
  -3  -3  12  174.58   14.50
  -3  -3  12  188.88   14.40
   3   3 -12  182.28   14.30
  -3   3  12  175.48   15.20
  -3   3  12  199.38   14.90
  -2   3  12   34.50    4.50
   2   3 -12   30.10    3.80
   2   3 -12   32.30    4.40
  -2   3  12   31.40    4.40
  -1  -3  12    9.90    2.80
   1  -3 -12   13.30    2.90
   1  -3 -12   13.00    3.30
  -1  -3  12    9.90    2.70
  -1   3  12   22.80    3.30
   1   3 -12   12.10    2.50
  -1   3  12   10.10    3.00
   0  -3  12   89.69    8.70
   0  -3  12   94.29    8.70
   0  -3 -12  104.69    8.80
   0  -3 -12   93.49    9.00
   0   3  12   88.09    8.90
   0   3  12  103.99    8.80
   0   3 -12  103.29    8.70
   0   3 -12   88.89    8.40
  -1  -3 -12   13.60    3.50
  -1  -3 -12   16.50    3.30
   1  -3  12   11.40    3.30
   1  -3  12   13.60    3.20
   1   3  12    9.20    3.10
  -1   3 -12   12.10    3.00
   1   3  12   15.20    3.40
  -1   3 -12   13.10    3.10
  -2  -3 -12   37.00    5.50
  -2  -3 -12   41.70    6.00
   2  -3  12   33.10    5.00
   2  -3  12   36.30    4.90
  -3  -3 -12  219.88   16.90
  -3  -3 -12  180.98   16.70
   3  -3  12  186.98   16.90
   3   3  12  202.78   16.60
  -3   3 -12  195.78   16.60
  -3   3 -12  208.98   16.90
  -4  -3 -12   22.60    5.10
  -4  -3 -12   17.80    4.50
   4  -3  12   18.30    5.10
  -4   3 -12   30.10    4.70
  -4   3 -12   38.30    5.70
   4   3  12   31.30    5.10
  -5  -3 -12   58.99    8.60
  -5  -3 -12   75.49    9.50
   5  -3  12   64.49    9.50
  -5   3 -12   70.29    9.00
   5   3  12   62.19    8.50
  -5   3 -12   68.29    9.00
   6  -3  12   13.20    6.20
  -6  -3 -12   12.10    4.80
   6   3  12   14.40    4.70
  -6   3 -12   15.00    5.40
  -6   4  12   21.50    3.70
  -6   4  12   15.20    4.10
   5  -4 -12   23.20    4.70
  -5   4  12   23.90    4.80
  -5   4  12   31.10    4.00
   4  -4 -12  103.69   11.30
  -4   4  12  136.39   10.60
  -3  -4  12  127.59    9.80
  -3  -4  12  123.29    9.90
   3  -4 -12  119.69   14.10
  -3   4  12  117.99   10.20
  -3   4  12  110.19   10.90
   3   4 -12  109.09    9.50
   2  -4 -12  153.58   15.50
  -2  -4  12  172.78   14.90
  -2  -4  12  159.98   15.00
  -2   4  12  221.88   15.40
  -2   4  12  214.18   15.70
   2   4 -12  199.18   14.80
  -1  -4  12  470.85   33.10
   1  -4 -12  428.76   33.50
  -1  -4  12  447.96   33.20
  -1   4  12  444.56   33.20
  -1   4  12  395.16   33.20
   1   4 -12  395.16   32.80
   0  -4 -12  374.16   30.10
   0  -4  12  394.86   29.80
   0  -4  12  362.76   29.90
   0   4  12  380.06   29.80
   0   4 -12  453.55   30.90
   0   4  12  358.06   29.80
   0   4 -12  374.66   29.60
  -1  -4 -12  462.25   34.90
   1  -4  12  425.46   34.70
  -1  -4 -12  409.96   34.90
   1  -4  12  408.26   34.90
  -1   4 -12  448.76   34.70
   1   4  12  446.46   34.90
  -1   4 -12  529.05   35.00
   1   4  12  470.65   34.80
  -2  -4 -12  220.58   16.70
   2  -4  12  239.48   16.50
   2  -4  12  217.68   16.70
  -2   4 -12  177.98   16.30
  -2   4 -12  168.68   16.00
   2   4  12  173.38   16.00
   2   4  12  170.78   16.20
   3  -4  12  107.69   12.60
  -3  -4 -12  129.09   12.70
  -3  -4 -12  138.89   12.60
  -3   4 -12  150.48   12.70
  -3   4 -12  138.99   12.50
   3   4  12  144.09   12.60
  -4  -4 -12  141.09   13.40
  -4  -4 -12  167.68   14.70
   4  -4  12  169.38   14.00
  -4   4 -12  130.69   13.20
  -4   4 -12  131.59   13.30
   4   4  12  120.59   12.90
   5  -4  12   27.70    6.40
  -5  -4 -12   26.90    5.50
   5   4  12   38.60    5.70
  -5   4 -12   28.90    5.70
  -5   4 -12   31.00    6.20
  -6  -4 -12   27.50    7.60
   6  -4  12   22.80    6.90
   6   4  12   34.90    5.90
  -6   4 -12   30.10    6.20
   5  -5 -12   59.89    8.20
  -5   5  12   53.79    7.20
  -4  -5  12   32.90    3.70
   4  -5 -12   31.70    5.60
  -4   5  12   29.40    4.40
  -4   5  12   25.20    5.30
  -3  -5  12  172.78   13.00
  -3  -5  12  176.98   13.00
   3  -5 -12  152.28   14.20
   3   5 -12  143.39   12.50
  -3   5  12  135.79   13.80
  -3   5  12  156.18   13.30
   2  -5 -12  331.17   29.50
  -2  -5  12  341.57   28.80
  -2  -5  12  367.46   28.80
   2   5 -12  386.66   28.60
  -2   5  12  375.06   29.30
  -2   5  12  427.96   29.20
  -1  -5  12  471.65   34.60
   1  -5 -12  441.26   35.10
  -1  -5  12  390.86   34.60
  -1   5  12  482.05   34.80
  -1   5  12  468.35   34.90
   1   5 -12  440.36   34.40
   0  -5  12  241.18   19.00
   0  -5  12  215.88   19.10
   0  -5 -12  241.98   19.60
   0   5  12  257.17   19.10
   0   5  12  214.58   19.10
   0   5 -12  236.08   18.80
  -1  -5 -12  446.36   35.30
   1  -5  12  424.26   35.10
   1  -5  12  493.05   35.10
   1   5  12  426.36   35.00
   1   5  12  460.55   35.00
  -1   5 -12  453.95   34.90
  -2  -5 -12  430.86   31.00
   2  -5  12  394.96   30.90
  -2   5 -12  368.06   30.50
   2   5  12  362.36   30.60
  -3  -5 -12  158.08   15.60
   3  -5  12  145.49   19.70
  -3   5 -12  196.28   15.60
   3   5  12  173.88   15.10
  -4  -5 -12   38.40    6.60
   4  -5  12   38.50    7.20
   4   5  12   43.50    6.40
  -4   5 -12   42.40    6.50
   5  -5  12   76.29   10.80
  -5  -5 -12   67.79    8.90
  -5   5 -12   84.79   10.60
   5   5  12   71.69    9.30
  -5   6  12   29.10    6.40
  -4  -6  12   54.89    6.00
   4  -6 -12   49.50    7.90
  -4   6  12   63.69    7.40
  -4   6  12   67.99    9.20
   4   6 -12   66.59    5.50
  -3  -6  12   39.10    5.80
  -3  -6  12   39.90    5.70
   3  -6 -12   34.60    6.30
   3   6 -12   47.40    5.10
  -3   6  12   54.89    7.60
  -3   6  12   51.59    6.50
   2  -6 -12  386.86   31.80
  -2  -6  12  378.66   30.80
  -2  -6  12  417.56   30.90
  -2   6  12  379.66   31.30
   2   6 -12  379.56   30.50
  -2   6  12  439.46   31.20
   1  -6 -12   84.19    9.60
  -1  -6  12   80.09    8.30
  -1  -6  12   69.19    9.40
  -1   6  12   79.59    8.40
   1   6 -12   74.69    7.70
  -1   6  12   78.39    9.00
   0  -6  12  565.54   49.10
   0  -6  12  698.73   48.70
   0   6 -12  638.44   48.30
   0   6  12  614.84   48.70
   0   6  12  640.54   48.50
   1  -6  12   72.79    9.20
  -1  -6 -12   88.99   10.00
  -1   6 -12   84.99    8.90
   1   6  12   76.79    8.90
   2  -6  12  386.16   32.50
  -2  -6 -12  421.86   32.80
   2   6  12  403.26   32.20
  -2   6 -12  420.96   32.30
   3  -6  12   54.69    7.40
  -3  -6 -12   47.70    7.00
   3   6  12   36.00    6.00
  -3   6 -12   40.60    6.30
   4  -6  12   75.59   10.70
  -4  -6 -12   72.59   10.20
  -4   6 -12   67.19   10.00
   4   6  12   64.79    9.00
   5  -6  12   30.80    7.20
  -5  -6 -12   26.00    6.90
  -5   6 -12   21.50    6.10
   5   6  12   22.50    5.40
  -4  -7  12   35.80    5.20
   4  -7 -12   27.30    6.80
   4   7 -12   45.20    6.30
  -4   7  12   40.00    7.30
  -3  -7  12   72.99    8.00
   3  -7 -12   65.39    9.10
  -3  -7  12   70.29    8.00
  -3   7  12   81.79    8.70
   3   7 -12   70.29    7.20
  -3   7  12   73.69    9.60
   2  -7 -12   24.20    6.20
  -2  -7  12   24.70    5.00
  -2  -7  12   24.10    4.70
  -2   7  12   27.40    5.50
   2   7 -12   31.10    4.20
  -2   7  12   31.80    5.30
  -1  -7  12  112.39   11.80
   1  -7 -12  116.79   12.60
  -1  -7  12  130.69   11.40
  -1   7  12  126.19   11.70
  -1   7  12  119.49   11.80
   1   7 -12  107.79   10.70
   0  -7 -12    5.90    5.10
   0  -7  12    2.70    4.20
   0  -7  12    3.20    3.80
   0   7 -12    1.20    3.10
   0   7  12    2.10    4.00
  -1  -7 -12  119.79   12.60
   1  -7  12  102.59   12.00
   1   7  12  139.59   12.40
  -2  -7 -12   35.10    6.70
   2  -7  12   28.60    6.30
  -2   7 -12   24.00    5.60
   2   7  12   23.60    5.30
   3  -7  12   73.59   10.80
  -3  -7 -12   74.89   10.80
   3   7  12   79.39    9.70
  -3   7 -12   73.99   10.10
   4  -7  12   37.20    7.60
  -4  -7 -12   37.00    7.30
  -4   7 -12   31.10    6.60
   4   7  12   28.70    5.80
   3  -8 -12    6.80    6.30
  -3  -8  12    8.50    4.00
  -3   8  12    4.40    6.60
   2  -8 -12   32.20    7.20
  -2  -8  12   38.10    6.20
  -2  -8  12   32.00    5.60
  -2   8  12   22.30    5.80
  -2   8  12   21.30    5.40
   2   8 -12   23.80    4.30
  -1  -8  12   10.50    4.50
  -1  -8  12   12.40    4.60
   1  -8 -12    6.20    5.70
  -1   8  12    9.20    4.80
   1   8 -12    9.30    3.60
   0  -8  12    4.10    4.60
   0  -8 -12    6.00    5.00
   0   8 -12    7.20    3.90
   0   8  12    5.30    4.50
   1  -8  12   10.30    5.10
  -1  -8 -12    7.70    5.80
   1   8  12   13.10    5.30
  -1   8 -12    5.40    3.90
   2  -8  12   24.40    6.90
  -2  -8 -12   25.50    7.10
   2   8  12   35.20    6.20
  -2   8 -12   36.50    6.30
   3  -8  12    5.20    6.30
  -3  -8 -12    5.60    5.80
   3   8  12   12.60    5.30
  -3   8 -12    9.80    5.80
   1  -9 -12    0.40    9.20
  -1   9  12   -1.50    5.90
   1   9 -12    4.50    4.10
   0  -9  12    4.80    5.90
   0  -9 -12    3.50    5.90
   0   9  12    7.90    5.40
   0   9 -12    7.80    4.30
  -1  -9 -12    2.10    5.90
   1  -9  12   13.00    5.90
   1   9  12    5.70    5.50
  -1   9 -12    7.10    4.90
  -2   9 -12   41.30    6.70
   4   0 -13   28.60    3.30
   4   0 -13   22.30    3.30
  -4   0  13   25.60    3.00
  -4   0  13   24.60    3.40
   3   0 -13   41.80    5.10
  -3   0  13   48.20    5.20
  -3   0  13   44.70    4.80
   2   0 -13   31.20    4.50
  -2   0  13   31.80    4.50
   2   0 -13   31.40    4.20
   1   0 -13  154.28   12.00
  -1   0  13  133.39   12.00
  -1   0  13  148.59   12.00
   0   0  13    0.90    2.20
   0   0 -13    0.20    2.20
   0   0  13   -0.30    2.30
   0   0 -13    0.70    2.10
   1   0  13  142.09   12.90
  -1   0 -13  153.08   12.70
   1   0  13  155.98   12.90
  -1   0 -13  159.18   12.90
   2   0  13   29.20    4.50
  -2   0 -13   28.00    4.00
   2   0  13   34.40    4.60
  -2   0 -13   32.60    4.60
   3   0  13   48.00    6.00
   3   0  13   35.70    5.20
  -3   0 -13   48.40    6.20
  -3   0 -13   48.60    6.50
   4   0  13   30.90    5.20
  -4   0 -13   20.30    4.20
  -4   0 -13   30.50    5.60
  -5   0 -13  243.18   20.70
   5   0  13  256.77   21.10
  -6   0 -13    1.00    4.10
   6   0  13   -0.10    4.50
  -6   0 -13    3.70    4.60
   5  -1 -13   14.80    2.20
  -5   1  13   14.20    2.50
   4  -1 -13  143.99   10.40
   4  -1 -13  121.09   10.60
  -4   1  13  112.79   10.70
  -4   1  13  132.69   10.50
   3  -1 -13  330.87   29.20
  -3  -1  13  338.87   29.00
   3  -1 -13  377.56   29.00
  -3  -1  13  354.96   28.80
  -3  -1  13  365.06   28.90
  -3   1  13  406.06   29.30
   3   1 -13  418.56   28.90
   3   1 -13  391.56   29.00
  -3   1  13  437.26   29.10
  -2  -1  13  601.44   46.80
   2  -1 -13  595.54   46.80
  -2  -1  13  628.94   46.80
   2   1 -13  605.24   46.80
   2   1 -13  641.94   47.90
  -2   1  13  645.04   46.90
  -2   1  13  615.24   47.00
   1  -1 -13  240.28   19.50
   1  -1 -13  214.78   19.50
  -1  -1  13  207.88   19.40
  -1  -1  13  225.38   19.50
   1   1 -13  281.97   19.60
  -1   1  13  293.17   19.60
  -1   1  13  256.97   19.60
   1   1 -13  269.07   19.40
   0  -1 -13  990.90   76.89
   0  -1  13 1061.89   76.99
   0  -1 -13 1118.59   76.99
   0  -1  13  956.80   76.89
   0   1  13 1073.29   76.99
   0   1 -13  977.00   76.79
   0   1 -13 1046.50   76.89
   0   1  13  943.21   76.89
   1  -1  13  270.67   20.20
  -1  -1 -13  275.17   20.00
   1  -1  13  289.27   20.30
  -1   1 -13  222.28   19.80
  -1   1 -13  243.28   20.00
   1   1  13  222.78   20.00
   1   1  13  241.68   20.00
  -2  -1 -13  655.53   49.60
   2  -1  13  654.83   49.70
   2  -1  13  612.74   49.70
  -2  -1 -13  683.33   49.70
   2   1  13  648.24   49.60
   2   1  13  609.84   49.60
  -2   1 -13  686.33   49.70
   3  -1  13  444.56   33.30
  -3  -1 -13  484.25   33.40
  -3  -1 -13  465.15   33.10
   3  -1  13  449.16   33.30
   3   1  13  387.26   33.00
  -3   1 -13  385.96   32.90
  -3   1 -13  427.26   33.30
   3   1  13  359.86   33.00
  -4  -1 -13  140.69   13.10
   4  -1  13  138.29   13.40
  -4  -1 -13  142.39   13.40
  -4   1 -13  144.39   13.20
  -4   1 -13  152.98   13.40
   4   1  13  155.78   13.50
   5  -1  13   14.50    4.90
  -5  -1 -13   16.40    4.60
  -5   1 -13   15.40    4.50
  -5   1 -13   17.40    4.80
   5   1  13   10.70    4.60
  -6  -1 -13   66.69    9.40
   6  -1  13   67.19    9.40
  -6   1 -13   74.89    9.60
   6   1  13   74.29    9.50
  -6   1 -13   69.59    9.50
  -6   2  13   26.20    3.20
   5  -2 -13  103.89    9.40
  -5   2  13  112.79    9.50
   4  -2 -13  237.28   22.40
  -4   2  13  290.67   22.50
  -4   2  13  330.37   22.30
  -3  -2  13  602.44   45.80
  -3  -2  13  542.65   45.90
   3  -2 -13  565.34   46.40
   3   2 -13  643.24   45.90
  -3   2  13  640.34   46.40
  -3   2  13  658.83   46.20
  -2  -2  13  562.94   43.40
  -2  -2  13  558.14   43.50
   2  -2 -13  546.25   43.80
   2  -2 -13  612.64   43.60
   2   2 -13  599.04   43.70
  -2   2  13  569.84   43.70
   2   2 -13  558.24   43.30
  -2   2  13  577.24   43.50
   1  -2 -13 1015.40   77.49
  -1  -2  13 1014.90   77.39
   1  -2 -13 1128.99   77.39
  -1  -2  13 1044.00   77.29
  -1  -2  13 1032.10   77.39
  -1   2  13 1079.99   77.39
   1   2 -13  922.51   77.39
   1   2 -13 1097.59   77.39
  -1   2  13  909.11   77.39
   0  -2  13  701.53   54.59
   0  -2  13  628.14   54.49
   0  -2 -13  681.53   54.59
   0  -2  13  727.43   54.49
   0  -2 -13  809.02   54.59
   0   2 -13  759.32   54.59
   0   2  13  658.53   54.49
   0   2 -13  698.93   54.39
   0   2 -13  785.62   54.59
   0   2  13  741.83   54.99
   1  -2  13 1090.09   81.59
  -1  -2 -13 1012.70   81.39
   1  -2  13 1110.69   81.49
   1  -2  13 1075.59   81.59
  -1  -2 -13 1143.09   81.59
  -1   2 -13 1173.98   81.59
  -1   2 -13 1023.20   81.29
   1   2  13  974.10   81.39
   1   2  13 1065.09   81.49
  -1   2 -13 1133.99   81.59
  -2  -2 -13  628.84   45.40
  -2  -2 -13  593.74   45.30
   2  -2  13  581.04   45.20
   2  -2  13  570.64   45.40
   2   2  13  589.34   45.30
   2   2  13  541.45   45.20
  -2   2 -13  633.24   45.50
  -3  -2 -13  732.63   51.59
  -3  -2 -13  697.43   51.39
   3  -2  13  631.24   51.49
   3   2  13  640.84   51.39
  -3   2 -13  676.63   51.29
   3   2  13  652.33   51.29
  -3   2 -13  665.03   51.49
   4  -2  13  359.96   27.10
  -4  -2 -13  368.16   27.30
  -4  -2 -13  329.27   26.60
  -4   2 -13  305.87   26.60
  -4   2 -13  318.67   26.60
   4   2  13  315.77   26.60
  -5  -2 -13  137.59   13.10
   5  -2  13  153.68   14.00
  -5   2 -13  144.89   13.50
  -5   2 -13  133.79   13.40
   5   2  13  125.39   13.10
  -6  -2 -13   24.30    5.30
   6  -2  13   27.70    8.10
  -6   2 -13   14.10    5.20
   6   2  13   18.50    5.20
   6  -3 -13   68.99    7.40
  -6   3  13   49.50    7.10
  -6   3  13   71.79    6.50
   5  -3 -13   13.10    3.60
  -5   3  13   23.40    3.30
  -5   3  13   20.30    3.90
   4  -3 -13  105.59   10.80
  -4   3  13  134.09   11.10
  -3  -3  13  159.08   12.10
  -3  -3  13  169.48   11.90
   3   3 -13  141.39   11.80
  -3   3  13  136.89   12.20
  -3   3  13  130.89   12.70
   2  -3 -13 1346.07  103.19
  -2  -3  13 1445.96  102.69
  -2  -3  13 1449.95  102.79
   2   3 -13 1291.77  102.49
  -2   3  13 1359.36  102.79
  -2   3  13 1321.27  102.99
  -1  -3  13  818.22   59.59
   1  -3 -13  738.13   59.89
  -1  -3  13  766.32   59.69
  -1   3  13  772.62   59.79
  -1   3  13  845.62   59.69
   0  -3 -13 1520.75  104.59
   0  -3 -13 1370.26  104.59
   0  -3  13 1454.25  104.49
   0  -3  13 1244.98  104.39
   0   3 -13 1295.87  104.19
   0   3 -13 1507.45  104.49
   0   3  13 1450.95  104.49
   0   3  13 1269.77  104.39
   1  -3  13  795.62   61.89
   1  -3  13  853.81   61.79
  -1  -3 -13  837.62   63.19
  -1  -3 -13  920.01   61.89
  -1   3 -13  815.42   61.79
   1   3  13  750.22   61.69
  -1   3 -13  761.92   61.59
   1   3  13  783.22   61.69
   2  -3  13 1427.06  108.49
  -2  -3 -13 1407.86  108.49
  -2  -3 -13 1537.35  108.59
   2  -3  13 1288.77  108.49
   2   3  13 1530.55  108.49
  -2   3 -13 1431.96  108.39
   2   3  13 1379.96  108.39
  -2   3 -13 1518.05  108.59
   3  -3  13  131.99   14.50
  -3  -3 -13  171.78   15.50
  -3  -3 -13  147.29   14.50
   3   3  13  179.58   14.50
  -3   3 -13  175.58   14.30
  -3   3 -13  183.68   14.70
   4  -3  13  173.88   14.30
   4   3  13  144.09   13.70
  -4   3 -13  141.39   13.70
  -4   3 -13  140.69   14.90
  -5  -3 -13   26.30    5.40
  -5   3 -13   12.20    5.40
  -5   3 -13   16.00    5.10
   5   3  13   16.80    4.90
   6  -3  13   79.79   10.90
  -6  -3 -13   67.49    9.80
  -6   3 -13   87.09   10.70
   6   3  13   75.49    9.70
  -6   4  13    0.20    3.40
  -6   4  13    1.10    2.90
   5  -4 -13   76.49    9.30
  -5   4  13   97.89    8.40
  -5   4  13   81.29    9.30
   4  -4 -13   17.10    4.50
  -4   4  13   24.50    4.90
  -4   4  13   27.00    3.80
  -3  -4  13  560.54   41.10
  -3  -4  13  501.25   41.10
   3   4 -13  547.35   41.00
  -3   4  13  557.04   41.50
  -3   4  13  547.05   41.90
  -2  -4  13   49.00    6.00
   2  -4 -13   43.30    6.90
  -2  -4  13   43.70    6.10
  -2   4  13   64.29    6.50
  -2   4  13   65.39    7.20
   2   4 -13   65.89    5.70
  -1  -4  13 1012.80   72.89
   1  -4 -13  958.90   73.39
  -1  -4  13  873.81   72.89
  -1   4  13  955.50   73.19
   1   4 -13  945.41   72.69
  -1   4  13 1050.59   73.09
   0  -4  13  136.69   12.10
   0  -4  13  138.49   12.30
   0  -4 -13  134.49   12.60
   0   4  13  138.59   12.40
   0   4 -13  145.29   12.00
   0   4  13  151.38   12.30
   1  -4  13 1018.90   75.39
   1  -4  13  972.70   74.89
  -1  -4 -13  987.60   74.99
   1   4  13 1028.20   74.79
  -1   4 -13 1000.80   74.59
   1   4  13  916.61   74.79
   2  -4  13   58.89    7.70
  -2  -4 -13   65.99    8.00
  -2   4 -13   53.19    7.20
  -2   4 -13   54.89    7.50
   2   4  13   52.49    7.30
   2   4  13   54.69    7.10
  -3  -4 -13  582.04   46.00
   3  -4  13  554.44   46.10
  -3   4 -13  623.04   46.20
  -3   4 -13  594.74   45.90
   3   4  13  616.84   45.90
   4  -4  13   28.70    5.90
  -4  -4 -13   35.50    5.80
  -4   4 -13   14.10    4.60
  -4   4 -13   15.30    4.90
   4   4  13   21.20    5.00
   5  -4  13  115.79   12.80
  -5  -4 -13   96.69   11.80
   5   4  13  109.99   11.80
  -5   4 -13  120.99   12.20
  -5   4 -13  124.09   12.30
   6  -4  13    5.50    6.00
  -6  -4 -13    3.60    5.00
  -6   4 -13    7.20    5.20
   6   4  13    3.10    4.70
   5  -5 -13    6.90    4.40
  -5   5  13    6.30    4.60
  -5   5  13    7.80    3.00
  -4  -5  13   69.29    6.20
  -4   5  13   69.49    9.00
  -4   5  13   74.09    7.60
  -3  -5  13    2.00    2.50
   3  -5 -13    5.10    4.10
  -3  -5  13    3.10    2.70
  -3   5  13   10.20    4.30
   3   5 -13    7.30    2.30
  -3   5  13    4.90    3.00
  -2  -5  13   64.49    6.50
   2  -5 -13   65.89    8.10
  -2  -5  13   71.39    6.80
   2   5 -13   49.40    5.90
  -2   5  13   59.99    6.90
  -2   5  13   41.30    6.50
  -1  -5  13   25.10    4.10
   1  -5 -13   19.20    4.30
  -1  -5  13   22.70    4.30
  -1   5  13   17.30    4.20
   1   5 -13   27.40    3.70
  -1   5  13   26.60    4.50
   0  -5  13  236.38   18.40
   0  -5  13  216.08   18.60
   0  -5 -13  232.08   19.00
   0   5  13  216.28   18.50
   0   5 -13  212.68   18.10
   0   5  13  233.98   18.50
   1  -5  13   20.10    4.70
  -1  -5 -13   33.80    5.50
   1  -5  13   26.80    4.60
   1   5  13   25.40    4.40
   1   5  13   19.10    4.50
  -1   5 -13   28.80    4.60
  -2  -5 -13   59.69    8.80
   2  -5  13   58.29    8.30
   2   5  13   74.79    8.50
  -2   5 -13   67.79    8.00
  -3  -5 -13    8.70    8.60
   3  -5  13    1.60    4.50
  -3   5 -13    3.70    4.30
   3   5  13    3.90    4.30
   4  -5  13   73.19   10.60
  -4  -5 -13   87.29   10.60
   4   5  13   80.89    9.80
   5  -5  13    4.90    5.60
  -5  -5 -13    8.50    5.30
  -5   5 -13   13.60    5.60
   5   5  13   15.50    5.00
  -5   6  13   24.20    6.20
  -4  -6  13   44.70    5.20
   4  -6 -13   42.50    7.20
  -4   6  13   49.60    6.70
  -4   6  13   48.30    7.20
  -3  -6  13   24.20    4.10
   3  -6 -13   21.90    5.40
  -3  -6  13   28.40    4.20
  -3   6  13   22.90    5.30
   3   6 -13   23.30    3.50
  -3   6  13   24.60    4.60
  -2  -6  13  164.88   13.90
  -2  -6  13  162.08   13.70
   2  -6 -13  159.88   15.00
  -2   6  13  148.19   14.40
  -2   6  13  171.08   14.00
   2   6 -13  150.58   13.20
  -1  -6  13   13.00    3.90
  -1  -6  13   18.40    4.20
   1  -6 -13   13.70    4.30
  -1   6  13   13.20    4.10
  -1   6  13    7.60    3.90
   1   6 -13    9.00    3.20
   0  -6 -13   76.39    9.80
   0  -6  13   92.29    9.00
   0  -6  13   74.19    9.40
   0   6  13   93.49    9.20
   0   6 -13   80.69    8.60
   0   6  13   86.69    9.40
   1  -6  13    4.40    4.40
  -1  -6 -13   10.00    5.10
   1   6  13   15.90    4.50
  -1   6 -13   18.50    4.40
  -2  -6 -13  170.68   15.70
   2  -6  13  153.28   15.40
  -2   6 -13  172.18   15.00
   3  -6  13   19.20    6.00
  -3  -6 -13   24.20    6.30
  -3   6 -13   32.30    6.10
  -4  -6 -13   58.49    7.80
   4  -6  13   52.99    8.20
   4   6  13   51.59    7.50
  -4   6 -13   45.90    7.40
   5  -6  13   31.30    7.60
  -5  -6 -13   30.90    7.50
   5   6  13   44.10    6.60
  -5   6 -13   48.60    7.70
  -4  -7  13   27.90    4.00
   4  -7 -13   24.90    6.80
  -3  -7  13   62.09    7.40
   3  -7 -13   62.09    8.80
  -3  -7  13   61.89    7.70
  -3   7  13   64.59    8.30
  -3   7  13   77.89    9.90
   3   7 -13   68.09    6.90
  -2  -7  13   53.29    7.40
   2  -7 -13   46.30    7.40
  -2  -7  13   55.39    7.10
  -2   7  13   50.59    7.30
   2   7 -13   50.39    6.20
  -2   7  13   50.19    6.70
  -1  -7  13  119.59   11.80
   1  -7 -13  107.29   12.70
  -1  -7  13  122.29   11.50
  -1   7  13  125.09   11.80
  -1   7  13  127.09   12.30
   1   7 -13  111.49   10.80
   0  -7  13   19.10    5.20
   0  -7  13   30.30    5.40
   0  -7 -13   22.80    5.20
   0   7  13   17.80    4.90
   0   7 -13   24.40    4.60
  -1  -7 -13  117.39   12.60
   1  -7  13  108.59   12.40
   1   7  13  127.39   12.40
   2  -7  13   52.79    7.80
  -2  -7 -13   54.89    8.30
  -2   7 -13   50.99    6.90
   2   7  13   45.40    6.90
  -3  -7 -13   74.59   11.00
   3  -7  13   76.19   10.70
  -3   7 -13   69.19   10.00
   3   7  13   66.59    9.60
   4  -7  13   40.20    7.90
  -4  -7 -13   33.80    7.30
   4   7  13   25.70    5.90
  -4   7 -13   27.70    6.60
   3  -8 -13   57.19    9.10
  -3  -8  13   61.79    8.00
  -3   8  13   58.99    8.50
   2  -8 -13   43.30    7.90
  -2  -8  13   50.69    7.10
  -2   8  13   75.19    9.60
   2   8 -13   64.59    7.10
  -1  -8  13   84.49   10.30
   1  -8 -13   95.99   12.20
  -1  -8  13  101.39   10.00
   1   8 -13   73.29    9.00
  -1   8  13   77.09   10.70
   0  -8 -13  139.49   15.40
   0  -8  13  134.89   14.70
   0   8  13  165.88   14.70
   0   8 -13  158.48   13.90
   1  -8  13   81.89   11.50
  -1  -8 -13   87.39   12.10
  -1   8 -13   99.09   10.60
   1   8  13   91.99   10.90
   2  -8  13   49.90    8.50
  -2  -8 -13   73.49    9.40
  -2   8 -13   57.49    7.80
   2   8  13   51.69    7.80
   3  -8  13   66.89   10.40
  -3  -8 -13   58.39    9.40
  -3   8 -13   73.99    9.20
   3   8  13   72.89    9.90
  -1  -9  13   53.29    7.70
   1  -9 -13   35.00    7.90
  -1   9  13   51.79    7.90
   0  -9  13   82.19   11.10
   0  -9 -13   60.79   10.10
   0   9  13   59.49   10.70
   0   9 -13   78.29    9.20
  -1  -9 -13   60.19    9.30
   1  -9  13   58.09    8.80
   1   9  13   39.40    7.50
  -1   9 -13   48.60    7.20
  -4   0  14  450.25   30.40
   4   0 -14  430.96   30.30
  -4   0  14  335.67   30.20
   4   0 -14  377.86   30.30
  -3   0  14  121.89    9.50
   3   0 -14  119.59    9.40
  -3   0  14  103.09    9.70
   3   0 -14  102.49    9.60
  -2   0  14  789.52   56.89
   2   0 -14  748.73   56.79
   2   0 -14  733.03   56.89
  -2   0  14  739.73   56.99
  -1   0  14 1312.17   98.99
   1   0 -14 1397.06   99.09
  -1   0  14 1276.47   99.09
   1   0 -14 1286.97   98.99
   0   0  14  120.79   10.00
   0   0  14  103.09    9.90
   0   0 -14  123.99   10.00
   0   0 -14  102.29    9.70
   1   0  14 1330.07  102.69
  -1   0 -14 1502.25  102.79
   1   0  14 1356.36  102.69
  -1   0 -14 1270.47  102.49
  -2   0 -14  866.31   59.29
   2   0  14  775.22   59.09
  -2   0 -14  745.53   58.89
   2   0  14  718.03   58.99
   3   0  14  113.39   11.30
   3   0  14  124.89   11.40
  -3   0 -14  119.89   11.10
  -4   0 -14  475.95   37.40
   4   0  14  484.45   37.60
   5   0  14   77.79    9.70
  -5   0 -14   76.89    9.40
   6   0  14    4.50    5.00
  -6   0 -14   -1.30    4.20
   5  -1 -14   71.39    6.50
  -5   1  14   76.29    6.70
  -4  -1  14  102.89    7.00
   4  -1 -14   79.89    7.90
  -4   1  14   84.39    7.70
  -4   1  14   66.09    7.90
   3  -1 -14  101.49    8.20
  -3  -1  14   89.49    8.40
   3  -1 -14   89.29    8.70
  -3  -1  14   97.89    8.20
  -3  -1  14   89.69    7.90
  -3   1  14   97.39    8.30
   3   1 -14   88.39    8.20
  -3   1  14   87.69    8.60
   3   1 -14   99.19    8.00
  -2  -1  14  371.06   28.00
  -2  -1  14  345.07   28.00
   2  -1 -14  370.36   28.00
  -2   1  14  357.36   28.30
  -2   1  14  368.16   28.00
   2   1 -14  361.96   27.90
   2   1 -14  371.96   27.90
   1  -1 -14  455.65   38.70
  -1  -1  14  485.75   38.70
  -1  -1  14  470.45   38.70
   1  -1 -14  510.25   38.70
   1   1 -14  564.34   38.70
  -1   1  14  557.14   38.90
   0  -1 -14 1529.25  103.89
   0  -1 -14 1312.57  103.79
   0  -1  14 1425.26  103.89
   0   1  14 1401.16  103.79
   0   1 -14 1449.15  103.79
   0   1 -14 1326.97  103.69
   0   1  14 1224.98  103.79
  -1  -1 -14  591.14   41.30
   1  -1  14  622.34   41.60
   1  -1  14  584.04   41.40
   1   1  14  487.35   41.20
  -1   1 -14  545.35   41.30
   1   1  14  466.45   41.20
  -1   1 -14  476.95   41.10
  -2  -1 -14  358.46   28.40
   2  -1  14  365.36   28.60
   2  -1  14  342.17   28.50
  -2  -1 -14  401.26   28.70
   2   1  14  361.36   28.50
   2   1  14  351.96   28.60
  -2   1 -14  363.26   28.40
   3  -1  14   93.39   10.20
   3  -1  14  103.89   10.20
  -3  -1 -14  100.39   10.00
  -3   1 -14  106.09   10.10
   3   1  14   96.69   10.10
   3   1  14  109.69   10.10
   4  -1  14   92.29   10.80
  -4  -1 -14   85.69   10.30
  -4   1 -14  116.09   10.70
  -4   1 -14  113.49   10.90
   4   1  14  109.39   11.00
  -5  -1 -14   80.79    9.60
   5  -1  14   85.19    9.90
  -5   1 -14   75.19    9.50
   5   1  14   78.39    9.90
  -5   1 -14   79.49    9.80
   6  -1  14    6.10    5.30
  -6  -1 -14    9.70    4.90
  -6   1 -14    5.20    4.40
   6   1  14    6.80    4.90
  -6   2  14   43.00    4.80
   5  -2 -14   28.00    3.80
  -5   2  14   24.10    3.80
  -5   2  14   33.70    4.40
  -4   2  14   16.60    3.00
  -4   2  14   12.10    3.50
  -3  -2  14   42.80    4.90
  -3  -2  14   43.90    4.50
   3  -2 -14   29.50    4.70
  -3   2  14   41.30    5.10
  -3   2  14   41.10    5.20
   3   2 -14   40.30    4.50
  -2  -2  14  151.08   12.60
  -2  -2  14  156.28   12.40
   2  -2 -14  155.38   13.00
  -2   2  14  153.28   12.60
   2   2 -14  149.59   12.30
  -2   2  14  147.89   13.00
  -1  -2  14   50.69    5.70
   1  -2 -14   51.09    6.30
  -1  -2  14   54.49    5.90
  -1  -2  14   47.80    5.90
  -1   2  14   54.89    5.90
   1   2 -14   44.90    5.40
  -1   2  14   51.39    6.10
   0  -2  14  154.28   14.50
   0  -2 -14  203.88   15.20
   0  -2 -14  165.38   14.50
   0  -2  14  172.68   14.40
   0  -2  14  175.48   14.50
   0   2 -14  187.78   14.50
   0   2 -14  171.18   14.20
   0   2  14  170.78   14.40
   0   2  14  157.58   14.50
   0   2 -14  189.28   14.50
   1  -2  14   71.29    6.90
  -1  -2 -14   56.39    6.80
  -1  -2 -14   58.89    7.80
   1  -2  14   51.39    6.70
   1  -2  14   48.60    6.80
   1   2  14   53.49    6.70
  -1   2 -14   58.39    6.60
   1   2  14   52.79    6.70
  -1   2 -14   51.09    6.40
   2  -2  14  155.18   13.60
  -2  -2 -14  160.88   13.70
   2  -2  14  148.39   13.80
   2   2  14  156.78   13.70
  -2   2 -14  158.28   13.80
   2   2  14  157.78   13.80
  -2   2 -14  167.28   13.70
  -3  -2 -14   44.00    6.10
   3  -2  14   37.00    5.90
  -3   2 -14   43.00    6.50
  -3   2 -14   49.10    6.90
   3   2  14   38.20    5.90
   4  -2  14   16.30    5.30
  -4  -2 -14   18.70    4.90
   4   2  14   26.00    5.00
  -4   2 -14   27.90    5.10
  -5  -2 -14   33.30    6.00
   5   2  14   39.70    6.20
  -5   2 -14   39.80    6.20
  -5   2 -14   29.70    5.70
  -6  -2 -14   43.60    6.80
   6  -2  14   50.39    7.50
   6   2  14   35.90    6.40
  -6   2 -14   28.30    6.10
  -6   3  14   -1.30    2.70
  -6   3  14   -0.80    2.60
   5  -3 -14   40.40    5.60
  -5   3  14   56.59    5.60
  -5   3  14   43.30    5.70
   4  -3 -14   20.30    4.40
  -4   3  14   33.00    4.70
  -4   3  14   33.50    5.00
  -3  -3  14  155.08   14.60
  -3  -3  14  154.48   14.50
  -3   3  14  216.88   15.10
  -3   3  14  210.48   15.70
   3   3 -14  196.28   14.50
   2  -3 -14  125.79   12.40
  -2  -3  14  135.29   11.60
  -2  -3  14  120.29   11.70
   2   3 -14  167.48   11.60
  -2   3  14  149.19   12.30
  -1  -3  14   80.99    7.70
   1  -3 -14   66.39    8.30
  -1  -3  14   70.69    8.00
   1   3 -14   86.89    7.50
  -1   3  14   87.59    8.00
  -1   3  14   89.29    8.40
   0  -3  14  314.67   25.70
   0  -3 -14  329.47   26.10
   0  -3  14  322.17   25.90
   0   3 -14  319.07   25.60
   0   3  14  327.17   25.90
   0   3  14  360.56   25.90
  -1  -3 -14   97.29    8.90
   1  -3  14   93.79    9.30
   1  -3  14   93.39    8.80
   1   3  14   73.09    8.40
   1   3  14   76.49    8.50
  -1   3 -14   74.39    8.30
   2  -3  14  158.88   12.80
  -2   3 -14  134.49   12.30
   2   3  14  134.39   12.40
   2   3  14  122.09   12.30
  -2   3 -14  139.79   12.50
   3  -3  14  219.68   16.30
  -3   3 -14  162.88   15.50
   3   3  14  172.68   15.60
  -3   3 -14  171.68   15.80
  -4  -3 -14   35.30    5.90
   4   3  14   24.20    5.30
  -4   3 -14   27.50    5.10
  -4   3 -14   24.30    5.20
   5  -3  14   68.89    8.70
  -5  -3 -14   47.60    7.30
  -5   3 -14   63.29    9.30
   5   3  14   56.09    7.50
  -5   3 -14   66.49    9.40
   6  -3  14   -0.10    5.90
  -6   3 -14   -0.80    5.10
   6   3  14    4.60    4.70
  -5   4  14   45.50    6.30
  -5   4  14   53.19    6.00
   4  -4 -14  119.89   13.30
  -4   4  14  160.28   12.50
  -4   4  14  158.58   13.60
  -3  -4  14  103.59   10.10
  -3  -4  14  116.19   10.00
   3   4 -14  121.59    9.80
  -3   4  14  126.49   10.60
  -3   4  14  130.09   11.50
  -2  -4  14   82.59    8.60
   2  -4 -14   84.39    9.40
  -2  -4  14   94.19    8.40
  -2   4  14   91.59    9.20
  -2   4  14   93.59    8.60
   2   4 -14   93.69    8.10
   1  -4 -14  487.15   38.70
  -1  -4  14  462.85   38.20
  -1  -4  14  507.35   38.20
  -1   4  14  538.85   38.30
   1   4 -14  514.25   38.00
  -1   4  14  469.75   38.40
   0  -4  14  296.37   24.30
   0  -4  14  336.47   24.30
   0  -4 -14  301.57   24.60
   0   4 -14  286.57   23.90
   0   4  14  298.77   24.40
   0   4  14  313.97   24.30
   1  -4  14  497.25   39.10
   1  -4  14  562.64   39.00
  -1  -4 -14  503.95   39.20
   1   4  14  492.35   38.80
   1   4  14  458.95   38.90
  -1   4 -14  502.75   38.70
  -2  -4 -14   87.59   10.10
   2  -4  14   86.59   10.00
  -2   4 -14   95.69    9.50
   2   4  14   93.19    9.70
   3  -4  14  131.29   12.70
  -3  -4 -14  129.39   12.60
  -3   4 -14  119.29   12.10
   3   4  14  123.99   12.20
   4  -4  14  181.58   16.40
  -4  -4 -14  175.18   16.10
   4   4  14  164.08   15.70
  -4   4 -14  173.88   15.70
   5  -4  14   66.79    9.00
  -5  -4 -14   65.99    8.30
   5   4  14   60.79    7.80
  -5   4 -14   51.09    7.60
  -5   5  14   52.49    7.30
  -4  -5  14   50.39    5.00
  -4   5  14   48.70    7.10
  -4   5  14   53.79    6.60
   3  -5 -14  252.77   23.30
  -3  -5  14  265.97   22.00
  -3  -5  14  268.87   22.00
   3   5 -14  281.57   21.70
  -3   5  14  297.67   22.50
  -3   5  14  324.47   23.40
  -2  -5  14  134.59   11.30
   2  -5 -14  118.59   12.40
  -2  -5  14  124.49   11.40
  -2   5  14  131.99   11.60
   2   5 -14  126.89   10.80
  -2   5  14  126.99   12.00
   1  -5 -14  419.06   35.90
  -1  -5  14  490.05   35.50
  -1  -5  14  453.75   35.60
   1   5 -14  456.05   35.20
  -1   5  14  492.35   35.60
  -1   5  14  432.06   35.70
   0  -5 -14  492.05   39.40
   0  -5  14  506.25   38.90
   0   5  14  502.45   41.70
   0   5 -14  487.55   38.70
   0   5  14  528.25   39.00
   1  -5  14  476.15   37.50
   1  -5  14  502.65   37.30
  -1  -5 -14  503.25   37.80
  -1   5 -14  462.85   37.10
   1   5  14  475.55   37.30
   1   5  14  455.35   37.30
  -2  -5 -14  131.09   13.10
   2  -5  14  145.09   13.20
   2   5  14  131.59   12.80
  -2   5 -14  125.79   12.50
   3  -5  14  291.77   25.60
  -3  -5 -14  315.87   25.70
  -3   5 -14  309.57   25.20
   3   5  14  318.57   25.30
   4  -5  14   55.79    8.20
  -4  -5 -14   69.09    9.80
  -4   5 -14   53.29    7.40
  -5  -5 -14   71.59    9.20
   5  -5  14   68.39    9.60
   5   5  14   65.69    9.60
  -5   5 -14   67.09    8.90
  -4  -6  14  102.89    9.10
   4  -6 -14  103.79   12.20
  -4   6  14  117.69   12.00
  -3  -6  14   31.30    4.60
  -3  -6  14   32.60    4.60
   3  -6 -14   28.10    6.30
  -3   6  14   28.90    4.90
   3   6 -14   40.10    4.80
  -3   6  14   34.30    6.10
  -2  -6  14  196.68   16.70
   2  -6 -14  185.08   17.90
  -2  -6  14  204.48   16.90
  -2   6  14  200.88   17.60
  -2   6  14  218.68   17.20
   2   6 -14  201.48   16.30
  -1  -6  14  202.38   17.30
  -1  -6  14  219.58   17.20
   1  -6 -14  195.38   17.90
  -1   6  14  225.88   17.50
   1   6 -14  192.98   17.20
  -1   6  14  183.78   17.40
   0  -6 -14  293.37   25.70
   0  -6  14  293.87   25.30
   0  -6  14  344.37   25.20
   0   6  14  295.77   25.30
   0   6 -14  316.77   24.80
   0   6  14  325.47   25.10
  -1  -6 -14  220.38   18.10
   1  -6  14  174.08   17.20
   1   6  14  198.78   17.30
  -1   6 -14  204.48   16.90
  -2  -6 -14  227.18   19.60
   2  -6  14  217.98   19.60
  -2   6 -14  210.18   18.60
   2   6  14  227.18   18.90
   3  -6  14   32.90    6.60
  -3  -6 -14   40.00    6.80
   3   6  14   34.20    6.20
  -3   6 -14   38.60    6.40
  -4  -6 -14  122.39   14.10
   4  -6  14  122.49   14.50
   4   6  14  126.49   13.20
  -4   6 -14  138.99   13.80
  -4  -7  14    4.20    2.90
  -4   7  14   -1.00    5.80
   3  -7 -14   51.99    8.00
  -3  -7  14   47.10    6.50
   3   7 -14   35.00    5.90
  -3   7  14   39.20    7.20
  -2  -7  14    3.50    4.00
   2  -7 -14    5.10    5.40
  -2  -7  14    1.10    3.50
  -2   7  14   -1.10    4.00
   2   7 -14    0.90    2.90
  -2   7  14    5.30    4.90
  -1  -7  14  162.38   14.60
   1  -7 -14  157.78   15.90
  -1  -7  14  146.69   14.70
   1   7 -14  166.98   14.00
  -1   7  14  168.48   15.20
  -1   7  14  172.88   14.90
   0  -7  14    0.50    4.20
   0  -7 -14    3.70    4.60
   0   7 -14    6.20    3.80
   0   7  14    4.00    4.30
   1  -7  14  158.48   15.60
  -1   7 -14  160.18   14.90
   1   7  14  176.18   15.60
   2  -7  14   -1.70    5.10
  -2  -7 -14    5.60    5.60
   2   7  14    3.40    4.90
  -2   7 -14    1.40    4.60
  -3  -7 -14   30.60    7.20
   3  -7  14   32.30    7.80
   3   7  14   43.70    6.80
  -3   7 -14   48.80    6.90
   4   7  14    0.80    4.70
  -4   7 -14    1.10    5.30
  -2  -8  14    6.90    4.70
   2  -8 -14    2.60    5.70
  -2   8  14    1.80    5.20
   1  -8 -14   23.50    6.80
  -1  -8  14   31.40    6.20
   1   8 -14   26.30    5.00
  -1   8  14   34.90    6.80
   0  -8 -14   13.40    6.60
   0  -8  14   20.40    5.80
   0   8  14   12.70    5.80
   0   8 -14   14.60    4.60
   1  -8  14   27.10    6.50
  -1  -8 -14   22.60    6.90
   1   8  14   28.10    6.40
  -1   8 -14   25.70    5.50
  -2  -8 -14   -1.10    5.50
   2  -8  14    4.60    6.30
  -2   8 -14    7.20    5.30
   2   8  14    3.40    5.20
  -4   0  15    1.00    2.20
  -4   0  15    4.30    2.20
   4   0 -15   -0.40    2.10
   4   0 -15    2.90    2.00
  -3   0  15   78.89    6.90
   3   0 -15   66.19    7.10
  -3   0  15   69.29    7.30
  -2   0  15   58.09    6.70
  -2   0  15   57.69    6.10
   2   0 -15   57.79    6.20
  -1   0  15    5.40    3.00
  -1   0  15    2.40    2.60
   1   0 -15    8.50    2.60
   0   0  15    2.10    2.90
   0   0  15   -0.40    2.50
   0   0 -15   -0.60    2.40
  -1   0 -15    4.00    2.90
   1   0  15    2.70    3.20
   1   0  15    2.50    2.90
   2   0  15   52.99    7.10
   2   0  15   50.29    6.80
  -2   0 -15   50.69    6.60
   3   0  15   74.59    9.10
  -3   0 -15   75.89    8.60
   3   0  15   81.59    8.90
   4   0  15   -0.40    4.30
  -4   0 -15    0.90    4.00
  -5   0 -15    6.40    4.20
   5   0  15    8.90    5.60
  -6   0 -15    3.00    4.50
   6   0  15   -0.90    5.00
  -5   1  15    7.60    2.30
  -5   1  15    3.20    2.10
  -4  -1  15   74.79    6.80
   4  -1 -15   89.69    7.70
  -4   1  15   61.29    7.50
  -4   1  15   85.09    7.30
  -3  -1  15  130.89   10.00
   3  -1 -15  116.39   10.60
  -3  -1  15  138.89   10.20
  -3  -1  15  118.39   10.30
  -3   1  15  101.59   10.50
   3   1 -15  124.59   10.00
  -3   1  15  115.09   10.20
   3   1 -15  104.39   10.20
  -2   1  15   94.59    8.30
  -2   1  15   83.09    8.60
   2   1 -15   88.29    8.20
   2   1 -15   90.59    8.10
   1  -1 -15  451.75   36.50
  -1  -1  15  462.75   36.50
  -1  -1  15  435.86   36.50
  -1   1  15  477.75   36.60
   1   1 -15  498.15   37.00
  -1   1  15  525.25   36.60
   0  -1  15  580.84   42.30
   0  -1 -15  537.35   42.10
   0  -1  15  534.65   42.20
   0   1  15  567.44   42.70
   0   1 -15  538.05   42.00
   0   1  15  544.35   42.20
  -1  -1 -15  497.15   37.20
   1  -1  15  536.25   37.50
   1  -1  15  494.15   37.30
   1   1  15  479.85   37.30
  -1   1 -15  462.15   37.10
   1   1  15  425.46   37.20
   2   1  15   52.59    7.00
   2   1  15   51.89    7.20
  -2   1 -15   57.09    7.00
  -3  -1 -15  119.09   11.80
   3  -1  15  118.09   12.00
   3  -1  15  114.99   12.10
   3   1  15  141.79   12.10
  -3   1 -15  134.89   11.90
   4  -1  15   92.69   11.40
  -4  -1 -15   97.69   11.10
   4   1  15  119.49   11.50
  -4   1 -15  119.59   11.40
  -4   1 -15  124.69   11.70
  -5  -1 -15    5.90    4.60
   5  -1  15    7.70    5.10
  -5   1 -15   15.90    5.20
   5   1  15   17.40    5.30
   6  -1  15   64.39    8.40
  -6  -1 -15   60.09    8.00
  -6   1 -15   49.99    7.80
   6   1  15   53.89    8.00
  -6   2  15    5.30    2.40
   5  -2 -15  117.29   10.40
  -5   2  15  146.39   10.50
  -5   2  15   99.09   10.40
  -4   2  15   55.79    5.90
  -4   2  15   47.40    6.80
  -3  -2  15  189.58   14.50
   3  -2 -15  172.08   15.00
  -3  -2  15  191.98   14.30
  -3   2  15  170.28   15.10
   3   2 -15  172.08   14.30
  -3   2  15  174.68   16.40
  -2  -2  15  637.74   42.80
   2  -2 -15  597.14   43.20
  -2  -2  15  581.54   42.90
  -2   2  15  480.55   43.00
   2   2 -15  536.85   42.60
  -2   2  15  536.75   42.80
  -1  -2  15  592.14   40.50
  -1  -2  15  540.75   40.60
  -1  -2  15  568.54   40.60
   1  -2 -15  550.64   40.80
  -1   2  15  467.65   40.60
  -1   2  15  529.15   40.60
   1   2 -15  458.65   40.20
   0  -2 -15  575.54   43.60
   0  -2  15  545.25   43.40
   0  -2  15  559.84   43.60
   0  -2  15  581.14   43.60
   0   2 -15  546.25   43.30
   0   2  15  564.34   43.60
   0   2  15  601.84   43.60
  -1  -2 -15  486.05   41.40
   1  -2  15  499.45   41.50
   1  -2  15  521.75   41.60
  -1   2 -15  575.64   41.40
   1   2  15  600.04   41.60
   1   2  15  549.05   41.50
   2  -2  15  554.34   47.80
  -2  -2 -15  578.24   47.60
   2   2  15  661.33   47.80
   2   2  15  600.44   47.70
  -2   2 -15  677.03   47.90
  -2   2 -15  652.63   47.60
  -3  -2 -15  190.78   17.00
   3  -2  15  164.78   17.10
   3   2  15  226.18   17.30
  -3   2 -15  209.48   16.90
  -4  -2 -15   61.09    8.50
   4  -2  15   67.99   13.10
  -4   2 -15   55.29    7.50
  -4   2 -15   53.49    7.20
   4   2  15   48.40    7.10
   5  -2  15  156.68   16.10
  -5  -2 -15  153.68   15.50
  -5   2 -15  176.58   15.60
   5   2  15  165.08   15.50
  -5   2 -15  174.58   15.60
   6  -2  15    9.40    5.50
  -6   2 -15    6.90    5.00
   6   2  15    5.90    5.30
   5  -3 -15    1.40    3.20
  -5   3  15    0.40    3.30
  -5   3  15    3.40    2.70
   4  -3 -15  152.38   15.40
  -4   3  15  202.78   14.90
  -4   3  15  187.48   15.70
  -3  -3  15  144.29   11.50
  -3  -3  15  138.39   11.70
  -3   3  15  141.69   12.80
   3   3 -15  138.69   11.40
  -3   3  15  137.49   11.90
  -2  -3  15  343.97   25.80
  -2  -3  15  316.67   25.90
   2  -3 -15  300.47   26.30
  -2   3  15  310.67   26.20
   2   3 -15  342.07   25.60
  -2   3  15  375.66   26.10
   1  -3 -15  406.16   31.70
  -1  -3  15  437.66   31.40
  -1  -3  15  400.36   31.50
  -1   3  15  368.86   31.60
  -1   3  15  429.26   31.50
   1   3 -15  389.46   31.10
   0  -3  15  578.14   43.00
   0  -3  15  556.04   43.10
   0  -3 -15  553.14   43.20
   0   3  15  587.64   43.10
   0   3  15  556.44   43.20
   0   3 -15  531.55   42.80
  -1  -3 -15  408.36   33.00
   1  -3  15  383.56   33.10
   1  -3  15  442.66   33.00
   1   3  15  458.95   33.10
   1   3  15  401.76   33.00
  -1   3 -15  438.56   32.80
   2  -3  15  357.86   28.00
  -2  -3 -15  374.76   28.00
   2   3  15  319.87   27.70
  -2   3 -15  341.47   27.60
   2   3  15  353.06   27.80
   3  -3  15  150.68   16.50
  -3  -3 -15  154.58   14.50
  -3   3 -15  161.58   14.20
   3   3  15  155.88   14.40
   4  -3  15  238.78   20.00
  -4  -3 -15  227.18   19.60
   4   3  15  225.78   19.20
  -4   3 -15  209.38   19.30
   5  -3  15    3.40    5.90
  -5  -3 -15    3.60    5.00
  -5   3 -15    6.90    5.30
   5   3  15    6.60    6.30
  -5   4  15   41.60    6.40
  -5   4  15   56.99    6.30
   4  -4 -15    0.10    3.70
  -4   4  15    2.80    4.10
  -4   4  15    3.20    2.70
  -3  -4  15  183.88   13.80
  -3  -4  15  168.88   13.90
   3   4 -15  163.58   13.50
  -3   4  15  168.78   14.10
  -3   4  15  153.78   15.00
   2  -4 -15  125.99   11.80
  -2  -4  15  126.29   11.10
  -2  -4  15  129.29   10.80
  -2   4  15  123.79   11.00
  -2   4  15  113.19   11.60
   2   4 -15  120.39   10.50
  -1   4  15  114.69   10.20
  -1   4  15  114.09   13.40
   1   4 -15  101.19    9.60
   0  -4  15  247.68   21.80
   0  -4 -15  268.87   22.20
   0  -4  15  269.77   21.60
   0   4  15  265.27   21.90
   0   4  15  289.87   21.90
   0   4 -15  271.47   21.40
   1  -4  15  104.69   16.00
   1  -4  15  123.89   13.40
  -1   4 -15  167.38   13.30
   1   4  15  173.88   13.70
   1   4  15  175.78   14.10
  -2  -4 -15  135.39   13.00
   2  -4  15  114.69   12.70
   2   4  15  137.79   12.80
  -2   4 -15  140.49   12.30
  -3  -4 -15  193.88   17.50
   3  -4  15  168.58   17.30
  -3   4 -15  206.98   17.00
   3   4  15  207.38   17.20
   4  -4  15    2.50    5.00
  -4  -4 -15   -0.20    4.70
  -4   4 -15    2.80    5.90
   4   4  15    4.70    5.40
  -5  -4 -15   60.39    8.60
   5  -4  15   76.19    9.90
  -5   4 -15   85.39   10.70
   5   4  15   60.89    8.40
  -5   5  15    7.80    5.00
  -4  -5  15    2.00    2.10
  -4  -5  15    8.10    2.30
  -4   5  15   14.30    3.50
  -4   5  15   13.90    5.10
   3  -5 -15   43.00    6.90
  -3  -5  15   36.60    5.60
  -3  -5  15   43.00    5.80
   3   5 -15   45.50    5.10
  -3   5  15   48.80    6.80
  -3   5  15   46.40    6.40
   2  -5 -15   46.60    6.70
  -2   5  15   43.00    6.30
  -2   5  15   40.10    6.20
   2   5 -15   48.40    5.60
  -1  -5  15   26.00    4.50
   1  -5 -15   23.50    5.20
  -1  -5  15   21.70    4.60
  -1   5  15   24.60    5.00
  -1   5  15   36.00    4.90
   1   5 -15   26.80    3.90
   0  -5 -15    9.80    4.50
   0  -5  15   11.30    4.10
   0   5  15   11.90    4.20
   0   5  15   10.60    3.80
   0   5 -15   10.70    3.40
  -1  -5 -15   28.00    5.50
   1  -5  15   35.70    5.50
   1   5  15   26.10    5.10
  -1   5 -15   21.60    4.50
   1   5  15   22.60    5.00
  -2  -5 -15   57.89    7.90
  -2   5 -15   56.79    8.20
   2   5  15   59.89    7.70
   3  -5  15   43.60    7.10
  -3  -5 -15   39.90    6.80
   3   5  15   57.29    7.40
  -3   5 -15   39.40    6.20
  -4  -5 -15   15.80    5.80
   4  -5  15   10.70    5.70
   4   5  15    7.30    5.10
  -4   5 -15    7.40    4.80
   5  -5  15    5.20    6.00
  -5   5 -15    6.30    5.10
   5   5  15    7.60    5.50
  -4  -6  15    9.70    2.70
  -4  -6  15    6.10    2.70
   4  -6 -15    6.10    5.20
  -4   6  15    7.80    5.50
   3  -6 -15   42.40    7.00
  -3  -6  15   52.29    6.40
  -3  -6  15   44.50    6.10
  -3   6  15   39.60    5.80
   3   6 -15   41.20    5.50
  -3   6  15   40.30    7.00
   2  -6 -15   62.19    8.00
  -2  -6  15   54.29    7.20
  -2  -6  15   56.39    6.80
   2   6 -15   47.00    6.10
  -2   6  15   44.10    6.90
  -2   6  15   44.50    6.30
  -1  -6  15   20.80    4.50
   1  -6 -15   18.80    5.30
  -1  -6  15   19.50    4.80
  -1   6  15   22.40    4.40
  -1   6  15   19.60    5.10
   0  -6  15   49.00    6.10
   0  -6 -15   40.30    7.00
   0  -6  15   33.80    5.90
   0   6  15   32.30    5.40
   0   6 -15   35.50    5.20
   0   6  15   31.80    5.90
   1  -6  15   27.40    5.80
  -1  -6 -15   17.50    5.70
   1   6  15   23.30    5.20
  -1   6 -15   19.70    4.70
   2  -6  15   56.79    8.30
  -2  -6 -15   61.99    9.10
  -2   6 -15   52.99    7.30
   2   6  15   58.19    7.70
   3  -6  15   45.60    7.90
  -3  -6 -15   40.10    7.40
  -3   6 -15   51.09    7.20
   3   6  15   53.69    7.30
  -4  -6 -15    7.10    6.20
   4  -6  15    9.60    6.30
   4   6  15   12.90    5.40
  -4   6 -15   10.80    5.30
  -3  -7  15   36.10    5.30
   3  -7 -15   40.80    7.80
  -3   7  15   45.60    8.80
  -2  -7  15   38.30    5.70
   2  -7 -15   39.10    7.60
   2   7 -15   28.00    4.50
  -2   7  15   27.00    5.90
  -2   7  15   31.70    6.70
  -1  -7  15   83.49    9.20
   1  -7 -15   79.99   10.90
  -1  -7  15   73.59    9.60
  -1   7  15   73.69   10.10
   1   7 -15   75.29    8.30
  -1   7  15   70.69    9.40
   0  -7 -15   99.19   12.00
   0  -7  15  100.39   11.40
   0   7 -15  102.29   10.20
   0   7  15   99.29   11.30
  -1  -7 -15   85.69   15.70
   1  -7  15   75.39   10.60
   1   7  15   89.39   10.40
  -1   7 -15   79.29    9.60
  -2  -7 -15   29.00    7.30
   2  -7  15   34.10    7.50
   2   7  15   35.10    6.40
  -2   7 -15   40.40    6.40
   3  -7  15   48.50    8.90
  -3  -7 -15   41.50    8.00
  -3   7 -15   30.60    7.40
   3   7  15   44.10    6.90
  -2  -8  15   23.70    5.50
   2  -8 -15   18.90    6.50
  -2   8  15   11.60    6.10
  -1  -8  15   26.50    6.00
   1  -8 -15   29.30    7.20
   1   8 -15   26.40    5.90
  -1   8  15   12.40    6.40
   0  -8 -15   40.70    8.60
   0   8  15   54.39    7.70
   0   8 -15   48.70    6.60
  -1  -8 -15   21.90    6.60
   1  -8  15   28.10    6.80
   1   8  15   23.20    6.20
  -1   8 -15   24.20    5.60
   2  -8  15   18.70    7.00
  -2  -8 -15   13.60    6.30
  -2   8 -15   24.70    5.80
   2   8  15   26.50    6.40
   4   0 -16  223.48   17.20
  -4   0  16  208.98   17.10
  -3   0  16   43.30    5.80
  -3   0  16   41.20    5.20
   3   0 -16   38.60    5.50
  -2   0  16  881.01   69.19
  -2   0  16  965.90   69.09
   2   0 -16  896.11   69.09
  -1   0  16  250.07   18.70
   1   0 -16  223.88   18.50
  -1   0  16  219.78   18.70
   0   0  16  442.86   34.50
   0   0 -16  433.06   34.30
   0   0  16  459.05   34.50
   1   0  16  257.77   19.40
  -1   0 -16  226.28   19.00
   1   0  16  223.58   19.30
   2   0  16  937.61   73.69
  -2   0 -16  970.90   73.49
   2   0  16  999.20   73.69
  -3   0 -16   53.09    7.20
   3   0  16   41.70    6.30
  -4   0 -16  323.37   26.30
  -5   0 -16   -2.50    4.50
   5   0  16   -2.40    5.00
   6   0  16   20.70    6.10
  -6   0 -16    6.80    6.30
  -5   1  16   45.00    4.90
  -4  -1  16   11.50    2.70
   4  -1 -16   11.20    3.30
  -4  -1  16   16.30    2.50
  -4   1  16   15.80    3.10
  -4   1  16   14.40    3.40
  -3  -1  16  354.06   28.80
  -3  -1  16  397.26   28.70
  -3  -1  16  389.56   28.60
   3  -1 -16  345.17   29.00
  -3   1  16  402.96   28.80
   3   1 -16  348.97   28.80
  -3   1  16  362.16   29.00
  -2  -1  16  100.49   10.60
  -2  -1  16  117.99   12.60
   2   1 -16  136.89   10.50
  -2   1  16  112.59   11.00
  -2   1  16  130.19   10.60
  -1  -1  16  529.65   37.10
   1  -1 -16  509.35   37.10
  -1  -1  16  492.75   37.10
  -1   1  16  500.35   37.00
   1   1 -16  429.66   36.80
  -1   1  16  422.86   37.00
   0  -1 -16    2.70    2.80
   0  -1  16    1.90    3.20
   0  -1  16    0.60    3.00
   0   1 -16    3.60    2.50
   0   1  16    2.00    3.10
   0   1  16    1.90    3.10
   1  -1  16  490.85   38.80
   1  -1  16  458.25   38.70
  -1  -1 -16  489.35   38.60
   1   1  16  536.05   38.80
  -1   1 -16  519.85   38.50
   1   1  16  502.65   38.70
   2  -1  16  130.89   11.90
   2  -1  16  144.19   12.00
  -2  -1 -16  124.99   11.50
   2   1  16  109.39   11.70
  -2   1 -16  113.89   11.50
   3  -1  16  403.36   32.90
  -3  -1 -16  396.26   32.60
  -3   1 -16  420.96   32.70
   3   1  16  439.36   32.90
   4  -1  16   18.00    5.40
  -4  -1 -16   24.40    5.50
  -4   1 -16   21.40    5.50
  -4   1 -16   19.80    5.10
  -5  -1 -16   89.69   10.30
   5  -1  16   98.19   11.10
   5   1  16   73.19   10.40
  -5   1 -16   77.19   10.40
  -5   1 -16   79.79   10.30
  -6  -1 -16    6.90    7.10
   6  -1  16    3.90    5.60
   6   1  16    4.50    5.40
  -6   1 -16   -1.20    5.40
  -5   2  16    2.30    3.90
   4  -2 -16   48.20    7.30
  -4  -2  16   55.79    5.40
  -4   2  16   76.79    6.70
  -4   2  16   62.39    7.40
   3  -2 -16   36.70    5.30
  -3  -2  16   38.90    5.30
  -3  -2  16   38.80    4.80
  -3   2  16   43.70    5.70
   3   2 -16   37.20    5.00
  -2  -2  16   85.29    9.00
   2  -2 -16   77.59    9.70
  -2  -2  16   91.09    8.70
   2   2 -16  106.49    8.60
  -2   2  16  107.09    9.10
  -2   2  16  101.89    9.60
  -1  -2  16  102.59    9.10
  -1  -2  16   94.69    9.20
  -1  -2  16   85.69    9.20
   1  -2 -16   95.79    9.50
  -1   2  16  111.99    9.50
  -1   2  16   90.89    9.60
   1   2 -16   98.99    8.80
   0  -2  16  105.59    9.70
   0  -2 -16   98.09    9.70
   0  -2  16   99.99    9.70
   0  -2  16  100.69    9.50
   0   2  16  103.59    9.70
   0   2  16   88.49    9.60
   0   2 -16   94.29    9.10
  -1  -2 -16  109.49   10.40
   1  -2  16  117.29   10.50
   1  -2  16  102.09   10.50
   1  -2  16  108.39   10.20
   1   2  16  107.89   10.30
   1   2  16   97.99   10.20
  -1   2 -16   96.49    9.90
   2  -2  16  115.19   10.50
  -2  -2 -16  109.09   10.20
   2   2  16   85.19    9.80
   2   2  16   88.99    9.90
  -2   2 -16   89.99    9.70
  -3  -2 -16   32.70    5.70
   3  -2  16   40.60    6.60
  -3   2 -16   47.80    6.30
   3   2  16   46.10    6.40
  -4  -2 -16   84.79   10.00
   4  -2  16   78.69   10.40
   4   2  16   67.39   10.50
  -4   2 -16   68.99    9.40
   5  -2  16    1.30    5.40
  -5  -2 -16    0.90    4.50
   5   2  16    6.00    5.10
  -5   2 -16    2.10    4.60
   5  -3 -16   16.40    5.10
  -5   3  16   13.40    3.90
  -5   3  16   22.30    3.70
   4  -3 -16   13.60    4.20
  -4   3  16   16.20    4.60
  -4   3  16   18.10    3.50
  -3  -3  16   75.59    7.80
  -3  -3  16   69.29    7.40
   3   3 -16   90.19    7.50
  -3   3  16   82.89    8.00
  -3   3  16   91.39    9.30
   2  -3 -16   55.09    7.70
  -2  -3  16   57.39    7.00
  -2  -3  16   64.89    6.60
  -2   3  16   58.29    8.40
  -2   3  16   66.89    7.00
   2   3 -16   64.29    6.40
  -1  -3  16   37.30    4.70
  -1  -3  16   31.30    4.70
   1  -3 -16   36.10    5.20
  -1   3  16   22.20    4.80
   1   3 -16   28.90    4.10
   0  -3 -16  175.08   15.10
   0  -3  16  185.68   14.80
   0  -3  16  171.28   15.10
   0   3 -16  159.68   14.40
   0   3  16  186.58   14.90
   0   3  16  163.68   15.00
   1  -3  16   16.60    4.60
   1  -3  16   25.40    4.80
  -1  -3 -16   17.00    4.20
   1   3  16   39.60    5.20
   1   3  16   29.30    4.50
   2  -3  16   68.09    8.80
  -2  -3 -16   75.79    8.80
   2   3  16   62.59    8.30
  -2   3 -16   64.69    8.20
   2   3  16   66.49    8.70
  -3  -3 -16  104.29   10.60
   3  -3  16   85.19   10.70
  -3   3 -16   84.59   10.30
  -4  -3 -16   30.20    6.20
   4  -3  16   15.60    6.10
   4   3  16   23.10    5.60
  -5  -3 -16   21.80    5.80
   5  -3  16   36.90    7.30
   5   3  16   21.20    6.00
  -5   3 -16   22.60    6.40
  -5   4  16    0.30    4.00
   4  -4 -16   77.39    9.40
  -4   4  16   84.29    8.10
  -4   4  16   76.99    9.60
  -3  -4  16   31.90    4.00
  -3  -4  16   33.80    4.30
  -3   4  16   23.00    4.10
  -3   4  16   22.40    5.40
   3   4 -16   25.10    3.50
  -2  -4  16  390.16   29.20
  -2  -4  16  376.06   29.40
   2  -4 -16  360.96   30.00
   2   4 -16  378.96   29.00
  -2   4  16  380.76   29.40
  -2   4  16  366.06   29.90
   1  -4 -16   44.90    6.50
  -1  -4  16   58.59    6.50
   1   4 -16   49.99    6.00
  -1   4  16   50.39    7.20
  -1   4  16   51.19    6.90
   0  -4  16  105.99   11.30
   0  -4  16  124.29   10.90
   0  -4 -16  120.59   11.70
   0   4  16  110.69   11.30
   0   4  16  128.49   11.20
   0   4 -16  109.29   10.60
   1  -4  16   45.30    7.70
   1  -4  16   44.00    6.70
  -1  -4 -16   58.19    8.50
  -1   4 -16   57.29    7.20
   1   4  16   61.59    7.50
   1   4  16   52.69    7.80
  -2  -4 -16  422.36   32.50
   2  -4  16  346.17   32.10
  -2   4 -16  430.06   32.00
   2   4  16  421.86   32.30
   3  -4  16   21.00    6.00
  -3  -4 -16   20.80    7.30
   3   4  16   43.20    6.60
  -3   4 -16   42.60    5.90
   4  -4  16   99.99   12.50
  -4  -4 -16   96.79   12.20
   4   4  16  112.89   12.20
  -4   4 -16  107.89   11.90
  -5  -4 -16    2.80    5.60
   5  -4  16    0.10    6.00
   5   4  16    2.90    5.20
  -5   4 -16    4.30    5.10
  -4  -5  16    6.00    2.30
  -4  -5  16   14.30    2.50
  -4   5  16   15.40    5.50
  -3  -5  16  147.19   13.90
  -3  -5  16  166.38   13.90
   3  -5 -16  145.69   15.60
  -3   5  16  188.38   15.70
   3   5 -16  176.58   13.60
  -3   5  16  173.58   14.40
  -2  -5  16   66.99    8.10
   2  -5 -16   74.49    9.90
  -2  -5  16   73.99    8.70
  -2   5  16   82.39    9.40
   2   5 -16   85.39    7.80
  -2   5  16   89.59    8.70
  -1  -5  16  347.37   26.70
  -1  -5  16  347.07   26.40
   1  -5 -16  328.97   27.20
  -1   5  16  353.76   26.60
   1   5 -16  314.87   26.10
  -1   5  16  308.17   26.70
   0  -5  16   75.39    9.40
   0  -5  16   87.89    9.00
   0  -5 -16   79.69    9.90
   0   5  16   79.99    9.30
   0   5 -16   83.49    8.50
  -1  -5 -16  358.76   27.50
   1  -5  16  302.67   26.90
   1   5  16  322.47   27.00
  -1   5 -16  350.16   26.70
   2  -5  16   94.79   10.70
  -2  -5 -16   85.19   10.80
   2   5  16   83.19   10.60
  -2   5 -16   80.49    9.70
  -3  -5 -16  209.58   18.30
   3  -5  16  180.68   17.90
   3   5  16  207.88   17.90
  -3   5 -16  186.88   17.40
   4  -5  16   12.60    6.10
  -4  -5 -16   12.80    6.30
   4   5  16   23.20    5.90
  -4   5 -16   16.30    5.80
  -4   6  16   81.89   11.70
   3  -6 -16    7.70    5.40
  -3  -6  16    8.70    3.80
   3   6 -16    7.40    2.90
  -3   6  16    6.60    5.60
  -2  -6  16  140.59   13.10
   2  -6 -16  159.88   14.90
  -2  -6  16  157.48   13.00
  -2   6  16  129.39   13.90
   2   6 -16  143.19   12.40
  -2   6  16  138.59   13.20
   1  -6 -16   10.10    4.90
  -1  -6  16    4.30    3.90
  -1  -6  16    9.30    4.40
  -1   6  16   10.00    4.80
  -1   6  16   12.50    4.50
   0  -6 -16  151.58   15.50
   0  -6  16  179.58   14.60
   0  -6  16  151.98   14.80
   0   6  16  177.58   15.70
   0   6  16  138.09   14.60
   0   6 -16  160.78   14.00
  -1  -6 -16    8.40    5.20
   1  -6  16    5.80    4.70
  -1   6 -16    8.60    4.00
   1   6  16    9.60    4.90
   2  -6  16  131.79   15.00
  -2  -6 -16  151.08   15.70
  -2   6 -16  160.18   14.50
   2   6  16  163.18   14.70
   3  -6  16    2.30    5.60
  -3  -6 -16    7.40    6.30
   3   6  16    4.60    5.20
  -3   6 -16    8.00    4.90
  -4  -6 -16   84.49   11.20
  -4   6 -16  100.59   11.70
   4   6  16   89.29   11.50
  -3  -7  16   16.90    4.50
   3  -7 -16   11.90    6.20
  -3   7  16   25.00    6.50
   2  -7 -16    4.90    5.70
  -2  -7  16    6.30    4.30
  -2   7  16    7.00    9.30
  -1  -7  16  118.49   12.00
   1  -7 -16  127.19   13.60
  -1  -7  16  127.59   12.90
  -1   7  16  115.19   12.80
   1   7 -16  100.19   10.80
   0  -7 -16   -1.00    4.80
   0  -7  16    2.70    5.00
   0   7 -16    1.50    3.80
   0   7  16   -0.90    4.70
   1  -7  16  108.99   13.20
  -1  -7 -16  107.29   13.50
   1   7  16  127.69   12.80
  -1   7 -16  124.59   12.10
   2  -7  16   12.50    7.40
  -2  -7 -16    3.80    6.20
  -2   7 -16    6.30    5.10
   2   7  16    0.70    5.10
   3  -7  16   22.40    7.20
  -3  -7 -16   27.90    7.30
  -3   7 -16   19.50    6.00
   3   7  16   14.40    5.60
   1  -8 -16   12.50    6.80
  -1  -8  16   13.00    5.40
  -1   8  16   11.30    6.10
   0  -8  16   10.50    6.00
   0  -8 -16    9.10    6.50
   0   8 -16   13.00    4.60
   0   8  16   14.10    5.80
  -1  -8 -16   10.30    6.50
   1  -8  16   17.40    6.60
  -1   8 -16   13.70    4.90
   1   8  16    5.70    5.90
  -4   0  17    9.40    2.90
   4   0 -17    6.50    2.70
  -4   0  17    8.60    3.00
  -3   0  17   59.79    6.90
  -3   0  17   52.99    6.10
   3   0 -17   52.99    6.50
   2   0 -17   57.89    6.50
  -2   0  17   63.99    7.30
  -2   0  17   64.69    6.70
   1   0 -17  285.17   22.80
  -1   0  17  280.77   23.00
  -1   0  17  296.67   22.90
   0   0 -17    4.20    3.00
   0   0  17    1.70    3.40
   1   0  17  306.57   24.10
   1   0  17  291.67   24.20
  -1   0 -17  300.07   23.80
   2   0  17   82.19   11.20
   2   0  17   75.49    8.90
  -2   0 -17   64.99    8.30
  -3   0 -17   65.49    8.50
   3   0  17   61.59    8.80
   4   0  17   13.00    5.50
  -4   0 -17    9.90    4.60
   5   0  17    3.50    5.60
  -5   0 -17    5.80    4.50
  -5   1  17   15.30    2.90
  -5   1  17    6.20    2.40
  -4  -1  17   53.49    6.00
   4  -1 -17   56.79    6.80
  -4   1  17   75.69    7.10
  -3  -1  17   50.59    6.60
  -3  -1  17   50.89    6.20
   3  -1 -17   49.30    6.80
  -3  -1  17   46.90    5.80
  -3   1  17   66.39    6.50
  -3   1  17   59.39    7.10
   3   1 -17   62.19    6.40
  -2  -1  17  185.88   15.70
  -2  -1  17  188.68   15.50
  -2   1  17  196.08   15.40
   2   1 -17  173.08   15.10
  -2   1  17  187.78   15.80
   1  -1 -17    4.20    3.00
  -1  -1  17    3.10    3.10
  -1  -1  17    3.00    3.30
  -1   1  17    8.50    3.60
   1   1 -17    8.30    2.80
  -1   1  17   10.30    3.20
   0  -1  17  321.87   24.10
   0  -1 -17  296.57   23.80
   0  -1  17  287.47   24.00
   0   1  17  274.27   23.90
   0   1 -17  300.77   23.70
   0   1  17  318.57   24.00
  -1  -1 -17   10.80    3.90
   1  -1  17    4.50    3.50
   1  -1  17    8.80    3.70
   1   1  17    3.20    3.80
   1   1  17    2.10    3.40
  -1   1 -17    3.50    3.10
  -2  -1 -17  181.08   16.00
   2  -1  17  196.68   16.40
  -2   1 -17  182.28   15.90
   2   1  17  179.78   16.20
   2   1  17  191.98   16.70
   3  -1  17   65.99    9.20
  -3  -1 -17   76.19    8.60
  -3   1 -17   52.99    8.10
   3   1  17   53.69    7.70
  -4  -1 -17  111.69   11.50
   4  -1  17  109.59   12.20
   4   1  17   95.89   11.60
  -4   1 -17   98.39   11.30
  -5  -1 -17    9.70    5.00
   5  -1  17   12.30    5.90
  -5   1 -17   24.60    6.00
   5   1  17   19.80    6.20
   5  -2 -17   71.89    8.50
  -5   2  17   53.29    6.60
   4  -2 -17   -3.10    3.20
  -4  -2  17    1.30    1.90
  -4  -2  17    0.20    1.90
  -4   2  17    1.80    2.70
  -4   2  17    2.10    3.50
   4   2 -17   -1.10    2.90
  -3  -2  17  346.17   28.40
  -3  -2  17  386.56   28.30
   3  -2 -17  333.77   29.00
  -3   2  17  385.86   29.30
  -3   2  17  382.36   29.10
   3   2 -17  368.26   28.40
  -2  -2  17   26.20    4.60
  -2  -2  17   29.50    4.30
  -2   2  17   35.80    4.70
   2   2 -17   39.80    5.00
   1  -2 -17  874.21   69.59
  -1  -2  17  911.91   69.59
  -1  -2  17  939.61   69.39
  -1  -2  17  929.51   69.59
  -1   2  17  851.71   69.89
  -1   2  17  992.20   69.59
   0  -2  17   18.70    4.10
   0  -2  17   19.80    4.30
   0  -2 -17   24.60    4.60
   0  -2  17   19.70    4.20
   0   2 -17   24.90    4.10
   0   2  17   21.20    4.40
   0   2  17   20.70    4.30
   1  -2  17 1013.30   73.89
   1  -2  17 1031.30   73.69
  -1  -2 -17  914.41   73.59
   1   2  17  909.41   73.89
  -1   2 -17  928.41   73.39
   1   2  17 1022.30   73.79
  -2  -2 -17   35.10    5.30
   2  -2  17   46.60    6.30
   2   2  17   26.50    5.50
   2   2  17   24.30    6.30
  -2   2 -17   31.30    5.40
   3  -2  17  412.16   33.90
  -3  -2 -17  442.26   33.70
   3   2  17  427.06   33.80
  -3   2 -17  414.86   33.50
  -4  -2 -17    3.30    4.90
   4  -2  17    3.10    5.00
   4   2  17    3.40    4.90
  -4   2 -17   -0.70    4.20
   5  -2  17  125.29   13.00
  -5  -2 -17  113.19   12.60
  -5   2 -17  105.59   12.60
   5   2  17  103.09   12.70
  -5   3  17   18.00    4.30
  -5   3  17   30.60    4.20
   4  -3 -17  169.68   15.90
  -4  -3  17  173.08   14.20
  -4   3  17  175.68   16.00
  -4   3  17  208.08   15.20
  -3  -3  17   23.30    3.50
  -3  -3  17   22.20    4.00
   3   3 -17   24.50    3.60
  -3   3  17   25.40    4.20
  -3   3  17   25.60    5.20
  -2  -3  17  582.24   44.40
  -2  -3  17  582.24   44.60
   2  -3 -17  521.45   45.00
   2   3 -17  574.34   44.30
  -2   3  17  611.04   45.00
  -2   3  17  618.04   44.70
  -1  -3  17   72.89    7.60
   1  -3 -17   62.19    8.20
  -1  -3  17   65.59   10.30
   1   3 -17   64.99    7.00
  -1   3  17   72.69    8.40
  -1   3  17   66.49    7.80
   0  -3  17 1108.79   78.59
   0  -3 -17 1065.79   78.79
   0  -3  17  971.90   78.59
   0   3 -17  995.70   78.29
   0   3  17 1123.39   78.69
   0   3  17  955.10   78.59
  -1  -3 -17   83.69    8.90
   1  -3  17   62.29    8.70
   1  -3  17   91.79   10.60
  -1   3 -17   68.89    8.30
   1   3  17   83.09    9.60
   1   3  17   56.39    8.50
  -2  -3 -17  633.74   45.90
   2  -3  17  605.14   46.00
  -2   3 -17  569.04   45.40
   2   3  17  549.65   45.60
  -3  -3 -17   22.60    5.20
   3  -3  17   22.80    6.10
   3   3  17   19.50    5.50
  -3   3 -17   25.60    5.50
   4  -3  17  235.38   21.70
  -4  -3 -17  235.68   21.30
   4   3  17  260.97   21.40
  -4   3 -17  248.98   21.20
   5  -3  17   32.90    7.60
  -5  -3 -17   29.10    6.70
   5   3  17   41.50    7.00
  -5   3 -17   39.60    6.90
   4  -4 -17   12.00    4.80
  -4  -4  17   14.80    2.40
  -4   4  17   13.00    5.10
  -4   4  17   13.20    3.90
  -3  -4  17  246.18   19.50
  -3  -4  17  250.97   20.20
  -3   4  17  255.37   20.00
   3   4 -17  235.68   19.30
  -3   4  17  246.48   20.90
  -2  -4  17   51.29    7.10
  -2  -4  17   50.19    6.80
   2  -4 -17   52.49    7.10
  -2   4  17   57.69    8.10
   2   4 -17   52.39    6.20
  -2   4  17   55.89    7.10
   1  -4 -17  264.87   22.70
  -1  -4  17  266.47   22.30
  -1  -4  17  275.47   22.00
   1   4 -17  275.67   21.70
  -1   4  17  241.38   22.30
  -1   4  17  310.37   22.30
   0  -4 -17   72.49    9.50
   0  -4  17   71.99    9.10
   0  -4  17   80.89    8.70
   0   4  17   82.49    9.00
   0   4 -17   78.89    8.30
   0   4  17   80.79    9.30
   1  -4  17  244.18   22.50
  -1  -4 -17  301.27   23.10
   1   4  17  257.87   22.50
   1   4  17  287.47   22.40
  -1   4 -17  270.57   22.10
  -2  -4 -17   66.09    8.00
   2  -4  17   50.19    7.60
  -2   4 -17   49.99    6.70
   2   4  17   56.69    7.60
  -3  -4 -17  263.87   23.40
   3  -4  17  248.18   23.50
  -3   4 -17  285.67   22.90
   3   4  17  296.77   23.30
  -4  -4 -17   22.30    6.50
   4  -4  17   24.30    6.80
   4   4  17   23.70    6.10
  -4   4 -17   18.20    5.60
  -4  -5  17   49.00    5.10
  -4   5  17   47.00    7.50
  -3  -5  17   20.10    3.90
  -3  -5  17   21.80    4.10
   3  -5 -17   24.00    6.00
  -3   5  17   24.20    5.90
   3   5 -17   21.90    3.50
  -3   5  17   17.40    4.20
  -2  -5  17  106.89   10.60
  -2  -5  17  119.69   11.20
   2  -5 -17  108.59   12.20
  -2   5  17  113.89   12.20
   2   5 -17  116.49   10.20
  -2   5  17  119.39   11.00
   1  -5 -17   44.60    7.20
  -1  -5  17   46.40    6.70
  -1  -5  17   46.60    6.50
   1   5 -17   47.00    6.20
  -1   5  17   43.90    6.00
  -1   5  17   49.00    6.80
   0  -5 -17   83.39   10.40
   0  -5  17   92.29    9.30
   0  -5  17   81.89    9.80
   0   5  17   80.89   10.00
   0   5  17   83.99    9.40
   0   5 -17   80.29    8.80
   1  -5  17   44.50    6.90
  -1  -5 -17   45.70    7.00
  -1   5 -17   45.80    6.20
   1   5  17   46.60    6.90
  -2  -5 -17  114.79   12.80
   2  -5  17  108.39   12.40
  -2   5 -17  121.89   12.00
   2   5  17  124.19   12.60
  -3  -5 -17   28.00    6.80
   3  -5  17   24.00    6.70
   3   5  17   29.20    6.30
  -3   5 -17   21.40    5.40
  -4  -5 -17   64.99    9.10
   4  -5  17   46.50    8.60
  -4   5 -17   50.09    7.50
   4   5  17   52.19    8.10
   3  -6 -17   13.60    6.30
  -3  -6  17   19.10    4.20
   2  -6 -17    5.10    5.40
  -2  -6  17    8.90    4.40
   2   6 -17    2.30    3.10
  -2   6  17    1.70    4.60
  -2   6  17    5.60    5.20
  -1  -6  17   26.60    5.00
  -1  -6  17   27.30    5.50
   1  -6 -17   25.80    6.10
  -1   6  17   11.10    4.60
  -1   6  17   22.40    5.60
   0  -6 -17   51.49    7.90
   0  -6  17   59.19    7.60
   0   6  17   51.69    7.60
   0   6 -17   52.79    7.50
  -1  -6 -17   19.60    5.90
   1  -6  17   11.30    5.20
   1   6  17   18.50    5.20
  -2  -6 -17    5.40    5.60
   2  -6  17    4.90    5.40
  -2   6 -17   12.80    4.90
   2   6  17    5.50    5.00
   3  -6  17    7.10    6.30
  -3  -6 -17   11.10    6.50
   3   6  17   13.90    5.90
  -3   6 -17   20.10    5.40
  -2  -7  17   48.00    6.70
   2  -7 -17   42.20    8.40
  -2   7  17   46.30    7.90
   1  -7 -17   -0.30    5.40
  -1  -7  17    4.10    4.80
  -1   7  17    6.00    9.60
   1   7 -17    5.80    3.80
   0  -7 -17   14.50    5.40
   0  -7  17   16.60    5.60
   0   7  17   16.60    5.90
   0   7 -17   14.50    4.60
  -1  -7 -17    9.10    6.50
   1   7  17    3.30    5.10
  -1   7 -17    5.60    4.60
  -2  -7 -17   50.19    8.50
   2  -7  17   48.10    8.00
  -2   7 -17   47.70    7.30
   2   7  17   37.60    7.40
   4   0 -18  101.39    9.40
  -4   0  18  106.29    9.50
   3   0 -18   23.30    4.20
  -3   0  18   24.10    3.90
  -3   0  18   24.50    4.50
  -2   0  18  309.27   26.00
  -2   0  18  287.57   23.40
   1   0 -18  148.59   13.00
  -1   0  18  153.48   13.10
   0   0  18  885.11   73.89
   0   0 -18  964.90   73.09
   0   0  18 1042.60   73.39
   1   0  18  156.08   14.50
  -1   0 -18  153.88   14.00
   1   0  18  169.48   14.40
   2   0  18  283.77   24.20
   2   0  18  306.67   24.30
  -2   0 -18  294.47   23.90
   3   0  18   29.00    6.30
  -3   0 -18   30.60    5.70
   4   0  18  202.58   17.80
  -4   0 -18  183.58   17.30
   5   0  18   35.50    7.40
  -5   0 -18   43.70    7.10
  -5   1  18   18.20    3.00
  -4  -1  18    6.80    2.70
   4  -1 -18    4.30    3.20
  -4  -1  18   10.40    2.60
   4   1 -18    1.40    2.70
  -4   1  18    9.00    3.00
  -4   1  18    6.20    3.40
  -3  -1  18  245.58   19.60
   3  -1 -18  230.18   19.80
  -3  -1  18  249.78   19.20
  -3  -1  18  256.37   19.40
   3   1 -18  223.68   19.30
  -3   1  18  254.67   19.50
  -3   1  18  231.28   19.80
  -2  -1  18   92.99    9.80
  -2  -1  18  102.59    9.50
  -2   1  18  101.89    9.50
  -2   1  18   99.09   10.10
   2   1 -18   94.79    9.20
   1  -1 -18  360.06   26.70
  -1  -1  18  388.76   26.80
  -1   1  18  315.07   26.70
  -1   1  18  333.77   26.60
   1   1 -18  286.87   26.20
   0  -1  18  259.77   20.90
   0  -1 -18  249.58   20.70
   0   1  18  238.38   20.80
   0   1 -18  252.07   20.40
   0   1  18  270.17   20.90
   1  -1  18  345.57   27.90
  -1  -1 -18  325.47   27.50
   1  -1  18  297.57   27.60
   1   1  18  392.36   28.00
   1   1  18  355.66   27.90
  -1   1 -18  364.96   27.40
  -2  -1 -18   99.49   10.70
   2  -1  18  106.49   11.10
   2  -1  18   96.99   11.00
   2   1  18  101.59   10.70
   2   1  18  104.99   11.00
  -2   1 -18  106.09   10.60
   3  -1  18  259.67   22.80
  -3  -1 -18  247.78   22.40
   3   1  18  303.47   23.10
  -3   1 -18  272.57   22.40
   4  -1  18    9.50    5.50
  -4  -1 -18    5.60    5.00
  -4   1 -18    9.30    4.70
   4   1  18    6.00    5.30
   5  -1  18   48.60    8.10
  -5  -1 -18   47.30    7.20
   5   1  18   41.70    7.80
  -5   1 -18   54.99    7.90
  -5   2  18   22.80    3.90
  -4  -2  18   32.20    4.50
  -4  -2  18   47.40    4.70
   4  -2 -18   35.60    5.70
  -4   2  18   47.80    6.80
  -3  -2  18  103.99    9.40
  -3  -2  18  109.49    8.90
   3  -2 -18   90.79   10.10
   3   2 -18   91.59    9.00
  -3   2  18   89.99    9.40
  -3   2  18   97.49   10.20
   2  -2 -18   49.20    8.10
  -2  -2  18   58.59    7.20
   2   2 -18   78.29    7.30
  -2   2  18   79.19    7.90
  -2   2  18   77.39    8.60
  -1  -2  18  136.49   11.30
  -1  -2  18  118.29   11.60
  -1  -2  18  120.89   11.40
   1  -2 -18  125.79   11.80
  -1   2  18  128.89   11.50
   1   2 -18  117.89   11.00
  -1   2  18  111.09   11.60
   0  -2 -18   88.69    9.10
   0  -2  18   71.89    8.90
   0  -2  18   85.59    9.10
   0   2 -18   75.49    8.20
   0   2  18   80.09    8.90
   0   2  18   72.59    8.70
  -1  -2 -18  126.89   11.90
   1  -2  18  124.69   12.00
   1  -2  18  107.79   11.60
   1   2  18  114.49   11.60
   1   2  18  130.99   11.80
  -1   2 -18  117.59   11.40
   2  -2  18   74.49    8.70
  -2  -2 -18   74.59    8.80
  -2   2 -18   53.99    8.10
   2   2  18   49.20    7.40
   3  -2  18   89.89   11.70
  -3  -2 -18  102.59   11.90
  -3   2 -18  120.19   11.50
   3   2  18  126.59   12.40
   4  -2  18   75.39   10.10
  -4  -2 -18   74.99   10.10
   4   2  18   65.69    8.60
  -4   2 -18   49.30    7.70
   5  -2  18   60.29    9.00
  -5  -2 -18   68.19    8.80
   5   2  18   72.59   10.30
  -5   2 -18   61.59    8.70
  -4  -3  18   32.80    4.20
   4  -3 -18   27.00    5.60
  -4  -3  18   28.90    4.00
  -4   3  18   35.80    5.80
  -4   3  18   40.30    5.80
  -3  -3  18   28.90    4.20
  -3   3  18   37.60    4.90
  -3   3  18   28.40    5.70
   3   3 -18   32.60    4.20
  -2  -3  18   38.30    5.00
   2  -3 -18   32.30    5.70
  -2  -3  18   41.80    5.40
  -2   3  18   37.00    5.20
  -2   3  18   30.40    5.70
   2   3 -18   39.60    5.20
   1  -3 -18   21.90    4.80
  -1  -3  18   16.10    4.50
  -1  -3  18   21.90    4.40
  -1   3  18   24.00    4.90
  -1   3  18   21.00    4.30
   1   3 -18   19.00    4.00
   0  -3  18    1.30    3.50
   0  -3 -18    0.70    4.10
   0  -3  18    2.50    3.80
   0   3 -18    1.50    3.10
   0   3  18    1.50    4.00
   0   3  18    3.10    3.80
   1  -3  18   20.80    5.20
  -1  -3 -18   27.90    5.30
  -1   3 -18   24.30    4.70
   1   3  18   27.90    5.50
   1   3  18   18.00    4.60
  -2  -3 -18   31.10    5.70
   2  -3  18   30.60    6.30
   2   3  18   40.00    6.30
  -2   3 -18   37.10    5.40
  -3  -3 -18   31.80    6.50
   3  -3  18   26.60    6.50
   3   3  18   41.70    6.70
  -3   3 -18   38.00    6.10
   4  -3  18   40.40    7.90
  -4  -3 -18   56.49    8.20
   4   3  18   45.60    7.60
  -4   3 -18   52.49    7.80
  -4  -4  18   90.49    7.80
  -4  -4  18   89.79    7.70
  -3  -4  18   44.70    5.80
  -3  -4  18   43.00    6.20
   3   4 -18   40.00    5.20
  -3   4  18   40.40    5.60
  -3   4  18   39.30    6.70
   2  -4 -18  192.98   17.50
  -2  -4  18  200.08   16.60
  -2  -4  18  199.18   16.20
   2   4 -18  188.68   15.90
  -2   4  18  200.98   16.60
  -2   4  18  191.58   17.30
  -1  -4  18   30.40    5.40
   1  -4 -18   27.50    5.90
  -1  -4  18   32.70    4.90
   1   4 -18   27.50    4.30
  -1   4  18   29.00    5.00
  -1   4  18   20.60    5.10
   0  -4  18  175.18   15.90
   0  -4  18  195.88   15.70
   0  -4 -18  168.28   16.00
   0   4 -18  170.08   15.10
   0   4  18  179.18   15.60
   0   4  18  171.68   16.00
   1  -4  18   20.10    5.60
  -1  -4 -18   36.60    6.20
   1   4  18   33.50    5.80
   1   4  18   30.70    6.10
  -1   4 -18   34.60    5.40
   2  -4  18  196.58   18.10
  -2  -4 -18  199.08   18.30
  -2   4 -18  207.98   17.70
   2   4  18  203.88   18.00
  -3  -4 -18   48.00    7.70
   3  -4  18   51.19    8.10
  -3   4 -18   46.50    6.80
   3   4  18   49.20    7.60
  -4  -4 -18  166.68   16.30
   4  -4  18  179.08   17.10
  -4   4 -18  141.59   15.60
   4   4  18  159.48   15.70
  -3  -5  18   94.29    9.80
   3  -5 -18   99.79   12.10
  -3   5  18  112.09   12.00
  -2  -5  18   29.10    4.80
  -2  -5  18   28.90    5.20
   2  -5 -18   29.60    6.30
  -2   5  18   25.30    6.10
   2   5 -18   26.90    4.20
  -2   5  18   29.50    5.20
  -1  -5  18  267.97   22.10
  -1  -5  18  268.57   21.60
   1  -5 -18  272.77   23.90
   1   5 -18  254.87   21.30
  -1   5  18  272.67   21.90
  -1   5  18  255.57   22.30
   0  -5  18   18.20    5.50
   0  -5 -18   21.00    5.70
   0  -5  18   24.30    5.60
   0   5 -18   17.40    4.20
   0   5  18   16.80    5.00
   0   5  18   20.30    4.80
   1  -5  18  257.27   21.80
  -1  -5 -18  262.77   22.20
   1   5  18  249.97   21.70
  -1   5 -18  253.27   21.10
   2  -5  18   30.40    6.80
  -2  -5 -18   32.70    8.00
  -2   5 -18   28.90    5.60
   2   5  18   40.50    7.00
  -3  -5 -18  110.99   13.30
   3  -5  18  122.79   13.90
   3   5  18  111.89   13.00
  -3   5 -18  105.69   12.30
  -3  -6  18   21.20    4.50
  -3   6  18   20.70    6.70
  -2  -6  18  138.09   12.80
   2  -6 -18  118.89   14.20
  -1  -6  18   16.80    5.50
   1  -6 -18   16.40    5.80
  -1   6  18   24.70    6.00
  -1   6  18   20.90    6.40
   0  -6 -18  273.77   23.80
   0  -6  18  278.07   23.10
   0   6 -18  259.47   22.20
   0   6  18  283.17   23.40
   1  -6  18   17.00    5.90
  -1  -6 -18   23.10    6.70
   1   6  18   12.20    5.50
  -1   6 -18   16.10    4.90
   2  -6  18  165.78   17.80
  -2  -6 -18  127.69   15.10
   2   6  18  146.59   14.50
  -2   6 -18  135.59   13.80
   3  -6  18   27.30    7.20
  -3  -6 -18   18.30    6.90
  -3   6 -18   23.70    8.70
   3   6  18   16.60    6.20
   1  -7 -18   42.40    8.10
  -1  -7  18   47.90    9.20
  -1   7  18   57.59    8.20
   0  -7  18   30.30    6.60
   0  -7 -18   23.90    6.70
   0   7  18   32.70    6.80
   0   7 -18   33.40    5.70
   1  -7  18   43.90    7.70
  -1  -7 -18   50.99    8.60
  -1   7 -18   39.50    6.50
   1   7  18   51.49    8.00
  -4   0  19   14.70    3.50
   4   0 -19   14.40    3.50
  -3   0  19   82.39    8.00
   3   0 -19   70.59    8.20
  -3   0  19   73.69    8.60
  -2   0  19    2.00    3.00
  -2   0  19    8.40    3.90
  -1   0  19    4.30    4.00
  -1   0  19    2.10    3.30
   1   0 -19    2.40    3.20
   0   0  19    3.40    3.90
   0   0  19    0.50    3.30
   0   0 -19    3.80    3.40
  -1   0 -19    0.50    3.80
   1   0  19   -0.20    4.00
   1   0  19    0.30    3.80
   2   0  19    8.90    4.70
   2   0  19   11.70    4.40
  -2   0 -19    6.40    3.90
   3   0  19   74.69   10.30
  -3   0 -19   87.39    9.90
   4   0  19   29.30    6.60
  -4   0 -19   24.60    5.70
   5   0  19    2.50    5.80
  -5   0 -19    3.40    4.90
  -5   1  19   15.30    3.20
  -5   1  19    3.60    2.40
   4  -1 -19   23.80    4.50
  -4  -1  19   19.40    3.50
  -4  -1  19   38.50    5.50
  -4   1  19   25.30    4.50
  -4   1  19   38.40    5.20
   4   1 -19   20.50    3.60
  -3  -1  19   23.70    3.70
  -3  -1  19   24.30    4.10
  -3  -1  19   25.60    4.60
   3  -1 -19   14.40    4.40
  -3   1  19   20.90    4.00
  -3   1  19   17.00    4.60
   3   1 -19   17.20    3.80
  -2  -1  19  159.78   13.30
  -2  -1  19  159.48   13.60
  -2   1  19  142.99   13.20
  -2   1  19  160.68   14.00
   2   1 -19  138.09   13.00
  -1  -1  19    0.30    3.50
   1  -1 -19    2.00    3.40
  -1  -1  19    0.90    3.80
  -1   1  19    3.40    3.60
  -1   1  19    1.80    3.80
   1   1 -19    3.20    3.30
   0  -1  19  104.29   10.70
   0  -1  19  101.29   10.80
   0  -1 -19   95.79   10.30
   0   1  19  113.79   10.60
   0   1  19  102.79   10.70
   0   1 -19  100.09    9.90
   1  -1  19   -0.50    3.80
  -1  -1 -19    2.50    3.40
   1  -1  19    3.00    4.10
   1   1  19    1.70    4.10
  -1   1 -19    1.20    3.10
   1   1  19    0.50    4.20
  -2  -1 -19  159.78   14.30
   2  -1  19  161.08   14.60
   2  -1  19  140.89   14.60
   2   1  19  149.29   14.60
  -2   1 -19  148.99   13.80
   2   1  19  154.68   14.20
   3  -1  19   14.00    5.60
  -3  -1 -19   26.40    5.70
  -3   1 -19   18.00    4.70
   3   1  19   27.60    6.20
   4  -1  19   47.90    7.80
  -4  -1 -19   40.50    7.00
  -4   1 -19   44.90    7.20
   4   1  19   40.60    7.40
   5  -1  19   18.60    6.60
  -5  -1 -19   16.90    5.70
  -5   1 -19   21.10    6.20
   5   1  19   23.30    6.90
   4  -2 -19   12.60    5.00
  -4  -2  19   11.30    2.70
  -4  -2  19   18.20    3.00
  -4   2  19   25.70    4.10
  -4   2  19   17.30    4.50
   3  -2 -19  105.29   10.90
  -3  -2  19  110.29    9.70
  -3  -2  19  115.49   10.30
  -3   2  19  100.19   10.90
   3   2 -19  103.09    9.80
  -3   2  19  104.09   10.10
   2  -2 -19   40.30    5.90
  -2  -2  19   51.99    7.10
  -2  -2  19   46.70    6.00
  -2   2  19   36.50    6.10
   2   2 -19   35.10    4.90
  -2   2  19   33.80    5.20
  -1  -2  19  336.87   26.70
   1  -2 -19  327.67   26.80
  -1  -2  19  322.57   26.40
  -1   2  19  375.36   27.20
  -1   2  19  330.57   26.90
   1   2 -19  312.67   26.10
   0  -2 -19   16.40    4.30
   0  -2  19   12.90    4.70
   0  -2  19   12.10    4.10
   0  -2  19   11.10    5.00
   0   2  19   11.70    4.20
   0   2 -19   13.30    3.60
   0   2  19   16.70    4.50
  -1  -2 -19  353.56   26.30
   1  -2  19  303.27   26.10
   1  -2  19  338.27   26.30
   1   2  19  341.37   27.40
  -1   2 -19  306.07   25.60
   1   2  19  292.67   25.90
   2  -2  19   30.80    6.40
  -2  -2 -19   40.10    6.50
  -2   2 -19   50.79    6.50
   2   2  19   42.90    6.40
  -3  -2 -19  106.49   12.90
   3  -2  19   98.59   12.60
   3   2  19  128.59   12.70
  -3   2 -19  133.39   12.40
   4  -2  19   21.50    6.50
  -4  -2 -19   31.90    6.60
  -4   2 -19   26.30    6.40
   4   2  19   27.10    6.60
  -4  -3  19   15.70    2.80
  -4  -3  19   19.10    3.00
  -4   3  19   16.50    5.10
  -3  -3  19    4.70    3.40
  -3  -3  19    1.60    2.90
  -3   3  19   11.90    4.90
   3   3 -19    7.80    2.90
  -3   3  19    9.70    3.60
   2  -3 -19  184.28   16.70
  -2  -3  19  199.48   16.00
  -2  -3  19  183.68   15.60
   2   3 -19  175.88   15.30
  -2   3  19  186.98   16.50
  -2   3  19  188.28   16.00
  -1  -3  19    5.20    3.70
   1  -3 -19    7.70    4.40
  -1  -3  19    7.20    4.20
  -1   3  19    9.10    3.80
  -1   3  19    6.10    4.60
   0  -3  19  335.57   25.20
   0  -3  19  282.57   25.10
   0   3  19  325.57   25.20
   0   3 -19  301.77   24.60
   0   3  19  300.97   25.20
  -1  -3 -19   10.50    4.70
   1  -3  19    5.90    4.70
   1   3  19    5.10    4.70
   1   3  19    4.40    4.10
  -1   3 -19    4.30    3.90
  -2  -3 -19  190.58   17.10
   2  -3  19  179.08   17.10
   2   3  19  190.78   16.90
  -2   3 -19  186.98   16.50
  -3  -3 -19    9.50    5.70
   3  -3  19   17.10    6.10
  -3   3 -19    1.60    4.30
   3   3  19    7.00    5.40
   4  -3  19   27.70    7.10
  -4  -3 -19   23.30    6.30
  -4   3 -19   29.40    6.50
   4   3  19   28.30    6.70
  -4   4  19    6.80    5.20
  -3  -4  19   55.69    7.30
   3   4 -19   62.09    6.90
  -3   4  19   66.69    9.50
   2  -4 -19   15.20    5.30
  -2  -4  19   13.10    3.80
  -2  -4  19   14.10    4.50
  -2   4  19   22.80    5.70
   2   4 -19   17.50    3.50
  -1  -4  19  164.38   14.30
   1  -4 -19  155.98   15.40
  -1  -4  19  153.68   14.70
  -1   4  19  178.08   15.30
   1   4 -19  161.18   14.00
  -1   4  19  164.68   14.60
   0  -4 -19    9.20    5.00
   0  -4  19   16.20    5.10
   0  -4  19   11.80    4.60
   0   4  19   16.00    5.50
   0   4 -19   13.90    3.80
   0   4  19    9.30    4.80
   1  -4  19  166.18   15.20
  -1  -4 -19  169.88   15.50
   1   4  19  140.39   15.00
  -1   4 -19  151.08   14.20
  -2  -4 -19   25.60    6.20
   2  -4  19   17.20    6.10
   2   4  19   10.50    5.60
  -2   4 -19   13.40    5.10
  -3  -4 -19   72.79    9.00
   3  -4  19   73.99    9.70
  -3   4 -19   56.39    8.20
   3   4  19   56.89    8.60
  -4  -4 -19    9.30    6.10
   4   4  19    9.50    6.10
  -4   4 -19    7.70    5.80
  -3  -5  19    7.60    3.70
  -2  -5  19    6.10    4.20
   2  -5 -19    0.30    4.70
   2   5 -19    0.70    3.00
  -2   5  19    4.70    5.40
  -1  -5  19   15.60    5.30
   1  -5 -19   13.30    5.90
  -1  -5  19   14.30    4.70
  -1   5  19   11.00    4.70
   1   5 -19    9.70    3.60
  -1   5  19    9.40    5.20
   0  -5  19    4.50    5.00
   0  -5 -19    2.70    4.90
   0   5  19    3.30    4.40
   0   5 -19    5.10    3.80
   0   5  19    5.70    4.90
   1  -5  19   12.80    6.00
  -1  -5 -19   11.80    5.80
   1   5  19   18.40    5.80
   2  -5  19    3.60    5.90
  -2  -5 -19    1.40    5.20
   2   5  19   -0.10    5.30
  -2   5 -19    3.10    4.60
  -3  -5 -19   14.00    5.90
   3  -5  19   12.70    6.80
  -3   5 -19    2.10    5.30
   3   5  19    9.40    6.10
   2  -6 -19    9.70    6.20
  -2  -6  19   17.00    5.10
  -2   6  19    8.00    6.00
   1  -6 -19   17.10    5.70
  -1  -6  19   25.20    5.90
  -1   6  19   24.00    6.60
   0  -6  19    6.00    5.50
   0  -6 -19    1.90    5.80
   0   6 -19    2.80    4.10
   0   6  19    0.80    6.80
   1  -6  19   14.50    7.10
   1   6  19   23.60    6.70
  -1   6 -19   23.80    5.20
   2  -6  19   11.50    6.30
  -2  -6 -19    9.40    6.50
   2   6  19    6.80    7.30
  -2   6 -19   10.00    4.90
  -4   0  20   21.80    4.20
  -4   0  20   15.00    3.70
  -3   0  20   14.90    4.30
  -3   0  20   18.90    4.00
   3   0 -20   15.20    4.10
  -2   0  20  348.37   28.10
  -2   0  20  364.56   28.40
  -1   0  20   21.10    5.00
   1   0 -20   19.30    4.30
  -1   0  20   20.20    4.50
   0   0 -20  512.65   40.70
   0   0  20  535.75   41.00
   0   0  20  527.55   41.10
   1   0  20   18.20    4.80
  -1   0 -20   20.70    4.70
   1   0  20   19.80    5.40
  -2   0 -20  354.56   29.20
   2   0  20  400.26   30.90
   2   0  20  345.27   29.60
   3   0  20   17.50    6.00
  -3   0 -20   19.70    5.30
   4   0  20   28.80    7.00
  -4   0 -20   18.90    5.50
  -4  -1  20    8.80    2.90
  -4   1  20   13.90    3.60
  -4   1  20   13.10    3.90
  -3  -1  20  102.19    9.30
  -3  -1  20  106.99   10.20
  -3  -1  20  110.99    9.90
   3  -1 -20   95.29   10.30
  -3   1  20   98.39    9.70
  -3   1  20   97.79   10.50
   3   1 -20   89.69    9.60
  -2  -1  20   44.90    6.60
  -2  -1  20   46.60    6.20
   2  -1 -20   42.30    7.30
  -2   1  20   42.20    6.50
  -2   1  20   39.20    5.60
   2   1 -20   41.10    5.50
   1  -1 -20  270.07   23.00
  -1  -1  20  299.47   23.20
  -1  -1  20  274.87   23.20
  -1   1  20  297.07   23.00
   1   1 -20  277.57   22.80
  -1   1  20  280.57   23.20
   0  -1  20    8.00    4.60
   0  -1 -20   10.40    4.30
   0  -1  20    6.00    4.40
   0   1 -20    8.00    3.60
   0   1  20    5.20    3.90
   0   1  20   10.40    4.70
   1  -1  20  299.77   23.60
  -1  -1 -20  284.67   23.30
   1  -1  20  290.97   23.50
   1   1  20  297.67   23.50
   1   1  20  263.67   23.50
  -1   1 -20  259.47   23.60
  -2  -1 -20   42.00    6.50
   2  -1  20   54.09    7.60
   2  -1  20   46.60    7.30
   2   1  20   42.40    7.00
  -2   1 -20   43.00    6.40
  -3  -1 -20  115.59   13.10
   3  -1  20  103.39   12.90
   3   1  20  134.09   13.00
  -3   1 -20  111.79   12.00
  -4  -1 -20   24.10    5.80
   4  -1  20   22.30    6.80
  -4   1 -20   16.10    5.90
   4   1  20   14.00    6.40
  -4  -2  20    9.10    2.60
  -4   2  20    7.30    4.10
  -3  -2  20   13.50    4.00
   3  -2 -20    9.50    4.50
  -3  -2  20   14.00    3.50
  -3   2  20   16.30    4.10
   3   2 -20   13.20    3.50
  -3   2  20   19.20    5.00
  -2  -2  20   91.09    9.50
  -2  -2  20   83.99    8.60
   2  -2 -20   86.59    9.70
  -2   2  20   80.09    9.90
   2   2 -20   72.29    8.40
  -2   2  20   83.29    9.10
  -1  -2  20   25.20    5.20
   1  -2 -20   24.70    5.00
  -1  -2  20   22.50    4.50
  -1   2  20   17.90    5.30
   1   2 -20   19.90    4.00
  -1   2  20   15.30    4.50
   0  -2 -20   88.29   10.50
   0  -2  20  107.39   10.50
   0  -2  20   96.99   10.90
   0  -2  20   99.79   10.70
   0   2  20   95.09   10.80
   0   2  20  105.99   10.60
   0   2 -20   97.29    9.80
  -1  -2 -20   16.30    5.10
   1  -2  20   16.60    5.30
   1   2  20   23.80    5.40
  -1   2 -20   20.30    5.40
   1   2  20   23.90    5.30
   2  -2  20   74.39   10.30
  -2  -2 -20   82.39   10.60
  -2   2 -20   82.99    9.60
   2   2  20   80.59   10.00
  -3  -2 -20   15.20    5.70
   3  -2  20   14.90    5.90
  -3   2 -20   12.40    5.10
   3   2  20   12.10    5.80
   4  -2  20   17.10    6.50
  -4  -2 -20   17.60    6.20
   4   2  20   14.70    6.20
  -4   2 -20   11.90    5.00
  -4  -3  20   20.80    3.20
  -4   3  20   27.30    5.70
  -3  -3  20    8.20    3.80
  -3   3  20   13.20    5.30
   3   3 -20   14.10    5.20
  -2  -3  20   24.30    4.40
  -2  -3  20   23.60    4.80
   2  -3 -20   19.20    5.20
   2   3 -20   15.40    3.70
  -2   3  20   14.60    4.30
  -2   3  20   11.30    4.80
  -1  -3  20   14.40    5.00
   1  -3 -20   15.80    5.00
  -1  -3  20   20.30    4.60
  -1   3  20   26.80    5.60
   1   3 -20   18.80    5.10
  -1   3  20   24.60    5.00
   0  -3 -20    0.70    4.70
   0  -3  20    6.00    4.60
   0  -3  20    1.50    4.60
   0   3 -20    1.70    3.30
   0   3  20    2.70    4.00
   0   3  20   -1.20    4.70
   1  -3  20   24.10    5.70
  -1  -3 -20   21.40    5.60
   1   3  20   23.60    5.70
  -1   3 -20   14.90    5.00
   1   3  20   22.20    5.90
   2  -3  20   12.00    5.60
  -2  -3 -20   12.20    5.40
  -2   3 -20   19.10    4.80
   2   3  20   17.60    5.10
   3  -3  20    9.30    6.20
  -3  -3 -20    8.00    5.80
  -3   3 -20   10.80    4.80
   3   3  20   10.50    5.60
   4  -3  20   31.10   11.90
  -4  -3 -20   22.50    6.70
  -4   3 -20   38.70    7.00
   4   3  20   50.09    7.90
  -3  -4  20   21.80    4.40
  -3   4  20   11.50    5.70
   2  -4 -20   58.99    8.00
  -2  -4  20   68.69    8.20
  -2   4  20   56.19    7.90
   2   4 -20   43.70    6.60
  -1  -4  20    9.20    4.10
   1  -4 -20   11.30    5.40
  -1  -4  20    9.60    4.90
  -1   4  20    4.00    4.20
  -1   4  20    8.10    5.10
   1   4 -20    5.90    4.10
   0  -4  20   48.90    7.50
   0  -4 -20   55.99    8.00
   0   4  20   54.69    7.40
   0   4 -20   56.49    7.50
   0   4  20   63.99    9.20
   1  -4  20   10.10    5.50
  -1  -4 -20    6.60    5.30
   1   4  20   14.70    5.90
   2  -4  20   45.80    8.60
   2   4  20   83.39   10.90
  -2   4 -20   72.19    9.50
  -3  -4 -20   18.30    6.70
   3   4  20   30.80    6.90
  -3   4 -20   19.20    5.40
   2  -5 -20   -1.20    5.00
  -2  -5  20    5.40    4.50
  -2   5  20    2.90    5.40
  -1  -5  20   97.29   10.90
   1  -5 -20   81.19   11.60
  -1   5  20   89.89   12.10
   1   5 -20   90.69    9.40
   0  -5  20    1.10    5.30
   0  -5 -20    1.10    5.20
   0   5  20    2.00    5.10
   0   5 -20    4.70    3.90
   1  -5  20   98.49   12.90
  -1  -5 -20   83.09   12.40
  -1   5 -20   96.29   10.80
   1   5  20  110.89   12.20
   2  -5  20   -0.90    5.90
  -2  -5 -20   -0.70    5.50
   2   5  20    0.00    5.70
  -2   5 -20    5.90    4.80
   1  -6 -20   13.00    6.20
   0  -6 -20   99.49   13.60
   0  -6  20  112.09   13.00
   0   6 -20  119.79   15.30
   0   6  20  113.09   13.20
  -1  -6 -20    3.40    6.00
  -4   0  21    4.80    3.40
  -3   0  21   -0.90    3.40
  -3   0  21    2.40    3.90
   3   0 -21    0.00    4.10
  -2   0  21    8.20    4.50
  -2   0  21    4.90    3.70
  -1   0  21    0.50    4.30
   1   0 -21    0.60    3.70
  -1   0  21    3.80    3.90
   0   0  21    1.80    4.40
   0   0 -21    2.50    3.80
   0   0  21    6.20    4.40
   1   0  21    2.60    4.70
   1   0  21    1.60    4.80
  -1   0 -21    2.20    4.10
   2   0  21    6.00    5.30
  -2   0 -21    8.20    4.70
   3   0  21    1.50    5.60
  -4   0 -21   10.90    5.60
   4   0  21    6.60    6.20
  -4  -1  21   13.20    3.20
  -4   1  21   19.10    4.20
   3  -1 -21    7.70    4.50
  -3  -1  21   12.90    4.40
  -3  -1  21    6.70    3.80
   3   1 -21   17.80    6.20
  -3   1  21   16.30    3.70
  -3   1  21   21.30    4.90
  -2  -1  21   53.59    6.70
  -2  -1  21   47.50    7.10
   2  -1 -21   47.20    6.60
  -2   1  21   48.30    7.10
   2   1 -21   47.80    7.00
  -2   1  21   41.50    5.90
  -1  -1  21    9.10    4.20
  -1  -1  21   16.10    5.00
   1  -1 -21   12.70    4.20
  -1   1  21    7.50    4.70
  -1   1  21    9.10    4.00
   1   1 -21   12.00    3.90
   0  -1 -21  105.09   11.10
   0  -1  21  110.89   11.60
   0  -1  21  116.99   11.30
   0   1  21  104.29   11.00
   0   1  21  107.29   11.60
   0   1 -21   90.09   10.40
   1  -1  21   11.70    5.00
  -1  -1 -21   15.50    4.90
   1  -1  21   12.00    5.40
   1   1  21   16.60    5.30
  -1   1 -21   13.40    4.20
   1   1  21   13.80    5.00
   2  -1  21   46.20    7.50
  -2  -1 -21   37.60    6.30
  -2   1 -21   46.00    6.80
   2   1  21   57.99    7.90
   3  -1  21   19.90    6.50
  -3  -1 -21   17.00    5.60
  -3   1 -21   11.60    5.30
   3   1  21   13.80    6.40
  -4  -1 -21   28.20    6.90
   4   1  21   26.70    7.40
  -4   1 -21   22.70    6.20
  -3  -2  21   45.60    5.90
  -3   2  21   40.00    6.60
  -2  -2  21   70.29    9.10
   2  -2 -21   68.19    9.20
  -2  -2  21   72.99    8.20
  -2   2  21   76.99    8.60
  -2   2  21   76.19    9.70
   2   2 -21   68.99    8.10
  -1  -2  21  182.88   16.00
   1  -2 -21  173.38   16.00
  -1   2  21  178.08   16.30
  -1   2  21  183.08   15.60
   1   2 -21  165.18   15.00
   0  -2  21   27.30    5.90
   0  -2 -21   24.10    5.50
   0   2 -21   27.40    4.80
   0   2  21   34.30    5.90
   0   2  21   29.10    5.90
  -1  -2 -21  188.68   16.60
   1  -2  21  177.48   16.80
   1   2  21  202.68   16.70
   1   2  21  169.88   16.50
  -1   2 -21  165.78   15.70
   2  -2  21   96.19   11.10
  -2  -2 -21   76.19   10.70
   2   2  21   78.39   10.60
  -2   2 -21   65.69    9.60
  -3  -2 -21   51.49    7.90
   3  -2  21   39.60    8.00
   3   2  21   47.30    7.80
  -3   2 -21   37.20    6.50
  -3  -3  21   76.79    8.80
  -3   3  21   93.09   10.80
   2  -3 -21   85.59   11.80
  -2  -3  21  102.89   11.20
   2   3 -21  111.69   10.30
  -2   3  21  133.89   12.30
  -1  -3  21   59.09    7.30
   1  -3 -21   53.49    7.40
  -1  -3  21   52.39    7.60
  -1   3  21   43.80    7.30
  -1   3  21   54.19    7.80
   1   3 -21   39.80    6.00
   0  -3  21  143.79   14.30
   0  -3 -21  149.19   14.50
   0   3  21  153.58   14.30
   0   3  21  154.88   14.50
   0   3 -21  139.69   13.30
  -1  -3 -21   56.49    8.20
   1  -3  21   46.20    7.70
   1   3  21   63.69    8.40
  -1   3 -21   53.99    8.00
  -2  -3 -21  120.49   13.20
   2  -3  21  133.59   13.60
   2   3  21  117.09   13.00
  -2   3 -21  106.09   12.30
   3  -3  21   87.69   11.60
  -3  -3 -21   89.09   12.00
   3   3  21   99.19   12.10
  -3   3 -21   83.99   12.80
  -2  -4  21   40.20    6.20
   2  -4 -21   41.50    7.30
   1  -4 -21   67.89    9.50
  -1  -4  21   81.19   10.00
  -1   4  21   90.39   10.70
   1   4 -21   73.49   11.20
   0  -4  21   65.79    8.30
   0  -4 -21   54.89    8.10
   0   4  21   61.29    8.40
   0   4 -21   53.49    7.90
  -1  -4 -21   86.99   11.60
   1  -4  21   88.69   11.70
  -1   4 -21   80.59    9.80
   1   4  21   86.89   11.50
  -2  -4 -21   39.90    7.80
   2  -4  21   42.10    7.80
  -2   4 -21   38.00    6.20
   2   4  21   41.40    8.10
   1  -5 -21   77.59   10.00
  -1   5  21   66.09    9.30
   0  -5  21    1.60    5.30
   0  -5 -21    4.20    5.50
   0   5 -21    2.00    4.00
   0   5  21   -0.90    5.30
   1  -5  21   67.49    9.60
  -1  -5 -21   77.69    9.90
  -1   5 -21   68.69    9.40
   1   5  21   69.79    9.40
  -3   0  22   92.29   10.20
  -2   0  22   88.79   10.30
  -2   0  22  111.39   11.30
   1   0 -22  202.38   18.20
  -1   0  22  209.88   18.40
  -1   0  22  229.68   18.80
   0   0  22  121.69   12.40
   0   0  22  126.79   12.70
   0   0 -22  113.59   12.00
   1   0  22  229.38   20.00
   1   0  22  228.48   19.90
  -1   0 -22  215.88   19.30
   2   0  22  120.99   13.20
  -2   0 -22   98.29   11.70
  -3   0 -22   89.49   12.00
   3   0  22  130.79   16.90
  -3  -1  22   32.50    5.60
  -3   1  22   38.80    6.10
  -2  -1  22   72.59    9.00
   2  -1 -22   63.89    8.80
  -2  -1  22   57.19    8.40
   2   1 -22   49.40    7.70
  -2   1  22   58.59    8.00
   1  -1 -22   69.99    9.10
  -1  -1  22   78.59    9.80
  -1  -1  22   74.79    9.00
  -1   1  22   70.09    9.80
   1   1 -22   60.49    8.50
   0  -1 -22  198.78   18.30
   0  -1  22  207.38   18.40
   0  -1  22  214.08   18.80
   0   1 -22  201.48   17.90
   0   1  22  201.58   18.20
   0   1  22  236.98   18.90
  -1  -1 -22   55.99    7.90
   1  -1  22   70.79    9.80
   1  -1  22   71.29   10.40
  -1   1 -22   71.39    9.00
   1   1  22   79.19    9.70
   1   1  22   69.99   10.30
   2  -1  22   66.19    8.80
  -2  -1 -22   66.49    8.50
   2   1  22   62.89    8.60
  -2   1 -22   48.10    7.20
   3  -1  22   41.20   10.40
  -3  -1 -22   35.30    6.70
  -3   1 -22   27.10    6.10
  -3  -2  22   59.89    7.80
  -3   2  22   47.30    7.30
  -2  -2  22   14.80    4.80
   2  -2 -22   16.30    5.10
  -2   2  22   14.10    5.60
  -1  -2  22   45.20    7.10
  -1  -2  22   42.80    6.80
   1  -2 -22   41.20    6.80
  -1   2  22   69.79    9.50
   1   2 -22   49.20    6.20
   0  -2 -22    7.10    5.00
   0  -2  22    6.50    5.30
   0   2  22   10.00    4.60
   0   2  22    9.20    5.40
   0   2 -22    8.00    3.90
   1  -2  22   51.69    7.80
  -1  -2 -22   53.79    7.50
  -1   2 -22   42.20    6.50
   1   2  22   59.49    8.20
   1   2  22   50.89    7.90
  -2  -2 -22   14.60    5.60
   2  -2  22   13.10    6.60
   2   2  22   23.90    6.50
  -2   2 -22   19.20    5.50
   3  -2  22   43.40    8.30
  -3  -2 -22   46.80    8.00
   3   2  22   47.00    9.10
  -3   2 -22   49.90    7.60
  -2  -3  22   23.60    5.60
   2  -3 -22   16.40    7.00
   1  -3 -22    8.80    5.20
  -1  -3  22    8.90    5.30
   1   3 -22    8.60    3.90
  -1   3  22   12.60    5.80
   0  -3  22    4.00    5.30
   0  -3 -22    0.20    5.10
   0   3  22    2.10    5.40
   0   3 -22    3.40    3.80
   1  -3  22    9.20    7.20
  -1  -3 -22   11.40    5.60
   1   3  22    9.80    6.40
  -1   3 -22    6.90    4.30
   2  -3  22   10.60    6.00
  -2  -3 -22   17.70    9.50
  -2   3 -22   19.60    5.50
   2   3  22   11.10    7.50
   1  -4 -22   30.80    8.00
  -1   4  22   46.30    7.40
   0  -4 -22   84.89   11.80
   0  -4  22   96.29   11.70
   0   4 -22   86.49   10.20
   0   4  22  115.09   12.40
  -1  -4 -22   30.70    6.90
   1  -4  22   39.50    7.40
   1   4  22   35.50    7.50
  -1   4 -22   35.60    6.10
  -2   0  23   23.70    6.10
   1   0 -23   11.10    4.80
  -1   0  23   10.20    5.40
   0   0  23    5.40    5.40
   0   0 -23    1.90    4.20
  -1   0 -23   14.10    5.20
   1   0  23   13.20    7.80
   2   0  23   23.60    6.90
  -2   0 -23   17.60    5.90
  -2  -1  23   18.00    5.60
  -2   1  23   19.00    6.10
   1  -1 -23    7.80    4.80
  -1  -1  23   16.50    5.60
  -1   1  23   15.60    6.00
   1   1 -23   10.90    4.40
   0  -1  23    0.10    5.40
   0  -1 -23    4.30    4.70
   0   1  23    0.80    5.30
   0   1 -23    1.90    4.40
  -1  -1 -23   13.30    5.20
  -1   1 -23    3.40    4.50
  -2  -1 -23   10.20    5.30
   2  -1  23   22.70    6.80
  -2   1 -23   17.40    5.70
   2   1  23   19.10    6.60
  -2  -2  23   87.79   10.40
  -2   2  23   85.39   11.30
  -1  -2  23   27.50    6.30
   1  -2 -23   20.60    5.70
   1   2 -23   21.00    7.10
  -1   2  23   22.70   10.20
   0  -2 -23   49.30    7.50
   0   2  23   52.89    9.90
   0   2 -23   47.00    6.50
   1  -2  23   25.60    6.70
  -1  -2 -23   17.10    5.70
   1   2  23   20.70    6.20
  -1   2 -23   17.80    4.90
  -2  -2 -23   60.39    9.10
   2  -2  23   69.79    9.70
   2   2  23   75.79    9.70
  -2   2 -23   67.39    9.70
  -1  -3  23   67.59    9.00
   1  -3 -23   68.99    9.00
  -1   3  23   58.99    8.90
   0  -3  23    4.70    5.60
   0  -3 -23    2.40    5.30
   0   3 -23    1.20    4.00
   0   3  23    5.60    6.20
   1  -3  23   65.69    9.20
  -1  -3 -23   48.30    8.40
  -1   3 -23   59.79    9.00
   1   3  23   76.79    9.50
  -1   0  24   58.39    8.40
   0   0  24  140.09   13.90
   0   0 -24  109.09   12.70
   1   0  24   60.79    8.80
  -1   0 -24   46.80    7.60
  -1  -1  24   22.60    6.20
  -1   1  24   19.70    6.60
   0  -1  24   24.00    6.80
   0  -1 -24   22.70    6.70
   0   1 -24   21.60    5.60
   0   1  24   23.90    6.60
   1  -1  24   26.00    7.00
  -1  -1 -24   14.80    5.80
   1   1  24   24.80    6.80
  -1   1 -24   18.00    5.60
   0   0   0    0.00    0.00

_computing_structure_solution     'SHELXT 2014/5 (Sheldrick, 2014)'
;
_shelx_hkl_checksum   33307
